# Supplementary material for: Genome-Wide Identification of Barley Long Noncoding RNAs and Analysis of Their Regulatory Interactions during Shoot and Grain Development
Source: Int J Mol Sci. 2021 May 11;22(10):5087. doi: 10.3390/ijms22105087 (PMC8150791; doi:10.3390/ijms22105087)
Supplement: Supplementary file 1 [file ijms-22-05087-s001.zip]

Archive with 13 entries (13 files):
- Fig. S1.pdf
- Fig. S2.pdf
- Fig. S3.pdf
- File S1.xlsx
- File S2.xlsx
- File S3.xlsx
- File S4.xlsx
- File S5.xlsx
- File S6.xlsx
- File S7.xlsx
- File S8.xlsx
- File S9.xlsx
- Table S1.pdf
