# Supplementary material for: Genome-Wide Identification of Barley Long Noncoding RNAs and Analysis of Their Regulatory Interactions during Shoot and Grain Development
Source: Int J Mol Sci. 2021 May 11;22(10):5087. doi: 10.3390/ijms22105087 (PMC8150791; doi:10.3390/ijms22105087)
Supplement: Supplementary file 1 [file ijms-22-05087-s001.zip › File S1.xlsx]

## Sheet: trancripts
List and genomic coordinates of all identified lncRNA transcript isoforms
transcript name	locus	chromosome	strand	start	end	class code
TCONS_00000051	XLOC_000037	Mt	+	390263	390465	u
TCONS_00000115	XLOC_000085	Mt	.	15916	19035	u
TCONS_00000117	XLOC_000087	Mt	.	183344	185056	u
TCONS_00000118	XLOC_000088	Mt	.	211861	213135	u
TCONS_00000119	XLOC_000089	Mt	.	321257	322558	u
TCONS_00000121	XLOC_000091	Mt	.	329288	330649	u
TCONS_00000122	XLOC_000092	Mt	.	466628	467267	u
TCONS_00000355	XLOC_000221	chr1H	+	910470	910518	u
TCONS_00000356	XLOC_000222	chr1H	+	928149	928365	u
TCONS_00000357	XLOC_000222	chr1H	+	928184	928365	u
TCONS_00000358	XLOC_000223	chr1H	+	934654	934754	u
TCONS_00000394	XLOC_000226	chr1H	+	1024699	1025038	u
TCONS_00000415	XLOC_000230	chr1H	+	1405649	1405968	u
TCONS_00000443	XLOC_000236	chr1H	+	1619075	1619221	u
TCONS_00000528	XLOC_000244	chr1H	+	2325788	2325955	x
TCONS_00000529	XLOC_000245	chr1H	+	2409979	2410100	u
TCONS_00000743	XLOC_000285	chr1H	+	4210553	4210877	o
TCONS_00000800	XLOC_000291	chr1H	+	4301021	4301394	u
TCONS_00000870	XLOC_000302	chr1H	+	5053203	5053528	u
TCONS_00000889	XLOC_000306	chr1H	+	5195238	5195371	u
TCONS_00000890	XLOC_000307	chr1H	+	5198849	5199059	u
TCONS_00001001	XLOC_000326	chr1H	+	6417278	6417309	x
TCONS_00001036	XLOC_000333	chr1H	+	6734819	6734955	u
TCONS_00001109	XLOC_000344	chr1H	+	8053810	8054334	u
TCONS_00001110	XLOC_000344	chr1H	+	8053810	8054334	u
TCONS_00001122	XLOC_000348	chr1H	+	8161447	8161518	u
TCONS_00001204	XLOC_000357	chr1H	+	8618369	8618627	u
TCONS_00001203	XLOC_000357	chr1H	+	8618369	8618607	u
TCONS_00001209	XLOC_000359	chr1H	+	8658084	8658322	u
TCONS_00001208	XLOC_000359	chr1H	+	8658084	8658342	u
TCONS_00001290	XLOC_000374	chr1H	+	9360029	9360279	u
TCONS_00001289	XLOC_000374	chr1H	+	9360029	9361033	u
TCONS_00001344	XLOC_000390	chr1H	+	11060801	11060960	u
TCONS_00001347	XLOC_000392	chr1H	+	11180797	11181993	u
TCONS_00001365	XLOC_000394	chr1H	+	11218024	11218250	x
TCONS_00001373	XLOC_000399	chr1H	+	11530620	11531389	u
TCONS_00001428	XLOC_000409	chr1H	+	12094148	12094198	u
TCONS_00001431	XLOC_000411	chr1H	+	12131978	12132127	u
TCONS_00001430	XLOC_000411	chr1H	+	12131978	12132127	u
TCONS_00001432	XLOC_000411	chr1H	+	12132297	12132666	u
TCONS_00001501	XLOC_000418	chr1H	+	12493575	12493655	u
TCONS_00001502	XLOC_000418	chr1H	+	12493575	12493655	u
TCONS_00001522	XLOC_000426	chr1H	+	12972077	12972566	u
TCONS_00001523	XLOC_000427	chr1H	+	12978324	12978655	o
TCONS_00001553	XLOC_000430	chr1H	+	13266140	13266824	u
TCONS_00001679	XLOC_000442	chr1H	+	14192907	14193310	u
TCONS_00001678	XLOC_000442	chr1H	+	14192907	14193250	u
TCONS_00001711	XLOC_000446	chr1H	+	15116559	15116673	u
TCONS_00001712	XLOC_000447	chr1H	+	15146218	15146371	u
TCONS_00001714	XLOC_000449	chr1H	+	15284748	15284774	u
TCONS_00001810	XLOC_000467	chr1H	+	17732538	17732653	u
TCONS_00001813	XLOC_000467	chr1H	+	17733291	17733398	u
TCONS_00001812	XLOC_000467	chr1H	+	17733291	17733398	u
TCONS_00001811	XLOC_000467	chr1H	+	17733291	17733398	u
TCONS_00001889	XLOC_000475	chr1H	+	18502384	18502561	u
TCONS_00001890	XLOC_000476	chr1H	+	18543304	18543465	u
TCONS_00002026	XLOC_000497	chr1H	+	20349911	20349988	u
TCONS_00002027	XLOC_000497	chr1H	+	20349911	20351672	u
TCONS_00002115	XLOC_000510	chr1H	+	21848909	21848995	u
TCONS_00002118	XLOC_000512	chr1H	+	22133713	22133739	u
TCONS_00002119	XLOC_000512	chr1H	+	22133713	22133739	u
TCONS_00002120	XLOC_000512	chr1H	+	22137739	22137770	u
TCONS_00002121	XLOC_000513	chr1H	+	22146424	22146792	u
TCONS_00002167	XLOC_000521	chr1H	+	22914866	22916651	u
TCONS_00002249	XLOC_000534	chr1H	+	24403672	24403748	u
TCONS_00002251	XLOC_000534	chr1H	+	24405174	24405339	u
TCONS_00002250	XLOC_000535	chr1H	+	24404218	24404343	u
TCONS_00002252	XLOC_000536	chr1H	+	24407245	24407353	u
TCONS_00002304	XLOC_000549	chr1H	+	25807376	25807485	u
TCONS_00002323	XLOC_000554	chr1H	+	26193960	26194043	u
TCONS_00002324	XLOC_000554	chr1H	+	26194151	26194416	u
TCONS_00002380	XLOC_000563	chr1H	+	27154284	27154880	u
TCONS_00002381	XLOC_000564	chr1H	+	27172931	27173163	u
TCONS_00002382	XLOC_000564	chr1H	+	27172961	27173471	u
TCONS_00002594	XLOC_000585	chr1H	+	28914572	28914612	u
TCONS_00002595	XLOC_000586	chr1H	+	28915678	28915710	u
TCONS_00002598	XLOC_000587	chr1H	+	29069258	29069559	u
TCONS_00002599	XLOC_000587	chr1H	+	29069258	29069489	u
TCONS_00002597	XLOC_000587	chr1H	+	29069258	29069559	u
TCONS_00002596	XLOC_000587	chr1H	+	29069258	29069489	u
TCONS_00002600	XLOC_000587	chr1H	+	29069259	29069559	u
TCONS_00002601	XLOC_000587	chr1H	+	29069276	29069559	u
TCONS_00002602	XLOC_000587	chr1H	+	29069291	29069489	u
TCONS_00002660	XLOC_000599	chr1H	+	30269046	30269227	u
TCONS_00002661	XLOC_000600	chr1H	+	30388190	30388203	u
TCONS_00002767	XLOC_000627	chr1H	+	32693279	32693901	o
TCONS_00002784	XLOC_000633	chr1H	+	33775699	33775983	u
TCONS_00002785	XLOC_000634	chr1H	+	33777233	33777471	u
TCONS_00002786	XLOC_000635	chr1H	+	33777800	33777918	u
TCONS_00002795	XLOC_000637	chr1H	+	34548240	34548777	u
TCONS_00002797	XLOC_000637	chr1H	+	34548240	34548777	u
TCONS_00002799	XLOC_000637	chr1H	+	34548240	34548777	u
TCONS_00002801	XLOC_000637	chr1H	+	34548240	34548777	u
TCONS_00002800	XLOC_000637	chr1H	+	34548240	34548947	u
TCONS_00002798	XLOC_000637	chr1H	+	34548240	34548777	u
TCONS_00002796	XLOC_000637	chr1H	+	34548240	34548777	u
TCONS_00002794	XLOC_000637	chr1H	+	34548240	34548777	u
TCONS_00002793	XLOC_000637	chr1H	+	34548240	34548777	u
TCONS_00002802	XLOC_000638	chr1H	+	35161872	35162253	u
TCONS_00003089	XLOC_000668	chr1H	+	39310722	39310865	u
TCONS_00003090	XLOC_000668	chr1H	+	39311821	39311994	u
TCONS_00003094	XLOC_000670	chr1H	+	39444261	39444945	x
TCONS_00003095	XLOC_000671	chr1H	+	39586218	39586260	u
TCONS_00003124	XLOC_000674	chr1H	+	40481858	40481948	u
TCONS_00003140	XLOC_000678	chr1H	+	41083689	41085978	u
TCONS_00003153	XLOC_000680	chr1H	+	41366643	41366677	u
TCONS_00003215	XLOC_000691	chr1H	+	44279889	44280003	u
TCONS_00003265	XLOC_000693	chr1H	+	45409686	45410213	u
TCONS_00003264	XLOC_000693	chr1H	+	45409686	45410213	u
TCONS_00003266	XLOC_000694	chr1H	+	45999541	46001664	u
TCONS_00003267	XLOC_000694	chr1H	+	45999595	46000706	u
TCONS_00003287	XLOC_000702	chr1H	+	48211453	48211528	u
TCONS_00003373	XLOC_000715	chr1H	+	50056834	50057365	u
TCONS_00003376	XLOC_000718	chr1H	+	50769103	50769668	u
TCONS_00003377	XLOC_000718	chr1H	+	50769118	50769672	u
TCONS_00003379	XLOC_000718	chr1H	+	50769137	50769668	u
TCONS_00003378	XLOC_000718	chr1H	+	50769137	50769493	u
TCONS_00003382	XLOC_000720	chr1H	+	51981078	51981181	u
TCONS_00003514	XLOC_000729	chr1H	+	54427301	54427509	u
TCONS_00003669	XLOC_000753	chr1H	+	58828573	58828605	u
TCONS_00003670	XLOC_000754	chr1H	+	58839004	58839210	u
TCONS_00003694	XLOC_000760	chr1H	+	59553115	59553508	u
TCONS_00003721	XLOC_000765	chr1H	+	60546891	60547133	u
TCONS_00003722	XLOC_000765	chr1H	+	60546911	60548025	u
TCONS_00003723	XLOC_000765	chr1H	+	60546918	60547133	u
TCONS_00003724	XLOC_000765	chr1H	+	60547018	60547133	u
TCONS_00003761	XLOC_000769	chr1H	+	61163587	61163744	u
TCONS_00003767	XLOC_000771	chr1H	+	61351152	61351402	u
TCONS_00003822	XLOC_000785	chr1H	+	66116037	66116154	u
TCONS_00003823	XLOC_000785	chr1H	+	66116532	66116630	u
TCONS_00003824	XLOC_000785	chr1H	+	66117457	66117613	u
TCONS_00003849	XLOC_000792	chr1H	+	69573064	69573160	u
TCONS_00003924	XLOC_000798	chr1H	+	70254893	70255475	u
TCONS_00003954	XLOC_000806	chr1H	+	71977804	71978182	u
TCONS_00003955	XLOC_000806	chr1H	+	71977854	71978182	u
TCONS_00003956	XLOC_000807	chr1H	+	71983121	71983528	u
TCONS_00004138	XLOC_000825	chr1H	+	74362057	74362571	u
TCONS_00004144	XLOC_000828	chr1H	+	74930515	74930676	u
TCONS_00004145	XLOC_000829	chr1H	+	75415452	75415613	u
TCONS_00004146	XLOC_000830	chr1H	+	75451999	75453824	o
TCONS_00004148	XLOC_000830	chr1H	+	75453310	75453765	o
TCONS_00004313	XLOC_000845	chr1H	+	81012218	81012636	u
TCONS_00004333	XLOC_000850	chr1H	+	82688860	82689310	u
TCONS_00004336	XLOC_000850	chr1H	+	82688860	82689310	u
TCONS_00004335	XLOC_000850	chr1H	+	82688860	82689310	u
TCONS_00004334	XLOC_000850	chr1H	+	82688860	82689310	u
TCONS_00004337	XLOC_000850	chr1H	+	82688869	82689310	u
TCONS_00004338	XLOC_000850	chr1H	+	82688889	82689310	u
TCONS_00004339	XLOC_000850	chr1H	+	82688928	82689310	u
TCONS_00004340	XLOC_000850	chr1H	+	82688928	82689310	u
TCONS_00004343	XLOC_000853	chr1H	+	83414276	83414399	x
TCONS_00004344	XLOC_000854	chr1H	+	83473665	83473945	u
TCONS_00004345	XLOC_000854	chr1H	+	83473712	83473945	u
TCONS_00004346	XLOC_000854	chr1H	+	83473738	83473945	u
TCONS_00004348	XLOC_000854	chr1H	+	83473747	83474281	u
TCONS_00004347	XLOC_000854	chr1H	+	83473747	83474281	u
TCONS_00004349	XLOC_000855	chr1H	+	83941139	83943566	u
TCONS_00004377	XLOC_000861	chr1H	+	84401804	84402005	u
TCONS_00004651	XLOC_000897	chr1H	+	92414746	92414785	x
TCONS_00004736	XLOC_000904	chr1H	+	93773454	93773684	x
TCONS_00004737	XLOC_000904	chr1H	+	93773542	93773684	x
TCONS_00004738	XLOC_000904	chr1H	+	93773562	93773684	x
TCONS_00004739	XLOC_000904	chr1H	+	93773653	93773684	x
TCONS_00004740	XLOC_000904	chr1H	+	93773658	93773684	x
TCONS_00004741	XLOC_000905	chr1H	+	93782156	93782194	x
TCONS_00004743	XLOC_000906	chr1H	+	93887963	93888110	x
TCONS_00004883	XLOC_000913	chr1H	+	95730153	95730451	u
TCONS_00005110	XLOC_000937	chr1H	+	103515786	103515944	x
TCONS_00005111	XLOC_000937	chr1H	+	103515786	103515944	x
TCONS_00005112	XLOC_000938	chr1H	+	103517615	103517779	x
TCONS_00005162	XLOC_000948	chr1H	+	105882935	105883231	u
TCONS_00005161	XLOC_000948	chr1H	+	105882935	105883231	u
TCONS_00005164	XLOC_000948	chr1H	+	105883107	105883231	u
TCONS_00005163	XLOC_000948	chr1H	+	105883107	105883231	u
TCONS_00005168	XLOC_000952	chr1H	+	106412192	106412365	u
TCONS_00005247	XLOC_000959	chr1H	+	109039159	109039356	x
TCONS_00005253	XLOC_000962	chr1H	+	110621896	110622213	u
TCONS_00005254	XLOC_000962	chr1H	+	110621896	110622213	u
TCONS_00005255	XLOC_000962	chr1H	+	110624716	110624865	u
TCONS_00005338	XLOC_000987	chr1H	+	119899708	119899780	x
TCONS_00005390	XLOC_000993	chr1H	+	123429196	123429529	u
TCONS_00005393	XLOC_000993	chr1H	+	123429201	123429529	u
TCONS_00005392	XLOC_000993	chr1H	+	123429201	123429529	u
TCONS_00005397	XLOC_000993	chr1H	+	123429215	123429529	u
TCONS_00005396	XLOC_000993	chr1H	+	123429215	123429529	u
TCONS_00005398	XLOC_000993	chr1H	+	123429671	123430206	u
TCONS_00005400	XLOC_000994	chr1H	+	123710695	123710850	u
TCONS_00005424	XLOC_000999	chr1H	+	125929637	125929907	u
TCONS_00005473	XLOC_001009	chr1H	+	131207129	131207144	u
TCONS_00005494	XLOC_001013	chr1H	+	132554671	132555145	u
TCONS_00005506	XLOC_001017	chr1H	+	135113013	135113255	u
TCONS_00005516	XLOC_001020	chr1H	+	136453805	136453941	u
TCONS_00005529	XLOC_001026	chr1H	+	137816535	137817364	u
TCONS_00005530	XLOC_001026	chr1H	+	137816787	137816811	u
TCONS_00005603	XLOC_001059	chr1H	+	140217550	140217761	u
TCONS_00005744	XLOC_001071	chr1H	+	148260190	148260543	u
TCONS_00005743	XLOC_001071	chr1H	+	148260190	148260543	u
TCONS_00005746	XLOC_001072	chr1H	+	148263793	148264125	u
TCONS_00005750	XLOC_001072	chr1H	+	148274352	148274601	u
TCONS_00005815	XLOC_001089	chr1H	+	157562471	157562717	u
TCONS_00005814	XLOC_001089	chr1H	+	157562471	157562717	u
TCONS_00005816	XLOC_001089	chr1H	+	157562490	157562717	u
TCONS_00005817	XLOC_001089	chr1H	+	157562490	157562717	u
TCONS_00005825	XLOC_001091	chr1H	+	157830856	157831420	u
TCONS_00005866	XLOC_001098	chr1H	+	163218971	163219187	u
TCONS_00005864	XLOC_001098	chr1H	+	163218971	163219187	u
TCONS_00005867	XLOC_001098	chr1H	+	163218989	163219187	u
TCONS_00005870	XLOC_001098	chr1H	+	163219016	163219187	u
TCONS_00005871	XLOC_001098	chr1H	+	163219016	163219187	u
TCONS_00005869	XLOC_001098	chr1H	+	163219016	163219187	u
TCONS_00005868	XLOC_001098	chr1H	+	163219016	163219187	u
TCONS_00005872	XLOC_001098	chr1H	+	163219017	163219242	u
TCONS_00005874	XLOC_001098	chr1H	+	163219026	163219191	u
TCONS_00005873	XLOC_001098	chr1H	+	163219026	163219242	u
TCONS_00005875	XLOC_001098	chr1H	+	163219097	163219242	u
TCONS_00005899	XLOC_001103	chr1H	+	165871765	165872212	u
TCONS_00005950	XLOC_001110	chr1H	+	171293281	171293411	u
TCONS_00005951	XLOC_001111	chr1H	+	172275508	172275600	u
TCONS_00005952	XLOC_001112	chr1H	+	172343420	172343545	u
TCONS_00005973	XLOC_001117	chr1H	+	173020493	173020846	u
TCONS_00005975	XLOC_001117	chr1H	+	173020493	173020846	u
TCONS_00005974	XLOC_001117	chr1H	+	173020493	173020846	u
TCONS_00005976	XLOC_001117	chr1H	+	173020493	173020846	x
TCONS_00005977	XLOC_001117	chr1H	+	173020509	173020780	u
TCONS_00006057	XLOC_001129	chr1H	+	178121858	178122007	u
TCONS_00006058	XLOC_001130	chr1H	+	179251617	179251940	u
TCONS_00006107	XLOC_001137	chr1H	+	183035667	183036296	u
TCONS_00006108	XLOC_001137	chr1H	+	183035678	183036603	u
TCONS_00006109	XLOC_001137	chr1H	+	183038638	183039384	u
TCONS_00006111	XLOC_001138	chr1H	+	183918797	183919186	u
TCONS_00006110	XLOC_001138	chr1H	+	183918797	183919186	u
TCONS_00006112	XLOC_001138	chr1H	+	183918800	183919186	u
TCONS_00006113	XLOC_001138	chr1H	+	183918855	183919186	u
TCONS_00006246	XLOC_001147	chr1H	+	192302289	192302471	u
TCONS_00006247	XLOC_001147	chr1H	+	192302335	192302471	u
TCONS_00006332	XLOC_001151	chr1H	+	196747776	196747826	u
TCONS_00006333	XLOC_001152	chr1H	+	196892715	196892947	x
TCONS_00006334	XLOC_001152	chr1H	+	196892852	196892947	x
TCONS_00006335	XLOC_001152	chr1H	+	196893193	196893224	x
TCONS_00006340	XLOC_001155	chr1H	+	197940267	197940310	x
TCONS_00006341	XLOC_001155	chr1H	+	197960453	197960938	u
TCONS_00006342	XLOC_001155	chr1H	+	197961189	197961214	u
TCONS_00006353	XLOC_001157	chr1H	+	198250119	198250275	u
TCONS_00006354	XLOC_001157	chr1H	+	198250126	198250275	u
TCONS_00006357	XLOC_001157	chr1H	+	198252077	198252298	u
TCONS_00006361	XLOC_001157	chr1H	+	198252315	198252703	u
TCONS_00006362	XLOC_001157	chr1H	+	198252315	198252703	u
TCONS_00006360	XLOC_001157	chr1H	+	198252315	198252703	u
TCONS_00006359	XLOC_001157	chr1H	+	198252315	198252703	u
TCONS_00006358	XLOC_001157	chr1H	+	198252315	198252703	u
TCONS_00006363	XLOC_001158	chr1H	+	198479102	198479141	u
TCONS_00006372	XLOC_001162	chr1H	+	199611771	199612280	o
TCONS_00006393	XLOC_001166	chr1H	+	201457197	201457351	u
TCONS_00006394	XLOC_001166	chr1H	+	201457690	201457992	u
TCONS_00006404	XLOC_001171	chr1H	+	204451105	204451238	u
TCONS_00006405	XLOC_001172	chr1H	+	204835799	204835877	u
TCONS_00006406	XLOC_001173	chr1H	+	205692030	205692312	u
TCONS_00006415	XLOC_001177	chr1H	+	211319332	211320850	u
TCONS_00006416	XLOC_001177	chr1H	+	211319353	211320061	u
TCONS_00006417	XLOC_001177	chr1H	+	211319393	211320061	u
TCONS_00006418	XLOC_001177	chr1H	+	211319567	211320061	u
TCONS_00006419	XLOC_001177	chr1H	+	211319609	211320113	u
TCONS_00006454	XLOC_001182	chr1H	+	215439220	215439473	u
TCONS_00006463	XLOC_001184	chr1H	+	216294839	216297069	u
TCONS_00006462	XLOC_001184	chr1H	+	216294839	216295400	u
TCONS_00006461	XLOC_001184	chr1H	+	216294839	216295400	u
TCONS_00006464	XLOC_001184	chr1H	+	216294843	216295400	u
TCONS_00006465	XLOC_001184	chr1H	+	216294844	216296610	u
TCONS_00006466	XLOC_001184	chr1H	+	216294847	216295400	u
TCONS_00006467	XLOC_001184	chr1H	+	216294879	216295400	u
TCONS_00006468	XLOC_001185	chr1H	+	216623331	216623608	u
TCONS_00006478	XLOC_001189	chr1H	+	216739321	216739582	u
TCONS_00006481	XLOC_001192	chr1H	+	218706359	218706701	u
TCONS_00006482	XLOC_001192	chr1H	+	218706400	218706701	u
TCONS_00006483	XLOC_001192	chr1H	+	218706602	218706701	u
TCONS_00006485	XLOC_001194	chr1H	+	219319585	219319627	u
TCONS_00006486	XLOC_001194	chr1H	+	219359672	219361479	u
TCONS_00006488	XLOC_001194	chr1H	+	219359673	219361520	u
TCONS_00006487	XLOC_001194	chr1H	+	219359673	219362875	u
TCONS_00006489	XLOC_001194	chr1H	+	219359676	219360122	u
TCONS_00006592	XLOC_001201	chr1H	+	223162942	223163232	u
TCONS_00006597	XLOC_001206	chr1H	+	225719274	225720540	u
TCONS_00006635	XLOC_001215	chr1H	+	231253231	231253386	u
TCONS_00006636	XLOC_001216	chr1H	+	231656303	231656758	u
TCONS_00006639	XLOC_001218	chr1H	+	233002442	233002705	u
TCONS_00006666	XLOC_001222	chr1H	+	235914293	235914484	u
TCONS_00006689	XLOC_001225	chr1H	+	239636594	239637027	u
TCONS_00006690	XLOC_001225	chr1H	+	239636650	239636851	u
TCONS_00006700	XLOC_001230	chr1H	+	241067310	241067478	u
TCONS_00006703	XLOC_001233	chr1H	+	242889458	242889791	u
TCONS_00006732	XLOC_001244	chr1H	+	248817350	248817500	x
TCONS_00006798	XLOC_001255	chr1H	+	253192737	253194859	u
TCONS_00006800	XLOC_001255	chr1H	+	253192825	253193177	u
TCONS_00006799	XLOC_001255	chr1H	+	253192825	253193710	u
TCONS_00006873	XLOC_001259	chr1H	+	254973587	254973772	u
TCONS_00006875	XLOC_001261	chr1H	+	256278193	256278255	u
TCONS_00006920	XLOC_001269	chr1H	+	258533978	258534058	x
TCONS_00006921	XLOC_001270	chr1H	+	259068566	259068600	o
TCONS_00006984	XLOC_001281	chr1H	+	261936781	261937101	u
TCONS_00006986	XLOC_001281	chr1H	+	261936781	261937088	u
TCONS_00006985	XLOC_001281	chr1H	+	261936781	261937101	u
TCONS_00006983	XLOC_001281	chr1H	+	261936781	261937084	u
TCONS_00006982	XLOC_001281	chr1H	+	261936781	261937084	u
TCONS_00006987	XLOC_001281	chr1H	+	261936782	261937088	u
TCONS_00007179	XLOC_001288	chr1H	+	265037398	265037456	u
TCONS_00007178	XLOC_001288	chr1H	+	265037398	265037456	u
TCONS_00007211	XLOC_001291	chr1H	+	266628198	266628327	u
TCONS_00007212	XLOC_001291	chr1H	+	266628198	266628327	u
TCONS_00007214	XLOC_001291	chr1H	+	266631654	266631677	u
TCONS_00007313	XLOC_001300	chr1H	+	269258558	269258667	u
TCONS_00007330	XLOC_001303	chr1H	+	270045507	270045871	u
TCONS_00007526	XLOC_001313	chr1H	+	273340932	273341228	u
TCONS_00007527	XLOC_001313	chr1H	+	273341029	273341228	u
TCONS_00007665	XLOC_001336	chr1H	+	281865676	281866106	o
TCONS_00007668	XLOC_001339	chr1H	+	281949368	281949438	u
TCONS_00007669	XLOC_001340	chr1H	+	281977669	281978940	u
TCONS_00007674	XLOC_001340	chr1H	+	281986458	281987447	u
TCONS_00007684	XLOC_001344	chr1H	+	284364118	284364634	o
TCONS_00007770	XLOC_001348	chr1H	+	286321486	286322424	u
TCONS_00007801	XLOC_001350	chr1H	+	286802336	286802854	u
TCONS_00007802	XLOC_001350	chr1H	+	286802355	286802854	u
TCONS_00007865	XLOC_001356	chr1H	+	289261912	289262667	u
TCONS_00007890	XLOC_001359	chr1H	+	289374532	289374693	u
TCONS_00007897	XLOC_001362	chr1H	+	290402904	290403314	u
TCONS_00007999	XLOC_001377	chr1H	+	296732867	296733133	u
TCONS_00008000	XLOC_001378	chr1H	+	296733947	296734192	u
TCONS_00008002	XLOC_001378	chr1H	+	296733973	296734196	u
TCONS_00008001	XLOC_001378	chr1H	+	296733973	296734196	u
TCONS_00008003	XLOC_001378	chr1H	+	296733990	296734196	u
TCONS_00008119	XLOC_001385	chr1H	+	300967637	300967780	u
TCONS_00008120	XLOC_001385	chr1H	+	300967651	300968033	u
TCONS_00008210	XLOC_001399	chr1H	+	305558733	305558910	u
TCONS_00008213	XLOC_001399	chr1H	+	305558740	305558910	u
TCONS_00008212	XLOC_001399	chr1H	+	305558740	305558910	u
TCONS_00008608	XLOC_001435	chr1H	+	319015358	319015616	u
TCONS_00008696	XLOC_001449	chr1H	+	322115292	322115586	u
TCONS_00008698	XLOC_001451	chr1H	+	322117712	322117794	u
TCONS_00008879	XLOC_001469	chr1H	+	326849642	326849945	o
TCONS_00008880	XLOC_001469	chr1H	+	326849712	326849975	o
TCONS_00008951	XLOC_001479	chr1H	+	329516540	329517324	u
TCONS_00008964	XLOC_001482	chr1H	+	330111164	330111379	u
TCONS_00008966	XLOC_001482	chr1H	+	330111212	330111379	u
TCONS_00008965	XLOC_001482	chr1H	+	330111212	330111551	u
TCONS_00008967	XLOC_001483	chr1H	+	330435000	330435175	u
TCONS_00008980	XLOC_001486	chr1H	+	331066614	331067022	u
TCONS_00008981	XLOC_001486	chr1H	+	331066625	331067022	u
TCONS_00008982	XLOC_001487	chr1H	+	331307818	331308459	u
TCONS_00008995	XLOC_001492	chr1H	+	333039112	333039446	u
TCONS_00009006	XLOC_001496	chr1H	+	334661226	334661287	u
TCONS_00009018	XLOC_001500	chr1H	+	335090862	335091044	u
TCONS_00009019	XLOC_001501	chr1H	+	335092570	335092633	u
TCONS_00009020	XLOC_001502	chr1H	+	335096837	335096895	u
TCONS_00009023	XLOC_001504	chr1H	+	336258755	336259176	u
TCONS_00009024	XLOC_001504	chr1H	+	336263223	336263458	u
TCONS_00009029	XLOC_001506	chr1H	+	337169652	337170146	u
TCONS_00009030	XLOC_001507	chr1H	+	337242588	337243334	u
TCONS_00009145	XLOC_001517	chr1H	+	341650783	341651644	u
TCONS_00009148	XLOC_001519	chr1H	+	341752795	341753020	o
TCONS_00009213	XLOC_001521	chr1H	+	341978513	341978528	u
TCONS_00009227	XLOC_001527	chr1H	+	343986200	343986504	u
TCONS_00009228	XLOC_001527	chr1H	+	343986200	343986504	u
TCONS_00009230	XLOC_001529	chr1H	+	344581495	344581541	u
TCONS_00009231	XLOC_001530	chr1H	+	344728257	344728444	x
TCONS_00009232	XLOC_001531	chr1H	+	344742688	344742911	u
TCONS_00009233	XLOC_001531	chr1H	+	344742774	344742911	u
TCONS_00009235	XLOC_001532	chr1H	+	345743823	345744157	u
TCONS_00009234	XLOC_001532	chr1H	+	345743823	345744157	u
TCONS_00009236	XLOC_001532	chr1H	+	345743823	345744157	u
TCONS_00009238	XLOC_001532	chr1H	+	345743873	345744157	u
TCONS_00009237	XLOC_001532	chr1H	+	345743873	345744157	u
TCONS_00009239	XLOC_001532	chr1H	+	345743902	345744157	u
TCONS_00009265	XLOC_001534	chr1H	+	347038923	347039167	u
TCONS_00009563	XLOC_001555	chr1H	+	355496115	355496569	u
TCONS_00009614	XLOC_001573	chr1H	+	355829373	355830433	u
TCONS_00009615	XLOC_001573	chr1H	+	355846708	355846766	u
TCONS_00009742	XLOC_001594	chr1H	+	361514009	361514457	u
TCONS_00009789	XLOC_001600	chr1H	+	364127759	364127990	x
TCONS_00009790	XLOC_001600	chr1H	+	364127759	364127990	x
TCONS_00009791	XLOC_001600	chr1H	+	364127820	364127990	x
TCONS_00009810	XLOC_001608	chr1H	+	365710981	365711219	u
TCONS_00009828	XLOC_001613	chr1H	+	366973653	366974223	u
TCONS_00009830	XLOC_001613	chr1H	+	366973730	366975581	u
TCONS_00009829	XLOC_001613	chr1H	+	366973730	366973793	u
TCONS_00010031	XLOC_001638	chr1H	+	373410917	373411331	u
TCONS_00010032	XLOC_001638	chr1H	+	373410935	373411331	u
TCONS_00010096	XLOC_001646	chr1H	+	375083088	375083104	u
TCONS_00010098	XLOC_001647	chr1H	+	375278859	375279133	u
TCONS_00010097	XLOC_001647	chr1H	+	375278859	375279133	u
TCONS_00010099	XLOC_001647	chr1H	+	375278927	375279133	u
TCONS_00010100	XLOC_001647	chr1H	+	375278931	375279485	u
TCONS_00010101	XLOC_001647	chr1H	+	375278970	375279485	u
TCONS_00010123	XLOC_001652	chr1H	+	376867569	376867610	u
TCONS_00010416	XLOC_001689	chr1H	+	383461694	383461796	x
TCONS_00010461	XLOC_001701	chr1H	+	385955599	385955889	u
TCONS_00010491	XLOC_001706	chr1H	+	386559110	386559722	u
TCONS_00010507	XLOC_001711	chr1H	+	388485395	388486120	u
TCONS_00010506	XLOC_001711	chr1H	+	388485395	388486120	u
TCONS_00010505	XLOC_001711	chr1H	+	388485395	388486120	u
TCONS_00010510	XLOC_001711	chr1H	+	388485401	388486120	u
TCONS_00010509	XLOC_001711	chr1H	+	388485401	388487714	u
TCONS_00010508	XLOC_001711	chr1H	+	388485401	388486120	u
TCONS_00010513	XLOC_001711	chr1H	+	388485409	388486120	u
TCONS_00010512	XLOC_001711	chr1H	+	388485409	388487714	u
TCONS_00010511	XLOC_001711	chr1H	+	388485409	388487714	u
TCONS_00010514	XLOC_001711	chr1H	+	388485423	388486120	u
TCONS_00010577	XLOC_001718	chr1H	+	390321931	390322253	u
TCONS_00010578	XLOC_001718	chr1H	+	390321960	390322253	u
TCONS_00010579	XLOC_001718	chr1H	+	390322318	390322472	u
TCONS_00010825	XLOC_001737	chr1H	+	394075400	394075546	u
TCONS_00010940	XLOC_001753	chr1H	+	398317932	398318003	u
TCONS_00011036	XLOC_001764	chr1H	+	401744279	401744715	u
TCONS_00011037	XLOC_001764	chr1H	+	401744279	401744715	u
TCONS_00011035	XLOC_001764	chr1H	+	401744279	401744715	u
TCONS_00011034	XLOC_001764	chr1H	+	401744279	401744715	u
TCONS_00011039	XLOC_001764	chr1H	+	401744280	401744715	u
TCONS_00011038	XLOC_001764	chr1H	+	401744280	401744715	u
TCONS_00011134	XLOC_001774	chr1H	+	403220036	403221120	u
TCONS_00011198	XLOC_001780	chr1H	+	403374230	403374410	u
TCONS_00011197	XLOC_001780	chr1H	+	403374230	403374410	u
TCONS_00011253	XLOC_001784	chr1H	+	404686347	404686374	u
TCONS_00011407	XLOC_001805	chr1H	+	408787364	408787746	u
TCONS_00011408	XLOC_001805	chr1H	+	408787382	408790065	u
TCONS_00011458	XLOC_001811	chr1H	+	410767911	410768030	u
TCONS_00011507	XLOC_001824	chr1H	+	414055831	414055938	u
TCONS_00011535	XLOC_001831	chr1H	+	415359997	415360179	u
TCONS_00011554	XLOC_001837	chr1H	+	417248085	417248171	u
TCONS_00011556	XLOC_001839	chr1H	+	417711225	417711406	o
TCONS_00011557	XLOC_001840	chr1H	+	417824300	417824381	u
TCONS_00011558	XLOC_001841	chr1H	+	417986615	417986758	u
TCONS_00011598	XLOC_001848	chr1H	+	418950198	418950220	u
TCONS_00011627	XLOC_001853	chr1H	+	419341004	419342090	u
TCONS_00011675	XLOC_001859	chr1H	+	420394364	420394549	u
TCONS_00011709	XLOC_001862	chr1H	+	421507952	421508198	u
TCONS_00011712	XLOC_001862	chr1H	+	421508255	421508361	u
TCONS_00011716	XLOC_001864	chr1H	+	421972835	421972854	x
TCONS_00011717	XLOC_001865	chr1H	+	422088521	422088663	u
TCONS_00011799	XLOC_001874	chr1H	+	425230857	425230989	u
TCONS_00011858	XLOC_001884	chr1H	+	427023171	427023235	u
TCONS_00011905	XLOC_001892	chr1H	+	427985998	427986012	o
TCONS_00011923	XLOC_001895	chr1H	+	428220281	428220428	x
TCONS_00012073	XLOC_001916	chr1H	+	432601329	432601677	u
TCONS_00012074	XLOC_001916	chr1H	+	432601339	432601677	u
TCONS_00012087	XLOC_001918	chr1H	+	433180530	433183149	u
TCONS_00012088	XLOC_001918	chr1H	+	433180589	433181149	u
TCONS_00012147	XLOC_001932	chr1H	+	434451592	434451816	x
TCONS_00012148	XLOC_001932	chr1H	+	434452091	434452205	x
TCONS_00012153	XLOC_001934	chr1H	+	434477848	434478080	u
TCONS_00012215	XLOC_001943	chr1H	+	436664895	436665056	o
TCONS_00012259	XLOC_001951	chr1H	+	437945995	437946131	u
TCONS_00012261	XLOC_001951	chr1H	+	437946059	437946131	u
TCONS_00012262	XLOC_001951	chr1H	+	437946332	437947312	u
TCONS_00012276	XLOC_001957	chr1H	+	439089016	439089309	u
TCONS_00012295	XLOC_001962	chr1H	+	439386607	439386641	u
TCONS_00012312	XLOC_001965	chr1H	+	440597061	440597791	u
TCONS_00012350	XLOC_001970	chr1H	+	442060036	442060335	u
TCONS_00012352	XLOC_001971	chr1H	+	442641752	442642268	u
TCONS_00012356	XLOC_001971	chr1H	+	442641766	442642268	u
TCONS_00012365	XLOC_001975	chr1H	+	443419602	443419650	u
TCONS_00012393	XLOC_001977	chr1H	+	443578102	443578429	u
TCONS_00012422	XLOC_001985	chr1H	+	444532069	444532771	u
TCONS_00012423	XLOC_001985	chr1H	+	444532267	444532771	u
TCONS_00012425	XLOC_001985	chr1H	+	444532267	444534960	u
TCONS_00012424	XLOC_001985	chr1H	+	444532267	444532771	u
TCONS_00012426	XLOC_001985	chr1H	+	444532269	444534960	u
TCONS_00012427	XLOC_001985	chr1H	+	444532693	444534960	u
TCONS_00012428	XLOC_001985	chr1H	+	444532693	444534960	u
TCONS_00012429	XLOC_001985	chr1H	+	444535815	444536359	u
TCONS_00012430	XLOC_001985	chr1H	+	444535957	444536359	u
TCONS_00012798	XLOC_002012	chr1H	+	449667918	449668158	u
TCONS_00012800	XLOC_002014	chr1H	+	449805038	449805564	u
TCONS_00012937	XLOC_002028	chr1H	+	452784680	452785454	u
TCONS_00013025	XLOC_002034	chr1H	+	453791531	453791591	u
TCONS_00013309	XLOC_002056	chr1H	+	457301333	457301783	x
TCONS_00013310	XLOC_002057	chr1H	+	457336682	457336989	u
TCONS_00013312	XLOC_002058	chr1H	+	457508704	457509301	u
TCONS_00013311	XLOC_002058	chr1H	+	457508704	457509301	u
TCONS_00013354	XLOC_002066	chr1H	+	458499567	458499746	u
TCONS_00013357	XLOC_002068	chr1H	+	459680168	459680477	u
TCONS_00013358	XLOC_002069	chr1H	+	459681638	459681955	o
TCONS_00013432	XLOC_002081	chr1H	+	461801943	461802929	u
TCONS_00013454	XLOC_002085	chr1H	+	462898215	462898306	x
TCONS_00013455	XLOC_002085	chr1H	+	462898226	462898306	x
TCONS_00013636	XLOC_002106	chr1H	+	467539226	467539536	u
TCONS_00013637	XLOC_002107	chr1H	+	467542150	467542166	o
TCONS_00013666	XLOC_002116	chr1H	+	468708672	468708807	u
TCONS_00013739	XLOC_002123	chr1H	+	469209080	469209220	u
TCONS_00013789	XLOC_002135	chr1H	+	471609170	471609502	u
TCONS_00013837	XLOC_002149	chr1H	+	473693359	473693585	x
TCONS_00013943	XLOC_002153	chr1H	+	473922503	473922686	o
TCONS_00014101	XLOC_002167	chr1H	+	475943458	475943598	u
TCONS_00014186	XLOC_002178	chr1H	+	477905480	477905828	u
TCONS_00014187	XLOC_002178	chr1H	+	477905494	477907989	u
TCONS_00014194	XLOC_002181	chr1H	+	478547834	478548220	u
TCONS_00014195	XLOC_002181	chr1H	+	478547961	478548111	u
TCONS_00014271	XLOC_002195	chr1H	+	480007201	480007321	u
TCONS_00014272	XLOC_002195	chr1H	+	480007235	480007321	u
TCONS_00014273	XLOC_002195	chr1H	+	480007235	480007321	u
TCONS_00014292	XLOC_002200	chr1H	+	480721679	480721978	x
TCONS_00014291	XLOC_002200	chr1H	+	480721679	480721978	x
TCONS_00014293	XLOC_002200	chr1H	+	480721698	480721978	x
TCONS_00014294	XLOC_002200	chr1H	+	480726915	480726932	x
TCONS_00014477	XLOC_002227	chr1H	+	483434498	483434654	u
TCONS_00014476	XLOC_002227	chr1H	+	483434498	483434654	u
TCONS_00014528	XLOC_002238	chr1H	+	485641604	485641617	u
TCONS_00014572	XLOC_002253	chr1H	+	486916997	486917684	u
TCONS_00014658	XLOC_002256	chr1H	+	487221717	487222176	u
TCONS_00014659	XLOC_002256	chr1H	+	487221843	487222064	u
TCONS_00014687	XLOC_002263	chr1H	+	488313158	488313260	u
TCONS_00014706	XLOC_002267	chr1H	+	488844788	488845394	u
TCONS_00014707	XLOC_002267	chr1H	+	488844904	488845394	u
TCONS_00014727	XLOC_002272	chr1H	+	489915980	489916211	o
TCONS_00014728	XLOC_002273	chr1H	+	490275607	490275707	u
TCONS_00014860	XLOC_002288	chr1H	+	491861272	491864168	u
TCONS_00014861	XLOC_002288	chr1H	+	491862187	491862678	u
TCONS_00014862	XLOC_002288	chr1H	+	491864516	491866760	u
TCONS_00014916	XLOC_002297	chr1H	+	492639934	492639948	u
TCONS_00014957	XLOC_002305	chr1H	+	493079320	493079846	u
TCONS_00015070	XLOC_002318	chr1H	+	494613334	494613630	u
TCONS_00015332	XLOC_002350	chr1H	+	498416067	498416211	x
TCONS_00015333	XLOC_002351	chr1H	+	498553176	498553262	u
TCONS_00015361	XLOC_002360	chr1H	+	499250847	499251350	x
TCONS_00015370	XLOC_002362	chr1H	+	499373369	499373417	u
TCONS_00015371	XLOC_002362	chr1H	+	499373637	499374036	u
TCONS_00015388	XLOC_002367	chr1H	+	500131657	500132180	u
TCONS_00015600	XLOC_002391	chr1H	+	505139726	505140645	u
TCONS_00015601	XLOC_002391	chr1H	+	505139739	505140225	u
TCONS_00015602	XLOC_002391	chr1H	+	505139739	505140225	u
TCONS_00015774	XLOC_002417	chr1H	+	509483474	509483554	u
TCONS_00015791	XLOC_002419	chr1H	+	509515855	509516021	x
TCONS_00015792	XLOC_002419	chr1H	+	509515857	509516021	x
TCONS_00015793	XLOC_002419	chr1H	+	509517579	509521375	x
TCONS_00015794	XLOC_002419	chr1H	+	509519731	509521333	x
TCONS_00015900	XLOC_002432	chr1H	+	510796908	510797030	u
TCONS_00015904	XLOC_002433	chr1H	+	511061798	511061886	u
TCONS_00016054	XLOC_002454	chr1H	+	513090673	513090826	o
TCONS_00016069	XLOC_002456	chr1H	+	513152215	513152403	u
TCONS_00016154	XLOC_002467	chr1H	+	514337077	514337220	u
TCONS_00016155	XLOC_002468	chr1H	+	514368174	514368335	u
TCONS_00016170	XLOC_002472	chr1H	+	514632857	514632964	u
TCONS_00016254	XLOC_002482	chr1H	+	515894555	515895049	u
TCONS_00016256	XLOC_002482	chr1H	+	515894555	515895521	u
TCONS_00016255	XLOC_002482	chr1H	+	515894555	515895521	u
TCONS_00016253	XLOC_002482	chr1H	+	515894555	515894920	u
TCONS_00016252	XLOC_002482	chr1H	+	515894555	515894920	u
TCONS_00016257	XLOC_002482	chr1H	+	515894556	515895521	u
TCONS_00016258	XLOC_002482	chr1H	+	515894565	515895035	u
TCONS_00016259	XLOC_002482	chr1H	+	515894573	515895049	u
TCONS_00016260	XLOC_002482	chr1H	+	515894762	515895521	u
TCONS_00016262	XLOC_002482	chr1H	+	515894876	515895521	u
TCONS_00016261	XLOC_002482	chr1H	+	515894876	515895521	u
TCONS_00016263	XLOC_002482	chr1H	+	515898233	515899139	u
TCONS_00016265	XLOC_002482	chr1H	+	515898559	515899139	u
TCONS_00016264	XLOC_002482	chr1H	+	515898559	515899139	u
TCONS_00016349	XLOC_002495	chr1H	+	516751692	516751737	u
TCONS_00016414	XLOC_002503	chr1H	+	517150406	517150551	u
TCONS_00016415	XLOC_002503	chr1H	+	517150441	517150551	u
TCONS_00016420	XLOC_002505	chr1H	+	517225007	517225144	u
TCONS_00016478	XLOC_002511	chr1H	+	518072503	518072982	u
TCONS_00016481	XLOC_002511	chr1H	+	518072582	518073558	u
TCONS_00016480	XLOC_002511	chr1H	+	518072582	518072982	u
TCONS_00016479	XLOC_002511	chr1H	+	518072582	518072982	u
TCONS_00016484	XLOC_002512	chr1H	+	518094442	518094558	x
TCONS_00016485	XLOC_002513	chr1H	+	518271627	518271804	x
TCONS_00016697	XLOC_002535	chr1H	+	520666505	520666895	u
TCONS_00016698	XLOC_002535	chr1H	+	520666523	520666895	u
TCONS_00016702	XLOC_002535	chr1H	+	520666537	520666895	u
TCONS_00016701	XLOC_002535	chr1H	+	520666537	520666895	u
TCONS_00016699	XLOC_002535	chr1H	+	520666537	520666895	u
TCONS_00016706	XLOC_002535	chr1H	+	520666537	520666895	u
TCONS_00016707	XLOC_002535	chr1H	+	520666537	520666895	u
TCONS_00016708	XLOC_002535	chr1H	+	520666537	520666895	u
TCONS_00016705	XLOC_002535	chr1H	+	520666537	520666895	u
TCONS_00016704	XLOC_002535	chr1H	+	520666537	520666895	u
TCONS_00016703	XLOC_002535	chr1H	+	520666537	520666895	u
TCONS_00016709	XLOC_002535	chr1H	+	520666537	520666895	u
TCONS_00016711	XLOC_002535	chr1H	+	520666537	520666895	u
TCONS_00016710	XLOC_002535	chr1H	+	520666537	520666895	u
TCONS_00016712	XLOC_002535	chr1H	+	520666537	520666895	u
TCONS_00016713	XLOC_002535	chr1H	+	520666537	520666895	o
TCONS_00016714	XLOC_002535	chr1H	+	520668453	520669514	u
TCONS_00016755	XLOC_002543	chr1H	+	521766435	521766605	o
TCONS_00016801	XLOC_002551	chr1H	+	522709900	522709926	x
TCONS_00016802	XLOC_002552	chr1H	+	522793794	522793901	u
TCONS_00016803	XLOC_002552	chr1H	+	522793818	522793901	u
TCONS_00016865	XLOC_002558	chr1H	+	523400047	523400235	u
TCONS_00016958	XLOC_002568	chr1H	+	524345719	524345873	u
TCONS_00016972	XLOC_002573	chr1H	+	524611983	524612441	u
TCONS_00016975	XLOC_002573	chr1H	+	524612004	524612441	u
TCONS_00016976	XLOC_002573	chr1H	+	524612259	524612441	u
TCONS_00017108	XLOC_002582	chr1H	+	525404441	525404673	o
TCONS_00017109	XLOC_002582	chr1H	+	525405373	525406579	x
TCONS_00017134	XLOC_002584	chr1H	+	525457936	525458134	o
TCONS_00017183	XLOC_002596	chr1H	+	526132957	526133146	u
TCONS_00017260	XLOC_002603	chr1H	+	526676861	526677012	u
TCONS_00017261	XLOC_002604	chr1H	+	526678817	526678895	u
TCONS_00017306	XLOC_002612	chr1H	+	527189479	527189598	o
TCONS_00017438	XLOC_002630	chr1H	+	528243326	528243841	u
TCONS_00017439	XLOC_002631	chr1H	+	528244179	528244283	u
TCONS_00017536	XLOC_002648	chr1H	+	529722193	529722440	u
TCONS_00017594	XLOC_002656	chr1H	+	530419986	530420105	u
TCONS_00017593	XLOC_002656	chr1H	+	530419986	530420105	u
TCONS_00017605	XLOC_002659	chr1H	+	530540999	530541095	u
TCONS_00017797	XLOC_002684	chr1H	+	532091856	532091932	o
TCONS_00017806	XLOC_002687	chr1H	+	532147756	532147900	u
TCONS_00017807	XLOC_002688	chr1H	+	532148208	532148253	u
TCONS_00017858	XLOC_002693	chr1H	+	532593912	532594077	u
TCONS_00017915	XLOC_002703	chr1H	+	533040966	533041093	u
TCONS_00017958	XLOC_002708	chr1H	+	533434256	533434830	u
TCONS_00018041	XLOC_002732	chr1H	+	534611749	534611869	u
TCONS_00018053	XLOC_002737	chr1H	+	534937482	534937567	o
TCONS_00018074	XLOC_002745	chr1H	+	535376709	535376791	x
TCONS_00018073	XLOC_002745	chr1H	+	535376709	535376821	x
TCONS_00018072	XLOC_002745	chr1H	+	535376709	535376821	x
TCONS_00018077	XLOC_002745	chr1H	+	535425500	535425775	u
TCONS_00018078	XLOC_002745	chr1H	+	535425873	535425960	u
TCONS_00018098	XLOC_002753	chr1H	+	535803778	535803832	u
TCONS_00018159	XLOC_002759	chr1H	+	536200026	536200459	u
TCONS_00018237	XLOC_002773	chr1H	+	537071385	537071574	x
TCONS_00018343	XLOC_002796	chr1H	+	538592330	538592486	u
TCONS_00018482	XLOC_002822	chr1H	+	540505488	540506540	x
TCONS_00018481	XLOC_002822	chr1H	+	540505488	540506540	x
TCONS_00018488	XLOC_002828	chr1H	+	540821307	540821371	u
TCONS_00018505	XLOC_002839	chr1H	+	541249092	541249268	u
TCONS_00018506	XLOC_002839	chr1H	+	541249105	541249268	u
TCONS_00018525	XLOC_002842	chr1H	+	541579248	541579318	o
TCONS_00018526	XLOC_002842	chr1H	+	541580649	541580742	o
TCONS_00018568	XLOC_002845	chr1H	+	541714242	541714468	u
TCONS_00018656	XLOC_002873	chr1H	+	543943666	543943724	x
TCONS_00018657	XLOC_002873	chr1H	+	543944799	543944998	u
TCONS_00018853	XLOC_002894	chr1H	+	545585455	545585851	u
TCONS_00018994	XLOC_002911	chr1H	+	547221937	547222012	u
TCONS_00018997	XLOC_002913	chr1H	+	547224717	547225135	u
TCONS_00019009	XLOC_002915	chr1H	+	547238588	547238642	u
TCONS_00019094	XLOC_002927	chr1H	+	547534370	547534693	u
TCONS_00019111	XLOC_002930	chr1H	+	547933409	547933558	u
TCONS_00019114	XLOC_002931	chr1H	+	548044865	548045189	o
TCONS_00019117	XLOC_002932	chr1H	+	548107845	548108098	u
TCONS_00019202	XLOC_002936	chr1H	+	548545440	548546229	u
TCONS_00019220	XLOC_002940	chr1H	+	548771215	548771277	x
TCONS_00019221	XLOC_002940	chr1H	+	548771227	548771280	x
TCONS_00019222	XLOC_002941	chr1H	+	548867485	548867942	u
TCONS_00019323	XLOC_002950	chr1H	+	549296755	549297598	x
TCONS_00019324	XLOC_002951	chr1H	+	549300745	549300913	u
TCONS_00019393	XLOC_002960	chr1H	+	550152841	550153140	x
TCONS_00019523	XLOC_003001	chr1H	+	551618725	551619093	u
TCONS_00019524	XLOC_003001	chr1H	+	551619695	551619843	u
TCONS_00019547	XLOC_003010	chr1H	+	552453273	552453398	u
TCONS_00019657	XLOC_003021	chr1H	+	553218032	553218179	u
TCONS_00019840	XLOC_003052	chr1H	+	554759880	554759998	u
TCONS_00019845	XLOC_003057	chr1H	+	555135834	555136082	u
TCONS_00019850	XLOC_003058	chr1H	+	555169603	555169852	u
TCONS_00019851	XLOC_003058	chr1H	+	555170753	555171044	u
TCONS_00019878	XLOC_003064	chr1H	+	555986428	555986739	u
TCONS_00019877	XLOC_003064	chr1H	+	555986428	555987829	u
TCONS_00019890	XLOC_003069	chr1H	+	556387537	556387833	u
TCONS_00020005	XLOC_003083	chr1H	+	558089757	558090046	u
TCONS_00020155	XLOC_003100	chr1H	-	1074386	1074662	o
TCONS_00020304	XLOC_003119	chr1H	-	2508524	2508775	o
TCONS_00020385	XLOC_003139	chr1H	-	3915999	3916147	x
TCONS_00020553	XLOC_003157	chr1H	-	5128132	5129050	u
TCONS_00020583	XLOC_003161	chr1H	-	5172145	5172588	o
TCONS_00020585	XLOC_003162	chr1H	-	5213963	5214112	u
TCONS_00020588	XLOC_003163	chr1H	-	5233828	5234416	u
TCONS_00020590	XLOC_003165	chr1H	-	5267171	5267613	u
TCONS_00020593	XLOC_003165	chr1H	-	5267171	5267616	u
TCONS_00020592	XLOC_003165	chr1H	-	5267171	5267713	u
TCONS_00020591	XLOC_003165	chr1H	-	5267171	5267713	u
TCONS_00020594	XLOC_003165	chr1H	-	5272968	5273555	u
TCONS_00020765	XLOC_003194	chr1H	-	7524709	7524912	u
TCONS_00020944	XLOC_003223	chr1H	-	9254455	9254966	u
TCONS_00020945	XLOC_003223	chr1H	-	9254455	9254969	u
TCONS_00021055	XLOC_003245	chr1H	-	10901577	10902047	u
TCONS_00021193	XLOC_003258	chr1H	-	11543659	11544282	u
TCONS_00021196	XLOC_003260	chr1H	-	11803492	11803777	u
TCONS_00021218	XLOC_003266	chr1H	-	12096457	12096467	u
TCONS_00021219	XLOC_003267	chr1H	-	12129246	12129429	u
TCONS_00021220	XLOC_003267	chr1H	-	12129246	12129342	u
TCONS_00021221	XLOC_003268	chr1H	-	12141918	12142000	u
TCONS_00021222	XLOC_003269	chr1H	-	12176328	12176653	u
TCONS_00021223	XLOC_003270	chr1H	-	12225557	12227585	u
TCONS_00021275	XLOC_003281	chr1H	-	12969783	12970018	u
TCONS_00021274	XLOC_003281	chr1H	-	12969783	12970001	u
TCONS_00021323	XLOC_003288	chr1H	-	13395001	13395362	u
TCONS_00021334	XLOC_003293	chr1H	-	13697831	13698280	u
TCONS_00021357	XLOC_003299	chr1H	-	14187251	14187424	u
TCONS_00021361	XLOC_003300	chr1H	-	14209288	14209596	u
TCONS_00021364	XLOC_003302	chr1H	-	14366363	14366575	u
TCONS_00021407	XLOC_003305	chr1H	-	14597371	14597693	u
TCONS_00021408	XLOC_003306	chr1H	-	14598620	14598652	u
TCONS_00021420	XLOC_003310	chr1H	-	15467140	15467263	u
TCONS_00021453	XLOC_003312	chr1H	-	15699919	15700473	u
TCONS_00021454	XLOC_003312	chr1H	-	15699919	15700473	u
TCONS_00021553	XLOC_003326	chr1H	-	17336489	17337134	u
TCONS_00021614	XLOC_003335	chr1H	-	18482285	18482800	u
TCONS_00021615	XLOC_003335	chr1H	-	18482285	18482800	u
TCONS_00021662	XLOC_003344	chr1H	-	19219862	19220077	u
TCONS_00021667	XLOC_003347	chr1H	-	19490278	19490555	u
TCONS_00021668	XLOC_003348	chr1H	-	19673016	19673705	u
TCONS_00021669	XLOC_003348	chr1H	-	19673016	19673705	u
TCONS_00021709	XLOC_003351	chr1H	-	20107307	20109561	u
TCONS_00021710	XLOC_003351	chr1H	-	20107307	20107758	u
TCONS_00021711	XLOC_003351	chr1H	-	20107307	20107758	o
TCONS_00021727	XLOC_003361	chr1H	-	20471302	20471572	x
TCONS_00021728	XLOC_003361	chr1H	-	20471302	20471572	x
TCONS_00021729	XLOC_003361	chr1H	-	20471302	20471572	x
TCONS_00021769	XLOC_003375	chr1H	-	21221068	21221079	o
TCONS_00021771	XLOC_003377	chr1H	-	21226850	21227852	u
TCONS_00021772	XLOC_003377	chr1H	-	21226900	21227169	x
TCONS_00021774	XLOC_003378	chr1H	-	21280161	21280555	u
TCONS_00021773	XLOC_003378	chr1H	-	21280161	21280600	u
TCONS_00021780	XLOC_003383	chr1H	-	21934073	21934232	u
TCONS_00021781	XLOC_003384	chr1H	-	22028656	22029009	u
TCONS_00021783	XLOC_003386	chr1H	-	22129185	22129604	u
TCONS_00021784	XLOC_003387	chr1H	-	22134913	22135846	u
TCONS_00021785	XLOC_003387	chr1H	-	22134913	22135843	u
TCONS_00021791	XLOC_003391	chr1H	-	22574015	22574214	x
TCONS_00021813	XLOC_003398	chr1H	-	23230034	23230228	u
TCONS_00021814	XLOC_003398	chr1H	-	23231325	23231668	u
TCONS_00021815	XLOC_003399	chr1H	-	23232273	23232310	u
TCONS_00021829	XLOC_003408	chr1H	-	23935364	23936070	u
TCONS_00021830	XLOC_003408	chr1H	-	23935364	23936074	u
TCONS_00021831	XLOC_003408	chr1H	-	23937524	23937697	u
TCONS_00021833	XLOC_003409	chr1H	-	23942260	23949439	u
TCONS_00021832	XLOC_003409	chr1H	-	23942260	23946046	u
TCONS_00021834	XLOC_003409	chr1H	-	23942260	23947813	u
TCONS_00021849	XLOC_003414	chr1H	-	24135202	24135471	u
TCONS_00021852	XLOC_003417	chr1H	-	24663976	24664058	o
TCONS_00021953	XLOC_003427	chr1H	-	25980289	25980521	u
TCONS_00021969	XLOC_003436	chr1H	-	26414048	26414675	u
TCONS_00021971	XLOC_003436	chr1H	-	26414048	26414675	x
TCONS_00021978	XLOC_003442	chr1H	-	27152279	27152648	u
TCONS_00022054	XLOC_003447	chr1H	-	27873443	27873588	u
TCONS_00022178	XLOC_003458	chr1H	-	29415194	29415290	u
TCONS_00022181	XLOC_003461	chr1H	-	29877588	29877748	u
TCONS_00022188	XLOC_003464	chr1H	-	30095623	30095871	u
TCONS_00022192	XLOC_003467	chr1H	-	30204847	30205095	u
TCONS_00022264	XLOC_003492	chr1H	-	33789584	33789768	u
TCONS_00022292	XLOC_003497	chr1H	-	34539030	34539390	u
TCONS_00022291	XLOC_003497	chr1H	-	34539030	34539390	u
TCONS_00022293	XLOC_003497	chr1H	-	34539030	34539390	u
TCONS_00022357	XLOC_003507	chr1H	-	36969845	36970142	u
TCONS_00022356	XLOC_003507	chr1H	-	36969845	36970142	u
TCONS_00022358	XLOC_003508	chr1H	-	37114178	37114385	o
TCONS_00022443	XLOC_003522	chr1H	-	39315996	39318610	u
TCONS_00022444	XLOC_003522	chr1H	-	39315996	39318386	u
TCONS_00022445	XLOC_003522	chr1H	-	39315996	39318386	u
TCONS_00022446	XLOC_003522	chr1H	-	39315996	39318386	u
TCONS_00022447	XLOC_003522	chr1H	-	39315996	39318606	u
TCONS_00022468	XLOC_003528	chr1H	-	40036179	40036466	u
TCONS_00022469	XLOC_003528	chr1H	-	40036179	40036466	u
TCONS_00022470	XLOC_003529	chr1H	-	40061345	40061590	u
TCONS_00022514	XLOC_003536	chr1H	-	40842436	40842650	u
TCONS_00022515	XLOC_003537	chr1H	-	40987522	40987714	u
TCONS_00022519	XLOC_003540	chr1H	-	41441180	41441610	u
TCONS_00022524	XLOC_003541	chr1H	-	41544959	41545164	u
TCONS_00022525	XLOC_003542	chr1H	-	41672781	41673220	u
TCONS_00022526	XLOC_003543	chr1H	-	41674432	41674812	u
TCONS_00022606	XLOC_003555	chr1H	-	45231648	45232084	u
TCONS_00022607	XLOC_003556	chr1H	-	45402830	45403522	u
TCONS_00022609	XLOC_003556	chr1H	-	45402830	45403522	u
TCONS_00022610	XLOC_003556	chr1H	-	45404613	45404678	u
TCONS_00022631	XLOC_003559	chr1H	-	46147664	46147861	o
TCONS_00022632	XLOC_003559	chr1H	-	46149523	46149795	o
TCONS_00022694	XLOC_003572	chr1H	-	48613491	48613634	u
TCONS_00022743	XLOC_003582	chr1H	-	50766446	50767014	u
TCONS_00022744	XLOC_003583	chr1H	-	50890762	50890833	u
TCONS_00022803	XLOC_003588	chr1H	-	52833151	52833606	u
TCONS_00022804	XLOC_003589	chr1H	-	52922667	52922941	u
TCONS_00022805	XLOC_003589	chr1H	-	52929643	52930023	u
TCONS_00022892	XLOC_003601	chr1H	-	56168599	56168887	u
TCONS_00022893	XLOC_003602	chr1H	-	56441211	56441250	u
TCONS_00022894	XLOC_003603	chr1H	-	56529278	56531081	u
TCONS_00022895	XLOC_003603	chr1H	-	56529285	56529392	u
TCONS_00022896	XLOC_003604	chr1H	-	57082203	57082403	u
TCONS_00022898	XLOC_003604	chr1H	-	57082203	57082403	u
TCONS_00022904	XLOC_003604	chr1H	-	57082203	57082403	u
TCONS_00022905	XLOC_003604	chr1H	-	57082203	57082403	u
TCONS_00022907	XLOC_003606	chr1H	-	57281058	57281296	u
TCONS_00023085	XLOC_003628	chr1H	-	61353489	61353876	u
TCONS_00023090	XLOC_003633	chr1H	-	63165037	63165096	x
TCONS_00023092	XLOC_003633	chr1H	-	63211653	63211876	x
TCONS_00023091	XLOC_003633	chr1H	-	63211653	63211876	x
TCONS_00023093	XLOC_003633	chr1H	-	63226179	63226581	x
TCONS_00023099	XLOC_003637	chr1H	-	64006022	64006367	u
TCONS_00023165	XLOC_003641	chr1H	-	65606739	65607519	u
TCONS_00023167	XLOC_003641	chr1H	-	65606739	65607721	u
TCONS_00023166	XLOC_003641	chr1H	-	65606739	65607721	u
TCONS_00023168	XLOC_003641	chr1H	-	65609900	65610619	u
TCONS_00023170	XLOC_003641	chr1H	-	65609900	65610335	u
TCONS_00023169	XLOC_003641	chr1H	-	65609900	65610267	u
TCONS_00023199	XLOC_003646	chr1H	-	66213192	66213284	u
TCONS_00023213	XLOC_003648	chr1H	-	66844679	66845354	u
TCONS_00023269	XLOC_003660	chr1H	-	68791507	68791545	u
TCONS_00023270	XLOC_003660	chr1H	-	68792162	68792786	u
TCONS_00023271	XLOC_003661	chr1H	-	69356075	69356491	u
TCONS_00023333	XLOC_003668	chr1H	-	70261281	70261399	u
TCONS_00023334	XLOC_003669	chr1H	-	71205128	71205647	u
TCONS_00023336	XLOC_003669	chr1H	-	71205128	71205647	u
TCONS_00023345	XLOC_003676	chr1H	-	72464246	72467044	u
TCONS_00023384	XLOC_003679	chr1H	-	73483727	73484026	u
TCONS_00023385	XLOC_003679	chr1H	-	73484023	73487224	u
TCONS_00023490	XLOC_003689	chr1H	-	74896542	74896883	u
TCONS_00023494	XLOC_003689	chr1H	-	74896542	74896883	u
TCONS_00023495	XLOC_003689	chr1H	-	74896542	74896883	u
TCONS_00023493	XLOC_003689	chr1H	-	74896542	74896883	u
TCONS_00023492	XLOC_003689	chr1H	-	74896542	74896883	u
TCONS_00023491	XLOC_003689	chr1H	-	74896542	74896883	u
TCONS_00023496	XLOC_003689	chr1H	-	74896542	74896883	u
TCONS_00023497	XLOC_003689	chr1H	-	74896542	74896883	u
TCONS_00023499	XLOC_003689	chr1H	-	74898573	74899331	u
TCONS_00023515	XLOC_003692	chr1H	-	75396743	75397700	o
TCONS_00023527	XLOC_003694	chr1H	-	75465215	75465803	u
TCONS_00023531	XLOC_003697	chr1H	-	76125836	76126117	u
TCONS_00023556	XLOC_003704	chr1H	-	77732727	77733881	u
TCONS_00023611	XLOC_003713	chr1H	-	80151862	80152023	o
TCONS_00023820	XLOC_003738	chr1H	-	86255277	86255621	u
TCONS_00023821	XLOC_003738	chr1H	-	86255864	86256518	u
TCONS_00023920	XLOC_003745	chr1H	-	88529707	88529776	u
TCONS_00023933	XLOC_003748	chr1H	-	88885785	88886008	x
TCONS_00023934	XLOC_003748	chr1H	-	88885785	88886008	x
TCONS_00023935	XLOC_003748	chr1H	-	88888138	88888202	u
TCONS_00024054	XLOC_003755	chr1H	-	91807754	91807895	o
TCONS_00024092	XLOC_003760	chr1H	-	92650504	92654002	u
TCONS_00024091	XLOC_003760	chr1H	-	92650504	92652162	u
TCONS_00024093	XLOC_003760	chr1H	-	92650504	92654002	u
TCONS_00024099	XLOC_003760	chr1H	-	92650504	92654002	u
TCONS_00024101	XLOC_003760	chr1H	-	92650504	92651801	u
TCONS_00024103	XLOC_003760	chr1H	-	92650504	92655419	u
TCONS_00024107	XLOC_003760	chr1H	-	92650504	92654002	u
TCONS_00024109	XLOC_003760	chr1H	-	92650504	92651801	u
TCONS_00024108	XLOC_003760	chr1H	-	92650504	92655419	u
TCONS_00024102	XLOC_003760	chr1H	-	92650504	92654002	u
TCONS_00024100	XLOC_003760	chr1H	-	92650504	92651801	u
TCONS_00024098	XLOC_003760	chr1H	-	92650504	92655419	u
TCONS_00024096	XLOC_003760	chr1H	-	92650504	92652162	u
TCONS_00024097	XLOC_003760	chr1H	-	92650504	92655419	u
TCONS_00024095	XLOC_003760	chr1H	-	92650504	92653244	u
TCONS_00024094	XLOC_003760	chr1H	-	92650504	92654002	u
TCONS_00024110	XLOC_003760	chr1H	-	92655838	92656231	u
TCONS_00024111	XLOC_003761	chr1H	-	92923248	92923663	x
TCONS_00024113	XLOC_003763	chr1H	-	93712956	93713288	u
TCONS_00024135	XLOC_003769	chr1H	-	95376115	95376385	u
TCONS_00024232	XLOC_003784	chr1H	-	99746180	99746496	u
TCONS_00024233	XLOC_003784	chr1H	-	99757729	99757835	u
TCONS_00024234	XLOC_003785	chr1H	-	100022294	100022304	x
TCONS_00024236	XLOC_003787	chr1H	-	100187743	100187769	u
TCONS_00024243	XLOC_003789	chr1H	-	101338050	101338351	o
TCONS_00024242	XLOC_003789	chr1H	-	101338050	101338351	o
TCONS_00024410	XLOC_003801	chr1H	-	104522196	104522485	u
TCONS_00024441	XLOC_003818	chr1H	-	106100980	106101349	u
TCONS_00024442	XLOC_003819	chr1H	-	106104078	106104255	u
TCONS_00024446	XLOC_003821	chr1H	-	106503541	106505869	u
TCONS_00024445	XLOC_003821	chr1H	-	106503541	106504135	u
TCONS_00024444	XLOC_003821	chr1H	-	106503541	106504138	u
TCONS_00024452	XLOC_003821	chr1H	-	106506191	106507871	u
TCONS_00024451	XLOC_003821	chr1H	-	106506191	106506859	u
TCONS_00024463	XLOC_003824	chr1H	-	106909761	106910074	u
TCONS_00024516	XLOC_003832	chr1H	-	108835138	108835520	u
TCONS_00024517	XLOC_003833	chr1H	-	109037836	109038018	u
TCONS_00024548	XLOC_003837	chr1H	-	110396952	110397499	u
TCONS_00024660	XLOC_003842	chr1H	-	114032148	114032256	u
TCONS_00024661	XLOC_003842	chr1H	-	114038685	114038821	u
TCONS_00024675	XLOC_003847	chr1H	-	116525272	116525568	u
TCONS_00024676	XLOC_003847	chr1H	-	116525272	116526331	u
TCONS_00024891	XLOC_003875	chr1H	-	127494432	127494918	u
TCONS_00024892	XLOC_003876	chr1H	-	127535082	127535125	u
TCONS_00024893	XLOC_003876	chr1H	-	127541163	127541302	u
TCONS_00024953	XLOC_003885	chr1H	-	129109818	129110064	u
TCONS_00024954	XLOC_003886	chr1H	-	129624829	129625307	u
TCONS_00024956	XLOC_003888	chr1H	-	129630147	129630449	u
TCONS_00024957	XLOC_003888	chr1H	-	129630147	129630489	u
TCONS_00024958	XLOC_003888	chr1H	-	129630147	129630489	u
TCONS_00024971	XLOC_003894	chr1H	-	130501762	130501786	u
TCONS_00025010	XLOC_003900	chr1H	-	132828843	132830263	u
TCONS_00025013	XLOC_003900	chr1H	-	132828843	132830486	u
TCONS_00025012	XLOC_003900	chr1H	-	132828843	132830486	u
TCONS_00025011	XLOC_003900	chr1H	-	132828843	132830263	u
TCONS_00025014	XLOC_003900	chr1H	-	132828843	132829392	u
TCONS_00025021	XLOC_003900	chr1H	-	132828843	132830486	u
TCONS_00025018	XLOC_003900	chr1H	-	132828843	132830486	u
TCONS_00025019	XLOC_003900	chr1H	-	132828843	132830486	u
TCONS_00025020	XLOC_003900	chr1H	-	132828843	132830486	u
TCONS_00025017	XLOC_003900	chr1H	-	132828843	132830486	u
TCONS_00025016	XLOC_003900	chr1H	-	132828843	132830263	u
TCONS_00025015	XLOC_003900	chr1H	-	132828843	132829392	u
TCONS_00025023	XLOC_003900	chr1H	-	132846122	132846503	u
TCONS_00025024	XLOC_003900	chr1H	-	132846953	132847247	u
TCONS_00025068	XLOC_003906	chr1H	-	136482492	136482705	u
TCONS_00025161	XLOC_003946	chr1H	-	140140191	140140429	u
TCONS_00025172	XLOC_003948	chr1H	-	140515812	140516297	u
TCONS_00025279	XLOC_003959	chr1H	-	146075578	146076064	u
TCONS_00025281	XLOC_003959	chr1H	-	146075578	146076052	u
TCONS_00025280	XLOC_003959	chr1H	-	146075578	146076691	u
TCONS_00025278	XLOC_003959	chr1H	-	146075578	146076064	u
TCONS_00025277	XLOC_003959	chr1H	-	146075578	146076052	u
TCONS_00025520	XLOC_003982	chr1H	-	160817890	160818383	u
TCONS_00025529	XLOC_003985	chr1H	-	161128277	161128573	u
TCONS_00025538	XLOC_003988	chr1H	-	161969703	161970062	u
TCONS_00025562	XLOC_003988	chr1H	-	161971254	161971495	u
TCONS_00025600	XLOC_003996	chr1H	-	163652250	163652591	u
TCONS_00025601	XLOC_003997	chr1H	-	163652786	163652861	u
TCONS_00025705	XLOC_004002	chr1H	-	165533296	165533305	o
TCONS_00025709	XLOC_004002	chr1H	-	165608159	165608709	u
TCONS_00025708	XLOC_004002	chr1H	-	165608159	165608692	u
TCONS_00025743	XLOC_004007	chr1H	-	166493606	166493785	u
TCONS_00025757	XLOC_004014	chr1H	-	167991181	167992703	u
TCONS_00025766	XLOC_004016	chr1H	-	170068473	170068521	u
TCONS_00025768	XLOC_004018	chr1H	-	170204783	170205064	u
TCONS_00025843	XLOC_004026	chr1H	-	173020651	173021078	u
TCONS_00025861	XLOC_004030	chr1H	-	175708747	175709059	u
TCONS_00025863	XLOC_004030	chr1H	-	175710330	175710495	u
TCONS_00025888	XLOC_004035	chr1H	-	178917614	178917903	u
TCONS_00025891	XLOC_004037	chr1H	-	180286783	180287240	u
TCONS_00025892	XLOC_004038	chr1H	-	180290908	180291134	u
TCONS_00026110	XLOC_004052	chr1H	-	188959778	188961543	u
TCONS_00026111	XLOC_004052	chr1H	-	188959778	188961341	u
TCONS_00026171	XLOC_004059	chr1H	-	193709342	193709741	u
TCONS_00026180	XLOC_004061	chr1H	-	194409664	194410068	u
TCONS_00026193	XLOC_004064	chr1H	-	196747204	196747510	u
TCONS_00026194	XLOC_004064	chr1H	-	196747204	196747586	u
TCONS_00026281	XLOC_004076	chr1H	-	199611822	199612278	u
TCONS_00026280	XLOC_004076	chr1H	-	199611822	199612278	u
TCONS_00026279	XLOC_004076	chr1H	-	199611822	199612278	u
TCONS_00026282	XLOC_004077	chr1H	-	199613200	199613282	u
TCONS_00026283	XLOC_004078	chr1H	-	199671283	199671769	u
TCONS_00026340	XLOC_004085	chr1H	-	203555455	203556154	u
TCONS_00026354	XLOC_004087	chr1H	-	204454094	204454485	u
TCONS_00026357	XLOC_004089	chr1H	-	205208741	205208869	u
TCONS_00026358	XLOC_004090	chr1H	-	205472585	205474416	u
TCONS_00026359	XLOC_004090	chr1H	-	205472585	205472980	u
TCONS_00026362	XLOC_004090	chr1H	-	205472585	205472980	u
TCONS_00026361	XLOC_004090	chr1H	-	205472585	205474963	u
TCONS_00026360	XLOC_004090	chr1H	-	205472585	205472980	u
TCONS_00026369	XLOC_004091	chr1H	-	205678309	205678988	o
TCONS_00026374	XLOC_004092	chr1H	-	207042907	207043130	u
TCONS_00026429	XLOC_004096	chr1H	-	208189322	208189336	u
TCONS_00026430	XLOC_004096	chr1H	-	208218179	208220330	u
TCONS_00026474	XLOC_004102	chr1H	-	212951598	212952199	u
TCONS_00026472	XLOC_004102	chr1H	-	212951598	212952199	u
TCONS_00026479	XLOC_004103	chr1H	-	215439151	215439475	u
TCONS_00026489	XLOC_004107	chr1H	-	215885161	215885488	u
TCONS_00026490	XLOC_004107	chr1H	-	215886412	215886516	u
TCONS_00026491	XLOC_004108	chr1H	-	216247684	216248793	u
TCONS_00026540	XLOC_004114	chr1H	-	220574963	220575858	u
TCONS_00026541	XLOC_004114	chr1H	-	220574963	220575858	u
TCONS_00026542	XLOC_004114	chr1H	-	220574963	220578131	u
TCONS_00026545	XLOC_004114	chr1H	-	220574963	220578131	u
TCONS_00026544	XLOC_004114	chr1H	-	220574963	220578131	u
TCONS_00026543	XLOC_004114	chr1H	-	220574963	220578131	u
TCONS_00026548	XLOC_004114	chr1H	-	220574963	220578500	u
TCONS_00026547	XLOC_004114	chr1H	-	220574963	220578131	u
TCONS_00026546	XLOC_004114	chr1H	-	220574963	220575858	u
TCONS_00026550	XLOC_004114	chr1H	-	220574963	220577950	u
TCONS_00026549	XLOC_004114	chr1H	-	220574963	220575858	u
TCONS_00026564	XLOC_004116	chr1H	-	221792566	221792781	u
TCONS_00026565	XLOC_004117	chr1H	-	221995083	221995115	u
TCONS_00026587	XLOC_004120	chr1H	-	225689327	225689768	u
TCONS_00026589	XLOC_004120	chr1H	-	225689327	225689768	u
TCONS_00026590	XLOC_004120	chr1H	-	225689327	225689768	u
TCONS_00026607	XLOC_004123	chr1H	-	227696798	227697493	u
TCONS_00026608	XLOC_004123	chr1H	-	227696798	227697490	u
TCONS_00026609	XLOC_004124	chr1H	-	228452005	228452508	u
TCONS_00026610	XLOC_004125	chr1H	-	228459463	228460501	u
TCONS_00026611	XLOC_004125	chr1H	-	228459463	228460456	u
TCONS_00026614	XLOC_004126	chr1H	-	228524802	228525664	u
TCONS_00026613	XLOC_004126	chr1H	-	228524802	228525664	u
TCONS_00026617	XLOC_004127	chr1H	-	228527761	228528719	u
TCONS_00026619	XLOC_004127	chr1H	-	228527761	228530810	u
TCONS_00026618	XLOC_004127	chr1H	-	228527761	228528734	u
TCONS_00026616	XLOC_004127	chr1H	-	228527761	228528719	u
TCONS_00026615	XLOC_004127	chr1H	-	228527761	228530855	u
TCONS_00026697	XLOC_004139	chr1H	-	235752219	235752305	u
TCONS_00026698	XLOC_004139	chr1H	-	235754927	235755082	u
TCONS_00026725	XLOC_004144	chr1H	-	237895847	237895912	u
TCONS_00026726	XLOC_004145	chr1H	-	238349122	238349137	u
TCONS_00026738	XLOC_004147	chr1H	-	238662625	238662848	u
TCONS_00026740	XLOC_004148	chr1H	-	239523108	239523422	u
TCONS_00026926	XLOC_004157	chr1H	-	242664172	242664445	u
TCONS_00026944	XLOC_004160	chr1H	-	244585496	244585827	u
TCONS_00026946	XLOC_004161	chr1H	-	244589425	244589617	x
TCONS_00026947	XLOC_004161	chr1H	-	244589425	244589620	x
TCONS_00026948	XLOC_004162	chr1H	-	244732948	244733360	u
TCONS_00027075	XLOC_004170	chr1H	-	248799909	248800353	o
TCONS_00027102	XLOC_004175	chr1H	-	249233989	249234177	u
TCONS_00027103	XLOC_004176	chr1H	-	249475811	249475949	u
TCONS_00027126	XLOC_004186	chr1H	-	253532695	253532750	u
TCONS_00027147	XLOC_004190	chr1H	-	255464732	255464933	u
TCONS_00027164	XLOC_004194	chr1H	-	257327030	257327381	u
TCONS_00027230	XLOC_004202	chr1H	-	260794115	260794387	u
TCONS_00027286	XLOC_004221	chr1H	-	264586227	264586257	u
TCONS_00027315	XLOC_004224	chr1H	-	265984375	265984735	u
TCONS_00027335	XLOC_004228	chr1H	-	267870235	267870882	u
TCONS_00027336	XLOC_004228	chr1H	-	267870235	267871246	u
TCONS_00027345	XLOC_004234	chr1H	-	270032813	270033570	u
TCONS_00027346	XLOC_004235	chr1H	-	270038857	270039449	u
TCONS_00027395	XLOC_004240	chr1H	-	271626684	271627099	u
TCONS_00027418	XLOC_004242	chr1H	-	271986240	271987415	u
TCONS_00027417	XLOC_004242	chr1H	-	271986240	271986552	u
TCONS_00027423	XLOC_004242	chr1H	-	271986240	271986552	u
TCONS_00027422	XLOC_004242	chr1H	-	271986240	271986552	u
TCONS_00027421	XLOC_004242	chr1H	-	271986240	271987725	u
TCONS_00027420	XLOC_004242	chr1H	-	271986240	271987725	u
TCONS_00027419	XLOC_004242	chr1H	-	271986240	271986835	u
TCONS_00027424	XLOC_004242	chr1H	-	271989892	271989932	u
TCONS_00027470	XLOC_004246	chr1H	-	273237319	273237401	u
TCONS_00027539	XLOC_004254	chr1H	-	277963601	277964194	u
TCONS_00027538	XLOC_004254	chr1H	-	277963601	277964194	u
TCONS_00027570	XLOC_004259	chr1H	-	279708361	279708386	u
TCONS_00027610	XLOC_004264	chr1H	-	283512727	283512805	u
TCONS_00027742	XLOC_004282	chr1H	-	287602378	287602583	u
TCONS_00027816	XLOC_004286	chr1H	-	289306733	289306872	u
TCONS_00027819	XLOC_004286	chr1H	-	289307719	289307804	u
TCONS_00027818	XLOC_004286	chr1H	-	289307719	289307804	u
TCONS_00027817	XLOC_004287	chr1H	-	289306886	289307131	u
TCONS_00027830	XLOC_004290	chr1H	-	290122956	290123325	u
TCONS_00027948	XLOC_004296	chr1H	-	292443393	292443747	u
TCONS_00027963	XLOC_004299	chr1H	-	293935265	293935617	u
TCONS_00027962	XLOC_004299	chr1H	-	293935265	293935617	u
TCONS_00027961	XLOC_004299	chr1H	-	293935265	293935617	u
TCONS_00027965	XLOC_004299	chr1H	-	293935265	293935617	u
TCONS_00027964	XLOC_004299	chr1H	-	293935265	293935617	u
TCONS_00027967	XLOC_004299	chr1H	-	293935265	293935617	u
TCONS_00027966	XLOC_004299	chr1H	-	293935265	293935617	u
TCONS_00027971	XLOC_004299	chr1H	-	293935265	293935617	u
TCONS_00027973	XLOC_004299	chr1H	-	293935265	293938410	u
TCONS_00027972	XLOC_004299	chr1H	-	293935265	293935617	u
TCONS_00027970	XLOC_004299	chr1H	-	293935265	293935617	u
TCONS_00027969	XLOC_004299	chr1H	-	293935265	293935617	u
TCONS_00027968	XLOC_004299	chr1H	-	293935265	293935617	u
TCONS_00028105	XLOC_004316	chr1H	-	302663913	302664280	x
TCONS_00028106	XLOC_004316	chr1H	-	302664689	302665114	x
TCONS_00028107	XLOC_004316	chr1H	-	302664689	302665114	x
TCONS_00028108	XLOC_004317	chr1H	-	302677589	302679208	u
TCONS_00028109	XLOC_004317	chr1H	-	302677933	302678766	u
TCONS_00028114	XLOC_004319	chr1H	-	303415723	303415894	u
TCONS_00028265	XLOC_004342	chr1H	-	310819985	310820290	u
TCONS_00028266	XLOC_004342	chr1H	-	310819985	310820290	u
TCONS_00028267	XLOC_004342	chr1H	-	310819985	310820286	u
TCONS_00028268	XLOC_004342	chr1H	-	310819985	310820290	u
TCONS_00028270	XLOC_004342	chr1H	-	310819985	310820290	u
TCONS_00028269	XLOC_004342	chr1H	-	310819985	310820784	u
TCONS_00028271	XLOC_004342	chr1H	-	310820042	310822765	u
TCONS_00028353	XLOC_004348	chr1H	-	313040905	313040995	u
TCONS_00028377	XLOC_004352	chr1H	-	313681839	313682110	u
TCONS_00028388	XLOC_004355	chr1H	-	314310558	314311132	u
TCONS_00028544	XLOC_004365	chr1H	-	318450069	318450411	u
TCONS_00028546	XLOC_004367	chr1H	-	318694152	318694346	u
TCONS_00028559	XLOC_004370	chr1H	-	319973701	319973792	u
TCONS_00028586	XLOC_004373	chr1H	-	320738714	320738788	u
TCONS_00028606	XLOC_004378	chr1H	-	322111918	322111976	u
TCONS_00028607	XLOC_004379	chr1H	-	322123463	322123650	u
TCONS_00028655	XLOC_004390	chr1H	-	324346959	324347158	u
TCONS_00028658	XLOC_004391	chr1H	-	324449411	324450158	u
TCONS_00028788	XLOC_004404	chr1H	-	328110125	328110574	u
TCONS_00028800	XLOC_004406	chr1H	-	328136202	328136232	u
TCONS_00028805	XLOC_004408	chr1H	-	328623527	328623859	u
TCONS_00028814	XLOC_004410	chr1H	-	328890620	328890736	u
TCONS_00028964	XLOC_004423	chr1H	-	332445092	332445650	u
TCONS_00028993	XLOC_004426	chr1H	-	333491878	333492065	u
TCONS_00028994	XLOC_004426	chr1H	-	333491878	333492065	u
TCONS_00029003	XLOC_004431	chr1H	-	334656126	334656477	u
TCONS_00029004	XLOC_004431	chr1H	-	334656126	334656477	u
TCONS_00029005	XLOC_004431	chr1H	-	334659980	334660323	u
TCONS_00029006	XLOC_004431	chr1H	-	334660409	334660440	u
TCONS_00029048	XLOC_004435	chr1H	-	336224259	336224483	u
TCONS_00029051	XLOC_004438	chr1H	-	336696607	336696961	x
TCONS_00029052	XLOC_004439	chr1H	-	336789054	336789240	u
TCONS_00029064	XLOC_004443	chr1H	-	337866380	337866951	u
TCONS_00029068	XLOC_004445	chr1H	-	338827001	338827397	u
TCONS_00029104	XLOC_004450	chr1H	-	340908148	340910695	u
TCONS_00029105	XLOC_004450	chr1H	-	340908148	340908488	u
TCONS_00029106	XLOC_004450	chr1H	-	340908148	340910695	u
TCONS_00029107	XLOC_004450	chr1H	-	340908148	340911454	u
TCONS_00029108	XLOC_004450	chr1H	-	340908148	340910695	u
TCONS_00029116	XLOC_004450	chr1H	-	340908148	340912157	u
TCONS_00029118	XLOC_004450	chr1H	-	340908148	340910695	u
TCONS_00029120	XLOC_004450	chr1H	-	340908148	340910695	u
TCONS_00029122	XLOC_004450	chr1H	-	340908148	340910695	u
TCONS_00029124	XLOC_004450	chr1H	-	340908148	340910695	u
TCONS_00029126	XLOC_004450	chr1H	-	340908148	340910695	u
TCONS_00029128	XLOC_004450	chr1H	-	340908148	340911454	u
TCONS_00029127	XLOC_004450	chr1H	-	340908148	340910695	u
TCONS_00029125	XLOC_004450	chr1H	-	340908148	340908482	u
TCONS_00029123	XLOC_004450	chr1H	-	340908148	340910695	u
TCONS_00029121	XLOC_004450	chr1H	-	340908148	340910695	u
TCONS_00029119	XLOC_004450	chr1H	-	340908148	340910695	u
TCONS_00029117	XLOC_004450	chr1H	-	340908148	340910695	u
TCONS_00029115	XLOC_004450	chr1H	-	340908148	340911454	u
TCONS_00029112	XLOC_004450	chr1H	-	340908148	340913683	u
TCONS_00029113	XLOC_004450	chr1H	-	340908148	340911454	u
TCONS_00029114	XLOC_004450	chr1H	-	340908148	340910695	u
TCONS_00029111	XLOC_004450	chr1H	-	340908148	340910695	u
TCONS_00029110	XLOC_004450	chr1H	-	340908148	340910695	u
TCONS_00029109	XLOC_004450	chr1H	-	340908148	340910695	u
TCONS_00029131	XLOC_004450	chr1H	-	340908148	340910695	u
TCONS_00029132	XLOC_004450	chr1H	-	340908148	340908488	u
TCONS_00029130	XLOC_004450	chr1H	-	340908148	340912157	u
TCONS_00029129	XLOC_004450	chr1H	-	340908148	340911454	u
TCONS_00029133	XLOC_004451	chr1H	-	341651167	341651387	u
TCONS_00029238	XLOC_004460	chr1H	-	343376474	343376742	u
TCONS_00029241	XLOC_004462	chr1H	-	344138421	344139042	u
TCONS_00029240	XLOC_004462	chr1H	-	344138421	344139042	u
TCONS_00029270	XLOC_004467	chr1H	-	345748119	345748734	u
TCONS_00029342	XLOC_004476	chr1H	-	349155549	349156215	u
TCONS_00029343	XLOC_004476	chr1H	-	349155549	349156215	u
TCONS_00029344	XLOC_004477	chr1H	-	349160428	349160643	u
TCONS_00029345	XLOC_004478	chr1H	-	349161756	349162300	u
TCONS_00029375	XLOC_004485	chr1H	-	351233039	351233327	u
TCONS_00029376	XLOC_004485	chr1H	-	351233039	351233327	u
TCONS_00029377	XLOC_004485	chr1H	-	351233630	351233658	u
TCONS_00029379	XLOC_004487	chr1H	-	351599994	351601274	u
TCONS_00029380	XLOC_004487	chr1H	-	351599994	351601325	u
TCONS_00029381	XLOC_004487	chr1H	-	351599994	351601325	u
TCONS_00029384	XLOC_004487	chr1H	-	351599994	351601325	u
TCONS_00029383	XLOC_004487	chr1H	-	351599994	351600647	u
TCONS_00029382	XLOC_004487	chr1H	-	351599994	351601866	u
TCONS_00029444	XLOC_004500	chr1H	-	355267827	355268001	u
TCONS_00029445	XLOC_004501	chr1H	-	355269172	355269475	u
TCONS_00029446	XLOC_004502	chr1H	-	355270583	355270724	u
TCONS_00029490	XLOC_004515	chr1H	-	355829366	355829436	u
TCONS_00029491	XLOC_004515	chr1H	-	355829366	355829436	u
TCONS_00029512	XLOC_004522	chr1H	-	358937336	358937495	u
TCONS_00029513	XLOC_004522	chr1H	-	358937336	358937495	u
TCONS_00029514	XLOC_004523	chr1H	-	359531182	359531250	u
TCONS_00029522	XLOC_004526	chr1H	-	359873043	359873277	u
TCONS_00029559	XLOC_004529	chr1H	-	360468212	360468325	u
TCONS_00029560	XLOC_004529	chr1H	-	360468212	360468325	u
TCONS_00029649	XLOC_004532	chr1H	-	361338666	361338803	u
TCONS_00029727	XLOC_004549	chr1H	-	364659676	364659925	u
TCONS_00030203	XLOC_004607	chr1H	-	374657196	374657222	u
TCONS_00030294	XLOC_004617	chr1H	-	376403426	376404067	u
TCONS_00030296	XLOC_004617	chr1H	-	376403426	376404067	u
TCONS_00030295	XLOC_004617	chr1H	-	376403426	376404377	u
TCONS_00030301	XLOC_004619	chr1H	-	377079208	377079764	u
TCONS_00030400	XLOC_004625	chr1H	-	378438540	378439072	u
TCONS_00030407	XLOC_004627	chr1H	-	379115709	379116029	x
TCONS_00030674	XLOC_004653	chr1H	-	384206422	384206693	u
TCONS_00030673	XLOC_004653	chr1H	-	384206422	384206879	u
TCONS_00030863	XLOC_004668	chr1H	-	387765855	387766433	u
TCONS_00030864	XLOC_004668	chr1H	-	387765855	387765993	u
TCONS_00030939	XLOC_004677	chr1H	-	389043562	389043822	u
TCONS_00030940	XLOC_004677	chr1H	-	389043562	389043822	u
TCONS_00030941	XLOC_004678	chr1H	-	389045163	389045357	u
TCONS_00030997	XLOC_004690	chr1H	-	391046122	391046463	u
TCONS_00030998	XLOC_004690	chr1H	-	391046122	391046463	u
TCONS_00030999	XLOC_004690	chr1H	-	391046122	391046463	u
TCONS_00031002	XLOC_004690	chr1H	-	391046122	391046463	u
TCONS_00031001	XLOC_004690	chr1H	-	391046122	391046463	u
TCONS_00031000	XLOC_004690	chr1H	-	391046122	391046463	u
TCONS_00031004	XLOC_004690	chr1H	-	391046122	391046463	u
TCONS_00031003	XLOC_004690	chr1H	-	391046122	391046463	u
TCONS_00031007	XLOC_004690	chr1H	-	391046122	391046463	u
TCONS_00031006	XLOC_004690	chr1H	-	391046122	391046463	u
TCONS_00031005	XLOC_004690	chr1H	-	391046122	391046463	u
TCONS_00031010	XLOC_004690	chr1H	-	391046122	391046463	u
TCONS_00031011	XLOC_004690	chr1H	-	391046122	391046463	u
TCONS_00031009	XLOC_004690	chr1H	-	391046122	391046463	u
TCONS_00031008	XLOC_004690	chr1H	-	391046122	391046463	u
TCONS_00031087	XLOC_004695	chr1H	-	391593607	391594826	x
TCONS_00031088	XLOC_004695	chr1H	-	391593607	391594620	x
TCONS_00031089	XLOC_004695	chr1H	-	391593607	391594826	x
TCONS_00031090	XLOC_004695	chr1H	-	391593607	391594826	x
TCONS_00031092	XLOC_004695	chr1H	-	391593607	391594826	o
TCONS_00031098	XLOC_004695	chr1H	-	391657775	391659361	x
TCONS_00031278	XLOC_004710	chr1H	-	394410291	394410586	u
TCONS_00031373	XLOC_004715	chr1H	-	395992205	395992265	u
TCONS_00031522	XLOC_004737	chr1H	-	399727406	399727832	u
TCONS_00031727	XLOC_004760	chr1H	-	404910513	404912432	u
TCONS_00031728	XLOC_004760	chr1H	-	404910513	404912120	u
TCONS_00031751	XLOC_004765	chr1H	-	405198769	405198862	u
TCONS_00031852	XLOC_004770	chr1H	-	406204384	406205175	o
TCONS_00031863	XLOC_004775	chr1H	-	406368371	406368491	u
TCONS_00031914	XLOC_004782	chr1H	-	407522970	407523404	o
TCONS_00031923	XLOC_004784	chr1H	-	408854029	408854174	u
TCONS_00032358	XLOC_004821	chr1H	-	415714664	415715008	u
TCONS_00032398	XLOC_004830	chr1H	-	417660095	417660358	u
TCONS_00032399	XLOC_004830	chr1H	-	417660095	417660358	u
TCONS_00032400	XLOC_004830	chr1H	-	417660095	417660358	u
TCONS_00032401	XLOC_004830	chr1H	-	417711122	417711439	u
TCONS_00032402	XLOC_004831	chr1H	-	417906111	417906579	u
TCONS_00032403	XLOC_004831	chr1H	-	417906111	417906285	u
TCONS_00032405	XLOC_004831	chr1H	-	417967771	417968239	u
TCONS_00032404	XLOC_004832	chr1H	-	417954298	417954623	u
TCONS_00032430	XLOC_004835	chr1H	-	418520511	418520982	u
TCONS_00032477	XLOC_004839	chr1H	-	418812366	418812418	u
TCONS_00032485	XLOC_004841	chr1H	-	418964023	418964276	u
TCONS_00032487	XLOC_004843	chr1H	-	419033029	419033378	u
TCONS_00032596	XLOC_004855	chr1H	-	420657138	420658898	x
TCONS_00032723	XLOC_004865	chr1H	-	422564737	422565327	u
TCONS_00032725	XLOC_004865	chr1H	-	422564737	422565980	u
TCONS_00032782	XLOC_004872	chr1H	-	423923059	423923397	u
TCONS_00032783	XLOC_004872	chr1H	-	423923059	423923385	u
TCONS_00032847	XLOC_004878	chr1H	-	425597910	425598165	u
TCONS_00032880	XLOC_004886	chr1H	-	426971445	426971575	u
TCONS_00032881	XLOC_004887	chr1H	-	426974761	426974819	u
TCONS_00032931	XLOC_004896	chr1H	-	427873348	427874402	u
TCONS_00032933	XLOC_004896	chr1H	-	427873348	427874402	u
TCONS_00032932	XLOC_004896	chr1H	-	427873348	427874402	u
TCONS_00032934	XLOC_004896	chr1H	-	427874796	427875127	u
TCONS_00033027	XLOC_004907	chr1H	-	429981588	429981623	u
TCONS_00033028	XLOC_004908	chr1H	-	429982026	429982270	u
TCONS_00033070	XLOC_004910	chr1H	-	430950825	430951107	u
TCONS_00033090	XLOC_004916	chr1H	-	432227376	432227966	o
TCONS_00033374	XLOC_004942	chr1H	-	437297496	437297533	u
TCONS_00033375	XLOC_004942	chr1H	-	437299206	437299335	u
TCONS_00033390	XLOC_004945	chr1H	-	438770056	438770279	u
TCONS_00033391	XLOC_004945	chr1H	-	438774533	438774706	u
TCONS_00033459	XLOC_004955	chr1H	-	440285352	440285672	u
TCONS_00033460	XLOC_004956	chr1H	-	440290017	440290229	u
TCONS_00033461	XLOC_004957	chr1H	-	440292107	440292319	u
TCONS_00033472	XLOC_004962	chr1H	-	441731535	441731556	u
TCONS_00033524	XLOC_004964	chr1H	-	441993657	441993710	u
TCONS_00033525	XLOC_004965	chr1H	-	442056040	442056052	u
TCONS_00033635	XLOC_004969	chr1H	-	442605189	442605542	u
TCONS_00033641	XLOC_004969	chr1H	-	442605189	442606932	u
TCONS_00033639	XLOC_004969	chr1H	-	442605189	442605542	u
TCONS_00033720	XLOC_004980	chr1H	-	444073212	444073845	u
TCONS_00033722	XLOC_004980	chr1H	-	444073212	444073845	u
TCONS_00033721	XLOC_004980	chr1H	-	444073212	444073845	u
TCONS_00033724	XLOC_004980	chr1H	-	444073212	444073845	u
TCONS_00033723	XLOC_004980	chr1H	-	444073212	444073845	u
TCONS_00033725	XLOC_004980	chr1H	-	444074752	444075101	u
TCONS_00033728	XLOC_004980	chr1H	-	444074752	444075101	u
TCONS_00033727	XLOC_004980	chr1H	-	444074752	444075101	u
TCONS_00033726	XLOC_004980	chr1H	-	444074752	444075101	u
TCONS_00033777	XLOC_004986	chr1H	-	444925773	444925849	u
TCONS_00033870	XLOC_005003	chr1H	-	447573048	447573290	u
TCONS_00033871	XLOC_005003	chr1H	-	447573371	447575060	u
TCONS_00033903	XLOC_005006	chr1H	-	448204141	448204152	o
TCONS_00033918	XLOC_005006	chr1H	-	448247947	448248369	o
TCONS_00033919	XLOC_005008	chr1H	-	448253007	448253264	o
TCONS_00033922	XLOC_005011	chr1H	-	449095091	449095263	u
TCONS_00033958	XLOC_005013	chr1H	-	449495593	449495946	x
TCONS_00033959	XLOC_005014	chr1H	-	449516765	449517051	u
TCONS_00033986	XLOC_005020	chr1H	-	450385534	450385730	u
TCONS_00034027	XLOC_005029	chr1H	-	451666821	451667554	u
TCONS_00034029	XLOC_005029	chr1H	-	451666821	451667554	u
TCONS_00034028	XLOC_005029	chr1H	-	451666821	451667554	u
TCONS_00034048	XLOC_005033	chr1H	-	451909017	451909592	o
TCONS_00034049	XLOC_005033	chr1H	-	451909023	451909499	o
TCONS_00034057	XLOC_005036	chr1H	-	452780589	452780814	u
TCONS_00034076	XLOC_005040	chr1H	-	453495353	453495790	u
TCONS_00034078	XLOC_005040	chr1H	-	453495353	453495790	u
TCONS_00034077	XLOC_005040	chr1H	-	453495353	453495790	u
TCONS_00034075	XLOC_005040	chr1H	-	453495353	453495790	u
TCONS_00034074	XLOC_005040	chr1H	-	453495353	453495790	u
TCONS_00034080	XLOC_005042	chr1H	-	453784535	453784645	u
TCONS_00034081	XLOC_005042	chr1H	-	453791493	453792013	u
TCONS_00034206	XLOC_005053	chr1H	-	456313105	456313369	u
TCONS_00034263	XLOC_005061	chr1H	-	457767806	457768481	u
TCONS_00034264	XLOC_005061	chr1H	-	457767806	457768481	u
TCONS_00034266	XLOC_005061	chr1H	-	457767806	457768481	u
TCONS_00034265	XLOC_005061	chr1H	-	457767806	457768481	u
TCONS_00034283	XLOC_005064	chr1H	-	458499568	458499746	u
TCONS_00034286	XLOC_005066	chr1H	-	458612110	458612692	u
TCONS_00034362	XLOC_005076	chr1H	-	459691444	459691513	o
TCONS_00034618	XLOC_005108	chr1H	-	466230368	466230406	u
TCONS_00034622	XLOC_005111	chr1H	-	466924066	466924447	u
TCONS_00034623	XLOC_005111	chr1H	-	466924066	466924447	u
TCONS_00034642	XLOC_005117	chr1H	-	467542049	467542190	o
TCONS_00034676	XLOC_005124	chr1H	-	468471300	468471772	u
TCONS_00034711	XLOC_005130	chr1H	-	470033330	470033742	u
TCONS_00034718	XLOC_005133	chr1H	-	470310201	470310423	u
TCONS_00034991	XLOC_005160	chr1H	-	475542800	475542951	u
TCONS_00035001	XLOC_005161	chr1H	-	475555273	475556465	u
TCONS_00035003	XLOC_005161	chr1H	-	475555273	475559542	u
TCONS_00035002	XLOC_005161	chr1H	-	475555273	475556465	u
TCONS_00035006	XLOC_005161	chr1H	-	475555273	475556757	u
TCONS_00035005	XLOC_005161	chr1H	-	475555273	475559788	u
TCONS_00035004	XLOC_005161	chr1H	-	475555273	475556465	u
TCONS_00035008	XLOC_005161	chr1H	-	475568816	475569557	u
TCONS_00035010	XLOC_005163	chr1H	-	476753520	476754151	x
TCONS_00035013	XLOC_005166	chr1H	-	477181847	477182175	u
TCONS_00035014	XLOC_005167	chr1H	-	477183851	477183923	u
TCONS_00035065	XLOC_005177	chr1H	-	478303555	478305458	o
TCONS_00035066	XLOC_005177	chr1H	-	478303555	478305458	o
TCONS_00035064	XLOC_005177	chr1H	-	478303555	478306270	o
TCONS_00035063	XLOC_005177	chr1H	-	478303555	478306270	o
TCONS_00035067	XLOC_005177	chr1H	-	478303555	478305458	o
TCONS_00035068	XLOC_005177	chr1H	-	478303555	478305458	o
TCONS_00035070	XLOC_005177	chr1H	-	478303555	478305458	o
TCONS_00035069	XLOC_005177	chr1H	-	478303555	478305126	o
TCONS_00035071	XLOC_005177	chr1H	-	478309192	478311635	o
TCONS_00035112	XLOC_005181	chr1H	-	478443985	478445645	u
TCONS_00035113	XLOC_005181	chr1H	-	478443985	478448773	u
TCONS_00035115	XLOC_005181	chr1H	-	478443985	478446161	u
TCONS_00035114	XLOC_005181	chr1H	-	478443985	478446161	u
TCONS_00035116	XLOC_005181	chr1H	-	478443985	478445645	u
TCONS_00035117	XLOC_005181	chr1H	-	478443985	478446775	u
TCONS_00035120	XLOC_005181	chr1H	-	478443985	478445977	u
TCONS_00035119	XLOC_005181	chr1H	-	478443985	478445645	u
TCONS_00035118	XLOC_005181	chr1H	-	478443985	478446161	u
TCONS_00035150	XLOC_005188	chr1H	-	478988758	478989207	u
TCONS_00035151	XLOC_005188	chr1H	-	478988758	478989207	u
TCONS_00035152	XLOC_005189	chr1H	-	478990112	478990552	u
TCONS_00035156	XLOC_005191	chr1H	-	479076997	479077734	u
TCONS_00035155	XLOC_005191	chr1H	-	479076997	479077747	u
TCONS_00035154	XLOC_005191	chr1H	-	479076997	479078508	u
TCONS_00035157	XLOC_005192	chr1H	-	479549486	479549548	u
TCONS_00035181	XLOC_005200	chr1H	-	480000081	480000277	u
TCONS_00035233	XLOC_005221	chr1H	-	481934460	481935104	u
TCONS_00035234	XLOC_005221	chr1H	-	481934460	481935104	u
TCONS_00035235	XLOC_005221	chr1H	-	481934460	481935104	u
TCONS_00035265	XLOC_005228	chr1H	-	482715965	482716188	u
TCONS_00035499	XLOC_005242	chr1H	-	484478461	484478517	u
TCONS_00035537	XLOC_005251	chr1H	-	485856886	485857120	u
TCONS_00035538	XLOC_005252	chr1H	-	485986331	485986436	x
TCONS_00035555	XLOC_005259	chr1H	-	486910861	486911629	u
TCONS_00035556	XLOC_005259	chr1H	-	486910861	486911629	u
TCONS_00035557	XLOC_005259	chr1H	-	486913759	486914627	u
TCONS_00035563	XLOC_005261	chr1H	-	487609713	487609803	u
TCONS_00035789	XLOC_005284	chr1H	-	490777858	490778262	u
TCONS_00035838	XLOC_005293	chr1H	-	491964276	491964477	o
TCONS_00035936	XLOC_005303	chr1H	-	492812180	492812424	u
TCONS_00035937	XLOC_005303	chr1H	-	492812180	492812418	u
TCONS_00035978	XLOC_005308	chr1H	-	493354932	493355264	u
TCONS_00036031	XLOC_005315	chr1H	-	494537999	494538750	o
TCONS_00036034	XLOC_005316	chr1H	-	494613288	494613985	u
TCONS_00036033	XLOC_005316	chr1H	-	494613288	494613985	u
TCONS_00036095	XLOC_005320	chr1H	-	494986884	494987540	u
TCONS_00036260	XLOC_005342	chr1H	-	498099485	498100497	u
TCONS_00036529	XLOC_005375	chr1H	-	503203002	503204282	u
TCONS_00036528	XLOC_005375	chr1H	-	503203002	503204282	u
TCONS_00036526	XLOC_005375	chr1H	-	503203002	503204096	u
TCONS_00036525	XLOC_005375	chr1H	-	503203002	503205451	u
TCONS_00036524	XLOC_005375	chr1H	-	503203002	503203385	u
TCONS_00036530	XLOC_005376	chr1H	-	503268412	503270525	u
TCONS_00036531	XLOC_005376	chr1H	-	503268412	503269086	u
TCONS_00036662	XLOC_005387	chr1H	-	504495189	504495202	u
TCONS_00036702	XLOC_005390	chr1H	-	504916629	504916854	u
TCONS_00036701	XLOC_005390	chr1H	-	504916629	504916854	u
TCONS_00036703	XLOC_005390	chr1H	-	504916644	504917356	u
TCONS_00036734	XLOC_005394	chr1H	-	505815681	505815751	u
TCONS_00036746	XLOC_005399	chr1H	-	507141532	507141934	u
TCONS_00037092	XLOC_005440	chr1H	-	510767692	510767763	u
TCONS_00037095	XLOC_005443	chr1H	-	511070653	511071873	u
TCONS_00037184	XLOC_005453	chr1H	-	511930903	511932016	u
TCONS_00037186	XLOC_005453	chr1H	-	511930903	511932016	u
TCONS_00037326	XLOC_005462	chr1H	-	513089143	513089259	u
TCONS_00037356	XLOC_005467	chr1H	-	513218586	513219179	x
TCONS_00037479	XLOC_005478	chr1H	-	514070424	514070604	u
TCONS_00037480	XLOC_005478	chr1H	-	514076205	514077269	u
TCONS_00037495	XLOC_005482	chr1H	-	514453719	514453960	u
TCONS_00037575	XLOC_005503	chr1H	-	516393727	516393930	x
TCONS_00037643	XLOC_005515	chr1H	-	517543826	517543994	o
TCONS_00037644	XLOC_005515	chr1H	-	517544589	517544804	o
TCONS_00037700	XLOC_005520	chr1H	-	518093955	518094079	u
TCONS_00037856	XLOC_005528	chr1H	-	518701376	518701697	u
TCONS_00037966	XLOC_005536	chr1H	-	519118183	519118300	o
TCONS_00037969	XLOC_005536	chr1H	-	519118183	519118300	o
TCONS_00037968	XLOC_005536	chr1H	-	519118183	519118300	o
TCONS_00037967	XLOC_005536	chr1H	-	519118183	519118300	o
TCONS_00037971	XLOC_005536	chr1H	-	519118183	519118300	o
TCONS_00037970	XLOC_005536	chr1H	-	519118183	519118300	o
TCONS_00037973	XLOC_005536	chr1H	-	519118183	519118300	o
TCONS_00037972	XLOC_005536	chr1H	-	519118183	519118300	o
TCONS_00038064	XLOC_005546	chr1H	-	519758912	519759021	u
TCONS_00038065	XLOC_005547	chr1H	-	519764111	519764313	u
TCONS_00038172	XLOC_005559	chr1H	-	520668374	520670855	u
TCONS_00038171	XLOC_005559	chr1H	-	520668374	520670855	u
TCONS_00038170	XLOC_005559	chr1H	-	520668374	520672755	u
TCONS_00038219	XLOC_005561	chr1H	-	520896847	520897193	u
TCONS_00038233	XLOC_005565	chr1H	-	520967677	520968234	u
TCONS_00038234	XLOC_005565	chr1H	-	520967677	520968239	u
TCONS_00038687	XLOC_005613	chr1H	-	524295733	524296186	u
TCONS_00038771	XLOC_005625	chr1H	-	525239535	525239625	u
TCONS_00038770	XLOC_005625	chr1H	-	525239535	525241365	u
TCONS_00038839	XLOC_005632	chr1H	-	525705688	525705993	x
TCONS_00038840	XLOC_005632	chr1H	-	525705688	525705993	x
TCONS_00038990	XLOC_005646	chr1H	-	526677640	526678014	u
TCONS_00039064	XLOC_005651	chr1H	-	526908805	526908870	u
TCONS_00039074	XLOC_005654	chr1H	-	527189140	527189152	x
TCONS_00039076	XLOC_005656	chr1H	-	527203499	527204233	u
TCONS_00039077	XLOC_005656	chr1H	-	527203499	527204233	u
TCONS_00039079	XLOC_005656	chr1H	-	527210428	527210648	u
TCONS_00039080	XLOC_005656	chr1H	-	527239531	527239667	u
TCONS_00039081	XLOC_005656	chr1H	-	527239854	527242231	u
TCONS_00039082	XLOC_005656	chr1H	-	527239854	527245192	u
TCONS_00039083	XLOC_005656	chr1H	-	527239854	527240548	u
TCONS_00039153	XLOC_005668	chr1H	-	528007273	528007777	o
TCONS_00039330	XLOC_005697	chr1H	-	529406556	529406966	u
TCONS_00039387	XLOC_005714	chr1H	-	530025780	530025898	u
TCONS_00039401	XLOC_005717	chr1H	-	530415875	530416104	u
TCONS_00039402	XLOC_005717	chr1H	-	530415875	530416104	u
TCONS_00039458	XLOC_005723	chr1H	-	530848792	530849125	u
TCONS_00039459	XLOC_005723	chr1H	-	530848792	530849125	u
TCONS_00039516	XLOC_005730	chr1H	-	531281509	531282166	u
TCONS_00039580	XLOC_005737	chr1H	-	531868847	531869099	u
TCONS_00039587	XLOC_005742	chr1H	-	532144839	532146181	u
TCONS_00039690	XLOC_005756	chr1H	-	533002434	533002911	u
TCONS_00039706	XLOC_005760	chr1H	-	533057343	533057694	u
TCONS_00039796	XLOC_005764	chr1H	-	533257974	533258073	u
TCONS_00039878	XLOC_005766	chr1H	-	533448445	533448883	x
TCONS_00040034	XLOC_005792	chr1H	-	534935034	534935516	u
TCONS_00040076	XLOC_005801	chr1H	-	535386134	535386437	u
TCONS_00040077	XLOC_005801	chr1H	-	535386134	535386437	u
TCONS_00040084	XLOC_005805	chr1H	-	535905871	535906271	u
TCONS_00040087	XLOC_005805	chr1H	-	535917520	535917988	u
TCONS_00040128	XLOC_005809	chr1H	-	536078361	536078395	u
TCONS_00040130	XLOC_005810	chr1H	-	536096177	536096316	u
TCONS_00040137	XLOC_005812	chr1H	-	536108465	536108912	u
TCONS_00040377	XLOC_005848	chr1H	-	538704024	538704542	u
TCONS_00040543	XLOC_005865	chr1H	-	540094973	540095025	u
TCONS_00040586	XLOC_005873	chr1H	-	540819699	540820111	u
TCONS_00040587	XLOC_005874	chr1H	-	540821861	540822142	u
TCONS_00040671	XLOC_005882	chr1H	-	541883781	541883886	u
TCONS_00040672	XLOC_005882	chr1H	-	541883781	541883856	u
TCONS_00040798	XLOC_005899	chr1H	-	542758188	542758274	u
TCONS_00040799	XLOC_005899	chr1H	-	542758188	542758473	u
TCONS_00040814	XLOC_005906	chr1H	-	543530251	543530922	u
TCONS_00040815	XLOC_005906	chr1H	-	543530251	543530922	u
TCONS_00040816	XLOC_005907	chr1H	-	543774922	543775299	o
TCONS_00040817	XLOC_005907	chr1H	-	543775088	543775284	o
TCONS_00040990	XLOC_005947	chr1H	-	545536815	545537315	o
TCONS_00041286	XLOC_005976	chr1H	-	547253680	547253805	x
TCONS_00041295	XLOC_005978	chr1H	-	547345015	547345308	x
TCONS_00041358	XLOC_005987	chr1H	-	547918690	547918876	u
TCONS_00041359	XLOC_005988	chr1H	-	547919645	547919704	u
TCONS_00041408	XLOC_006000	chr1H	-	548622960	548623016	u
TCONS_00041447	XLOC_006006	chr1H	-	548869484	548870026	u
TCONS_00041446	XLOC_006006	chr1H	-	548869484	548870026	u
TCONS_00041559	XLOC_006020	chr1H	-	549371776	549372016	u
TCONS_00041560	XLOC_006021	chr1H	-	549399103	549399343	u
TCONS_00041565	XLOC_006024	chr1H	-	549752592	549752985	o
TCONS_00041567	XLOC_006024	chr1H	-	549753217	549753462	o
TCONS_00041577	XLOC_006029	chr1H	-	550177257	550177794	u
TCONS_00041578	XLOC_006029	chr1H	-	550177257	550177455	u
TCONS_00041579	XLOC_006029	chr1H	-	550177257	550177455	u
TCONS_00041580	XLOC_006029	chr1H	-	550177617	550177997	u
TCONS_00041581	XLOC_006030	chr1H	-	550179826	550180413	u
TCONS_00041582	XLOC_006030	chr1H	-	550179826	550180404	u
TCONS_00041647	XLOC_006048	chr1H	-	550570179	550570487	x
TCONS_00041653	XLOC_006053	chr1H	-	550797927	550798012	x
TCONS_00041711	XLOC_006066	chr1H	-	551822261	551822555	u
TCONS_00041961	XLOC_006085	chr1H	-	553068710	553068973	u
TCONS_00041962	XLOC_006085	chr1H	-	553068710	553068973	u
TCONS_00041963	XLOC_006086	chr1H	-	553079755	553079965	u
TCONS_00041981	XLOC_006092	chr1H	-	553508442	553508543	u
TCONS_00041988	XLOC_006093	chr1H	-	553827550	553827711	u
TCONS_00041987	XLOC_006098	chr1H	-	553808293	553808608	o
TCONS_00042238	XLOC_006125	chr1H	-	555598706	555598789	u
TCONS_00042242	XLOC_006127	chr1H	-	555711491	555711706	u
TCONS_00042248	XLOC_006129	chr1H	-	555948447	555948542	u
TCONS_00042250	XLOC_006130	chr1H	-	555959568	555959919	u
TCONS_00042251	XLOC_006130	chr1H	-	555974377	555974831	u
TCONS_00042327	XLOC_006140	chr1H	-	556822922	556823425	u
TCONS_00042565	XLOC_006158	chr1H	-	558089757	558090046	u
TCONS_00042580	XLOC_006163	chr1H	.	1024007	1024388	u
TCONS_00042581	XLOC_006164	chr1H	.	1512941	1513186	u
TCONS_00042582	XLOC_006165	chr1H	.	1533127	1533707	u
TCONS_00042583	XLOC_006166	chr1H	.	1534264	1534661	u
TCONS_00042585	XLOC_006168	chr1H	.	2358999	2359456	u
TCONS_00042587	XLOC_006170	chr1H	.	4537820	4538118	u
TCONS_00042588	XLOC_006171	chr1H	.	5062303	5062919	u
TCONS_00042589	XLOC_006172	chr1H	.	5076957	5077443	u
TCONS_00042590	XLOC_006173	chr1H	.	5085792	5086466	u
TCONS_00042591	XLOC_006174	chr1H	.	5196460	5196786	u
TCONS_00042592	XLOC_006175	chr1H	.	5221124	5221407	u
TCONS_00042593	XLOC_006176	chr1H	.	5221530	5222079	u
TCONS_00042594	XLOC_006177	chr1H	.	5728682	5728889	u
TCONS_00042595	XLOC_006178	chr1H	.	8681113	8681325	u
TCONS_00042596	XLOC_006179	chr1H	.	8681464	8682061	u
TCONS_00042599	XLOC_006182	chr1H	.	9592198	9592470	u
TCONS_00042601	XLOC_006184	chr1H	.	10886763	10887115	u
TCONS_00042602	XLOC_006185	chr1H	.	10935942	10936326	u
TCONS_00042603	XLOC_006186	chr1H	.	10938490	10938850	u
TCONS_00042604	XLOC_006187	chr1H	.	11076669	11077077	u
TCONS_00042607	XLOC_006190	chr1H	.	12257371	12258405	u
TCONS_00042608	XLOC_006191	chr1H	.	12259753	12260177	u
TCONS_00042609	XLOC_006192	chr1H	.	12527658	12528532	u
TCONS_00042610	XLOC_006193	chr1H	.	12968378	12969506	u
TCONS_00042612	XLOC_006195	chr1H	.	17610035	17611044	u
TCONS_00042614	XLOC_006197	chr1H	.	18913455	18914311	u
TCONS_00042616	XLOC_006199	chr1H	.	20415841	20416360	u
TCONS_00042618	XLOC_006201	chr1H	.	20673009	20673711	u
TCONS_00042619	XLOC_006202	chr1H	.	20732746	20733920	u
TCONS_00042620	XLOC_006203	chr1H	.	20756817	20757545	u
TCONS_00042621	XLOC_006204	chr1H	.	20852332	20852593	u
TCONS_00042622	XLOC_006205	chr1H	.	21221408	21221854	u
TCONS_00042623	XLOC_006206	chr1H	.	21918003	21918367	u
TCONS_00042624	XLOC_006207	chr1H	.	21933146	21933966	u
TCONS_00042626	XLOC_006209	chr1H	.	22837541	22837932	u
TCONS_00042627	XLOC_006210	chr1H	.	24843786	24845500	u
TCONS_00042628	XLOC_006211	chr1H	.	28552523	28553042	u
TCONS_00042629	XLOC_006212	chr1H	.	28553339	28553758	u
TCONS_00042630	XLOC_006213	chr1H	.	28741728	28742018	u
TCONS_00042631	XLOC_006214	chr1H	.	29798255	29798526	u
TCONS_00042632	XLOC_006215	chr1H	.	30469747	30470527	u
TCONS_00042634	XLOC_006217	chr1H	.	30847094	30847321	u
TCONS_00042635	XLOC_006218	chr1H	.	33663502	33663724	u
TCONS_00042636	XLOC_006219	chr1H	.	33804999	33805267	u
TCONS_00042637	XLOC_006220	chr1H	.	35961327	35961560	u
TCONS_00042639	XLOC_006222	chr1H	.	39916813	39917435	u
TCONS_00042640	XLOC_006223	chr1H	.	42186621	42186970	u
TCONS_00042641	XLOC_006224	chr1H	.	43754352	43754626	u
TCONS_00042642	XLOC_006225	chr1H	.	45227208	45227550	u
TCONS_00042644	XLOC_006227	chr1H	.	48916810	48917623	u
TCONS_00042645	XLOC_006228	chr1H	.	49708769	49709027	u
TCONS_00042646	XLOC_006229	chr1H	.	52250420	52250683	u
TCONS_00042647	XLOC_006230	chr1H	.	52831437	52832552	u
TCONS_00042648	XLOC_006231	chr1H	.	57172607	57174128	u
TCONS_00042649	XLOC_006232	chr1H	.	58024224	58024511	u
TCONS_00042650	XLOC_006233	chr1H	.	58808719	58809728	u
TCONS_00042651	XLOC_006234	chr1H	.	58898951	58899638	u
TCONS_00042652	XLOC_006235	chr1H	.	60110110	60110538	u
TCONS_00042653	XLOC_006236	chr1H	.	60542422	60542727	u
TCONS_00042654	XLOC_006237	chr1H	.	60912497	60912991	u
TCONS_00042655	XLOC_006238	chr1H	.	66846124	66849278	u
TCONS_00042656	XLOC_006239	chr1H	.	66943133	66943601	u
TCONS_00042657	XLOC_006240	chr1H	.	67666637	67667737	u
TCONS_00042658	XLOC_006241	chr1H	.	67668225	67668778	u
TCONS_00042659	XLOC_006242	chr1H	.	68802692	68803354	u
TCONS_00042660	XLOC_006243	chr1H	.	68842934	68843457	u
TCONS_00042661	XLOC_006244	chr1H	.	70207663	70208361	u
TCONS_00042662	XLOC_006245	chr1H	.	72340774	72341203	u
TCONS_00042664	XLOC_006247	chr1H	.	76997440	76997789	u
TCONS_00042665	XLOC_006248	chr1H	.	77589899	77590883	u
TCONS_00042666	XLOC_006249	chr1H	.	82137673	82138033	u
TCONS_00042668	XLOC_006251	chr1H	.	83490897	83491289	u
TCONS_00042669	XLOC_006252	chr1H	.	85268786	85269302	u
TCONS_00042671	XLOC_006254	chr1H	.	92334020	92334282	u
TCONS_00042672	XLOC_006255	chr1H	.	92427655	92427933	u
TCONS_00042673	XLOC_006256	chr1H	.	93093020	93093818	u
TCONS_00042674	XLOC_006257	chr1H	.	93392871	93393084	u
TCONS_00042675	XLOC_006258	chr1H	.	95381949	95382226	u
TCONS_00042677	XLOC_006260	chr1H	.	102850986	102851338	u
TCONS_00042679	XLOC_006262	chr1H	.	106884425	106884677	u
TCONS_00042680	XLOC_006263	chr1H	.	106914408	106914747	u
TCONS_00042681	XLOC_006264	chr1H	.	107990625	107990842	u
TCONS_00042682	XLOC_006265	chr1H	.	110420323	110420581	u
TCONS_00042683	XLOC_006266	chr1H	.	114019918	114020354	u
TCONS_00042685	XLOC_006268	chr1H	.	124994011	124994258	u
TCONS_00042686	XLOC_006269	chr1H	.	125930210	125930421	u
TCONS_00042687	XLOC_006270	chr1H	.	130031910	130033312	u
TCONS_00042688	XLOC_006271	chr1H	.	130049254	130050122	u
TCONS_00042689	XLOC_006272	chr1H	.	130257654	130257898	u
TCONS_00042690	XLOC_006273	chr1H	.	131444492	131445092	u
TCONS_00042692	XLOC_006275	chr1H	.	136391275	136391522	u
TCONS_00042693	XLOC_006276	chr1H	.	136454270	136454523	u
TCONS_00042694	XLOC_006277	chr1H	.	140560885	140562252	u
TCONS_00042696	XLOC_006279	chr1H	.	147130224	147130704	u
TCONS_00042697	XLOC_006280	chr1H	.	154509795	154510275	u
TCONS_00042698	XLOC_006281	chr1H	.	161996671	161997029	u
TCONS_00042699	XLOC_006282	chr1H	.	162964786	162965275	u
TCONS_00042700	XLOC_006283	chr1H	.	163300670	163302169	u
TCONS_00042701	XLOC_006284	chr1H	.	163825134	163825553	u
TCONS_00042702	XLOC_006285	chr1H	.	166494586	166495002	u
TCONS_00042704	XLOC_006287	chr1H	.	176076949	176077238	u
TCONS_00042705	XLOC_006288	chr1H	.	176077630	176077870	u
TCONS_00042706	XLOC_006289	chr1H	.	177451753	177453240	u
TCONS_00042707	XLOC_006290	chr1H	.	179679509	179680054	u
TCONS_00042708	XLOC_006291	chr1H	.	190021262	190022143	u
TCONS_00042709	XLOC_006292	chr1H	.	194180091	194180515	u
TCONS_00042710	XLOC_006293	chr1H	.	195352950	195353163	u
TCONS_00042712	XLOC_006295	chr1H	.	196432786	196432990	u
TCONS_00042713	XLOC_006296	chr1H	.	196759688	196760348	u
TCONS_00042714	XLOC_006297	chr1H	.	198249480	198249691	u
TCONS_00042715	XLOC_006298	chr1H	.	202661294	202661509	u
TCONS_00042716	XLOC_006299	chr1H	.	204835100	204835620	u
TCONS_00042717	XLOC_006300	chr1H	.	212164441	212164783	u
TCONS_00042718	XLOC_006301	chr1H	.	212950301	212950825	u
TCONS_00042719	XLOC_006302	chr1H	.	213161081	213162473	u
TCONS_00042720	XLOC_006303	chr1H	.	217895844	217896163	u
TCONS_00042721	XLOC_006304	chr1H	.	218703440	218703906	u
TCONS_00042722	XLOC_006305	chr1H	.	218704088	218704366	u
TCONS_00042723	XLOC_006306	chr1H	.	218708484	218708996	u
TCONS_00042724	XLOC_006307	chr1H	.	220102475	220103234	u
TCONS_00042725	XLOC_006308	chr1H	.	220103691	220103953	u
TCONS_00042726	XLOC_006309	chr1H	.	222012197	222012444	u
TCONS_00042727	XLOC_006310	chr1H	.	225906147	225907382	u
TCONS_00042728	XLOC_006311	chr1H	.	227932278	227932618	u
TCONS_00042729	XLOC_006312	chr1H	.	227932966	227933640	u
TCONS_00042730	XLOC_006313	chr1H	.	230546365	230546657	u
TCONS_00042731	XLOC_006314	chr1H	.	232190036	232190759	u
TCONS_00042732	XLOC_006315	chr1H	.	232354108	232354852	u
TCONS_00042733	XLOC_006316	chr1H	.	232680095	232680564	u
TCONS_00042734	XLOC_006317	chr1H	.	233177204	233177531	u
TCONS_00042735	XLOC_006318	chr1H	.	233570772	233571249	u
TCONS_00042736	XLOC_006319	chr1H	.	235915096	235916228	u
TCONS_00042737	XLOC_006320	chr1H	.	236130576	236131255	u
TCONS_00042738	XLOC_006321	chr1H	.	236604027	236604278	u
TCONS_00042739	XLOC_006322	chr1H	.	238350008	238350561	u
TCONS_00042740	XLOC_006323	chr1H	.	241092212	241093362	u
TCONS_00042743	XLOC_006326	chr1H	.	245265992	245266712	u
TCONS_00042744	XLOC_006327	chr1H	.	247801496	247801927	u
TCONS_00042745	XLOC_006328	chr1H	.	254927896	254928419	u
TCONS_00042746	XLOC_006329	chr1H	.	256280054	256280509	u
TCONS_00042747	XLOC_006330	chr1H	.	256911456	256911762	u
TCONS_00042748	XLOC_006331	chr1H	.	257137508	257138156	u
TCONS_00042749	XLOC_006332	chr1H	.	257326421	257326639	u
TCONS_00042755	XLOC_006338	chr1H	.	266249388	266249696	u
TCONS_00042756	XLOC_006339	chr1H	.	266637459	266639123	u
TCONS_00042757	XLOC_006340	chr1H	.	268154856	268155136	u
TCONS_00042759	XLOC_006342	chr1H	.	269771956	269772246	u
TCONS_00042760	XLOC_006343	chr1H	.	270042078	270042520	u
TCONS_00042761	XLOC_006344	chr1H	.	271760546	271760776	u
TCONS_00042762	XLOC_006345	chr1H	.	272732476	272732796	u
TCONS_00042763	XLOC_006346	chr1H	.	280649793	280650559	u
TCONS_00042764	XLOC_006347	chr1H	.	281387662	281387963	u
TCONS_00042765	XLOC_006348	chr1H	.	288403833	288404623	u
TCONS_00042766	XLOC_006349	chr1H	.	290458980	290459285	u
TCONS_00042767	XLOC_006350	chr1H	.	296270220	296271032	u
TCONS_00042768	XLOC_006351	chr1H	.	302681823	302683428	u
TCONS_00042769	XLOC_006352	chr1H	.	304399681	304400716	u
TCONS_00042770	XLOC_006353	chr1H	.	304556141	304556900	u
TCONS_00042771	XLOC_006354	chr1H	.	308434691	308434915	u
TCONS_00042772	XLOC_006355	chr1H	.	310004958	310005283	u
TCONS_00042774	XLOC_006357	chr1H	.	313392417	313392640	u
TCONS_00042775	XLOC_006358	chr1H	.	313439703	313439924	u
TCONS_00042776	XLOC_006359	chr1H	.	313977740	313978901	u
TCONS_00042777	XLOC_006360	chr1H	.	321672871	321673238	u
TCONS_00042778	XLOC_006361	chr1H	.	322297286	322297974	u
TCONS_00042779	XLOC_006362	chr1H	.	326735521	326736436	u
TCONS_00042780	XLOC_006363	chr1H	.	328345574	328345818	u
TCONS_00042781	XLOC_006364	chr1H	.	330438578	330439038	u
TCONS_00042782	XLOC_006365	chr1H	.	330439845	330440162	u
TCONS_00042783	XLOC_006366	chr1H	.	331067827	331068408	u
TCONS_00042784	XLOC_006367	chr1H	.	331861135	331861447	u
TCONS_00042785	XLOC_006368	chr1H	.	333037802	333038425	u
TCONS_00042786	XLOC_006369	chr1H	.	333913619	333913870	u
TCONS_00042787	XLOC_006370	chr1H	.	335194071	335194651	u
TCONS_00042788	XLOC_006371	chr1H	.	339941875	339942349	u
TCONS_00042789	XLOC_006372	chr1H	.	346182818	346183734	u
TCONS_00042790	XLOC_006373	chr1H	.	347964566	347966761	u
TCONS_00042791	XLOC_006374	chr1H	.	350909235	350909745	u
TCONS_00042792	XLOC_006375	chr1H	.	351444351	351446000	u
TCONS_00042793	XLOC_006376	chr1H	.	352201935	352202747	u
TCONS_00042794	XLOC_006377	chr1H	.	352203182	352204406	u
TCONS_00042795	XLOC_006378	chr1H	.	352404061	352404536	u
TCONS_00042796	XLOC_006379	chr1H	.	355806857	355807090	u
TCONS_00042797	XLOC_006380	chr1H	.	356654285	356655020	u
TCONS_00042798	XLOC_006381	chr1H	.	357500373	357500842	u
TCONS_00042799	XLOC_006382	chr1H	.	358112659	358113419	u
TCONS_00042800	XLOC_006383	chr1H	.	360411308	360411835	u
TCONS_00042801	XLOC_006384	chr1H	.	361594184	361595349	u
TCONS_00042802	XLOC_006385	chr1H	.	361663182	361663603	u
TCONS_00042803	XLOC_006386	chr1H	.	361777472	361780046	u
TCONS_00042804	XLOC_006387	chr1H	.	363425180	363425872	u
TCONS_00042805	XLOC_006388	chr1H	.	371650700	371650977	u
TCONS_00042807	XLOC_006390	chr1H	.	373769955	373770284	u
TCONS_00042808	XLOC_006391	chr1H	.	373776306	373776816	u
TCONS_00042809	XLOC_006392	chr1H	.	380084879	380086072	u
TCONS_00042810	XLOC_006393	chr1H	.	387505315	387505625	u
TCONS_00042811	XLOC_006394	chr1H	.	388213647	388214738	u
TCONS_00042812	XLOC_006395	chr1H	.	389217982	389218360	u
TCONS_00042813	XLOC_006396	chr1H	.	390097883	390098474	u
TCONS_00042814	XLOC_006397	chr1H	.	392731606	392732037	u
TCONS_00042815	XLOC_006398	chr1H	.	396639617	396641175	u
TCONS_00042816	XLOC_006399	chr1H	.	399518938	399520515	u
TCONS_00042817	XLOC_006400	chr1H	.	402028930	402029372	u
TCONS_00042819	XLOC_006402	chr1H	.	402802376	402803109	u
TCONS_00042820	XLOC_006403	chr1H	.	404898878	404906948	u
TCONS_00042821	XLOC_006404	chr1H	.	406152914	406153174	u
TCONS_00042822	XLOC_006405	chr1H	.	408743656	408743935	u
TCONS_00042823	XLOC_006406	chr1H	.	408854972	408855409	u
TCONS_00042824	XLOC_006407	chr1H	.	410838009	410838396	u
TCONS_00042825	XLOC_006408	chr1H	.	410838707	410838923	u
TCONS_00042826	XLOC_006409	chr1H	.	415277641	415278441	u
TCONS_00042827	XLOC_006410	chr1H	.	415553630	415554361	u
TCONS_00042829	XLOC_006412	chr1H	.	419045368	419045833	u
TCONS_00042831	XLOC_006414	chr1H	.	423216073	423216515	u
TCONS_00042832	XLOC_006415	chr1H	.	423322777	423324360	u
TCONS_00042833	XLOC_006416	chr1H	.	423399785	423400320	u
TCONS_00042834	XLOC_006417	chr1H	.	427985025	427985409	u
TCONS_00042835	XLOC_006418	chr1H	.	427992495	427992922	u
TCONS_00042836	XLOC_006419	chr1H	.	429025630	429027200	u
TCONS_00042837	XLOC_006420	chr1H	.	432214191	432214606	u
TCONS_00042838	XLOC_006421	chr1H	.	434793548	434794580	u
TCONS_00042839	XLOC_006422	chr1H	.	437298626	437299062	u
TCONS_00042840	XLOC_006423	chr1H	.	437405309	437405589	u
TCONS_00042841	XLOC_006424	chr1H	.	438767311	438767576	u
TCONS_00042842	XLOC_006425	chr1H	.	440004051	440004986	u
TCONS_00042843	XLOC_006426	chr1H	.	440657676	440658391	u
TCONS_00042844	XLOC_006427	chr1H	.	442058209	442058463	u
TCONS_00042845	XLOC_006428	chr1H	.	443550819	443551269	u
TCONS_00042846	XLOC_006429	chr1H	.	444161859	444164279	u
TCONS_00042848	XLOC_006431	chr1H	.	447136823	447137411	u
TCONS_00042849	XLOC_006432	chr1H	.	447238105	447238510	u
TCONS_00042850	XLOC_006433	chr1H	.	447497632	447499055	u
TCONS_00042851	XLOC_006434	chr1H	.	448557832	448558213	u
TCONS_00042852	XLOC_006435	chr1H	.	449758878	449759438	u
TCONS_00042853	XLOC_006436	chr1H	.	450105451	450105966	u
TCONS_00042854	XLOC_006437	chr1H	.	452171599	452171816	u
TCONS_00042855	XLOC_006438	chr1H	.	453788161	453788523	u
TCONS_00042856	XLOC_006439	chr1H	.	458098369	458098953	u
TCONS_00042858	XLOC_006441	chr1H	.	460683335	460683932	u
TCONS_00042859	XLOC_006442	chr1H	.	460684201	460684465	u
TCONS_00042861	XLOC_006444	chr1H	.	463798004	463799104	u
TCONS_00042862	XLOC_006445	chr1H	.	468685260	468686333	u
TCONS_00042863	XLOC_006446	chr1H	.	468754917	468756157	u
TCONS_00042864	XLOC_006447	chr1H	.	468817468	468818163	u
TCONS_00042865	XLOC_006448	chr1H	.	469359111	469359344	u
TCONS_00042866	XLOC_006449	chr1H	.	469537318	469538431	u
TCONS_00042867	XLOC_006450	chr1H	.	470873169	470873450	u
TCONS_00042868	XLOC_006451	chr1H	.	471621397	471622358	u
TCONS_00042869	XLOC_006452	chr1H	.	474437069	474437896	u
TCONS_00042870	XLOC_006453	chr1H	.	474448973	474449924	u
TCONS_00042871	XLOC_006454	chr1H	.	474669643	474669895	u
TCONS_00042873	XLOC_006456	chr1H	.	477828539	477829389	u
TCONS_00042874	XLOC_006457	chr1H	.	478616779	478617177	u
TCONS_00042875	XLOC_006458	chr1H	.	478617470	478617907	u
TCONS_00042876	XLOC_006459	chr1H	.	479070761	479070999	u
TCONS_00042877	XLOC_006460	chr1H	.	480846148	480846355	u
TCONS_00042878	XLOC_006461	chr1H	.	483398012	483398399	u
TCONS_00042879	XLOC_006462	chr1H	.	486187001	486187319	u
TCONS_00042880	XLOC_006463	chr1H	.	488724367	488724906	u
TCONS_00042881	XLOC_006464	chr1H	.	489289351	489289565	u
TCONS_00042882	XLOC_006465	chr1H	.	490705374	490705877	u
TCONS_00042883	XLOC_006466	chr1H	.	490714307	490715968	u
TCONS_00042884	XLOC_006467	chr1H	.	490725139	490725411	u
TCONS_00042885	XLOC_006468	chr1H	.	491945156	491945439	u
TCONS_00042886	XLOC_006469	chr1H	.	492682187	492683020	u
TCONS_00042887	XLOC_006470	chr1H	.	492845050	492845289	u
TCONS_00042889	XLOC_006472	chr1H	.	493460253	493460818	u
TCONS_00042890	XLOC_006473	chr1H	.	494952205	494952625	u
TCONS_00042891	XLOC_006474	chr1H	.	494956788	494957151	u
TCONS_00042892	XLOC_006475	chr1H	.	494994309	494994657	u
TCONS_00042893	XLOC_006476	chr1H	.	495783107	495783521	u
TCONS_00042894	XLOC_006477	chr1H	.	495795750	495797292	u
TCONS_00042895	XLOC_006478	chr1H	.	495846812	495847413	u
TCONS_00042896	XLOC_006479	chr1H	.	497039546	497040248	u
TCONS_00042897	XLOC_006480	chr1H	.	498492842	498493853	u
TCONS_00042898	XLOC_006481	chr1H	.	501119840	501120433	u
TCONS_00042899	XLOC_006482	chr1H	.	501522733	501522957	u
TCONS_00042900	XLOC_006483	chr1H	.	503392419	503392839	u
TCONS_00042901	XLOC_006484	chr1H	.	503804078	503804325	u
TCONS_00042902	XLOC_006485	chr1H	.	504465794	504466143	u
TCONS_00042903	XLOC_006486	chr1H	.	504531677	504531956	u
TCONS_00042904	XLOC_006487	chr1H	.	505959732	505960689	u
TCONS_00042905	XLOC_006488	chr1H	.	507335886	507336338	u
TCONS_00042906	XLOC_006489	chr1H	.	509063057	509064065	u
TCONS_00042907	XLOC_006490	chr1H	.	509481874	509482430	u
TCONS_00042908	XLOC_006491	chr1H	.	509718778	509719023	u
TCONS_00042910	XLOC_006493	chr1H	.	510808647	510809216	u
TCONS_00042911	XLOC_006494	chr1H	.	511206970	511207564	u
TCONS_00042912	XLOC_006495	chr1H	.	514074208	514074613	u
TCONS_00042913	XLOC_006496	chr1H	.	514102905	514103697	u
TCONS_00042915	XLOC_006498	chr1H	.	514885393	514886273	u
TCONS_00042917	XLOC_006500	chr1H	.	516180601	516181035	u
TCONS_00042918	XLOC_006501	chr1H	.	518563811	518564080	u
TCONS_00042919	XLOC_006502	chr1H	.	519052431	519052865	u
TCONS_00042920	XLOC_006503	chr1H	.	519053210	519053419	u
TCONS_00042921	XLOC_006504	chr1H	.	520675689	520676138	u
TCONS_00042923	XLOC_006506	chr1H	.	520679376	520680506	u
TCONS_00042924	XLOC_006507	chr1H	.	520692554	520694251	u
TCONS_00042925	XLOC_006508	chr1H	.	520983592	520984020	u
TCONS_00042926	XLOC_006509	chr1H	.	522935917	522936830	u
TCONS_00042928	XLOC_006511	chr1H	.	524483136	524483352	u
TCONS_00042929	XLOC_006512	chr1H	.	524745836	524746077	u
TCONS_00042930	XLOC_006513	chr1H	.	525696559	525697994	u
TCONS_00042931	XLOC_006514	chr1H	.	526809406	526809746	u
TCONS_00042933	XLOC_006516	chr1H	.	527207224	527207713	u
TCONS_00042934	XLOC_006517	chr1H	.	527481258	527481637	u
TCONS_00042935	XLOC_006518	chr1H	.	527649247	527649993	u
TCONS_00042936	XLOC_006519	chr1H	.	528005251	528005523	u
TCONS_00042937	XLOC_006520	chr1H	.	528078583	528079277	u
TCONS_00042938	XLOC_006521	chr1H	.	528132706	528133253	u
TCONS_00042939	XLOC_006522	chr1H	.	528179234	528179837	u
TCONS_00042940	XLOC_006523	chr1H	.	528815607	528815939	u
TCONS_00042941	XLOC_006524	chr1H	.	529079815	529080424	u
TCONS_00042943	XLOC_006526	chr1H	.	529320219	529321089	u
TCONS_00042944	XLOC_006527	chr1H	.	529911112	529911759	u
TCONS_00042945	XLOC_006528	chr1H	.	530946570	530947081	u
TCONS_00042946	XLOC_006529	chr1H	.	531315008	531315233	u
TCONS_00042947	XLOC_006530	chr1H	.	531858969	531859178	u
TCONS_00042949	XLOC_006532	chr1H	.	533447025	533447231	u
TCONS_00042950	XLOC_006533	chr1H	.	533636838	533637655	u
TCONS_00042951	XLOC_006534	chr1H	.	534546883	534548019	u
TCONS_00042953	XLOC_006536	chr1H	.	534746621	534747004	u
TCONS_00042954	XLOC_006537	chr1H	.	535637801	535638292	u
TCONS_00042956	XLOC_006539	chr1H	.	535804216	535805943	u
TCONS_00042958	XLOC_006541	chr1H	.	536119870	536120320	u
TCONS_00042959	XLOC_006542	chr1H	.	537661101	537661843	u
TCONS_00042960	XLOC_006543	chr1H	.	538119052	538119651	u
TCONS_00042961	XLOC_006544	chr1H	.	538309422	538310010	u
TCONS_00042962	XLOC_006545	chr1H	.	539719006	539719567	u
TCONS_00042963	XLOC_006546	chr1H	.	540095840	540096401	u
TCONS_00042964	XLOC_006547	chr1H	.	540602889	540603158	u
TCONS_00042965	XLOC_006548	chr1H	.	540765788	540766303	u
TCONS_00042966	XLOC_006549	chr1H	.	541241226	541241578	u
TCONS_00042967	XLOC_006550	chr1H	.	541492217	541492785	u
TCONS_00042968	XLOC_006551	chr1H	.	541881892	541882817	u
TCONS_00042969	XLOC_006552	chr1H	.	542047545	542048108	u
TCONS_00042970	XLOC_006553	chr1H	.	542075057	542075278	u
TCONS_00042975	XLOC_006558	chr1H	.	543217169	543217399	u
TCONS_00042976	XLOC_006559	chr1H	.	543253779	543254343	u
TCONS_00042977	XLOC_006560	chr1H	.	544740798	544741038	u
TCONS_00042978	XLOC_006561	chr1H	.	544806825	544807027	u
TCONS_00042979	XLOC_006562	chr1H	.	544826408	544827291	u
TCONS_00042980	XLOC_006563	chr1H	.	544834373	544834914	u
TCONS_00042981	XLOC_006564	chr1H	.	544842276	544842543	u
TCONS_00042982	XLOC_006565	chr1H	.	544939219	544939970	u
TCONS_00042983	XLOC_006566	chr1H	.	546252097	546252941	u
TCONS_00042984	XLOC_006567	chr1H	.	547132436	547133742	u
TCONS_00042985	XLOC_006568	chr1H	.	547683284	547683938	u
TCONS_00042986	XLOC_006569	chr1H	.	547863484	547863711	u
TCONS_00042987	XLOC_006570	chr1H	.	548333083	548333530	u
TCONS_00042988	XLOC_006571	chr1H	.	548378279	548378691	u
TCONS_00042989	XLOC_006572	chr1H	.	548625277	548625577	u
TCONS_00042990	XLOC_006573	chr1H	.	549294531	549294865	u
TCONS_00042991	XLOC_006574	chr1H	.	549304426	549305038	u
TCONS_00042992	XLOC_006575	chr1H	.	550659540	550660175	u
TCONS_00042993	XLOC_006576	chr1H	.	550811253	550811607	u
TCONS_00042995	XLOC_006578	chr1H	.	552457713	552458145	u
TCONS_00042996	XLOC_006579	chr1H	.	552489326	552489708	u
TCONS_00042997	XLOC_006580	chr1H	.	553716712	553717350	u
TCONS_00042998	XLOC_006581	chr1H	.	554511751	554512516	u
TCONS_00042999	XLOC_006582	chr1H	.	554612053	554612431	u
TCONS_00043000	XLOC_006583	chr1H	.	554670760	554671024	u
TCONS_00043001	XLOC_006584	chr1H	.	556389686	556389897	u
TCONS_00043003	XLOC_006586	chr1H	.	556892994	556893225	u
TCONS_00043109	XLOC_006596	chr2H	+	614980	615096	u
TCONS_00043149	XLOC_006604	chr2H	+	1152552	1152949	u
TCONS_00043159	XLOC_006607	chr2H	+	1371663	1372074	u
TCONS_00043158	XLOC_006607	chr2H	+	1371663	1372074	u
TCONS_00043160	XLOC_006607	chr2H	+	1371697	1372074	u
TCONS_00043161	XLOC_006607	chr2H	+	1372172	1372276	u
TCONS_00043162	XLOC_006607	chr2H	+	1372761	1373118	u
TCONS_00043181	XLOC_006610	chr2H	+	1461768	1461844	o
TCONS_00043202	XLOC_006614	chr2H	+	1741698	1742428	u
TCONS_00043384	XLOC_006633	chr2H	+	3112857	3112988	u
TCONS_00043383	XLOC_006633	chr2H	+	3112857	3112988	u
TCONS_00043388	XLOC_006633	chr2H	+	3112884	3112988	u
TCONS_00043479	XLOC_006647	chr2H	+	4062948	4063066	u
TCONS_00043480	XLOC_006648	chr2H	+	4095179	4095374	u
TCONS_00043485	XLOC_006650	chr2H	+	4137710	4137830	u
TCONS_00043484	XLOC_006650	chr2H	+	4137710	4137848	u
TCONS_00043486	XLOC_006651	chr2H	+	4331304	4331391	u
TCONS_00043651	XLOC_006681	chr2H	+	6571060	6571237	u
TCONS_00043652	XLOC_006681	chr2H	+	6571336	6571622	u
TCONS_00043660	XLOC_006685	chr2H	+	6893749	6893973	u
TCONS_00043766	XLOC_006705	chr2H	+	8873653	8873803	u
TCONS_00043839	XLOC_006717	chr2H	+	9096203	9096461	u
TCONS_00043888	XLOC_006722	chr2H	+	9309133	9310069	u
TCONS_00043971	XLOC_006740	chr2H	+	10791613	10791681	u
TCONS_00044125	XLOC_006754	chr2H	+	11426564	11426773	u
TCONS_00044139	XLOC_006758	chr2H	+	11793922	11793949	u
TCONS_00044218	XLOC_006769	chr2H	+	12601533	12601656	u
TCONS_00044217	XLOC_006769	chr2H	+	12601533	12601656	u
TCONS_00044221	XLOC_006771	chr2H	+	12657489	12657589	u
TCONS_00044226	XLOC_006773	chr2H	+	12674092	12674248	u
TCONS_00044242	XLOC_006777	chr2H	+	13007000	13007389	u
TCONS_00044241	XLOC_006777	chr2H	+	13007000	13007375	u
TCONS_00044247	XLOC_006780	chr2H	+	13090434	13090741	o
TCONS_00044248	XLOC_006780	chr2H	+	13090469	13090741	o
TCONS_00044253	XLOC_006780	chr2H	+	13098308	13098374	o
TCONS_00044255	XLOC_006780	chr2H	+	13098308	13098374	o
TCONS_00044257	XLOC_006780	chr2H	+	13098308	13098374	o
TCONS_00044256	XLOC_006780	chr2H	+	13098308	13098374	o
TCONS_00044254	XLOC_006780	chr2H	+	13098308	13098374	o
TCONS_00044252	XLOC_006780	chr2H	+	13098308	13098374	o
TCONS_00044251	XLOC_006780	chr2H	+	13098308	13098374	o
TCONS_00044250	XLOC_006780	chr2H	+	13098308	13098374	o
TCONS_00044249	XLOC_006780	chr2H	+	13098308	13098374	o
TCONS_00044258	XLOC_006780	chr2H	+	13100657	13101109	o
TCONS_00044360	XLOC_006788	chr2H	+	13575437	13577842	u
TCONS_00044361	XLOC_006788	chr2H	+	13576987	13577116	u
TCONS_00044531	XLOC_006800	chr2H	+	14743008	14743208	u
TCONS_00044609	XLOC_006821	chr2H	+	16415104	16415962	u
TCONS_00044608	XLOC_006821	chr2H	+	16415104	16416283	u
TCONS_00044610	XLOC_006821	chr2H	+	16415104	16415962	u
TCONS_00044675	XLOC_006835	chr2H	+	17443132	17443306	u
TCONS_00044681	XLOC_006841	chr2H	+	17866262	17866363	u
TCONS_00044682	XLOC_006842	chr2H	+	17920520	17920749	o
TCONS_00044715	XLOC_006850	chr2H	+	18240457	18240773	u
TCONS_00044749	XLOC_006860	chr2H	+	18556739	18557245	o
TCONS_00044867	XLOC_006875	chr2H	+	19060415	19060453	x
TCONS_00044866	XLOC_006875	chr2H	+	19060415	19060453	x
TCONS_00044885	XLOC_006881	chr2H	+	19653658	19653793	u
TCONS_00044886	XLOC_006882	chr2H	+	19656361	19656845	u
TCONS_00044887	XLOC_006883	chr2H	+	19658811	19659110	u
TCONS_00045136	XLOC_006914	chr2H	+	22689564	22689781	u
TCONS_00045273	XLOC_006940	chr2H	+	25570822	25573243	u
TCONS_00045454	XLOC_006959	chr2H	+	26380544	26380720	x
TCONS_00045455	XLOC_006959	chr2H	+	26380746	26380883	x
TCONS_00045476	XLOC_006968	chr2H	+	27158429	27158695	u
TCONS_00045485	XLOC_006970	chr2H	+	27833487	27833595	u
TCONS_00045573	XLOC_006989	chr2H	+	28834602	28834822	u
TCONS_00045574	XLOC_006989	chr2H	+	28834625	28834822	u
TCONS_00045575	XLOC_006989	chr2H	+	28834628	28834822	u
TCONS_00045713	XLOC_007005	chr2H	+	29668434	29668910	x
TCONS_00045714	XLOC_007005	chr2H	+	29668446	29668910	x
TCONS_00045715	XLOC_007005	chr2H	+	29669061	29670054	x
TCONS_00045716	XLOC_007005	chr2H	+	29669182	29670054	u
TCONS_00045747	XLOC_007008	chr2H	+	29800899	29801023	u
TCONS_00045825	XLOC_007018	chr2H	+	30706176	30706615	o
TCONS_00045858	XLOC_007024	chr2H	+	31241752	31242060	u
TCONS_00045864	XLOC_007027	chr2H	+	31324134	31324312	u
TCONS_00045865	XLOC_007027	chr2H	+	31324134	31324312	x
TCONS_00045866	XLOC_007027	chr2H	+	31324134	31324312	x
TCONS_00045867	XLOC_007027	chr2H	+	31324204	31324312	u
TCONS_00045868	XLOC_007027	chr2H	+	31336451	31338797	u
TCONS_00045870	XLOC_007029	chr2H	+	31461735	31461940	u
TCONS_00045933	XLOC_007040	chr2H	+	31872007	31872069	u
TCONS_00045969	XLOC_007045	chr2H	+	32471957	32472498	u
TCONS_00046122	XLOC_007083	chr2H	+	36857155	36857367	o
TCONS_00046129	XLOC_007083	chr2H	+	37024757	37025113	o
TCONS_00046127	XLOC_007086	chr2H	+	36906160	36906324	u
TCONS_00046128	XLOC_007087	chr2H	+	36919483	36922072	u
TCONS_00046132	XLOC_007090	chr2H	+	37060278	37060364	u
TCONS_00046133	XLOC_007091	chr2H	+	37136419	37136583	u
TCONS_00046176	XLOC_007099	chr2H	+	38180214	38180312	u
TCONS_00046181	XLOC_007101	chr2H	+	38301373	38301577	u
TCONS_00046259	XLOC_007109	chr2H	+	39474964	39475366	u
TCONS_00046260	XLOC_007109	chr2H	+	39475844	39476070	u
TCONS_00046273	XLOC_007112	chr2H	+	39588105	39588240	u
TCONS_00046274	XLOC_007112	chr2H	+	39588138	39588240	u
TCONS_00046289	XLOC_007114	chr2H	+	39978920	39979460	u
TCONS_00046351	XLOC_007125	chr2H	+	42151087	42151268	u
TCONS_00046352	XLOC_007125	chr2H	+	42151280	42151549	u
TCONS_00046371	XLOC_007127	chr2H	+	42237681	42237878	x
TCONS_00046435	XLOC_007133	chr2H	+	44587767	44587914	u
TCONS_00046482	XLOC_007136	chr2H	+	45489724	45490001	u
TCONS_00046717	XLOC_007168	chr2H	+	48456376	48457293	u
TCONS_00046718	XLOC_007168	chr2H	+	48458361	48458490	u
TCONS_00046719	XLOC_007168	chr2H	+	48458362	48458490	u
TCONS_00046725	XLOC_007170	chr2H	+	48718371	48718563	u
TCONS_00046820	XLOC_007186	chr2H	+	50436334	50436514	u
TCONS_00046821	XLOC_007187	chr2H	+	50450869	50451027	u
TCONS_00046853	XLOC_007191	chr2H	+	50751867	50752174	u
TCONS_00046904	XLOC_007200	chr2H	+	51806084	51806346	u
TCONS_00047019	XLOC_007208	chr2H	+	52778296	52778409	u
TCONS_00047105	XLOC_007215	chr2H	+	53023509	53023699	u
TCONS_00047106	XLOC_007216	chr2H	+	53027298	53027361	u
TCONS_00047107	XLOC_007217	chr2H	+	53027894	53028008	u
TCONS_00047109	XLOC_007219	chr2H	+	53378002	53378153	u
TCONS_00047116	XLOC_007221	chr2H	+	53588398	53588459	u
TCONS_00047211	XLOC_007226	chr2H	+	54626944	54627087	u
TCONS_00047215	XLOC_007228	chr2H	+	54631780	54632685	o
TCONS_00047214	XLOC_007228	chr2H	+	54631780	54632685	o
TCONS_00047217	XLOC_007228	chr2H	+	54631781	54632685	o
TCONS_00047216	XLOC_007228	chr2H	+	54631781	54632685	o
TCONS_00047218	XLOC_007228	chr2H	+	54632545	54632685	o
TCONS_00047219	XLOC_007228	chr2H	+	54640268	54640980	o
TCONS_00047274	XLOC_007232	chr2H	+	55408824	55409399	u
TCONS_00047277	XLOC_007232	chr2H	+	55408855	55409399	u
TCONS_00047276	XLOC_007232	chr2H	+	55408855	55409399	u
TCONS_00047275	XLOC_007232	chr2H	+	55408855	55409399	u
TCONS_00047293	XLOC_007236	chr2H	+	55725383	55725578	o
TCONS_00047325	XLOC_007245	chr2H	+	57190444	57190697	u
TCONS_00047326	XLOC_007245	chr2H	+	57190452	57190697	u
TCONS_00047328	XLOC_007245	chr2H	+	57193719	57194338	u
TCONS_00047329	XLOC_007246	chr2H	+	57270695	57270799	u
TCONS_00047330	XLOC_007247	chr2H	+	57272699	57272897	u
TCONS_00047339	XLOC_007249	chr2H	+	58161904	58162030	u
TCONS_00047340	XLOC_007250	chr2H	+	58191612	58193230	u
TCONS_00047341	XLOC_007250	chr2H	+	58191630	58192089	u
TCONS_00047342	XLOC_007251	chr2H	+	58288581	58288719	u
TCONS_00047343	XLOC_007251	chr2H	+	58288610	58288719	u
TCONS_00047344	XLOC_007252	chr2H	+	58298414	58298631	u
TCONS_00047346	XLOC_007253	chr2H	+	58307785	58308121	u
TCONS_00047345	XLOC_007253	chr2H	+	58307785	58308121	u
TCONS_00047354	XLOC_007256	chr2H	+	58533043	58534039	u
TCONS_00047391	XLOC_007262	chr2H	+	59168088	59168172	o
TCONS_00047392	XLOC_007262	chr2H	+	59168556	59168820	o
TCONS_00047393	XLOC_007262	chr2H	+	59169685	59169952	o
TCONS_00047394	XLOC_007262	chr2H	+	59170561	59170752	o
TCONS_00047420	XLOC_007266	chr2H	+	59722839	59723006	u
TCONS_00047421	XLOC_007267	chr2H	+	59952004	59952069	u
TCONS_00047470	XLOC_007273	chr2H	+	60880685	60880812	o
TCONS_00047703	XLOC_007304	chr2H	+	65088892	65089042	u
TCONS_00047742	XLOC_007310	chr2H	+	65807118	65807142	u
TCONS_00047741	XLOC_007310	chr2H	+	65807118	65807193	u
TCONS_00047781	XLOC_007323	chr2H	+	68016268	68016352	u
TCONS_00047782	XLOC_007323	chr2H	+	68016323	68016352	u
TCONS_00047783	XLOC_007323	chr2H	+	68016875	68017723	u
TCONS_00047784	XLOC_007323	chr2H	+	68016950	68017027	u
TCONS_00048036	XLOC_007353	chr2H	+	71907930	71908245	u
TCONS_00048037	XLOC_007353	chr2H	+	71907985	71908245	u
TCONS_00048040	XLOC_007355	chr2H	+	72103491	72103605	u
TCONS_00048041	XLOC_007355	chr2H	+	72104426	72104602	u
TCONS_00048049	XLOC_007358	chr2H	+	72306199	72306470	u
TCONS_00048122	XLOC_007363	chr2H	+	72802580	72802709	x
TCONS_00048123	XLOC_007363	chr2H	+	72806527	72806634	x
TCONS_00048507	XLOC_007410	chr2H	+	80841665	80841715	u
TCONS_00048641	XLOC_007435	chr2H	+	83734010	83734679	u
TCONS_00048753	XLOC_007453	chr2H	+	86878870	86879060	o
TCONS_00048764	XLOC_007455	chr2H	+	87620948	87621168	u
TCONS_00048840	XLOC_007464	chr2H	+	90176650	90177233	o
TCONS_00048961	XLOC_007490	chr2H	+	97388924	97390197	o
TCONS_00049009	XLOC_007503	chr2H	+	99523565	99524012	u
TCONS_00049010	XLOC_007503	chr2H	+	99523872	99524012	u
TCONS_00049035	XLOC_007510	chr2H	+	101349478	101349901	u
TCONS_00049036	XLOC_007510	chr2H	+	101349547	101352392	u
TCONS_00049040	XLOC_007512	chr2H	+	102229932	102230128	u
TCONS_00049094	XLOC_007518	chr2H	+	104087453	104089395	u
TCONS_00049096	XLOC_007518	chr2H	+	104087590	104087639	u
TCONS_00049095	XLOC_007518	chr2H	+	104087590	104087639	u
TCONS_00049097	XLOC_007518	chr2H	+	104087764	104089395	u
TCONS_00049098	XLOC_007518	chr2H	+	104087767	104089399	u
TCONS_00049099	XLOC_007518	chr2H	+	104087783	104089395	u
TCONS_00049231	XLOC_007531	chr2H	+	107050715	107051371	u
TCONS_00049232	XLOC_007532	chr2H	+	107422562	107422895	o
TCONS_00049242	XLOC_007535	chr2H	+	107688523	107688636	u
TCONS_00049244	XLOC_007535	chr2H	+	107690325	107691001	u
TCONS_00049243	XLOC_007536	chr2H	+	107688993	107689082	u
TCONS_00049246	XLOC_007537	chr2H	+	108399428	108399712	u
TCONS_00049248	XLOC_007537	chr2H	+	108399428	108399712	u
[truncated: 15,253 more rows]

## Sheet: loci
List and genomic coordinates of all identified lncRNA loci
locus	chromosome	strand	class code
XLOC_000037	Mt	+	u
XLOC_000085	Mt	.	u
XLOC_000087	Mt	.	u
XLOC_000088	Mt	.	u
XLOC_000089	Mt	.	u
XLOC_000091	Mt	.	u
XLOC_000092	Mt	.	u
XLOC_000221	chr1H	+	u
XLOC_000222	chr1H	+	u
XLOC_000223	chr1H	+	u
XLOC_000226	chr1H	+	u
XLOC_000230	chr1H	+	u
XLOC_000236	chr1H	+	u
XLOC_000244	chr1H	+	x
XLOC_000245	chr1H	+	u
XLOC_000285	chr1H	+	o
XLOC_000291	chr1H	+	u
XLOC_000302	chr1H	+	u
XLOC_000306	chr1H	+	u
XLOC_000307	chr1H	+	u
XLOC_000326	chr1H	+	x
XLOC_000333	chr1H	+	u
XLOC_000344	chr1H	+	u
XLOC_000348	chr1H	+	u
XLOC_000357	chr1H	+	u
XLOC_000359	chr1H	+	u
XLOC_000374	chr1H	+	u
XLOC_000390	chr1H	+	u
XLOC_000392	chr1H	+	u
XLOC_000394	chr1H	+	x
XLOC_000399	chr1H	+	u
XLOC_000409	chr1H	+	u
XLOC_000411	chr1H	+	u
XLOC_000418	chr1H	+	u
XLOC_000426	chr1H	+	u
XLOC_000427	chr1H	+	o
XLOC_000430	chr1H	+	u
XLOC_000442	chr1H	+	u
XLOC_000446	chr1H	+	u
XLOC_000447	chr1H	+	u
XLOC_000449	chr1H	+	u
XLOC_000467	chr1H	+	u
XLOC_000475	chr1H	+	u
XLOC_000476	chr1H	+	u
XLOC_000497	chr1H	+	u
XLOC_000510	chr1H	+	u
XLOC_000512	chr1H	+	u
XLOC_000513	chr1H	+	u
XLOC_000521	chr1H	+	u
XLOC_000534	chr1H	+	u
XLOC_000535	chr1H	+	u
XLOC_000536	chr1H	+	u
XLOC_000549	chr1H	+	u
XLOC_000554	chr1H	+	u
XLOC_000563	chr1H	+	u
XLOC_000564	chr1H	+	u
XLOC_000585	chr1H	+	u
XLOC_000586	chr1H	+	u
XLOC_000587	chr1H	+	u
XLOC_000599	chr1H	+	u
XLOC_000600	chr1H	+	u
XLOC_000627	chr1H	+	o
XLOC_000633	chr1H	+	u
XLOC_000634	chr1H	+	u
XLOC_000635	chr1H	+	u
XLOC_000637	chr1H	+	u
XLOC_000638	chr1H	+	u
XLOC_000668	chr1H	+	u
XLOC_000670	chr1H	+	x
XLOC_000671	chr1H	+	u
XLOC_000674	chr1H	+	u
XLOC_000678	chr1H	+	u
XLOC_000680	chr1H	+	u
XLOC_000691	chr1H	+	u
XLOC_000693	chr1H	+	u
XLOC_000694	chr1H	+	u
XLOC_000702	chr1H	+	u
XLOC_000715	chr1H	+	u
XLOC_000718	chr1H	+	u
XLOC_000720	chr1H	+	u
XLOC_000729	chr1H	+	u
XLOC_000753	chr1H	+	u
XLOC_000754	chr1H	+	u
XLOC_000760	chr1H	+	u
XLOC_000765	chr1H	+	u
XLOC_000769	chr1H	+	u
XLOC_000771	chr1H	+	u
XLOC_000785	chr1H	+	u
XLOC_000792	chr1H	+	u
XLOC_000798	chr1H	+	u
XLOC_000806	chr1H	+	u
XLOC_000807	chr1H	+	u
XLOC_000825	chr1H	+	u
XLOC_000828	chr1H	+	u
XLOC_000829	chr1H	+	u
XLOC_000830	chr1H	+	o
XLOC_000845	chr1H	+	u
XLOC_000850	chr1H	+	u
XLOC_000853	chr1H	+	x
XLOC_000854	chr1H	+	u
XLOC_000855	chr1H	+	u
XLOC_000861	chr1H	+	u
XLOC_000897	chr1H	+	x
XLOC_000904	chr1H	+	x
XLOC_000905	chr1H	+	x
XLOC_000906	chr1H	+	x
XLOC_000913	chr1H	+	u
XLOC_000937	chr1H	+	x
XLOC_000938	chr1H	+	x
XLOC_000948	chr1H	+	u
XLOC_000952	chr1H	+	u
XLOC_000959	chr1H	+	x
XLOC_000962	chr1H	+	u
XLOC_000987	chr1H	+	x
XLOC_000993	chr1H	+	u
XLOC_000994	chr1H	+	u
XLOC_000999	chr1H	+	u
XLOC_001009	chr1H	+	u
XLOC_001013	chr1H	+	u
XLOC_001017	chr1H	+	u
XLOC_001020	chr1H	+	u
XLOC_001026	chr1H	+	u
XLOC_001059	chr1H	+	u
XLOC_001071	chr1H	+	u
XLOC_001072	chr1H	+	u
XLOC_001089	chr1H	+	u
XLOC_001091	chr1H	+	u
XLOC_001098	chr1H	+	u
XLOC_001103	chr1H	+	u
XLOC_001110	chr1H	+	u
XLOC_001111	chr1H	+	u
XLOC_001112	chr1H	+	u
XLOC_001117	chr1H	+	u
XLOC_001129	chr1H	+	u
XLOC_001130	chr1H	+	u
XLOC_001137	chr1H	+	u
XLOC_001138	chr1H	+	u
XLOC_001147	chr1H	+	u
XLOC_001151	chr1H	+	u
XLOC_001152	chr1H	+	x
XLOC_001155	chr1H	+	x
XLOC_001157	chr1H	+	u
XLOC_001158	chr1H	+	u
XLOC_001162	chr1H	+	o
XLOC_001166	chr1H	+	u
XLOC_001171	chr1H	+	u
XLOC_001172	chr1H	+	u
XLOC_001173	chr1H	+	u
XLOC_001177	chr1H	+	u
XLOC_001182	chr1H	+	u
XLOC_001184	chr1H	+	u
XLOC_001185	chr1H	+	u
XLOC_001189	chr1H	+	u
XLOC_001192	chr1H	+	u
XLOC_001194	chr1H	+	u
XLOC_001201	chr1H	+	u
XLOC_001206	chr1H	+	u
XLOC_001215	chr1H	+	u
XLOC_001216	chr1H	+	u
XLOC_001218	chr1H	+	u
XLOC_001222	chr1H	+	u
XLOC_001225	chr1H	+	u
XLOC_001230	chr1H	+	u
XLOC_001233	chr1H	+	u
XLOC_001244	chr1H	+	x
XLOC_001255	chr1H	+	u
XLOC_001259	chr1H	+	u
XLOC_001261	chr1H	+	u
XLOC_001269	chr1H	+	x
XLOC_001270	chr1H	+	o
XLOC_001281	chr1H	+	u
XLOC_001288	chr1H	+	u
XLOC_001291	chr1H	+	u
XLOC_001300	chr1H	+	u
XLOC_001303	chr1H	+	u
XLOC_001313	chr1H	+	u
XLOC_001336	chr1H	+	o
XLOC_001339	chr1H	+	u
XLOC_001340	chr1H	+	u
XLOC_001344	chr1H	+	o
XLOC_001348	chr1H	+	u
XLOC_001350	chr1H	+	u
XLOC_001356	chr1H	+	u
XLOC_001359	chr1H	+	u
XLOC_001362	chr1H	+	u
XLOC_001377	chr1H	+	u
XLOC_001378	chr1H	+	u
XLOC_001385	chr1H	+	u
XLOC_001399	chr1H	+	u
XLOC_001435	chr1H	+	u
XLOC_001449	chr1H	+	u
XLOC_001451	chr1H	+	u
XLOC_001469	chr1H	+	o
XLOC_001479	chr1H	+	u
XLOC_001482	chr1H	+	u
XLOC_001483	chr1H	+	u
XLOC_001486	chr1H	+	u
XLOC_001487	chr1H	+	u
XLOC_001492	chr1H	+	u
XLOC_001496	chr1H	+	u
XLOC_001500	chr1H	+	u
XLOC_001501	chr1H	+	u
XLOC_001502	chr1H	+	u
XLOC_001504	chr1H	+	u
XLOC_001506	chr1H	+	u
XLOC_001507	chr1H	+	u
XLOC_001517	chr1H	+	u
XLOC_001519	chr1H	+	o
XLOC_001521	chr1H	+	u
XLOC_001527	chr1H	+	u
XLOC_001529	chr1H	+	u
XLOC_001530	chr1H	+	x
XLOC_001531	chr1H	+	u
XLOC_001532	chr1H	+	u
XLOC_001534	chr1H	+	u
XLOC_001555	chr1H	+	u
XLOC_001573	chr1H	+	u
XLOC_001594	chr1H	+	u
XLOC_001600	chr1H	+	x
XLOC_001608	chr1H	+	u
XLOC_001613	chr1H	+	u
XLOC_001638	chr1H	+	u
XLOC_001646	chr1H	+	u
XLOC_001647	chr1H	+	u
XLOC_001652	chr1H	+	u
XLOC_001689	chr1H	+	x
XLOC_001701	chr1H	+	u
XLOC_001706	chr1H	+	u
XLOC_001711	chr1H	+	u
XLOC_001718	chr1H	+	u
XLOC_001737	chr1H	+	u
XLOC_001753	chr1H	+	u
XLOC_001764	chr1H	+	u
XLOC_001774	chr1H	+	u
XLOC_001780	chr1H	+	u
XLOC_001784	chr1H	+	u
XLOC_001805	chr1H	+	u
XLOC_001811	chr1H	+	u
XLOC_001824	chr1H	+	u
XLOC_001831	chr1H	+	u
XLOC_001837	chr1H	+	u
XLOC_001839	chr1H	+	o
XLOC_001840	chr1H	+	u
XLOC_001841	chr1H	+	u
XLOC_001848	chr1H	+	u
XLOC_001853	chr1H	+	u
XLOC_001859	chr1H	+	u
XLOC_001862	chr1H	+	u
XLOC_001864	chr1H	+	x
XLOC_001865	chr1H	+	u
XLOC_001874	chr1H	+	u
XLOC_001884	chr1H	+	u
XLOC_001892	chr1H	+	o
XLOC_001895	chr1H	+	x
XLOC_001916	chr1H	+	u
XLOC_001918	chr1H	+	u
XLOC_001932	chr1H	+	x
XLOC_001934	chr1H	+	u
XLOC_001943	chr1H	+	o
XLOC_001951	chr1H	+	u
XLOC_001957	chr1H	+	u
XLOC_001962	chr1H	+	u
XLOC_001965	chr1H	+	u
XLOC_001970	chr1H	+	u
XLOC_001971	chr1H	+	u
XLOC_001975	chr1H	+	u
XLOC_001977	chr1H	+	u
XLOC_001985	chr1H	+	u
XLOC_002012	chr1H	+	u
XLOC_002014	chr1H	+	u
XLOC_002028	chr1H	+	u
XLOC_002034	chr1H	+	u
XLOC_002056	chr1H	+	x
XLOC_002057	chr1H	+	u
XLOC_002058	chr1H	+	u
XLOC_002066	chr1H	+	u
XLOC_002068	chr1H	+	u
XLOC_002069	chr1H	+	o
XLOC_002081	chr1H	+	u
XLOC_002085	chr1H	+	x
XLOC_002106	chr1H	+	u
XLOC_002107	chr1H	+	o
XLOC_002116	chr1H	+	u
XLOC_002123	chr1H	+	u
XLOC_002135	chr1H	+	u
XLOC_002149	chr1H	+	x
XLOC_002153	chr1H	+	o
XLOC_002167	chr1H	+	u
XLOC_002178	chr1H	+	u
XLOC_002181	chr1H	+	u
XLOC_002195	chr1H	+	u
XLOC_002200	chr1H	+	x
XLOC_002227	chr1H	+	u
XLOC_002238	chr1H	+	u
XLOC_002253	chr1H	+	u
XLOC_002256	chr1H	+	u
XLOC_002263	chr1H	+	u
XLOC_002267	chr1H	+	u
XLOC_002272	chr1H	+	o
XLOC_002273	chr1H	+	u
XLOC_002288	chr1H	+	u
XLOC_002297	chr1H	+	u
XLOC_002305	chr1H	+	u
XLOC_002318	chr1H	+	u
XLOC_002350	chr1H	+	x
XLOC_002351	chr1H	+	u
XLOC_002360	chr1H	+	x
XLOC_002362	chr1H	+	u
XLOC_002367	chr1H	+	u
XLOC_002391	chr1H	+	u
XLOC_002417	chr1H	+	u
XLOC_002419	chr1H	+	x
XLOC_002432	chr1H	+	u
XLOC_002433	chr1H	+	u
XLOC_002454	chr1H	+	o
XLOC_002456	chr1H	+	u
XLOC_002467	chr1H	+	u
XLOC_002468	chr1H	+	u
XLOC_002472	chr1H	+	u
XLOC_002482	chr1H	+	u
XLOC_002495	chr1H	+	u
XLOC_002503	chr1H	+	u
XLOC_002505	chr1H	+	u
XLOC_002511	chr1H	+	u
XLOC_002512	chr1H	+	x
XLOC_002513	chr1H	+	x
XLOC_002535	chr1H	+	u
XLOC_002543	chr1H	+	o
XLOC_002551	chr1H	+	x
XLOC_002552	chr1H	+	u
XLOC_002558	chr1H	+	u
XLOC_002568	chr1H	+	u
XLOC_002573	chr1H	+	u
XLOC_002582	chr1H	+	o
XLOC_002584	chr1H	+	o
XLOC_002596	chr1H	+	u
XLOC_002603	chr1H	+	u
XLOC_002604	chr1H	+	u
XLOC_002612	chr1H	+	o
XLOC_002630	chr1H	+	u
XLOC_002631	chr1H	+	u
XLOC_002648	chr1H	+	u
XLOC_002656	chr1H	+	u
XLOC_002659	chr1H	+	u
XLOC_002684	chr1H	+	o
XLOC_002687	chr1H	+	u
XLOC_002688	chr1H	+	u
XLOC_002693	chr1H	+	u
XLOC_002703	chr1H	+	u
XLOC_002708	chr1H	+	u
XLOC_002732	chr1H	+	u
XLOC_002737	chr1H	+	o
XLOC_002745	chr1H	+	x
XLOC_002753	chr1H	+	u
XLOC_002759	chr1H	+	u
XLOC_002773	chr1H	+	x
XLOC_002796	chr1H	+	u
XLOC_002822	chr1H	+	x
XLOC_002828	chr1H	+	u
XLOC_002839	chr1H	+	u
XLOC_002842	chr1H	+	o
XLOC_002845	chr1H	+	u
XLOC_002873	chr1H	+	x
XLOC_002894	chr1H	+	u
XLOC_002911	chr1H	+	u
XLOC_002913	chr1H	+	u
XLOC_002915	chr1H	+	u
XLOC_002927	chr1H	+	u
XLOC_002930	chr1H	+	u
XLOC_002931	chr1H	+	o
XLOC_002932	chr1H	+	u
XLOC_002936	chr1H	+	u
XLOC_002940	chr1H	+	x
XLOC_002941	chr1H	+	u
XLOC_002950	chr1H	+	x
XLOC_002951	chr1H	+	u
XLOC_002960	chr1H	+	x
XLOC_003001	chr1H	+	u
XLOC_003010	chr1H	+	u
XLOC_003021	chr1H	+	u
XLOC_003052	chr1H	+	u
XLOC_003057	chr1H	+	u
XLOC_003058	chr1H	+	u
XLOC_003064	chr1H	+	u
XLOC_003069	chr1H	+	u
XLOC_003083	chr1H	+	u
XLOC_003100	chr1H	-	o
XLOC_003119	chr1H	-	o
XLOC_003139	chr1H	-	x
XLOC_003157	chr1H	-	u
XLOC_003161	chr1H	-	o
XLOC_003162	chr1H	-	u
XLOC_003163	chr1H	-	u
XLOC_003165	chr1H	-	u
XLOC_003194	chr1H	-	u
XLOC_003223	chr1H	-	u
XLOC_003245	chr1H	-	u
XLOC_003258	chr1H	-	u
XLOC_003260	chr1H	-	u
XLOC_003266	chr1H	-	u
XLOC_003267	chr1H	-	u
XLOC_003268	chr1H	-	u
XLOC_003269	chr1H	-	u
XLOC_003270	chr1H	-	u
XLOC_003281	chr1H	-	u
XLOC_003288	chr1H	-	u
XLOC_003293	chr1H	-	u
XLOC_003299	chr1H	-	u
XLOC_003300	chr1H	-	u
XLOC_003302	chr1H	-	u
XLOC_003305	chr1H	-	u
XLOC_003306	chr1H	-	u
XLOC_003310	chr1H	-	u
XLOC_003312	chr1H	-	u
XLOC_003326	chr1H	-	u
XLOC_003335	chr1H	-	u
XLOC_003344	chr1H	-	u
XLOC_003347	chr1H	-	u
XLOC_003348	chr1H	-	u
XLOC_003351	chr1H	-	u
XLOC_003361	chr1H	-	x
XLOC_003375	chr1H	-	o
XLOC_003377	chr1H	-	u
XLOC_003378	chr1H	-	u
XLOC_003383	chr1H	-	u
XLOC_003384	chr1H	-	u
XLOC_003386	chr1H	-	u
XLOC_003387	chr1H	-	u
XLOC_003391	chr1H	-	x
XLOC_003398	chr1H	-	u
XLOC_003399	chr1H	-	u
XLOC_003408	chr1H	-	u
XLOC_003409	chr1H	-	u
XLOC_003414	chr1H	-	u
XLOC_003417	chr1H	-	o
XLOC_003427	chr1H	-	u
XLOC_003436	chr1H	-	u
XLOC_003442	chr1H	-	u
XLOC_003447	chr1H	-	u
XLOC_003458	chr1H	-	u
XLOC_003461	chr1H	-	u
XLOC_003464	chr1H	-	u
XLOC_003467	chr1H	-	u
XLOC_003492	chr1H	-	u
XLOC_003497	chr1H	-	u
XLOC_003507	chr1H	-	u
XLOC_003508	chr1H	-	o
XLOC_003522	chr1H	-	u
XLOC_003528	chr1H	-	u
XLOC_003529	chr1H	-	u
XLOC_003536	chr1H	-	u
XLOC_003537	chr1H	-	u
XLOC_003540	chr1H	-	u
XLOC_003541	chr1H	-	u
XLOC_003542	chr1H	-	u
XLOC_003543	chr1H	-	u
XLOC_003555	chr1H	-	u
XLOC_003556	chr1H	-	u
XLOC_003559	chr1H	-	o
XLOC_003572	chr1H	-	u
XLOC_003582	chr1H	-	u
XLOC_003583	chr1H	-	u
XLOC_003588	chr1H	-	u
XLOC_003589	chr1H	-	u
XLOC_003601	chr1H	-	u
XLOC_003602	chr1H	-	u
XLOC_003603	chr1H	-	u
XLOC_003604	chr1H	-	u
XLOC_003606	chr1H	-	u
XLOC_003628	chr1H	-	u
XLOC_003633	chr1H	-	x
XLOC_003637	chr1H	-	u
XLOC_003641	chr1H	-	u
XLOC_003646	chr1H	-	u
XLOC_003648	chr1H	-	u
XLOC_003660	chr1H	-	u
XLOC_003661	chr1H	-	u
XLOC_003668	chr1H	-	u
XLOC_003669	chr1H	-	u
XLOC_003676	chr1H	-	u
XLOC_003679	chr1H	-	u
XLOC_003689	chr1H	-	u
XLOC_003692	chr1H	-	o
XLOC_003694	chr1H	-	u
XLOC_003697	chr1H	-	u
XLOC_003704	chr1H	-	u
XLOC_003713	chr1H	-	o
XLOC_003738	chr1H	-	u
XLOC_003745	chr1H	-	u
XLOC_003748	chr1H	-	x
XLOC_003755	chr1H	-	o
XLOC_003760	chr1H	-	u
XLOC_003761	chr1H	-	x
XLOC_003763	chr1H	-	u
XLOC_003769	chr1H	-	u
XLOC_003784	chr1H	-	u
XLOC_003785	chr1H	-	x
XLOC_003787	chr1H	-	u
XLOC_003789	chr1H	-	o
XLOC_003801	chr1H	-	u
XLOC_003818	chr1H	-	u
XLOC_003819	chr1H	-	u
XLOC_003821	chr1H	-	u
XLOC_003824	chr1H	-	u
XLOC_003832	chr1H	-	u
XLOC_003833	chr1H	-	u
XLOC_003837	chr1H	-	u
XLOC_003842	chr1H	-	u
XLOC_003847	chr1H	-	u
XLOC_003875	chr1H	-	u
XLOC_003876	chr1H	-	u
XLOC_003885	chr1H	-	u
XLOC_003886	chr1H	-	u
XLOC_003888	chr1H	-	u
XLOC_003894	chr1H	-	u
XLOC_003900	chr1H	-	u
XLOC_003906	chr1H	-	u
XLOC_003946	chr1H	-	u
XLOC_003948	chr1H	-	u
XLOC_003959	chr1H	-	u
XLOC_003982	chr1H	-	u
XLOC_003985	chr1H	-	u
XLOC_003988	chr1H	-	u
XLOC_003996	chr1H	-	u
XLOC_003997	chr1H	-	u
XLOC_004002	chr1H	-	o
XLOC_004007	chr1H	-	u
XLOC_004014	chr1H	-	u
XLOC_004016	chr1H	-	u
XLOC_004018	chr1H	-	u
XLOC_004026	chr1H	-	u
XLOC_004030	chr1H	-	u
XLOC_004035	chr1H	-	u
XLOC_004037	chr1H	-	u
XLOC_004038	chr1H	-	u
XLOC_004052	chr1H	-	u
XLOC_004059	chr1H	-	u
XLOC_004061	chr1H	-	u
XLOC_004064	chr1H	-	u
XLOC_004076	chr1H	-	u
XLOC_004077	chr1H	-	u
XLOC_004078	chr1H	-	u
XLOC_004085	chr1H	-	u
XLOC_004087	chr1H	-	u
XLOC_004089	chr1H	-	u
XLOC_004090	chr1H	-	u
XLOC_004091	chr1H	-	o
XLOC_004092	chr1H	-	u
XLOC_004096	chr1H	-	u
XLOC_004102	chr1H	-	u
XLOC_004103	chr1H	-	u
XLOC_004107	chr1H	-	u
XLOC_004108	chr1H	-	u
XLOC_004114	chr1H	-	u
XLOC_004116	chr1H	-	u
XLOC_004117	chr1H	-	u
XLOC_004120	chr1H	-	u
XLOC_004123	chr1H	-	u
XLOC_004124	chr1H	-	u
XLOC_004125	chr1H	-	u
XLOC_004126	chr1H	-	u
XLOC_004127	chr1H	-	u
XLOC_004139	chr1H	-	u
XLOC_004144	chr1H	-	u
XLOC_004145	chr1H	-	u
XLOC_004147	chr1H	-	u
XLOC_004148	chr1H	-	u
XLOC_004157	chr1H	-	u
XLOC_004160	chr1H	-	u
XLOC_004161	chr1H	-	x
XLOC_004162	chr1H	-	u
XLOC_004170	chr1H	-	o
XLOC_004175	chr1H	-	u
XLOC_004176	chr1H	-	u
XLOC_004186	chr1H	-	u
XLOC_004190	chr1H	-	u
XLOC_004194	chr1H	-	u
XLOC_004202	chr1H	-	u
XLOC_004221	chr1H	-	u
XLOC_004224	chr1H	-	u
XLOC_004228	chr1H	-	u
XLOC_004234	chr1H	-	u
XLOC_004235	chr1H	-	u
XLOC_004240	chr1H	-	u
XLOC_004242	chr1H	-	u
XLOC_004246	chr1H	-	u
XLOC_004254	chr1H	-	u
XLOC_004259	chr1H	-	u
XLOC_004264	chr1H	-	u
XLOC_004282	chr1H	-	u
XLOC_004286	chr1H	-	u
XLOC_004287	chr1H	-	u
XLOC_004290	chr1H	-	u
XLOC_004296	chr1H	-	u
XLOC_004299	chr1H	-	u
XLOC_004316	chr1H	-	x
XLOC_004317	chr1H	-	u
XLOC_004319	chr1H	-	u
XLOC_004342	chr1H	-	u
XLOC_004348	chr1H	-	u
XLOC_004352	chr1H	-	u
XLOC_004355	chr1H	-	u
XLOC_004365	chr1H	-	u
XLOC_004367	chr1H	-	u
XLOC_004370	chr1H	-	u
XLOC_004373	chr1H	-	u
XLOC_004378	chr1H	-	u
XLOC_004379	chr1H	-	u
XLOC_004390	chr1H	-	u
XLOC_004391	chr1H	-	u
XLOC_004404	chr1H	-	u
XLOC_004406	chr1H	-	u
XLOC_004408	chr1H	-	u
XLOC_004410	chr1H	-	u
XLOC_004423	chr1H	-	u
XLOC_004426	chr1H	-	u
XLOC_004431	chr1H	-	u
XLOC_004435	chr1H	-	u
XLOC_004438	chr1H	-	x
XLOC_004439	chr1H	-	u
XLOC_004443	chr1H	-	u
XLOC_004445	chr1H	-	u
XLOC_004450	chr1H	-	u
XLOC_004451	chr1H	-	u
XLOC_004460	chr1H	-	u
XLOC_004462	chr1H	-	u
XLOC_004467	chr1H	-	u
XLOC_004476	chr1H	-	u
XLOC_004477	chr1H	-	u
XLOC_004478	chr1H	-	u
XLOC_004485	chr1H	-	u
XLOC_004487	chr1H	-	u
XLOC_004500	chr1H	-	u
XLOC_004501	chr1H	-	u
XLOC_004502	chr1H	-	u
XLOC_004515	chr1H	-	u
XLOC_004522	chr1H	-	u
XLOC_004523	chr1H	-	u
XLOC_004526	chr1H	-	u
XLOC_004529	chr1H	-	u
XLOC_004532	chr1H	-	u
XLOC_004549	chr1H	-	u
XLOC_004607	chr1H	-	u
XLOC_004617	chr1H	-	u
XLOC_004619	chr1H	-	u
XLOC_004625	chr1H	-	u
XLOC_004627	chr1H	-	x
XLOC_004653	chr1H	-	u
XLOC_004668	chr1H	-	u
XLOC_004677	chr1H	-	u
XLOC_004678	chr1H	-	u
XLOC_004690	chr1H	-	u
XLOC_004695	chr1H	-	x
XLOC_004710	chr1H	-	u
XLOC_004715	chr1H	-	u
XLOC_004737	chr1H	-	u
XLOC_004760	chr1H	-	u
XLOC_004765	chr1H	-	u
XLOC_004770	chr1H	-	o
XLOC_004775	chr1H	-	u
XLOC_004782	chr1H	-	o
XLOC_004784	chr1H	-	u
XLOC_004821	chr1H	-	u
XLOC_004830	chr1H	-	u
XLOC_004831	chr1H	-	u
XLOC_004832	chr1H	-	u
XLOC_004835	chr1H	-	u
XLOC_004839	chr1H	-	u
XLOC_004841	chr1H	-	u
XLOC_004843	chr1H	-	u
XLOC_004855	chr1H	-	x
XLOC_004865	chr1H	-	u
XLOC_004872	chr1H	-	u
XLOC_004878	chr1H	-	u
XLOC_004886	chr1H	-	u
XLOC_004887	chr1H	-	u
XLOC_004896	chr1H	-	u
XLOC_004907	chr1H	-	u
XLOC_004908	chr1H	-	u
XLOC_004910	chr1H	-	u
XLOC_004916	chr1H	-	o
XLOC_004942	chr1H	-	u
XLOC_004945	chr1H	-	u
XLOC_004955	chr1H	-	u
XLOC_004956	chr1H	-	u
XLOC_004957	chr1H	-	u
XLOC_004962	chr1H	-	u
XLOC_004964	chr1H	-	u
XLOC_004965	chr1H	-	u
XLOC_004969	chr1H	-	u
XLOC_004980	chr1H	-	u
XLOC_004986	chr1H	-	u
XLOC_005003	chr1H	-	u
XLOC_005006	chr1H	-	o
XLOC_005008	chr1H	-	o
XLOC_005011	chr1H	-	u
XLOC_005013	chr1H	-	x
XLOC_005014	chr1H	-	u
XLOC_005020	chr1H	-	u
XLOC_005029	chr1H	-	u
XLOC_005033	chr1H	-	o
XLOC_005036	chr1H	-	u
XLOC_005040	chr1H	-	u
XLOC_005042	chr1H	-	u
XLOC_005053	chr1H	-	u
XLOC_005061	chr1H	-	u
XLOC_005064	chr1H	-	u
XLOC_005066	chr1H	-	u
XLOC_005076	chr1H	-	o
XLOC_005108	chr1H	-	u
XLOC_005111	chr1H	-	u
XLOC_005117	chr1H	-	o
XLOC_005124	chr1H	-	u
XLOC_005130	chr1H	-	u
XLOC_005133	chr1H	-	u
XLOC_005160	chr1H	-	u
XLOC_005161	chr1H	-	u
XLOC_005163	chr1H	-	x
XLOC_005166	chr1H	-	u
XLOC_005167	chr1H	-	u
XLOC_005177	chr1H	-	o
XLOC_005181	chr1H	-	u
XLOC_005188	chr1H	-	u
XLOC_005189	chr1H	-	u
XLOC_005191	chr1H	-	u
XLOC_005192	chr1H	-	u
XLOC_005200	chr1H	-	u
XLOC_005221	chr1H	-	u
XLOC_005228	chr1H	-	u
XLOC_005242	chr1H	-	u
XLOC_005251	chr1H	-	u
XLOC_005252	chr1H	-	x
XLOC_005259	chr1H	-	u
XLOC_005261	chr1H	-	u
XLOC_005284	chr1H	-	u
XLOC_005293	chr1H	-	o
XLOC_005303	chr1H	-	u
XLOC_005308	chr1H	-	u
XLOC_005315	chr1H	-	o
XLOC_005316	chr1H	-	u
XLOC_005320	chr1H	-	u
XLOC_005342	chr1H	-	u
XLOC_005375	chr1H	-	u
XLOC_005376	chr1H	-	u
XLOC_005387	chr1H	-	u
XLOC_005390	chr1H	-	u
XLOC_005394	chr1H	-	u
XLOC_005399	chr1H	-	u
XLOC_005440	chr1H	-	u
XLOC_005443	chr1H	-	u
XLOC_005453	chr1H	-	u
XLOC_005462	chr1H	-	u
XLOC_005467	chr1H	-	x
XLOC_005478	chr1H	-	u
XLOC_005482	chr1H	-	u
XLOC_005503	chr1H	-	x
XLOC_005515	chr1H	-	o
XLOC_005520	chr1H	-	u
XLOC_005528	chr1H	-	u
XLOC_005536	chr1H	-	o
XLOC_005546	chr1H	-	u
XLOC_005547	chr1H	-	u
XLOC_005559	chr1H	-	u
XLOC_005561	chr1H	-	u
XLOC_005565	chr1H	-	u
XLOC_005613	chr1H	-	u
XLOC_005625	chr1H	-	u
XLOC_005632	chr1H	-	x
XLOC_005646	chr1H	-	u
XLOC_005651	chr1H	-	u
XLOC_005654	chr1H	-	x
XLOC_005656	chr1H	-	u
XLOC_005668	chr1H	-	o
XLOC_005697	chr1H	-	u
XLOC_005714	chr1H	-	u
XLOC_005717	chr1H	-	u
XLOC_005723	chr1H	-	u
XLOC_005730	chr1H	-	u
XLOC_005737	chr1H	-	u
XLOC_005742	chr1H	-	u
XLOC_005756	chr1H	-	u
XLOC_005760	chr1H	-	u
XLOC_005764	chr1H	-	u
XLOC_005766	chr1H	-	x
XLOC_005792	chr1H	-	u
XLOC_005801	chr1H	-	u
XLOC_005805	chr1H	-	u
XLOC_005809	chr1H	-	u
XLOC_005810	chr1H	-	u
XLOC_005812	chr1H	-	u
XLOC_005848	chr1H	-	u
XLOC_005865	chr1H	-	u
XLOC_005873	chr1H	-	u
XLOC_005874	chr1H	-	u
XLOC_005882	chr1H	-	u
XLOC_005899	chr1H	-	u
XLOC_005906	chr1H	-	u
XLOC_005907	chr1H	-	o
XLOC_005947	chr1H	-	o
XLOC_005976	chr1H	-	x
XLOC_005978	chr1H	-	x
XLOC_005987	chr1H	-	u
XLOC_005988	chr1H	-	u
XLOC_006000	chr1H	-	u
XLOC_006006	chr1H	-	u
XLOC_006020	chr1H	-	u
XLOC_006021	chr1H	-	u
XLOC_006024	chr1H	-	o
XLOC_006029	chr1H	-	u
XLOC_006030	chr1H	-	u
XLOC_006048	chr1H	-	x
XLOC_006053	chr1H	-	x
XLOC_006066	chr1H	-	u
XLOC_006085	chr1H	-	u
XLOC_006086	chr1H	-	u
XLOC_006092	chr1H	-	u
XLOC_006093	chr1H	-	u
XLOC_006098	chr1H	-	o
XLOC_006125	chr1H	-	u
XLOC_006127	chr1H	-	u
XLOC_006129	chr1H	-	u
XLOC_006130	chr1H	-	u
XLOC_006140	chr1H	-	u
XLOC_006158	chr1H	-	u
XLOC_006163	chr1H	.	u
XLOC_006164	chr1H	.	u
XLOC_006165	chr1H	.	u
XLOC_006166	chr1H	.	u
XLOC_006168	chr1H	.	u
XLOC_006170	chr1H	.	u
XLOC_006171	chr1H	.	u
XLOC_006172	chr1H	.	u
XLOC_006173	chr1H	.	u
XLOC_006174	chr1H	.	u
XLOC_006175	chr1H	.	u
XLOC_006176	chr1H	.	u
XLOC_006177	chr1H	.	u
XLOC_006178	chr1H	.	u
XLOC_006179	chr1H	.	u
XLOC_006182	chr1H	.	u
XLOC_006184	chr1H	.	u
XLOC_006185	chr1H	.	u
XLOC_006186	chr1H	.	u
XLOC_006187	chr1H	.	u
XLOC_006190	chr1H	.	u
XLOC_006191	chr1H	.	u
XLOC_006192	chr1H	.	u
XLOC_006193	chr1H	.	u
XLOC_006195	chr1H	.	u
XLOC_006197	chr1H	.	u
XLOC_006199	chr1H	.	u
XLOC_006201	chr1H	.	u
XLOC_006202	chr1H	.	u
XLOC_006203	chr1H	.	u
XLOC_006204	chr1H	.	u
XLOC_006205	chr1H	.	u
XLOC_006206	chr1H	.	u
XLOC_006207	chr1H	.	u
XLOC_006209	chr1H	.	u
XLOC_006210	chr1H	.	u
XLOC_006211	chr1H	.	u
XLOC_006212	chr1H	.	u
XLOC_006213	chr1H	.	u
XLOC_006214	chr1H	.	u
XLOC_006215	chr1H	.	u
XLOC_006217	chr1H	.	u
XLOC_006218	chr1H	.	u
XLOC_006219	chr1H	.	u
XLOC_006220	chr1H	.	u
XLOC_006222	chr1H	.	u
XLOC_006223	chr1H	.	u
XLOC_006224	chr1H	.	u
XLOC_006225	chr1H	.	u
XLOC_006227	chr1H	.	u
XLOC_006228	chr1H	.	u
XLOC_006229	chr1H	.	u
XLOC_006230	chr1H	.	u
XLOC_006231	chr1H	.	u
XLOC_006232	chr1H	.	u
XLOC_006233	chr1H	.	u
XLOC_006234	chr1H	.	u
XLOC_006235	chr1H	.	u
XLOC_006236	chr1H	.	u
XLOC_006237	chr1H	.	u
XLOC_006238	chr1H	.	u
XLOC_006239	chr1H	.	u
XLOC_006240	chr1H	.	u
XLOC_006241	chr1H	.	u
XLOC_006242	chr1H	.	u
XLOC_006243	chr1H	.	u
XLOC_006244	chr1H	.	u
XLOC_006245	chr1H	.	u
XLOC_006247	chr1H	.	u
XLOC_006248	chr1H	.	u
XLOC_006249	chr1H	.	u
XLOC_006251	chr1H	.	u
XLOC_006252	chr1H	.	u
XLOC_006254	chr1H	.	u
XLOC_006255	chr1H	.	u
XLOC_006256	chr1H	.	u
XLOC_006257	chr1H	.	u
XLOC_006258	chr1H	.	u
XLOC_006260	chr1H	.	u
XLOC_006262	chr1H	.	u
XLOC_006263	chr1H	.	u
XLOC_006264	chr1H	.	u
XLOC_006265	chr1H	.	u
XLOC_006266	chr1H	.	u
XLOC_006268	chr1H	.	u
XLOC_006269	chr1H	.	u
XLOC_006270	chr1H	.	u
XLOC_006271	chr1H	.	u
XLOC_006272	chr1H	.	u
XLOC_006273	chr1H	.	u
XLOC_006275	chr1H	.	u
XLOC_006276	chr1H	.	u
XLOC_006277	chr1H	.	u
XLOC_006279	chr1H	.	u
XLOC_006280	chr1H	.	u
XLOC_006281	chr1H	.	u
XLOC_006282	chr1H	.	u
XLOC_006283	chr1H	.	u
XLOC_006284	chr1H	.	u
XLOC_006285	chr1H	.	u
XLOC_006287	chr1H	.	u
XLOC_006288	chr1H	.	u
XLOC_006289	chr1H	.	u
XLOC_006290	chr1H	.	u
XLOC_006291	chr1H	.	u
XLOC_006292	chr1H	.	u
XLOC_006293	chr1H	.	u
XLOC_006295	chr1H	.	u
XLOC_006296	chr1H	.	u
XLOC_006297	chr1H	.	u
XLOC_006298	chr1H	.	u
XLOC_006299	chr1H	.	u
XLOC_006300	chr1H	.	u
XLOC_006301	chr1H	.	u
XLOC_006302	chr1H	.	u
XLOC_006303	chr1H	.	u
XLOC_006304	chr1H	.	u
XLOC_006305	chr1H	.	u
XLOC_006306	chr1H	.	u
XLOC_006307	chr1H	.	u
XLOC_006308	chr1H	.	u
XLOC_006309	chr1H	.	u
XLOC_006310	chr1H	.	u
XLOC_006311	chr1H	.	u
XLOC_006312	chr1H	.	u
XLOC_006313	chr1H	.	u
XLOC_006314	chr1H	.	u
XLOC_006315	chr1H	.	u
XLOC_006316	chr1H	.	u
XLOC_006317	chr1H	.	u
XLOC_006318	chr1H	.	u
XLOC_006319	chr1H	.	u
XLOC_006320	chr1H	.	u
XLOC_006321	chr1H	.	u
XLOC_006322	chr1H	.	u
XLOC_006323	chr1H	.	u
XLOC_006326	chr1H	.	u
XLOC_006327	chr1H	.	u
XLOC_006328	chr1H	.	u
XLOC_006329	chr1H	.	u
XLOC_006330	chr1H	.	u
XLOC_006331	chr1H	.	u
XLOC_006332	chr1H	.	u
XLOC_006338	chr1H	.	u
XLOC_006339	chr1H	.	u
XLOC_006340	chr1H	.	u
XLOC_006342	chr1H	.	u
XLOC_006343	chr1H	.	u
XLOC_006344	chr1H	.	u
XLOC_006345	chr1H	.	u
XLOC_006346	chr1H	.	u
XLOC_006347	chr1H	.	u
XLOC_006348	chr1H	.	u
XLOC_006349	chr1H	.	u
XLOC_006350	chr1H	.	u
XLOC_006351	chr1H	.	u
XLOC_006352	chr1H	.	u
XLOC_006353	chr1H	.	u
XLOC_006354	chr1H	.	u
XLOC_006355	chr1H	.	u
XLOC_006357	chr1H	.	u
XLOC_006358	chr1H	.	u
XLOC_006359	chr1H	.	u
XLOC_006360	chr1H	.	u
XLOC_006361	chr1H	.	u
XLOC_006362	chr1H	.	u
XLOC_006363	chr1H	.	u
XLOC_006364	chr1H	.	u
XLOC_006365	chr1H	.	u
XLOC_006366	chr1H	.	u
XLOC_006367	chr1H	.	u
XLOC_006368	chr1H	.	u
XLOC_006369	chr1H	.	u
XLOC_006370	chr1H	.	u
XLOC_006371	chr1H	.	u
XLOC_006372	chr1H	.	u
XLOC_006373	chr1H	.	u
XLOC_006374	chr1H	.	u
XLOC_006375	chr1H	.	u
XLOC_006376	chr1H	.	u
XLOC_006377	chr1H	.	u
XLOC_006378	chr1H	.	u
XLOC_006379	chr1H	.	u
XLOC_006380	chr1H	.	u
XLOC_006381	chr1H	.	u
XLOC_006382	chr1H	.	u
XLOC_006383	chr1H	.	u
XLOC_006384	chr1H	.	u
XLOC_006385	chr1H	.	u
XLOC_006386	chr1H	.	u
XLOC_006387	chr1H	.	u
XLOC_006388	chr1H	.	u
XLOC_006390	chr1H	.	u
XLOC_006391	chr1H	.	u
XLOC_006392	chr1H	.	u
XLOC_006393	chr1H	.	u
XLOC_006394	chr1H	.	u
XLOC_006395	chr1H	.	u
XLOC_006396	chr1H	.	u
XLOC_006397	chr1H	.	u
XLOC_006398	chr1H	.	u
XLOC_006399	chr1H	.	u
XLOC_006400	chr1H	.	u
XLOC_006402	chr1H	.	u
XLOC_006403	chr1H	.	u
XLOC_006404	chr1H	.	u
XLOC_006405	chr1H	.	u
XLOC_006406	chr1H	.	u
XLOC_006407	chr1H	.	u
XLOC_006408	chr1H	.	u
XLOC_006409	chr1H	.	u
XLOC_006410	chr1H	.	u
XLOC_006412	chr1H	.	u
XLOC_006414	chr1H	.	u
XLOC_006415	chr1H	.	u
XLOC_006416	chr1H	.	u
XLOC_006417	chr1H	.	u
XLOC_006418	chr1H	.	u
XLOC_006419	chr1H	.	u
XLOC_006420	chr1H	.	u
XLOC_006421	chr1H	.	u
XLOC_006422	chr1H	.	u
XLOC_006423	chr1H	.	u
XLOC_006424	chr1H	.	u
XLOC_006425	chr1H	.	u
XLOC_006426	chr1H	.	u
XLOC_006427	chr1H	.	u
XLOC_006428	chr1H	.	u
XLOC_006429	chr1H	.	u
XLOC_006431	chr1H	.	u
XLOC_006432	chr1H	.	u
XLOC_006433	chr1H	.	u
XLOC_006434	chr1H	.	u
XLOC_006435	chr1H	.	u
XLOC_006436	chr1H	.	u
XLOC_006437	chr1H	.	u
XLOC_006438	chr1H	.	u
XLOC_006439	chr1H	.	u
XLOC_006441	chr1H	.	u
XLOC_006442	chr1H	.	u
XLOC_006444	chr1H	.	u
XLOC_006445	chr1H	.	u
XLOC_006446	chr1H	.	u
XLOC_006447	chr1H	.	u
XLOC_006448	chr1H	.	u
XLOC_006449	chr1H	.	u
XLOC_006450	chr1H	.	u
XLOC_006451	chr1H	.	u
XLOC_006452	chr1H	.	u
XLOC_006453	chr1H	.	u
XLOC_006454	chr1H	.	u
XLOC_006456	chr1H	.	u
XLOC_006457	chr1H	.	u
XLOC_006458	chr1H	.	u
XLOC_006459	chr1H	.	u
XLOC_006460	chr1H	.	u
XLOC_006461	chr1H	.	u
XLOC_006462	chr1H	.	u
XLOC_006463	chr1H	.	u
XLOC_006464	chr1H	.	u
XLOC_006465	chr1H	.	u
XLOC_006466	chr1H	.	u
XLOC_006467	chr1H	.	u
XLOC_006468	chr1H	.	u
XLOC_006469	chr1H	.	u
XLOC_006470	chr1H	.	u
XLOC_006472	chr1H	.	u
XLOC_006473	chr1H	.	u
XLOC_006474	chr1H	.	u
XLOC_006475	chr1H	.	u
XLOC_006476	chr1H	.	u
XLOC_006477	chr1H	.	u
XLOC_006478	chr1H	.	u
XLOC_006479	chr1H	.	u
XLOC_006480	chr1H	.	u
XLOC_006481	chr1H	.	u
XLOC_006482	chr1H	.	u
XLOC_006483	chr1H	.	u
XLOC_006484	chr1H	.	u
XLOC_006485	chr1H	.	u
XLOC_006486	chr1H	.	u
XLOC_006487	chr1H	.	u
XLOC_006488	chr1H	.	u
XLOC_006489	chr1H	.	u
XLOC_006490	chr1H	.	u
XLOC_006491	chr1H	.	u
XLOC_006493	chr1H	.	u
XLOC_006494	chr1H	.	u
XLOC_006495	chr1H	.	u
XLOC_006496	chr1H	.	u
XLOC_006498	chr1H	.	u
XLOC_006500	chr1H	.	u
XLOC_006501	chr1H	.	u
XLOC_006502	chr1H	.	u
XLOC_006503	chr1H	.	u
XLOC_006504	chr1H	.	u
XLOC_006506	chr1H	.	u
XLOC_006507	chr1H	.	u
XLOC_006508	chr1H	.	u
XLOC_006509	chr1H	.	u
XLOC_006511	chr1H	.	u
XLOC_006512	chr1H	.	u
XLOC_006513	chr1H	.	u
XLOC_006514	chr1H	.	u
XLOC_006516	chr1H	.	u
XLOC_006517	chr1H	.	u
XLOC_006518	chr1H	.	u
XLOC_006519	chr1H	.	u
XLOC_006520	chr1H	.	u
XLOC_006521	chr1H	.	u
XLOC_006522	chr1H	.	u
XLOC_006523	chr1H	.	u
XLOC_006524	chr1H	.	u
XLOC_006526	chr1H	.	u
XLOC_006527	chr1H	.	u
XLOC_006528	chr1H	.	u
XLOC_006529	chr1H	.	u
XLOC_006530	chr1H	.	u
XLOC_006532	chr1H	.	u
XLOC_006533	chr1H	.	u
XLOC_006534	chr1H	.	u
XLOC_006536	chr1H	.	u
XLOC_006537	chr1H	.	u
XLOC_006539	chr1H	.	u
XLOC_006541	chr1H	.	u
XLOC_006542	chr1H	.	u
XLOC_006543	chr1H	.	u
XLOC_006544	chr1H	.	u
XLOC_006545	chr1H	.	u
XLOC_006546	chr1H	.	u
XLOC_006547	chr1H	.	u
XLOC_006548	chr1H	.	u
XLOC_006549	chr1H	.	u
XLOC_006550	chr1H	.	u
XLOC_006551	chr1H	.	u
XLOC_006552	chr1H	.	u
XLOC_006553	chr1H	.	u
XLOC_006558	chr1H	.	u
XLOC_006559	chr1H	.	u
XLOC_006560	chr1H	.	u
XLOC_006561	chr1H	.	u
XLOC_006562	chr1H	.	u
XLOC_006563	chr1H	.	u
XLOC_006564	chr1H	.	u
XLOC_006565	chr1H	.	u
XLOC_006566	chr1H	.	u
XLOC_006567	chr1H	.	u
XLOC_006568	chr1H	.	u
XLOC_006569	chr1H	.	u
XLOC_006570	chr1H	.	u
XLOC_006571	chr1H	.	u
XLOC_006572	chr1H	.	u
XLOC_006573	chr1H	.	u
XLOC_006574	chr1H	.	u
XLOC_006575	chr1H	.	u
XLOC_006576	chr1H	.	u
XLOC_006578	chr1H	.	u
XLOC_006579	chr1H	.	u
XLOC_006580	chr1H	.	u
XLOC_006581	chr1H	.	u
XLOC_006582	chr1H	.	u
XLOC_006583	chr1H	.	u
XLOC_006584	chr1H	.	u
XLOC_006586	chr1H	.	u
XLOC_006596	chr2H	+	u
XLOC_006604	chr2H	+	u
XLOC_006607	chr2H	+	u
XLOC_006610	chr2H	+	o
XLOC_006614	chr2H	+	u
XLOC_006633	chr2H	+	u
XLOC_006647	chr2H	+	u
XLOC_006648	chr2H	+	u
XLOC_006650	chr2H	+	u
XLOC_006651	chr2H	+	u
XLOC_006681	chr2H	+	u
XLOC_006685	chr2H	+	u
XLOC_006705	chr2H	+	u
XLOC_006717	chr2H	+	u
XLOC_006722	chr2H	+	u
XLOC_006740	chr2H	+	u
XLOC_006754	chr2H	+	u
XLOC_006758	chr2H	+	u
XLOC_006769	chr2H	+	u
XLOC_006771	chr2H	+	u
XLOC_006773	chr2H	+	u
XLOC_006777	chr2H	+	u
XLOC_006780	chr2H	+	o
XLOC_006788	chr2H	+	u
XLOC_006800	chr2H	+	u
XLOC_006821	chr2H	+	u
XLOC_006835	chr2H	+	u
XLOC_006841	chr2H	+	u
XLOC_006842	chr2H	+	o
XLOC_006850	chr2H	+	u
XLOC_006860	chr2H	+	o
XLOC_006875	chr2H	+	x
XLOC_006881	chr2H	+	u
XLOC_006882	chr2H	+	u
XLOC_006883	chr2H	+	u
XLOC_006914	chr2H	+	u
XLOC_006940	chr2H	+	u
XLOC_006959	chr2H	+	x
XLOC_006968	chr2H	+	u
XLOC_006970	chr2H	+	u
XLOC_006989	chr2H	+	u
XLOC_007005	chr2H	+	x
XLOC_007008	chr2H	+	u
XLOC_007018	chr2H	+	o
XLOC_007024	chr2H	+	u
XLOC_007027	chr2H	+	u
XLOC_007029	chr2H	+	u
XLOC_007040	chr2H	+	u
XLOC_007045	chr2H	+	u
XLOC_007083	chr2H	+	o
XLOC_007086	chr2H	+	u
XLOC_007087	chr2H	+	u
XLOC_007090	chr2H	+	u
XLOC_007091	chr2H	+	u
XLOC_007099	chr2H	+	u
XLOC_007101	chr2H	+	u
XLOC_007109	chr2H	+	u
XLOC_007112	chr2H	+	u
XLOC_007114	chr2H	+	u
XLOC_007125	chr2H	+	u
XLOC_007127	chr2H	+	x
XLOC_007133	chr2H	+	u
XLOC_007136	chr2H	+	u
XLOC_007168	chr2H	+	u
XLOC_007170	chr2H	+	u
XLOC_007186	chr2H	+	u
XLOC_007187	chr2H	+	u
XLOC_007191	chr2H	+	u
XLOC_007200	chr2H	+	u
XLOC_007208	chr2H	+	u
XLOC_007215	chr2H	+	u
XLOC_007216	chr2H	+	u
XLOC_007217	chr2H	+	u
XLOC_007219	chr2H	+	u
XLOC_007221	chr2H	+	u
XLOC_007226	chr2H	+	u
XLOC_007228	chr2H	+	o
XLOC_007232	chr2H	+	u
XLOC_007236	chr2H	+	o
XLOC_007245	chr2H	+	u
XLOC_007246	chr2H	+	u
XLOC_007247	chr2H	+	u
XLOC_007249	chr2H	+	u
XLOC_007250	chr2H	+	u
XLOC_007251	chr2H	+	u
XLOC_007252	chr2H	+	u
XLOC_007253	chr2H	+	u
XLOC_007256	chr2H	+	u
XLOC_007262	chr2H	+	o
XLOC_007266	chr2H	+	u
XLOC_007267	chr2H	+	u
XLOC_007273	chr2H	+	o
XLOC_007304	chr2H	+	u
XLOC_007310	chr2H	+	u
XLOC_007323	chr2H	+	u
XLOC_007353	chr2H	+	u
XLOC_007355	chr2H	+	u
XLOC_007358	chr2H	+	u
XLOC_007363	chr2H	+	x
XLOC_007410	chr2H	+	u
XLOC_007435	chr2H	+	u
XLOC_007453	chr2H	+	o
XLOC_007455	chr2H	+	u
XLOC_007464	chr2H	+	o
XLOC_007490	chr2H	+	o
XLOC_007503	chr2H	+	u
XLOC_007510	chr2H	+	u
XLOC_007512	chr2H	+	u
XLOC_007518	chr2H	+	u
XLOC_007531	chr2H	+	u
XLOC_007532	chr2H	+	o
XLOC_007535	chr2H	+	u
XLOC_007536	chr2H	+	u
XLOC_007537	chr2H	+	u
XLOC_007539	chr2H	+	u
XLOC_007540	chr2H	+	u
XLOC_007543	chr2H	+	x
XLOC_007558	chr2H	+	u
XLOC_007564	chr2H	+	o
XLOC_007569	chr2H	+	u
XLOC_007571	chr2H	+	x
XLOC_007572	chr2H	+	u
XLOC_007575	chr2H	+	u
XLOC_007578	chr2H	+	u
XLOC_007581	chr2H	+	u
XLOC_007583	chr2H	+	u
XLOC_007590	chr2H	+	u
XLOC_007603	chr2H	+	u
XLOC_007604	chr2H	+	u
XLOC_007607	chr2H	+	u
XLOC_007626	chr2H	+	u
XLOC_007628	chr2H	+	u
XLOC_007632	chr2H	+	u
XLOC_007635	chr2H	+	u
XLOC_007640	chr2H	+	u
XLOC_007658	chr2H	+	u
XLOC_007664	chr2H	+	o
XLOC_007665	chr2H	+	x
XLOC_007679	chr2H	+	u
XLOC_007680	chr2H	+	u
XLOC_007684	chr2H	+	u
XLOC_007700	chr2H	+	u
XLOC_007715	chr2H	+	u
XLOC_007717	chr2H	+	u
XLOC_007719	chr2H	+	u
XLOC_007720	chr2H	+	u
XLOC_007726	chr2H	+	u
XLOC_007728	chr2H	+	u
XLOC_007740	chr2H	+	u
XLOC_007741	chr2H	+	u
XLOC_007742	chr2H	+	u
XLOC_007743	chr2H	+	u
XLOC_007744	chr2H	+	u
XLOC_007746	chr2H	+	u
XLOC_007747	chr2H	+	u
XLOC_007748	chr2H	+	u
XLOC_007760	chr2H	+	x
XLOC_007761	chr2H	+	x
XLOC_007770	chr2H	+	u
XLOC_007772	chr2H	+	u
XLOC_007785	chr2H	+	u
XLOC_007790	chr2H	+	u
XLOC_007794	chr2H	+	u
XLOC_007795	chr2H	+	u
XLOC_007801	chr2H	+	u
XLOC_007807	chr2H	+	u
XLOC_007810	chr2H	+	u
XLOC_007811	chr2H	+	u
XLOC_007812	chr2H	+	u
XLOC_007819	chr2H	+	u
XLOC_007826	chr2H	+	o
XLOC_007831	chr2H	+	u
XLOC_007835	chr2H	+	u
XLOC_007837	chr2H	+	x
XLOC_007840	chr2H	+	u
XLOC_007841	chr2H	+	u
XLOC_007851	chr2H	+	u
XLOC_007887	chr2H	+	u
XLOC_007900	chr2H	+	x
XLOC_007913	chr2H	+	u
XLOC_007914	chr2H	+	u
XLOC_007920	chr2H	+	u
XLOC_007921	chr2H	+	u
XLOC_007922	chr2H	+	u
XLOC_007926	chr2H	+	u
XLOC_007932	chr2H	+	o
XLOC_007935	chr2H	+	u
XLOC_007956	chr2H	+	u
XLOC_007958	chr2H	+	o
XLOC_007959	chr2H	+	u
XLOC_007960	chr2H	+	u
XLOC_007970	chr2H	+	u
XLOC_007982	chr2H	+	u
XLOC_007983	chr2H	+	u
XLOC_007984	chr2H	+	u
XLOC_007985	chr2H	+	u
XLOC_007986	chr2H	+	u
XLOC_007989	chr2H	+	u
XLOC_007993	chr2H	+	u
XLOC_007996	chr2H	+	u
XLOC_007998	chr2H	+	u
XLOC_008011	chr2H	+	x
XLOC_008015	chr2H	+	u
XLOC_008016	chr2H	+	u
XLOC_008027	chr2H	+	u
XLOC_008030	chr2H	+	u
XLOC_008031	chr2H	+	u
XLOC_008034	chr2H	+	u
XLOC_008036	chr2H	+	u
XLOC_008043	chr2H	+	u
XLOC_008044	chr2H	+	u
XLOC_008049	chr2H	+	u
XLOC_008051	chr2H	+	u
XLOC_008058	chr2H	+	u
XLOC_008063	chr2H	+	u
XLOC_008065	chr2H	+	o
XLOC_008080	chr2H	+	u
XLOC_008088	chr2H	+	x
XLOC_008089	chr2H	+	u
XLOC_008099	chr2H	+	u
XLOC_008100	chr2H	+	u
XLOC_008105	chr2H	+	u
XLOC_008110	chr2H	+	u
XLOC_008117	chr2H	+	u
XLOC_008123	chr2H	+	u
XLOC_008140	chr2H	+	u
XLOC_008141	chr2H	+	u
XLOC_008145	chr2H	+	u
XLOC_008163	chr2H	+	u
XLOC_008166	chr2H	+	o
XLOC_008167	chr2H	+	o
XLOC_008173	chr2H	+	u
XLOC_008174	chr2H	+	x
XLOC_008175	chr2H	+	u
XLOC_008178	chr2H	+	u
XLOC_008184	chr2H	+	u
XLOC_008188	chr2H	+	u
XLOC_008189	chr2H	+	u
XLOC_008200	chr2H	+	u
XLOC_008204	chr2H	+	u
XLOC_008207	chr2H	+	u
XLOC_008210	chr2H	+	u
XLOC_008216	chr2H	+	u
XLOC_008217	chr2H	+	u
XLOC_008220	chr2H	+	u
XLOC_008221	chr2H	+	u
XLOC_008226	chr2H	+	u
XLOC_008233	chr2H	+	o
XLOC_008235	chr2H	+	u
XLOC_008236	chr2H	+	u
XLOC_008241	chr2H	+	u
XLOC_008243	chr2H	+	u
XLOC_008246	chr2H	+	u
XLOC_008249	chr2H	+	x
XLOC_008252	chr2H	+	u
XLOC_008257	chr2H	+	u
XLOC_008259	chr2H	+	u
XLOC_008261	chr2H	+	u
XLOC_008262	chr2H	+	u
XLOC_008263	chr2H	+	u
XLOC_008264	chr2H	+	u
XLOC_008275	chr2H	+	u
XLOC_008276	chr2H	+	x
XLOC_008278	chr2H	+	u
XLOC_008289	chr2H	+	u
XLOC_008291	chr2H	+	u
XLOC_008296	chr2H	+	o
XLOC_008300	chr2H	+	u
XLOC_008302	chr2H	+	o
XLOC_008306	chr2H	+	u
XLOC_008308	chr2H	+	u
XLOC_008310	chr2H	+	x
XLOC_008313	chr2H	+	u
XLOC_008314	chr2H	+	u
XLOC_008315	chr2H	+	u
XLOC_008319	chr2H	+	u
XLOC_008327	chr2H	+	u
XLOC_008328	chr2H	+	u
XLOC_008329	chr2H	+	u
XLOC_008330	chr2H	+	u
XLOC_008332	chr2H	+	u
XLOC_008333	chr2H	+	u
XLOC_008334	chr2H	+	u
XLOC_008335	chr2H	+	u
XLOC_008336	chr2H	+	u
XLOC_008339	chr2H	+	u
XLOC_008340	chr2H	+	u
XLOC_008341	chr2H	+	u
XLOC_008346	chr2H	+	u
XLOC_008348	chr2H	+	u
XLOC_008349	chr2H	+	u
XLOC_008354	chr2H	+	u
XLOC_008358	chr2H	+	o
XLOC_008369	chr2H	+	u
XLOC_008372	chr2H	+	u
XLOC_008375	chr2H	+	u
XLOC_008377	chr2H	+	u
XLOC_008380	chr2H	+	u
XLOC_008381	chr2H	+	u
XLOC_008386	chr2H	+	u
XLOC_008387	chr2H	+	u
XLOC_008393	chr2H	+	x
XLOC_008396	chr2H	+	o
XLOC_008398	chr2H	+	u
XLOC_008401	chr2H	+	u
XLOC_008402	chr2H	+	u
XLOC_008409	chr2H	+	u
XLOC_008416	chr2H	+	u
XLOC_008419	chr2H	+	u
XLOC_008420	chr2H	+	x
XLOC_008424	chr2H	+	u
XLOC_008425	chr2H	+	u
XLOC_008433	chr2H	+	u
XLOC_008434	chr2H	+	u
XLOC_008444	chr2H	+	x
XLOC_008448	chr2H	+	u
XLOC_008456	chr2H	+	u
XLOC_008459	chr2H	+	u
XLOC_008460	chr2H	+	u
XLOC_008467	chr2H	+	u
XLOC_008469	chr2H	+	u
XLOC_008472	chr2H	+	u
XLOC_008477	chr2H	+	u
XLOC_008489	chr2H	+	x
XLOC_008507	chr2H	+	u
XLOC_008522	chr2H	+	u
XLOC_008523	chr2H	+	u
XLOC_008524	chr2H	+	u
XLOC_008525	chr2H	+	u
XLOC_008526	chr2H	+	u
XLOC_008527	chr2H	+	u
XLOC_008528	chr2H	+	u
XLOC_008529	chr2H	+	u
XLOC_008536	chr2H	+	u
XLOC_008538	chr2H	+	u
XLOC_008541	chr2H	+	u
XLOC_008542	chr2H	+	o
XLOC_008546	chr2H	+	x
XLOC_008547	chr2H	+	u
XLOC_008567	chr2H	+	u
XLOC_008573	chr2H	+	u
XLOC_008575	chr2H	+	u
XLOC_008582	chr2H	+	u
XLOC_008592	chr2H	+	u
XLOC_008593	chr2H	+	u
XLOC_008603	chr2H	+	u
XLOC_008606	chr2H	+	x
XLOC_008612	chr2H	+	u
XLOC_008625	chr2H	+	u
XLOC_008632	chr2H	+	u
XLOC_008634	chr2H	+	u
XLOC_008639	chr2H	+	u
XLOC_008651	chr2H	+	u
XLOC_008663	chr2H	+	u
XLOC_008664	chr2H	+	u
XLOC_008690	chr2H	+	x
XLOC_008693	chr2H	+	u
XLOC_008703	chr2H	+	u
XLOC_008706	chr2H	+	u
XLOC_008711	chr2H	+	u
XLOC_008714	chr2H	+	u
XLOC_008715	chr2H	+	u
XLOC_008716	chr2H	+	u
XLOC_008717	chr2H	+	u
XLOC_008722	chr2H	+	u
XLOC_008762	chr2H	+	u
XLOC_008767	chr2H	+	u
XLOC_008787	chr2H	+	u
XLOC_008803	chr2H	+	u
XLOC_008805	chr2H	+	x
XLOC_008807	chr2H	+	u
XLOC_008808	chr2H	+	u
XLOC_008816	chr2H	+	u
XLOC_008817	chr2H	+	u
XLOC_008824	chr2H	+	u
XLOC_008827	chr2H	+	u
XLOC_008831	chr2H	+	u
XLOC_008835	chr2H	+	u
XLOC_008844	chr2H	+	u
XLOC_008845	chr2H	+	u
XLOC_008847	chr2H	+	u
XLOC_008848	chr2H	+	u
XLOC_008851	chr2H	+	u
XLOC_008853	chr2H	+	u
XLOC_008854	chr2H	+	u
XLOC_008860	chr2H	+	u
XLOC_008862	chr2H	+	u
XLOC_008867	chr2H	+	u
XLOC_008869	chr2H	+	u
XLOC_008881	chr2H	+	u
XLOC_008887	chr2H	+	u
XLOC_008894	chr2H	+	u
XLOC_008897	chr2H	+	u
XLOC_008900	chr2H	+	u
XLOC_008914	chr2H	+	u
XLOC_008916	chr2H	+	u
XLOC_008922	chr2H	+	o
XLOC_008928	chr2H	+	u
XLOC_008929	chr2H	+	u
XLOC_008933	chr2H	+	u
XLOC_008934	chr2H	+	x
XLOC_008935	chr2H	+	u
XLOC_008943	chr2H	+	u
XLOC_008949	chr2H	+	u
XLOC_008952	chr2H	+	u
XLOC_008956	chr2H	+	u
XLOC_008959	chr2H	+	u
XLOC_008965	chr2H	+	u
XLOC_008987	chr2H	+	o
XLOC_008994	chr2H	+	o
XLOC_009001	chr2H	+	o
XLOC_009004	chr2H	+	u
XLOC_009005	chr2H	+	u
XLOC_009016	chr2H	+	u
XLOC_009020	chr2H	+	u
XLOC_009030	chr2H	+	u
XLOC_009038	chr2H	+	u
XLOC_009040	chr2H	+	u
XLOC_009041	chr2H	+	u
XLOC_009042	chr2H	+	u
XLOC_009052	chr2H	+	u
XLOC_009058	chr2H	+	u
XLOC_009059	chr2H	+	u
XLOC_009072	chr2H	+	u
XLOC_009086	chr2H	+	u
XLOC_009100	chr2H	+	u
XLOC_009106	chr2H	+	u
XLOC_009111	chr2H	+	u
XLOC_009114	chr2H	+	u
XLOC_009122	chr2H	+	u
XLOC_009123	chr2H	+	u
XLOC_009124	chr2H	+	u
XLOC_009127	chr2H	+	u
XLOC_009143	chr2H	+	u
XLOC_009146	chr2H	+	x
XLOC_009151	chr2H	+	u
XLOC_009169	chr2H	+	u
XLOC_009170	chr2H	+	u
XLOC_009173	chr2H	+	u
XLOC_009174	chr2H	+	u
XLOC_009176	chr2H	+	x
XLOC_009185	chr2H	+	u
XLOC_009198	chr2H	+	u
XLOC_009201	chr2H	+	x
XLOC_009209	chr2H	+	u
XLOC_009212	chr2H	+	u
XLOC_009225	chr2H	+	u
XLOC_009234	chr2H	+	u
XLOC_009243	chr2H	+	u
XLOC_009261	chr2H	+	x
XLOC_009267	chr2H	+	u
XLOC_009276	chr2H	+	x
XLOC_009288	chr2H	+	o
XLOC_009291	chr2H	+	o
XLOC_009307	chr2H	+	o
XLOC_009312	chr2H	+	u
XLOC_009313	chr2H	+	u
XLOC_009314	chr2H	+	u
XLOC_009317	chr2H	+	u
XLOC_009324	chr2H	+	u
XLOC_009329	chr2H	+	u
XLOC_009336	chr2H	+	u
XLOC_009343	chr2H	+	u
XLOC_009347	chr2H	+	u
XLOC_009353	chr2H	+	u
XLOC_009354	chr2H	+	u
XLOC_009356	chr2H	+	u
XLOC_009358	chr2H	+	u
XLOC_009362	chr2H	+	u
XLOC_009363	chr2H	+	u
XLOC_009364	chr2H	+	u
XLOC_009370	chr2H	+	u
XLOC_009373	chr2H	+	u
XLOC_009388	chr2H	+	u
XLOC_009390	chr2H	+	x
XLOC_009401	chr2H	+	u
XLOC_009405	chr2H	+	u
XLOC_009420	chr2H	+	u
XLOC_009434	chr2H	+	u
XLOC_009436	chr2H	+	u
XLOC_009440	chr2H	+	u
XLOC_009452	chr2H	+	x
XLOC_009457	chr2H	+	u
XLOC_009458	chr2H	+	u
XLOC_009463	chr2H	+	u
XLOC_009466	chr2H	+	u
XLOC_009483	chr2H	+	u
XLOC_009501	chr2H	+	u
XLOC_009506	chr2H	+	u
XLOC_009508	chr2H	+	u
XLOC_009516	chr2H	+	u
XLOC_009542	chr2H	+	u
XLOC_009543	chr2H	+	o
XLOC_009557	chr2H	+	u
XLOC_009570	chr2H	+	u
XLOC_009573	chr2H	+	u
XLOC_009576	chr2H	+	x
XLOC_009577	chr2H	+	o
XLOC_009581	chr2H	+	u
XLOC_009599	chr2H	+	u
XLOC_009609	chr2H	+	x
XLOC_009616	chr2H	+	u
XLOC_009623	chr2H	+	u
XLOC_009628	chr2H	+	u
XLOC_009634	chr2H	+	u
XLOC_009642	chr2H	+	u
XLOC_009663	chr2H	+	u
XLOC_009664	chr2H	+	u
XLOC_009666	chr2H	+	u
XLOC_009667	chr2H	+	u
XLOC_009685	chr2H	+	u
XLOC_009686	chr2H	+	u
XLOC_009689	chr2H	+	u
XLOC_009695	chr2H	+	x
XLOC_009706	chr2H	+	u
XLOC_009725	chr2H	+	u
XLOC_009733	chr2H	+	u
XLOC_009735	chr2H	+	u
XLOC_009748	chr2H	+	u
XLOC_009749	chr2H	+	u
XLOC_009750	chr2H	+	u
XLOC_009779	chr2H	+	u
XLOC_009807	chr2H	+	u
XLOC_009817	chr2H	+	u
XLOC_009819	chr2H	+	u
XLOC_009831	chr2H	+	u
XLOC_009834	chr2H	+	o
XLOC_009836	chr2H	+	u
XLOC_009839	chr2H	+	u
XLOC_009869	chr2H	+	u
XLOC_009873	chr2H	+	u
XLOC_009875	chr2H	+	x
XLOC_009881	chr2H	+	u
XLOC_009883	chr2H	+	u
XLOC_009885	chr2H	+	u
XLOC_009886	chr2H	+	u
XLOC_009903	chr2H	+	u
XLOC_009924	chr2H	+	u
XLOC_009925	chr2H	+	u
XLOC_009949	chr2H	+	u
XLOC_009962	chr2H	+	x
XLOC_009971	chr2H	+	x
XLOC_009977	chr2H	+	u
XLOC_009988	chr2H	+	o
XLOC_010017	chr2H	+	u
XLOC_010018	chr2H	+	u
XLOC_010019	chr2H	+	u
XLOC_010020	chr2H	+	u
XLOC_010021	chr2H	+	u
XLOC_010022	chr2H	+	u
XLOC_010025	chr2H	+	u
XLOC_010026	chr2H	+	u
XLOC_010027	chr2H	+	u
XLOC_010028	chr2H	+	u
XLOC_010036	chr2H	+	u
XLOC_010050	chr2H	+	u
XLOC_010053	chr2H	+	u
XLOC_010062	chr2H	+	o
XLOC_010069	chr2H	+	x
XLOC_010073	chr2H	+	o
XLOC_010079	chr2H	+	u
XLOC_010082	chr2H	+	u
XLOC_010087	chr2H	+	u
XLOC_010089	chr2H	+	u
XLOC_010090	chr2H	+	u
XLOC_010091	chr2H	+	u
XLOC_010097	chr2H	+	u
XLOC_010099	chr2H	+	u
XLOC_010106	chr2H	+	u
XLOC_010117	chr2H	+	u
XLOC_010133	chr2H	+	u
XLOC_010137	chr2H	+	u
XLOC_010138	chr2H	+	u
XLOC_010170	chr2H	+	u
XLOC_010175	chr2H	+	x
XLOC_010178	chr2H	+	u
XLOC_010180	chr2H	+	u
XLOC_010184	chr2H	+	u
XLOC_010185	chr2H	+	u
XLOC_010188	chr2H	+	u
XLOC_010223	chr2H	+	u
XLOC_010233	chr2H	+	u
XLOC_010234	chr2H	+	u
XLOC_010272	chr2H	+	u
XLOC_010290	chr2H	+	u
XLOC_010294	chr2H	+	u
XLOC_010295	chr2H	+	u
XLOC_010305	chr2H	+	u
XLOC_010327	chr2H	+	u
XLOC_010328	chr2H	+	u
XLOC_010335	chr2H	+	x
XLOC_010337	chr2H	+	u
XLOC_010339	chr2H	+	u
XLOC_010348	chr2H	+	u
XLOC_010351	chr2H	+	x
XLOC_010361	chr2H	+	o
XLOC_010368	chr2H	+	u
XLOC_010370	chr2H	+	u
XLOC_010376	chr2H	+	u
XLOC_010389	chr2H	+	u
XLOC_010397	chr2H	+	u
XLOC_010410	chr2H	+	o
XLOC_010411	chr2H	+	u
XLOC_010416	chr2H	+	u
XLOC_010420	chr2H	+	u
XLOC_010426	chr2H	+	u
XLOC_010427	chr2H	+	u
XLOC_010431	chr2H	+	u
XLOC_010441	chr2H	+	u
XLOC_010479	chr2H	+	u
XLOC_010489	chr2H	+	x
XLOC_010491	chr2H	+	u
XLOC_010492	chr2H	+	u
XLOC_010505	chr2H	+	u
XLOC_010510	chr2H	+	x
XLOC_010537	chr2H	+	u
XLOC_010544	chr2H	+	u
XLOC_010559	chr2H	+	x
XLOC_010572	chr2H	+	u
XLOC_010589	chr2H	+	u
XLOC_010595	chr2H	+	u
XLOC_010597	chr2H	+	u
XLOC_010598	chr2H	+	u
XLOC_010604	chr2H	+	u
XLOC_010610	chr2H	+	u
XLOC_010611	chr2H	+	u
XLOC_010621	chr2H	+	u
XLOC_010622	chr2H	+	u
XLOC_010625	chr2H	+	u
XLOC_010627	chr2H	+	o
XLOC_010634	chr2H	+	o
XLOC_010645	chr2H	+	u
XLOC_010648	chr2H	+	u
XLOC_010650	chr2H	+	u
XLOC_010670	chr2H	+	u
XLOC_010682	chr2H	-	u
XLOC_010686	chr2H	-	u
XLOC_010700	chr2H	-	u
XLOC_010701	chr2H	-	u
XLOC_010703	chr2H	-	u
XLOC_010726	chr2H	-	u
XLOC_010728	chr2H	-	u
XLOC_010738	chr2H	-	u
XLOC_010739	chr2H	-	u
XLOC_010742	chr2H	-	u
XLOC_010747	chr2H	-	u
XLOC_010748	chr2H	-	u
XLOC_010749	chr2H	-	u
XLOC_010756	chr2H	-	o
XLOC_010761	chr2H	-	u
XLOC_010763	chr2H	-	u
XLOC_010771	chr2H	-	u
XLOC_010775	chr2H	-	u
XLOC_010778	chr2H	-	u
XLOC_010794	chr2H	-	u
XLOC_010795	chr2H	-	o
XLOC_010821	chr2H	-	u
XLOC_010822	chr2H	-	o
XLOC_010856	chr2H	-	u
XLOC_010857	chr2H	-	x
XLOC_010858	chr2H	-	u
XLOC_010870	chr2H	-	u
XLOC_010881	chr2H	-	u
XLOC_010888	chr2H	-	u
XLOC_010894	chr2H	-	u
XLOC_010908	chr2H	-	u
XLOC_010915	chr2H	-	u
XLOC_010928	chr2H	-	u
XLOC_010929	chr2H	-	u
XLOC_010933	chr2H	-	u
XLOC_010940	chr2H	-	u
XLOC_010947	chr2H	-	u
XLOC_010950	chr2H	-	u
XLOC_010955	chr2H	-	u
XLOC_010986	chr2H	-	u
XLOC_010990	chr2H	-	u
XLOC_010995	chr2H	-	u
XLOC_010996	chr2H	-	u
XLOC_010998	chr2H	-	u
XLOC_011006	chr2H	-	o
XLOC_011010	chr2H	-	u
XLOC_011012	chr2H	-	u
XLOC_011023	chr2H	-	o
XLOC_011024	chr2H	-	u
XLOC_011027	chr2H	-	u
XLOC_011028	chr2H	-	u
XLOC_011032	chr2H	-	x
XLOC_011036	chr2H	-	o
XLOC_011044	chr2H	-	u
XLOC_011048	chr2H	-	u
XLOC_011049	chr2H	-	u
XLOC_011058	chr2H	-	u
XLOC_011061	chr2H	-	u
XLOC_011066	chr2H	-	u
XLOC_011070	chr2H	-	u
XLOC_011080	chr2H	-	u
XLOC_011082	chr2H	-	u
XLOC_011091	chr2H	-	o
XLOC_011099	chr2H	-	u
XLOC_011114	chr2H	-	o
XLOC_011117	chr2H	-	u
XLOC_011120	chr2H	-	u
XLOC_011123	chr2H	-	u
XLOC_011152	chr2H	-	u
XLOC_011155	chr2H	-	x
XLOC_011157	chr2H	-	u
XLOC_011161	chr2H	-	u
XLOC_011162	chr2H	-	u
XLOC_011188	chr2H	-	o
XLOC_011196	chr2H	-	u
XLOC_011200	chr2H	-	u
XLOC_011205	chr2H	-	u
XLOC_011209	chr2H	-	u
XLOC_011210	chr2H	-	u
XLOC_011218	chr2H	-	u
XLOC_011221	chr2H	-	u
XLOC_011222	chr2H	-	u
XLOC_011223	chr2H	-	u
XLOC_011224	chr2H	-	u
XLOC_011229	chr2H	-	u
XLOC_011243	chr2H	-	u
XLOC_011259	chr2H	-	u
XLOC_011266	chr2H	-	u
XLOC_011269	chr2H	-	u
XLOC_011270	chr2H	-	u
XLOC_011274	chr2H	-	u
XLOC_011310	chr2H	-	u
XLOC_011317	chr2H	-	u
XLOC_011327	chr2H	-	u
XLOC_011328	chr2H	-	u
XLOC_011342	chr2H	-	u
XLOC_011349	chr2H	-	o
XLOC_011362	chr2H	-	u
XLOC_011368	chr2H	-	u
XLOC_011374	chr2H	-	u
XLOC_011388	chr2H	-	u
XLOC_011395	chr2H	-	u
XLOC_011401	chr2H	-	o
XLOC_011412	chr2H	-	u
XLOC_011413	chr2H	-	u
XLOC_011423	chr2H	-	u
XLOC_011431	chr2H	-	u
XLOC_011432	chr2H	-	x
XLOC_011435	chr2H	-	u
XLOC_011442	chr2H	-	u
XLOC_011443	chr2H	-	x
XLOC_011448	chr2H	-	o
XLOC_011454	chr2H	-	x
XLOC_011464	chr2H	-	u
XLOC_011470	chr2H	-	u
XLOC_011489	chr2H	-	u
XLOC_011496	chr2H	-	u
XLOC_011502	chr2H	-	u
XLOC_011517	chr2H	-	u
XLOC_011519	chr2H	-	x
XLOC_011530	chr2H	-	o
XLOC_011542	chr2H	-	u
XLOC_011565	chr2H	-	u
XLOC_011574	chr2H	-	u
XLOC_011603	chr2H	-	u
XLOC_011640	chr2H	-	u
XLOC_011643	chr2H	-	u
XLOC_011662	chr2H	-	u
XLOC_011671	chr2H	-	u
XLOC_011672	chr2H	-	u
XLOC_011676	chr2H	-	u
XLOC_011678	chr2H	-	u
XLOC_011687	chr2H	-	u
XLOC_011688	chr2H	-	u
XLOC_011693	chr2H	-	u
XLOC_011695	chr2H	-	x
XLOC_011708	chr2H	-	u
XLOC_011712	chr2H	-	u
XLOC_011729	chr2H	-	u
XLOC_011737	chr2H	-	u
XLOC_011740	chr2H	-	u
XLOC_011744	chr2H	-	u
XLOC_011749	chr2H	-	u
XLOC_011750	chr2H	-	o
XLOC_011751	chr2H	-	u
XLOC_011759	chr2H	-	u
XLOC_011761	chr2H	-	u
XLOC_011776	chr2H	-	u
XLOC_011778	chr2H	-	u
XLOC_011791	chr2H	-	u
XLOC_011794	chr2H	-	u
XLOC_011796	chr2H	-	u
XLOC_011801	chr2H	-	u
XLOC_011802	chr2H	-	u
XLOC_011808	chr2H	-	u
XLOC_011816	chr2H	-	u
XLOC_011826	chr2H	-	u
XLOC_011832	chr2H	-	o
XLOC_011835	chr2H	-	x
XLOC_011838	chr2H	-	u
XLOC_011840	chr2H	-	u
XLOC_011847	chr2H	-	x
XLOC_011850	chr2H	-	u
XLOC_011855	chr2H	-	u
XLOC_011856	chr2H	-	o
XLOC_011867	chr2H	-	u
XLOC_011871	chr2H	-	u
XLOC_011872	chr2H	-	u
XLOC_011883	chr2H	-	x
XLOC_011892	chr2H	-	o
XLOC_011905	chr2H	-	u
XLOC_011907	chr2H	-	x
XLOC_011912	chr2H	-	o
XLOC_011914	chr2H	-	u
XLOC_011940	chr2H	-	u
[truncated: 8,886 more rows]
