# Supplementary material for: Genome-Wide Identification of Barley Long Noncoding RNAs and Analysis of Their Regulatory Interactions during Shoot and Grain Development
Source: Int J Mol Sci. 2021 May 11;22(10):5087. doi: 10.3390/ijms22105087 (PMC8150791; doi:10.3390/ijms22105087)
Supplement: Supplementary file 1 [file ijms-22-05087-s001.zip › File S2.xlsx]

## Sheet: O.sativa_PLncDB
List of conserved and novel barley lncRNAs; barley lncRNAs homologous to rice lncRNAs
barley lncRNA	O. sativa lncRNA accession	identyity [%]	alignment length
TCONS_00081353	URS00008F2FEE_39947.7474	85.176	425
TCONS_00094360	URS00008ED094_39947.6002	81.081	296
TCONS_00094361	URS00008ED094_39947.6002	80.183	328
TCONS_00136076	URS00008E46C7_39947.462	84.711	242
TCONS_00136078	URS00008E46C7_39947.462	84.711	242
TCONS_00221113	URS00008F7B82_39947.517	80.000	235
TCONS_00287986	URS00008E85A1_39947.2887	83.128	243
TCONS_00283310	URS00008F2F9C_39947.3999	84.649	456
TCONS_00350558	URS00008E94A6_39947.3381	81.716	268
TCONS_00344471	URS00008E94A6_39947.3381	81.716	268
TCONS_00350560	URS00008E94A6_39947.3381	81.716	268
TCONS_00350561	URS00008E94A6_39947.3381	81.716	268
TCONS_00350562	URS00008E94A6_39947.3381	81.716	268

## Sheet: Z.mays_PLncDB
List of conserved and novel barley lncRNAs; barley lncRNAs homologous to maize lncRNAs
barley lncRNA	Z. mays lncRNA accession	identyity [%]	alignment length
TCONS_00009237	URS0000EEACE0_4577.1097	80.631	222
TCONS_00009238	URS0000EEACE0_4577.1097	80.631	222
TCONS_00342856	URS0000D7683F_4577.78	88.694	513
TCONS_00342856	URS0000D776DA_4577.77	88.694	513

## Sheet: T.aestivum_PLncDB
List of conserved and novel barley lncRNAs; barley lncRNAs homologous to wheat lncRNAs
barley lncRNA	T. aestivum lncRNA accession	identyity [%]	alignment length
TCONS_00000443	TAES_LNC019478,4	82.597	385
TCONS_00020304	TAES_LNC012360,34	81.333	225
TCONS_00042601	TAES_LNC023480,8	84.024	338
TCONS_00042603	TAES_LNC024411,5	80.381	367
TCONS_00001344	TAES_LNC023480,7	80.155	388
TCONS_00042604	TAES_LNC023480,4	82.029	345
TCONS_00001347	TAES_LNC023411,2	80.363	881
TCONS_00021223	TAES_LNC024884,2	90.476	273
TCONS_00021453	TAES_LNC023920,2	80.314	574
TCONS_00002026	TAES_LNC014164,1	87.137	241
TCONS_00042618	TAES_LNC013484,1	83.099	426
TCONS_00021830	TAES_LNC028640,1	93.862	391
TCONS_00021831	TAES_LNC007641,1	87.887	355
TCONS_00021832	TAES_LNC028593,1	81.777	664
TCONS_00021978	TAES_LNC005403,1	85.075	268
TCONS_00002767	TAES_LNC013831,1	88.72	328
TCONS_00022291	TAES_LNC013930,1	86.405	331
TCONS_00022293	TAES_LNC018742,1	84.314	408
TCONS_00003089	TAES_LNC004192,1	85.622	466
TCONS_00022898	TAES_LNC017467,1	91.77	243
TCONS_00042649	TAES_LNC013700,1	90.865	208
TCONS_00003669	TAES_LNC023912,1	89.773	440
TCONS_00023090	TAES_LNC014685,1	88.323	334
TCONS_00003849	TAES_LNC014831,1	82.663	646
TCONS_00023385	TAES_LNC020732,1	82.422	512
TCONS_00004334	TAES_LNC006696,2	86.786	280
TCONS_00004345	TAES_LNC002121,1	82.85	414
TCONS_00024111	TAES_LNC001404,1	92.8	250
TCONS_00004883	TAES_LNC002641,1	83.383	337
TCONS_00024234	TAES_LNC027311,4	91.626	203
TCONS_00024242	TAES_LNC001050,2	81.887	265
TCONS_00005424	TAES_LNC005110,2	84.739	249
TCONS_00024953	TAES_LNC008231,1	82.917	240
TCONS_00005814	TAES_LNC023625,1	84.459	444
TCONS_00025529	TAES_LNC004575,1	80.69	290
TCONS_00025708	TAES_LNC015638,1	81.887	265
TCONS_00025757	TAES_LNC003829,1	81.2	250
TCONS_00025861	TAES_LNC020176,3	83.673	245
TCONS_00006109	TAES_LNC017940,2	80.444	225
TCONS_00006110	TAES_LNC022512,1	84.824	369
TCONS_00042715	TAES_LNC000653,5	89.048	210
TCONS_00006461	TAES_LNC003502,1	85.854	205
TCONS_00026540	TAES_LNC020831,1	92.14	229
TCONS_00026543	TAES_LNC010472,2	90.224	624
TCONS_00026546	TAES_LNC005292,3	81.452	248
TCONS_00006597	TAES_LNC014029,1	86.345	498
TCONS_00026617	TAES_LNC010060,1	82.865	356
TCONS_00042738	TAES_LNC001219,1	87.764	237
TCONS_00042756	TAES_LNC004334,1	93.176	381
TCONS_00007669	TAES_LNC024902,1	88.38	284
TCONS_00007674	TAES_LNC003861,1	88.372	516
TCONS_00007801	TAES_LNC007225,1	84.556	259
TCONS_00027961	TAES_LNC009003,1	81.757	296
TCONS_00027969	TAES_LNC017517,2	82.805	221
TCONS_00027973	TAES_LNC002783,8	84.615	247
TCONS_00007999	TAES_LNC020945,1	84.174	714
TCONS_00008000	TAES_LNC018122,1	83.718	780
TCONS_00028107	TAES_LNC025776,1	84.444	540
TCONS_00028109	TAES_LNC001057,1	82.524	412
TCONS_00008210	TAES_LNC020536,3	87.831	378
TCONS_00008212	TAES_LNC002562,3	96.759	648
TCONS_00008213	TAES_LNC000291,2	90	540
TCONS_00028658	TAES_LNC022652,6	87.059	425
TCONS_00008982	TAES_LNC022256,1	87.395	238
TCONS_00029051	TAES_LNC020894,2	89.902	307
TCONS_00009228	TAES_LNC006040,1	83.041	342
TCONS_00009234	TAES_LNC018374,1	85.678	398
TCONS_00029445	TAES_LNC020876,2	82.264	265
TCONS_00029522	TAES_LNC027758,1	84.426	244
TCONS_00009742	TAES_LNC000260,4	81.686	344
TCONS_00042803	TAES_LNC021982,1	89.252	214
TCONS_00030294	TAES_LNC006755,1	84.466	309
TCONS_00030407	TAES_LNC019347,1	91.857	307
TCONS_00010577	TAES_LNC001633,1	86.864	236
TCONS_00010578	TAES_LNC001633,2	86.957	207
TCONS_00030997	TAES_LNC000455,2	87.427	342
TCONS_00030998	TAES_LNC000455,1	86.718	655
TCONS_00031001	TAES_LNC000455,3	87.433	557
TCONS_00011034	TAES_LNC014668,1	87.017	362
TCONS_00011036	TAES_LNC006524,1	81.879	298
TCONS_00011037	TAES_LNC028071,1	84.457	341
TCONS_00031852	TAES_LNC006184,1	94.167	240
TCONS_00011408	TAES_LNC021664,2	80.479	292
TCONS_00032404	TAES_LNC004846,1	84.039	307
TCONS_00042832	TAES_LNC019442,1	88.564	411
TCONS_00042833	TAES_LNC026676,1	86.404	228
TCONS_00032880	TAES_LNC004310,1	85	200
TCONS_00033090	TAES_LNC023162,1	93.827	243
TCONS_00033524	TAES_LNC019482,1	83.525	522
TCONS_00042844	TAES_LNC026548,1	88.519	270
TCONS_00012424	TAES_LNC020928,1	84.967	306
TCONS_00012426	TAES_LNC016415,2	85.317	252
TCONS_00012937	TAES_LNC023652,3	83.369	469
TCONS_00013358	TAES_LNC016401,5	86.691	278
TCONS_00042867	TAES_LNC015411,1	91.429	280
TCONS_00035003	TAES_LNC019608,2	87.798	672
TCONS_00035006	TAES_LNC019608,1	89.64	222
TCONS_00035063	TAES_LNC008548,3	83.354	811
TCONS_00014291	TAES_LNC024659,4	85.759	316
TCONS_00014293	TAES_LNC024659,5	86.617	269
TCONS_00014728	TAES_LNC027304,1	81.212	330
TCONS_00035838	TAES_LNC027053,1	81.25	240
TCONS_00014916	TAES_LNC000431,1	82.5	200
TCONS_00036260	TAES_LNC003759,2	81.542	428
TCONS_00036702	TAES_LNC013963,1	91.385	325
TCONS_00015793	TAES_LNC007647,1	85.867	375
TCONS_00016154	TAES_LNC025332,1	88.55	393
TCONS_00016155	TAES_LNC025333,1	90.305	361
TCONS_00037968	TAES_LNC019643,4	84.023	532
TCONS_00016709	TAES_LNC015642,3	87.589	282
TCONS_00017108	TAES_LNC025830,1	86.614	381
TCONS_00042930	TAES_LNC002652,1	84.932	511
TCONS_00039079	TAES_LNC001986,1	88.552	297
TCONS_00039387	TAES_LNC017781,1	86.784	227
TCONS_00017593	TAES_LNC021914,1	85.572	201
TCONS_00039587	TAES_LNC009909,1	87.458	590
TCONS_00042950	TAES_LNC026381,1	86.25	640
TCONS_00040084	TAES_LNC010462,1	90.667	375
TCONS_00042976	TAES_LNC009884,4	85.366	246
TCONS_00042992	TAES_LNC027505,1	83.948	542
TCONS_00042995	TAES_LNC011724,3	89.277	401
TCONS_00042996	TAES_LNC027608,1	84.817	382
TCONS_00042999	TAES_LNC026907,1	84.026	313
TCONS_00099247	TAES_LNC019914,1	80	515
TCONS_00043484	TAES_LNC021674,1	94.295	298
TCONS_00070858	TAES_LNC023485,1	85.177	452
TCONS_00043660	TAES_LNC019959,1	89.823	226
TCONS_00043839	TAES_LNC019967,1	84.026	313
TCONS_00071852	TAES_LNC015284,1	87.812	320
TCONS_00072031	TAES_LNC021760,1	80.676	414
TCONS_00099291	TAES_LNC021758,1	89.079	467
TCONS_00044608	TAES_LNC021763,1	90.588	340
TCONS_00072173	TAES_LNC020018,1	82.642	265
TCONS_00099306	TAES_LNC021802,8	87.938	257
TCONS_00073358	TAES_LNC010918,4	89.355	310
TCONS_00046127	TAES_LNC007724,1	92.5	200
TCONS_00073834	TAES_LNC022572,1	87.5	312
TCONS_00074113	TAES_LNC000209,2	86.443	627
TCONS_00099354	TAES_LNC004168,3	85.433	254
TCONS_00047214	TAES_LNC021955,14	86.457	635
TCONS_00047218	TAES_LNC021955,15	86.641	262
TCONS_00047354	TAES_LNC023694,2	80.972	247
TCONS_00047783	TAES_LNC020969,1	85.381	472
TCONS_00099393	TAES_LNC020249,1	89.352	911
TCONS_00099394	TAES_LNC020243,1	87.831	945
TCONS_00076217	TAES_LNC022055,1	84.395	314
TCONS_00099415	TAES_LNC020292,1	86.567	201
TCONS_00099419	TAES_LNC022074,2	93.5	200
TCONS_00049094	TAES_LNC025891,2	86.957	207
TCONS_00049244	TAES_LNC028526,1	81.373	204
TCONS_00049246	TAES_LNC022092,1	93.571	280
TCONS_00049247	TAES_LNC020318,1	88.686	601
TCONS_00099440	TAES_LNC022123,1	84.328	268
TCONS_00099447	TAES_LNC022132,1	84.783	598
TCONS_00077761	TAES_LNC023840,1	85.305	279
TCONS_00050601	TAES_LNC007194,1	81.095	201
TCONS_00050813	TAES_LNC020414,1	82.388	335
TCONS_00078011	TAES_LNC020405,1	83.71	620
TCONS_00078012	TAES_LNC023862,1	88.362	232
TCONS_00078258	TAES_LNC020306,1	85.897	468
TCONS_00078369	TAES_LNC024825,1	86.239	218
TCONS_00099492	TAES_LNC023441,1	82.903	310
TCONS_00078711	TAES_LNC018921,1	82.807	285
TCONS_00099508	TAES_LNC023913,1	89.655	232
TCONS_00099511	TAES_LNC022253,2	89.277	401
TCONS_00079119	TAES_LNC014339,1	84.645	788
TCONS_00079170	TAES_LNC001372,2	88.963	299
TCONS_00079227	TAES_LNC012029,4	80.982	326
TCONS_00079315	TAES_LNC013672,2	91.497	294
TCONS_00079325	TAES_LNC010122,1	84.286	280
TCONS_00052125	TAES_LNC022264,1	86.345	249
TCONS_00079458	TAES_LNC020492,1	86.9	229
TCONS_00052349	TAES_LNC008744,1	87	600
TCONS_00052568	TAES_LNC007121,1	84.161	322
TCONS_00052861	TAES_LNC005697,1	84.979	233
TCONS_00052988	TAES_LNC009219,1	89.1	211
TCONS_00053066	TAES_LNC022485,2	97.518	282
TCONS_00080071	TAES_LNC004990,1	86.957	437
TCONS_00080108	TAES_LNC009430,2	90.05	201
TCONS_00099550	TAES_LNC000818,2	86.122	490
TCONS_00053523	TAES_LNC016163,1	81.538	390
TCONS_00099561	TAES_LNC024032,1	90.196	306
TCONS_00099564	TAES_LNC012743,1	89.457	313
TCONS_00080856	TAES_LNC011489,3	81.717	361
TCONS_00080859	TAES_LNC011489,2	81.818	385
TCONS_00080903	TAES_LNC017405,1	91.943	211
TCONS_00054007	TAES_LNC000730,1	84.404	327
TCONS_00099571	TAES_LNC016148,1	86.344	227
TCONS_00081048	TAES_LNC011861,1	93.007	429
TCONS_00054259	TAES_LNC003524,1	84.889	225
TCONS_00099588	TAES_LNC017957,3	84.821	448
TCONS_00081316	TAES_LNC027316,1	83.415	205
TCONS_00054474	TAES_LNC024193,1	85.603	257
TCONS_00081392	TAES_LNC023613,1	90.5	200
TCONS_00099596	TAES_LNC022372,1	84.862	218
TCONS_00099604	TAES_LNC024259,1	85.921	277
TCONS_00081648	TAES_LNC019235,1	84.444	360
TCONS_00054677	TAES_LNC002434,1	84.299	777
TCONS_00054684	TAES_LNC011366,1	86.431	339
TCONS_00099615	TAES_LNC000653,6	88.152	211
TCONS_00054782	TAES_LNC001357,1	82.648	219
TCONS_00054869	TAES_LNC005866,2	89.384	292
TCONS_00054934	TAES_LNC012442,1	85.854	205
TCONS_00054940	TAES_LNC002783,6	86.939	245
TCONS_00055104	TAES_LNC003084,1	91.089	303
TCONS_00099624	TAES_LNC022345,1	82.637	622
TCONS_00099633	TAES_LNC024122,1	88.21	229
TCONS_00055367	TAES_LNC015974,2	82.812	384
TCONS_00082577	TAES_LNC027643,1	88.018	217
TCONS_00082693	TAES_LNC010548,2	87.43	358
TCONS_00082695	TAES_LNC010548,1	87.395	357
TCONS_00055870	TAES_LNC017542,2	82.059	340
TCONS_00055876	TAES_LNC005370,1	84.35	377
TCONS_00083276	TAES_LNC015609,1	88.158	228
TCONS_00099675	TAES_LNC024523,1	84.864	403
TCONS_00083760	TAES_LNC013973,1	87.045	247
TCONS_00057217	TAES_LNC004076,1	82.405	341
TCONS_00084221	TAES_LNC013862,1	80.645	496
TCONS_00099703	TAES_LNC022584,2	89.7	233
TCONS_00084968	TAES_LNC024928,1	84.326	319
TCONS_00084973	TAES_LNC006948,3	83.901	323
TCONS_00058317	TAES_LNC020943,2	90.426	376
TCONS_00058471	TAES_LNC008626,2	90.809	272
TCONS_00099745	TAES_LNC020955,1	82.018	228
TCONS_00086571	TAES_LNC007381,1	88.119	202
TCONS_00099764	TAES_LNC020987,1	82.955	264
TCONS_00099767	TAES_LNC020985,1	85.714	357
TCONS_00059788	TAES_LNC024180,1	87.188	320
TCONS_00059807	TAES_LNC017741,2	80	275
TCONS_00059847	TAES_LNC022707,1	90.135	223
TCONS_00059910	TAES_LNC021023,1	93	300
TCONS_00059911	TAES_LNC024353,1	82.5	200
TCONS_00060118	TAES_LNC024366,1	93.617	329
TCONS_00060183	TAES_LNC011627,1	85.321	218
TCONS_00060300	TAES_LNC024375,4	85.017	287
TCONS_00060477	TAES_LNC011081,4	85.47	234
TCONS_00099793	TAES_LNC021003,1	89.171	434
TCONS_00087708	TAES_LNC027496,1	85.38	342
TCONS_00099800	TAES_LNC021133,1	81.733	1177
TCONS_00060953	TAES_LNC001312,1	89.74	809
TCONS_00088018	TAES_LNC019244,1	84.593	344
TCONS_00088019	TAES_LNC001163,3	84.909	497
TCONS_00061882	TAES_LNC022814,1	90.826	218
TCONS_00088895	TAES_LNC021162,1	85.788	387
TCONS_00088896	TAES_LNC022851,1	84.906	424
TCONS_00099833	TAES_LNC022837,1	91.129	248
TCONS_00089245	TAES_LNC025278,1	85.564	381
TCONS_00089247	TAES_LNC003439,2	87.283	346
TCONS_00062436	TAES_LNC019909,1	83.55	231
TCONS_00099840	TAES_LNC024462,1	85.882	340
TCONS_00062846	TAES_LNC020845,1	81.773	203
TCONS_00090240	TAES_LNC024505,1	81.409	511
TCONS_00099865	TAES_LNC018045,1	83.09	343
TCONS_00099887	TAES_LNC024545,1	84	350
TCONS_00091173	TAES_LNC024546,3	86.478	318
TCONS_00099891	TAES_LNC000778,1	88.496	226
TCONS_00099893	TAES_LNC021246,1	87.683	341
TCONS_00064923	TAES_LNC024579,2	88.908	568
TCONS_00064925	TAES_LNC024579,1	88.017	242
TCONS_00099901	TAES_LNC011313,1	84.63	527
TCONS_00092612	TAES_LNC024607,1	85.467	289
TCONS_00099916	TAES_LNC021332,3	84.232	241
TCONS_00093412	TAES_LNC020677,1	86.022	279
TCONS_00093986	TAES_LNC020745,1	88.75	240
TCONS_00066867	TAES_LNC023157,1	89.716	282
TCONS_00066979	TAES_LNC021403,1	89.121	239
TCONS_00095432	TAES_LNC007128,2	86.256	211
TCONS_00067752	TAES_LNC012856,2	80.4	250
TCONS_00099992	TAES_LNC021449,1	82	350
TCONS_00095461	TAES_LNC012856,4	87.081	209
TCONS_00100006	TAES_LNC024787,1	82.427	478
TCONS_00096070	TAES_LNC024795,2	82.082	413
TCONS_00096071	TAES_LNC024795,1	82.839	472
TCONS_00096087	TAES_LNC012772,2	80.857	350
TCONS_00096259	TAES_LNC021495,1	91.469	211
TCONS_00068316	TAES_LNC005061,1	84.716	229
TCONS_00068317	TAES_LNC021231,1	86.98	553
TCONS_00100027	TAES_LNC006430,1	98.969	291
TCONS_00068978	TAES_LNC014421,1	83.475	472
TCONS_00069021	TAES_LNC011124,1	90.909	319
TCONS_00069311	TAES_LNC008553,1	94.492	472
TCONS_00100040	TAES_LNC023295,1	80.952	252
TCONS_00098136	TAES_LNC001926,1	89.7	233
TCONS_00098672	TAES_LNC021634,1	82.584	534
TCONS_00069909	TAES_LNC023456,1	90.157	254
TCONS_00153154	TAES_LNC025010,1	90.777	412
TCONS_00126944	TAES_LNC005694,1	99.505	404
TCONS_00126997	TAES_LNC012362,1	87.284	464
TCONS_00127161	TAES_LNC028367,1	89.781	274
TCONS_00101843	TAES_LNC026678,2	82.051	390
TCONS_00102129	TAES_LNC028430,1	92.735	234
TCONS_00102600	TAES_LNC025145,1	93.151	511
TCONS_00128426	TAES_LNC001323,2	80.693	202
TCONS_00153227	TAES_LNC023755,1	89.259	270
TCONS_00128753	TAES_LNC009274,5	85.304	313
TCONS_00103660	TAES_LNC009191,1	89.437	284
TCONS_00103702	TAES_LNC026804,1	93.624	298
TCONS_00104932	TAES_LNC028575,1	86.173	405
TCONS_00104933	TAES_LNC028574,2	90.164	305
TCONS_00153254	TAES_LNC025258,1	91.965	809
TCONS_00130526	TAES_LNC028584,1	83.088	408
TCONS_00105440	TAES_LNC026935,1	88.438	320
TCONS_00105443	TAES_LNC025285,1	87.166	374
TCONS_00131290	TAES_LNC001615,7	87.291	299
TCONS_00131475	TAES_LNC023762,1	81.519	395
TCONS_00106058	TAES_LNC017471,4	90.756	238
TCONS_00106137	TAES_LNC008070,1	89.969	319
TCONS_00131612	TAES_LNC026976,1	82.022	356
TCONS_00106443	TAES_LNC028643,1	87.814	558
TCONS_00106748	TAES_LNC025340,2	87.879	528
TCONS_00132816	TAES_LNC000352,1	94.273	227
TCONS_00133484	TAES_LNC001473,1	88.841	233
TCONS_00107577	TAES_LNC006414,2	86.239	436
TCONS_00107588	TAES_LNC020066,1	83.071	254
TCONS_00107999	TAES_LNC021991,1	84.034	238
TCONS_00108002	TAES_LNC017542,7	86.398	397
TCONS_00108283	TAES_LNC000607,1	83.973	443
TCONS_00134701	TAES_LNC000100,2	91.089	202
TCONS_00134869	TAES_LNC002807,1	83.883	273
TCONS_00134890	TAES_LNC014372,1	82.195	410
TCONS_00134893	TAES_LNC012427,1	81.734	323
TCONS_00134911	TAES_LNC015816,2	85.841	226
TCONS_00108901	TAES_LNC015821,1	80.083	241
TCONS_00108968	TAES_LNC005922,1	94.521	219
TCONS_00135018	TAES_LNC010378,1	85.933	327
TCONS_00109152	TAES_LNC015665,2	81.24	597
TCONS_00153360	TAES_LNC025279,2	90.047	211
TCONS_00153361	TAES_LNC011635,1	91.5	200
TCONS_00135489	TAES_LNC020740,8	82.969	229
TCONS_00135957	TAES_LNC024443,2	89.52	229
TCONS_00135960	TAES_LNC008747,2	85.106	329
TCONS_00153396	TAES_LNC000223,1	85.714	546
TCONS_00110166	TAES_LNC017136,2	87.5	240
TCONS_00136156	TAES_LNC025464,1	81.073	671
TCONS_00136291	TAES_LNC015963,2	86.139	202
TCONS_00136357	TAES_LNC013081,1	86.139	303
TCONS_00136588	TAES_LNC022213,2	93.267	1099
TCONS_00136589	TAES_LNC001807,2	91.283	608
TCONS_00136590	TAES_LNC024386,3	92.453	318
TCONS_00136591	TAES_LNC024386,1	87.599	379
TCONS_00136596	TAES_LNC013426,1	94.089	203
TCONS_00136597	TAES_LNC010200,1	85.375	253
TCONS_00111444	TAES_LNC022936,1	80.952	609
TCONS_00111445	TAES_LNC027186,2	88.723	470
TCONS_00111480	TAES_LNC028322,1	83.292	407
TCONS_00111481	TAES_LNC000975,1	91.877	357
TCONS_00137534	TAES_LNC018380,1	83.654	208
TCONS_00153449	TAES_LNC027753,1	84.333	300
TCONS_00112404	TAES_LNC016397,1	80.603	232
TCONS_00112700	TAES_LNC000017,1	80.46	696
TCONS_00113522	TAES_LNC018997,1	84.969	326
TCONS_00140181	TAES_LNC004187,3	82.171	258
TCONS_00140201	TAES_LNC005063,1	81.508	849
TCONS_00114017	TAES_LNC000348,1	81.01	416
TCONS_00114267	TAES_LNC025831,1	89.268	205
TCONS_00114276	TAES_LNC000337,1	87.864	206
TCONS_00114586	TAES_LNC027549,5	85.348	273
TCONS_00141547	TAES_LNC017034,1	85.514	214
TCONS_00142278	TAES_LNC027562,1	85.801	331
TCONS_00115459	TAES_LNC000413,1	88.406	345
TCONS_00115471	TAES_LNC018013,1	83.333	234
TCONS_00115537	TAES_LNC025950,2	89.46	389
TCONS_00142459	TAES_LNC017849,2	92.143	280
TCONS_00143107	TAES_LNC027391,1	81.099	619
TCONS_00153542	TAES_LNC026009,1	84.615	299
TCONS_00116869	TAES_LNC000638,1	88.028	284
TCONS_00153549	TAES_LNC023951,1	89.362	423
TCONS_00153550	TAES_LNC026011,1	96.429	252
TCONS_00117170	TAES_LNC000477,1	89.807	363
TCONS_00153558	TAES_LNC000480,1	94.286	210
TCONS_00153565	TAES_LNC026050,1	81.948	421
TCONS_00153572	TAES_LNC027718,1	86.636	217
TCONS_00144759	TAES_LNC027675,1	81.937	382
TCONS_00118258	TAES_LNC027763,1	84.651	215
TCONS_00118613	TAES_LNC026137,1	89.15	341
TCONS_00153617	TAES_LNC022722,2	83.761	234
TCONS_00147212	TAES_LNC020748,1	82.684	231
TCONS_00148794	TAES_LNC027865,1	85.514	214
TCONS_00149100	TAES_LNC026275,1	87.304	638
TCONS_00153666	TAES_LNC000698,1	82.764	615
TCONS_00153675	TAES_LNC000718,2	85.233	623
TCONS_00122370	TAES_LNC020100,2	81.373	408
TCONS_00153695	TAES_LNC026355,1	81.44	361
TCONS_00149928	TAES_LNC000777,1	86.928	306
TCONS_00153705	TAES_LNC018524,6	86.28	379
TCONS_00150361	TAES_LNC013590,1	91.703	229
TCONS_00123164	TAES_LNC028048,3	81.723	383
TCONS_00151461	TAES_LNC026605,1	91.049	324
TCONS_00124025	TAES_LNC028165,1	82.143	476
TCONS_00124358	TAES_LNC028194,1	85.616	292
TCONS_00151826	TAES_LNC026457,1	87.037	216
TCONS_00151889	TAES_LNC000896,1	81.992	261
TCONS_00124420	TAES_LNC000957,1	92.655	354
TCONS_00124429	TAES_LNC000913,1	89.822	393
TCONS_00124660	TAES_LNC005519,4	84	200
TCONS_00124805	TAES_LNC000933,3	82.77	296
TCONS_00124941	TAES_LNC018736,1	84.646	495
TCONS_00152930	TAES_LNC000969,1	85.59	458
TCONS_00125505	TAES_LNC014976,1	82.482	411
TCONS_00152941	TAES_LNC026565,1	82.587	402
TCONS_00153033	TAES_LNC000979,1	92.13	216
TCONS_00125549	TAES_LNC028260,2	90.154	325
TCONS_00153047	TAES_LNC013780,1	91.188	261
TCONS_00194892	TAES_LNC003665,1	83.972	287
TCONS_00175250	TAES_LNC002871,2	80.269	446
TCONS_00155934	TAES_LNC004086,1	84.628	605
TCONS_00176583	TAES_LNC004112,1	91.026	468
TCONS_00194925	TAES_LNC012281,1	85.145	552
TCONS_00194928	TAES_LNC004118,1	90	250
TCONS_00194948	TAES_LNC022165,1	82.328	232
TCONS_00157875	TAES_LNC002895,1	87.822	427
TCONS_00157878	TAES_LNC001820,1	84.188	234
TCONS_00194955	TAES_LNC001850,1	85.642	794
TCONS_00178190	TAES_LNC004548,1	80.519	385
TCONS_00158469	TAES_LNC000865,1	88.037	535
TCONS_00158470	TAES_LNC003758,1	86.869	396
TCONS_00179535	TAES_LNC004767,1	97.712	306
TCONS_00180407	TAES_LNC013123,1	85.034	294
TCONS_00180752	TAES_LNC018346,2	89.777	538
TCONS_00180754	TAES_LNC018346,1	89.803	559
TCONS_00159902	TAES_LNC014949,1	87.013	231
TCONS_00160030	TAES_LNC004044,1	83.844	359
TCONS_00180840	TAES_LNC026418,1	87.55	249
TCONS_00180883	TAES_LNC028034,1	90.233	215
TCONS_00160395	TAES_LNC012064,1	82.079	279
TCONS_00181140	TAES_LNC019465,1	80.751	213
TCONS_00181296	TAES_LNC024756,1	90.941	287
TCONS_00181744	TAES_LNC023118,1	86.477	281
TCONS_00195068	TAES_LNC006699,1	91.698	265
TCONS_00161263	TAES_LNC003425,1	86.842	266
TCONS_00182421	TAES_LNC022815,1	81.057	227
TCONS_00182432	TAES_LNC015641,1	86.926	283
TCONS_00161382	TAES_LNC019533,1	82.553	235
TCONS_00161421	TAES_LNC004460,1	94.262	244
TCONS_00182645	TAES_LNC024170,2	92.544	228
TCONS_00161813	TAES_LNC007396,1	83.15	273
TCONS_00195110	TAES_LNC000240,1	83.102	432
TCONS_00183030	TAES_LNC022745,1	85.065	308
TCONS_00162056	TAES_LNC001589,2	83.211	679
TCONS_00183545	TAES_LNC016629,1	83.903	497
TCONS_00183546	TAES_LNC003471,1	86.207	261
TCONS_00183547	TAES_LNC011824,1	89.105	257
TCONS_00195128	TAES_LNC000384,1	82.716	243
TCONS_00183610	TAES_LNC005283,2	84.615	312
TCONS_00183710	TAES_LNC018264,1	85.268	224
TCONS_00183747	TAES_LNC024688,1	84.052	232
TCONS_00195142	TAES_LNC011914,2	89.069	247
TCONS_00195146	TAES_LNC016947,1	85.356	239
TCONS_00183806	TAES_LNC007023,1	86.195	297
TCONS_00183808	TAES_LNC009853,1	87.56	418
TCONS_00162566	TAES_LNC024195,1	82.044	685
TCONS_00162832	TAES_LNC027916,1	89.952	209
TCONS_00183917	TAES_LNC012534,1	84.419	430
TCONS_00163210	TAES_LNC008989,1	86.333	300
TCONS_00163624	TAES_LNC001357,3	83.544	237
TCONS_00164084	TAES_LNC019706,1	85.92	348
TCONS_00185191	TAES_LNC012092,2	85.398	452
TCONS_00195176	TAES_LNC003411,1	90.909	220
TCONS_00186124	TAES_LNC004187,4	87.773	229
TCONS_00195179	TAES_LNC004605,1	83.032	442
TCONS_00195180	TAES_LNC001261,1	82.16	611
TCONS_00186202	TAES_LNC021847,1	94.606	241
TCONS_00186656	TAES_LNC003444,1	85.956	413
TCONS_00186657	TAES_LNC017525,1	80.717	223
TCONS_00186767	TAES_LNC023451,1	81.836	512
TCONS_00195217	TAES_LNC020223,1	87.725	334
TCONS_00166580	TAES_LNC003513,1	91.204	216
TCONS_00188806	TAES_LNC003542,1	90.476	378
TCONS_00167329	TAES_LNC001134,1	91.776	304
TCONS_00167640	TAES_LNC015392,1	82.96	223
TCONS_00195244	TAES_LNC012017,1	99.027	411
TCONS_00189871	TAES_LNC027218,1	85.153	229
TCONS_00167942	TAES_LNC019597,1	80.031	641
TCONS_00167944	TAES_LNC008544,2	85.763	295
TCONS_00167945	TAES_LNC008544,1	80.882	272
TCONS_00190082	TAES_LNC027173,1	86.538	260
TCONS_00190455	TAES_LNC001077,1	83.973	443
TCONS_00190456	TAES_LNC003640,2	83.934	361
TCONS_00190556	TAES_LNC003654,2	83.09	686
TCONS_00190558	TAES_LNC001070,1	81.837	958
TCONS_00168448	TAES_LNC003664,1	82.569	218
TCONS_00190803	TAES_LNC009239,2	87.204	211
TCONS_00168846	TAES_LNC004815,1	92.771	332
TCONS_00195274	TAES_LNC004822,2	90.667	225
TCONS_00169665	TAES_LNC022412,1	87.857	280
TCONS_00169898	TAES_LNC006425,1	82.246	276
TCONS_00195309	TAES_LNC009774,1	95.105	286
TCONS_00171018	TAES_LNC015164,1	93.269	208
TCONS_00195319	TAES_LNC018086,1	84.54	718
TCONS_00247728	TAES_LNC008278,1	82.906	234
TCONS_00220711	TAES_LNC006554,1	81.429	210
TCONS_00195672	TAES_LNC006580,2	83.554	529
TCONS_00247748	TAES_LNC014540,1	95.475	221
TCONS_00195982	TAES_LNC017939,5	80.376	851
TCONS_00221651	TAES_LNC004317,3	83.264	717
TCONS_00221725	TAES_LNC019298,2	88.235	425
TCONS_00196049	TAES_LNC021366,2	84.461	399
TCONS_00196083	TAES_LNC008353,1	85.542	249
TCONS_00221949	TAES_LNC015859,1	81.217	378
TCONS_00247764	TAES_LNC009452,1	88.288	222
TCONS_00196693	TAES_LNC008404,1	88.477	243
TCONS_00247771	TAES_LNC005084,2	86.667	285
TCONS_00247775	TAES_LNC008419,3	87.234	282
TCONS_00222527	TAES_LNC027792,1	92.92	226
TCONS_00222559	TAES_LNC008432,2	85.938	320
TCONS_00197035	TAES_LNC008432,1	90.233	215
TCONS_00223077	TAES_LNC018456,2	82.481	645
TCONS_00223078	TAES_LNC023634,1	84.83	323
TCONS_00223198	TAES_LNC027158,1	85.294	272
TCONS_00198322	TAES_LNC005160,1	97.015	335
TCONS_00247798	TAES_LNC007221,1	86.393	463
TCONS_00224357	TAES_LNC005167,2	86.219	283
TCONS_00198506	TAES_LNC021141,1	82.432	222
TCONS_00247803	TAES_LNC023290,1	93.137	306
TCONS_00247813	TAES_LNC006829,1	87.053	811
TCONS_00247817	TAES_LNC013021,1	80	250
TCONS_00225431	TAES_LNC026706,1	81.321	439
TCONS_00225432	TAES_LNC011167,1	80.753	239
TCONS_00199495	TAES_LNC008537,1	85.714	210
TCONS_00199539	TAES_LNC021504,1	82.479	234
TCONS_00199545	TAES_LNC010438,1	80.619	485
TCONS_00225967	TAES_LNC028544,1	88.889	216
TCONS_00247835	TAES_LNC019427,1	80.368	326
TCONS_00226085	TAES_LNC016069,1	81.597	288
TCONS_00247838	TAES_LNC008561,1	84.554	505
TCONS_00200387	TAES_LNC015722,1	86.813	364
TCONS_00200617	TAES_LNC011422,1	82.4	250
TCONS_00200905	TAES_LNC020751,2	84.454	238
TCONS_00201002	TAES_LNC012679,1	81.866	568
TCONS_00201003	TAES_LNC009636,1	82.385	369
TCONS_00201005	TAES_LNC027599,4	81.445	609
TCONS_00201027	TAES_LNC005420,1	92.469	239
TCONS_00247875	TAES_LNC007484,2	88.294	299
TCONS_00201705	TAES_LNC006647,3	81.424	323
TCONS_00201943	TAES_LNC021988,2	81.216	1283
TCONS_00202008	TAES_LNC001151,1	81.731	312
TCONS_00202041	TAES_LNC006960,1	89.008	373
TCONS_00202076	TAES_LNC005301,2	90.037	271
TCONS_00227674	TAES_LNC016569,1	90.547	201
TCONS_00202480	TAES_LNC012713,1	87.745	204
TCONS_00202483	TAES_LNC007341,4	88.462	364
TCONS_00202632	TAES_LNC008929,1	88.263	213
TCONS_00202633	TAES_LNC013264,1	80.669	269
TCONS_00202757	TAES_LNC004874,1	83.677	533
TCONS_00228462	TAES_LNC000421,1	80.934	257
TCONS_00202880	TAES_LNC022623,1	91.449	421
TCONS_00247917	TAES_LNC007080,1	84.075	1752
TCONS_00228896	TAES_LNC004748,1	91.781	219
TCONS_00228898	TAES_LNC001807,1	94.737	285
TCONS_00228899	TAES_LNC022213,1	93.785	354
TCONS_00247933	TAES_LNC016017,1	80.966	352
TCONS_00247935	TAES_LNC007375,1	80.806	422
TCONS_00203681	TAES_LNC010759,1	91.429	245
TCONS_00203682	TAES_LNC000773,2	90.297	505
TCONS_00204650	TAES_LNC004403,1	84.802	329
TCONS_00205151	TAES_LNC008790,1	86.893	206
TCONS_00247957	TAES_LNC003487,1	90.455	220
TCONS_00231499	TAES_LNC008626,4	90.233	215
TCONS_00205806	TAES_LNC008726,1	87.671	219
TCONS_00206244	TAES_LNC024177,1	89.106	358
TCONS_00232344	TAES_LNC005608,2	80.349	229
TCONS_00206497	TAES_LNC005676,1	89.299	813
TCONS_00207426	TAES_LNC008907,2	96.957	230
TCONS_00233683	TAES_LNC007362,1	88.636	440
TCONS_00233684	TAES_LNC005729,1	87.234	329
TCONS_00233988	TAES_LNC019279,4	97.468	237
TCONS_00234173	TAES_LNC007382,1	94.643	280
TCONS_00234207	TAES_LNC008917,1	84.375	384
TCONS_00248027	TAES_LNC021781,2	84.1	239
TCONS_00234440	TAES_LNC010713,1	82.667	375
TCONS_00208960	TAES_LNC021463,3	82.55	298
TCONS_00248047	TAES_LNC015024,1	89.625	347
TCONS_00235539	TAES_LNC021861,1	82.51	263
TCONS_00235561	TAES_LNC027796,2	84.183	569
TCONS_00248057	TAES_LNC023824,1	85.185	297
TCONS_00236128	TAES_LNC007513,1	81.986	433
TCONS_00209835	TAES_LNC007528,1	94.186	344
TCONS_00209837	TAES_LNC007528,2	94.932	513
TCONS_00248060	TAES_LNC007071,2	92.118	203
TCONS_00236269	TAES_LNC015199,1	85.099	302
TCONS_00236349	TAES_LNC009002,1	82.39	318
TCONS_00209898	TAES_LNC009001,1	86.802	394
TCONS_00209963	TAES_LNC006571,10	84.98	253
TCONS_00210063	TAES_LNC003132,1	90.947	243
TCONS_00236567	TAES_LNC016317,1	83.557	298
TCONS_00236589	TAES_LNC007548,1	83.607	305
TCONS_00236753	TAES_LNC005880,1	83.969	262
TCONS_00210275	TAES_LNC007562,1	90.099	202
TCONS_00237155	TAES_LNC005909,1	88.274	307
TCONS_00237672	TAES_LNC020740,1	89.804	255
TCONS_00211049	TAES_LNC009054,2	89.14	221
TCONS_00211109	TAES_LNC007622,1	89.85	266
TCONS_00212214	TAES_LNC011424,7	80.591	237
TCONS_00248105	TAES_LNC007744,3	81.007	874
TCONS_00212961	TAES_LNC007795,1	89.234	483
TCONS_00239926	TAES_LNC014923,1	87.288	472
TCONS_00248117	TAES_LNC009158,1	87.295	732
TCONS_00248118	TAES_LNC009158,9	83.062	738
TCONS_00214549	TAES_LNC009196,1	93.728	287
TCONS_00215581	TAES_LNC006234,1	89.858	493
TCONS_00242754	TAES_LNC004159,2	90.547	201
TCONS_00216704	TAES_LNC013194,1	82.656	369
TCONS_00216705	TAES_LNC006134,3	89.078	293
TCONS_00244011	TAES_LNC006353,1	84.98	759
TCONS_00248175	TAES_LNC006360,6	85.839	459
TCONS_00244112	TAES_LNC006360,2	85.492	386
TCONS_00244643	TAES_LNC008088,1	88.202	356
TCONS_00245519	TAES_LNC022751,1	82.796	279
TCONS_00247129	TAES_LNC009518,1	91.468	293
TCONS_00220602	TAES_LNC009499,1	87.112	419
TCONS_00248603	TAES_LNC011034,1	85.429	350
TCONS_00248650	TAES_LNC012878,1	84.836	488
TCONS_00249174	TAES_LNC011137,1	91.384	383
TCONS_00287892	TAES_LNC009670,2	87.597	258
TCONS_00249922	TAES_LNC019203,1	91.213	239
TCONS_00250089	TAES_LNC024418,5	94	200
TCONS_00269939	TAES_LNC009813,1	86.26	393
TCONS_00270250	TAES_LNC018473,2	83.532	419
TCONS_00270251	TAES_LNC001549,1	89.456	294
TCONS_00250890	TAES_LNC011417,1	80.697	373
TCONS_00251110	TAES_LNC009883,1	92.636	258
TCONS_00270922	TAES_LNC011450,1	85.014	347
TCONS_00270923	TAES_LNC012985,3	84.615	325
TCONS_00271027	TAES_LNC011452,1	91.165	249
TCONS_00271637	TAES_LNC025627,1	90.294	340
TCONS_00287954	TAES_LNC022703,2	80.743	296
TCONS_00271958	TAES_LNC011520,1	92.07	227
TCONS_00252217	TAES_LNC000708,3	80.702	285
TCONS_00252218	TAES_LNC004576,1	80.297	269
TCONS_00272581	TAES_LNC016222,1	81.14	228
TCONS_00272605	TAES_LNC009989,1	85.098	255
TCONS_00252484	TAES_LNC013073,1	82.105	570
TCONS_00287978	TAES_LNC011548,1	80	445
TCONS_00287992	TAES_LNC024868,1	99.803	507
TCONS_00273472	TAES_LNC010033,1	81.395	215
TCONS_00287999	TAES_LNC010039,2	93.987	316
TCONS_00273759	TAES_LNC013137,1	91.083	314
TCONS_00273914	TAES_LNC010049,1	84.091	220
TCONS_00273938	TAES_LNC010049,2	85.558	457
TCONS_00273942	TAES_LNC023222,1	87.833	526
TCONS_00288016	TAES_LNC013155,1	84.821	560
TCONS_00253767	TAES_LNC011634,2	91.636	275
TCONS_00274961	TAES_LNC011686,1	90.521	211
TCONS_00275092	TAES_LNC011689,1	88.493	365
TCONS_00275123	TAES_LNC025668,1	81.643	207
TCONS_00255083	TAES_LNC001797,1	87.615	218
TCONS_00288054	TAES_LNC010147,2	89.2	250
TCONS_00288062	TAES_LNC007757,1	96.321	299
TCONS_00276177	TAES_LNC020558,2	84.681	235
TCONS_00276634	TAES_LNC000775,1	88.66	291
TCONS_00256164	TAES_LNC012693,3	80.929	409
TCONS_00256420	TAES_LNC016994,6	82.789	459
TCONS_00277146	TAES_LNC007017,1	90.84	655
TCONS_00256596	TAES_LNC024087,1	91.349	289
TCONS_00256674	TAES_LNC008562,1	88.768	276
TCONS_00277600	TAES_LNC018042,1	89.305	374
TCONS_00256962	TAES_LNC011428,2	89.431	369
TCONS_00278018	TAES_LNC024746,1	85.026	768
TCONS_00257355	TAES_LNC011861,2	89.951	408
TCONS_00278315	TAES_LNC017513,1	80.058	346
TCONS_00288143	TAES_LNC007078,1	90.204	245
TCONS_00257619	TAES_LNC001425,1	88.398	362
TCONS_00257640	TAES_LNC028298,2	84.4	250
TCONS_00288147	TAES_LNC010082,1	83.178	214
TCONS_00258125	TAES_LNC023691,2	84.746	236
TCONS_00258422	TAES_LNC027622,1	88.276	435
TCONS_00279065	TAES_LNC014439,1	82.9	269
TCONS_00258843	TAES_LNC011714,1	82.392	301
TCONS_00279445	TAES_LNC012153,2	84.647	482
TCONS_00259304	TAES_LNC005397,2	82.5	280
TCONS_00288179	TAES_LNC024299,1	86.622	1196
TCONS_00288185	TAES_LNC017988,1	90.345	290
TCONS_00259766	TAES_LNC014232,1	90.708	226
TCONS_00279961	TAES_LNC019291,1	85.232	474
TCONS_00259798	TAES_LNC014962,4	82.55	1043
TCONS_00259799	TAES_LNC000586,3	81.862	419
TCONS_00288188	TAES_LNC012213,2	93.151	292
TCONS_00260425	TAES_LNC013498,1	92.211	398
TCONS_00260697	TAES_LNC014039,1	89.078	293
TCONS_00281331	TAES_LNC010603,1	83.059	425
TCONS_00261393	TAES_LNC011515,1	87.273	220
TCONS_00281651	TAES_LNC012269,2	90.252	595
TCONS_00281657	TAES_LNC012269,1	88.796	357
TCONS_00288228	TAES_LNC010618,1	88.991	218
TCONS_00288241	TAES_LNC012330,1	81.36	397
TCONS_00262726	TAES_LNC012498,1	85.088	342
TCONS_00263143	TAES_LNC006267,1	84.559	408
TCONS_00288278	TAES_LNC010728,1	85.117	383
TCONS_00284690	TAES_LNC018414,1	80.09	221
TCONS_00288303	TAES_LNC010791,1	93.333	240
TCONS_00288316	TAES_LNC010836,1	83.564	651
TCONS_00285607	TAES_LNC013742,1	81.723	476
TCONS_00285608	TAES_LNC010854,1	89.216	408
TCONS_00265528	TAES_LNC025786,2	90.506	316
TCONS_00285645	TAES_LNC010858,1	82.769	325
TCONS_00265633	TAES_LNC027887,1	87.44	207
TCONS_00288329	TAES_LNC012602,1	81.404	855
TCONS_00265642	TAES_LNC008971,1	80.717	223
TCONS_00288333	TAES_LNC009546,1	85.656	244
TCONS_00265949	TAES_LNC013765,1	92.308	260
TCONS_00265951	TAES_LNC012633,1	85.352	355
TCONS_00285860	TAES_LNC017586,1	84.649	228
TCONS_00285889	TAES_LNC021796,1	87.395	238
TCONS_00286077	TAES_LNC012652,2	83.962	530
TCONS_00288348	TAES_LNC017246,1	81.373	306
TCONS_00266352	TAES_LNC013775,1	86.341	593
TCONS_00266931	TAES_LNC004714,1	82.338	402
TCONS_00287163	TAES_LNC021196,1	84.477	277
TCONS_00287164	TAES_LNC021196,2	84.962	266
TCONS_00287323	TAES_LNC013847,1	95.39	282
TCONS_00287324	TAES_LNC012753,1	85.879	347
TCONS_00267540	TAES_LNC012783,1	90.728	302
TCONS_00288513	TAES_LNC002617,1	89.526	401
TCONS_00312384	TAES_LNC013899,1	88.419	449
TCONS_00338113	TAES_LNC017306,1	80.097	412
TCONS_00289458	TAES_LNC013974,1	90.617	405
TCONS_00289815	TAES_LNC017351,1	88.348	781
TCONS_00289877	TAES_LNC017357,1	86.765	204
TCONS_00338139	TAES_LNC002428,1	83.812	383
TCONS_00314559	TAES_LNC002376,1	87.327	434
TCONS_00290770	TAES_LNC002302,1	92.771	498
TCONS_00315633	TAES_LNC017491,2	85.075	603
TCONS_00315801	TAES_LNC015142,3	80.159	252
TCONS_00316402	TAES_LNC009929,1	84.912	285
TCONS_00292031	TAES_LNC011241,1	82.353	221
TCONS_00317013	TAES_LNC014214,1	92.642	299
TCONS_00292640	TAES_LNC001500,1	80.923	325
TCONS_00338253	TAES_LNC017628,1	80.529	416
TCONS_00338266	TAES_LNC023177,1	82.49	731
TCONS_00319301	TAES_LNC017668,2	91.064	235
TCONS_00338272	TAES_LNC023002,1	80.822	292
TCONS_00294828	TAES_LNC020763,1	84.151	265
TCONS_00294830	TAES_LNC012654,1	84.434	212
TCONS_00320323	TAES_LNC025091,1	86.093	302
TCONS_00295927	TAES_LNC007492,1	88.308	325
TCONS_00321783	TAES_LNC005012,1	83.225	769
TCONS_00322011	TAES_LNC026252,1	92.342	222
TCONS_00322013	TAES_LNC007080,2	89.256	242
TCONS_00338325	TAES_LNC014496,1	89.008	373
TCONS_00296617	TAES_LNC010537,1	81.683	202
TCONS_00297468	TAES_LNC015989,1	88.829	555
TCONS_00297668	TAES_LNC016773,1	90.141	213
TCONS_00338359	TAES_LNC016250,1	84.348	230
TCONS_00298082	TAES_LNC005364,1	84.651	215
TCONS_00298460	TAES_LNC017870,1	85.859	396
TCONS_00298879	TAES_LNC027354,1	85.714	203
TCONS_00338378	TAES_LNC017891,1	84.974	386
TCONS_00324353	TAES_LNC017893,2	86.081	1286
TCONS_00299161	TAES_LNC001837,1	87.324	284
TCONS_00324492	TAES_LNC016064,1	89.61	231
TCONS_00338390	TAES_LNC027546,1	84.674	659
TCONS_00338393	TAES_LNC006868,1	98.12	266
TCONS_00324991	TAES_LNC008864,2	82.298	322
TCONS_00299654	TAES_LNC021310,2	81.143	350
TCONS_00299661	TAES_LNC021310,3	80.638	470
TCONS_00325102	TAES_LNC003412,2	89.313	262
TCONS_00338437	TAES_LNC007731,2	83.308	665
TCONS_00325660	TAES_LNC006622,1	87.229	415
TCONS_00300387	TAES_LNC008744,3	86.542	483
TCONS_00300388	TAES_LNC024443,3	85.185	324
TCONS_00300577	TAES_LNC022188,4	86.066	244
TCONS_00325982	TAES_LNC014742,1	84.758	269
TCONS_00338453	TAES_LNC028154,1	86.184	304
TCONS_00326368	TAES_LNC028103,2	81.452	496
TCONS_00326501	TAES_LNC016171,1	98.618	217
TCONS_00301146	TAES_LNC018508,1	94.619	223
TCONS_00338482	TAES_LNC018050,3	98.824	255
TCONS_00301669	TAES_LNC016357,2	84.229	577
TCONS_00327926	TAES_LNC020483,2	90	200
TCONS_00338497	TAES_LNC023941,2	80.392	612
TCONS_00338505	TAES_LNC016988,5	93.75	288
TCONS_00328876	TAES_LNC001823,1	87.965	565
TCONS_00303623	TAES_LNC016495,2	90.244	205
TCONS_00329644	TAES_LNC018152,1	90.228	307
TCONS_00303725	TAES_LNC016045,1	80.668	419
TCONS_00303873	TAES_LNC023025,6	82	200
TCONS_00338534	TAES_LNC015027,1	81.551	477
TCONS_00329890	TAES_LNC009365,1	81.707	246
TCONS_00338536	TAES_LNC012872,1	98.195	277
TCONS_00304198	TAES_LNC015010,1	80.822	219
TCONS_00330117	TAES_LNC016530,1	89.168	914
TCONS_00304291	TAES_LNC015003,1	80.705	482
TCONS_00338548	TAES_LNC018189,1	90.096	313
TCONS_00330873	TAES_LNC016552,1	90.5	200
TCONS_00304791	TAES_LNC018207,1	92.245	245
TCONS_00338556	TAES_LNC016565,1	88.596	228
TCONS_00304906	TAES_LNC018215,1	93.667	679
TCONS_00331218	TAES_LNC020193,1	86.792	212
TCONS_00331442	TAES_LNC015053,3	91.689	373
TCONS_00331825	TAES_LNC027521,1	88.65	326
TCONS_00332481	TAES_LNC025327,1	84.308	325
TCONS_00332482	TAES_LNC015008,2	81.416	339
TCONS_00332494	TAES_LNC015120,1	82.996	494
TCONS_00306403	TAES_LNC010116,1	83.516	273
TCONS_00306851	TAES_LNC016864,1	83.742	326
TCONS_00333233	TAES_LNC015166,5	85.274	292
TCONS_00307263	TAES_LNC015205,1	85.714	210
TCONS_00333993	TAES_LNC018384,1	92.105	228
TCONS_00334322	TAES_LNC016453,1	85.538	325
TCONS_00308687	TAES_LNC016831,1	88.868	521
TCONS_00308975	TAES_LNC019279,2	97.963	491
TCONS_00309253	TAES_LNC016876,1	83.439	471
TCONS_00335424	TAES_LNC025328,1	85.075	201
TCONS_00335546	TAES_LNC020908,2	88.21	229
TCONS_00309538	TAES_LNC004750,1	96.444	225
TCONS_00309673	TAES_LNC000103,2	92.099	405
TCONS_00309726	TAES_LNC013040,3	82.824	262
TCONS_00338661	TAES_LNC018519,1	82.276	457
TCONS_00309961	TAES_LNC018520,1	91.667	204
TCONS_00336332	TAES_LNC016994,3	85.026	975
TCONS_00309973	TAES_LNC018524,4	84.522	827
TCONS_00336336	TAES_LNC016994,8	86.545	602
TCONS_00336337	TAES_LNC018524,3	82.609	920
TCONS_00336501	TAES_LNC018402,1	85.417	336
TCONS_00310384	TAES_LNC006206,3	88.608	237
TCONS_00336878	TAES_LNC007095,1	84.052	232
TCONS_00336881	TAES_LNC024599,1	85.688	538
TCONS_00310471	TAES_LNC017058,1	87.931	348
TCONS_00336997	TAES_LNC014573,1	86.897	290
TCONS_00336999	TAES_LNC006018,1	82.709	561
TCONS_00337000	TAES_LNC011914,1	85.839	459
TCONS_00337001	TAES_LNC004386,1	82.54	756
TCONS_00337006	TAES_LNC008692,1	90.909	297
TCONS_00337007	TAES_LNC025437,1	84.668	437
TCONS_00337011	TAES_LNC025437,2	83.077	325
TCONS_00338811	TAES_LNC007477,1	88.014	292
TCONS_00350831	TAES_LNC019596,1	84.167	240
TCONS_00338893	TAES_LNC025006,7	84.57	337
TCONS_00350835	TAES_LNC023601,1	85.563	284
TCONS_00350838	TAES_LNC023655,1	85.235	298
TCONS_00339094	TAES_LNC023790,1	93.498	446
TCONS_00345701	TAES_LNC015772,1	93.72	207
TCONS_00339725	TAES_LNC025873,1	85.154	586
TCONS_00350869	TAES_LNC003357,1	88.352	704
TCONS_00339880	TAES_LNC003081,1	92.388	381
TCONS_00339889	TAES_LNC023346,4	88.688	221
TCONS_00346305	TAES_LNC003905,1	91.76	267
TCONS_00346650	TAES_LNC015277,1	85.845	219
TCONS_00350887	TAES_LNC007001,1	87.879	330
TCONS_00350898	TAES_LNC006246,1	84.42	276
TCONS_00350908	TAES_LNC001035,1	86.397	272
TCONS_00340998	TAES_LNC009953,1	90.531	433
TCONS_00341361	TAES_LNC001675,1	85.256	312
TCONS_00347856	TAES_LNC013243,1	88.052	385
TCONS_00347860	TAES_LNC019629,1	87.467	383
TCONS_00342126	TAES_LNC017776,1	92.027	301
TCONS_00348562	TAES_LNC026765,1	85.398	452
TCONS_00342856	TAES_LNC028183,2	90.203	541
TCONS_00348874	TAES_LNC019279,3	97.338	789
TCONS_00343115	TAES_LNC014355,2	80.169	474
TCONS_00349426	TAES_LNC021775,1	82.301	565
TCONS_00349437	TAES_LNC018795,1	90.083	242
TCONS_00349438	TAES_LNC019842,2	88.333	240
TCONS_00350964	TAES_LNC005054,1	87.05	278
TCONS_00350971	TAES_LNC004031,1	85.662	272
TCONS_00350975	TAES_LNC023629,1	80.214	374
TCONS_00349883	TAES_LNC028426,1	98.78	246
TCONS_00349983	TAES_LNC001962,3	87.755	245
TCONS_00350985	TAES_LNC002743,2	81.857	474
TCONS_00350196	TAES_LNC028426,2	96.569	204
TCONS_00344702	TAES_LNC028525,1	81.387	274

## Sheet: H.vulgare_PLncDB
List of conserved and novel barley lncRNAs; barley lncRNAs (from this study) homologous to the known barley lncRNAs
barley lncRNA (this study)	H. vulgare lncRNA accession	identyity [%]	alignment length
TCONS_00299589	HVUL_LNC018753,1	100	4099
TCONS_00167946	HVUL_LNC010918,2	100	3872
TCONS_00167942	HVUL_LNC010918,1	100	3684
TCONS_00167944	HVUL_LNC010918,1	100	3684
TCONS_00167945	HVUL_LNC010918,1	100	3684
TCONS_00340537	HVUL_LNC021093,3	100	3097
TCONS_00010098	HVUL_LNC001503,2	100	2935
TCONS_00058250	HVUL_LNC004777,3	100	2687
TCONS_00325662	HVUL_LNC019018,1	100	2652
TCONS_00183722	HVUL_LNC010161,1	100	2645
TCONS_00011408	HVUL_LNC001604,1	100	2644
TCONS_00143997	HVUL_LNC007789,1	100	2541
TCONS_00010097	HVUL_LNC001503,2	100	2520
TCONS_00003924	HVUL_LNC000512,1	100	2507
TCONS_00268099	HVUL_LNC014520,1	100	2456
TCONS_00228466	HVUL_LNC012584,1	100	2453
TCONS_00035071	HVUL_LNC020781,1	100	2443
TCONS_00106138	HVUL_LNC006736,6	100	2366
TCONS_00180942	HVUL_LNC009267,2	100	2338
TCONS_00285860	HVUL_LNC017040,4	100	2329
TCONS_00073345	HVUL_LNC002760,1	100	2236
TCONS_00189727	HVUL_LNC010898,1	100	2225
TCONS_00288147	HVUL_LNC016015,2	100	2178
TCONS_00162226	HVUL_LNC010079,2	100	2095
TCONS_00325661	HVUL_LNC019018,6	100	2064
TCONS_00197703	HVUL_LNC011618,1	100	2033
TCONS_00235039	HVUL_LNC013337,7	100	2005
TCONS_00235048	HVUL_LNC013337,7	100	2005
TCONS_00154272	HVUL_LNC008491,3	100	1990
TCONS_00181714	HVUL_LNC009526,1	100	1983
TCONS_00183720	HVUL_LNC010161,1	100	1982
TCONS_00235051	HVUL_LNC013337,5	100	1980
TCONS_00202986	HVUL_LNC012646,2	100	1976
TCONS_00058247	HVUL_LNC004777,3	100	1975
TCONS_00106137	HVUL_LNC006736,6	100	1963
TCONS_00035065	HVUL_LNC020781,1	100	1956
TCONS_00035066	HVUL_LNC020781,1	100	1956
TCONS_00083277	HVUL_LNC004500,1	100	1938
TCONS_00031003	HVUL_LNC001543,2	100	1859
TCONS_00035155	HVUL_LNC001948,3	100	1857
TCONS_00182306	HVUL_LNC009652,1	100	1850
TCONS_00006800	HVUL_LNC001089,1	100	1834
TCONS_00183535	HVUL_LNC010098,6	100	1832
TCONS_00299430	HVUL_LNC018720,1	100	1831
TCONS_00140672	HVUL_LNC007695,2	100	1819
TCONS_00031000	HVUL_LNC001543,4	100	1810
TCONS_00035063	HVUL_LNC020781,1	100	1792
TCONS_00035064	HVUL_LNC020781,1	100	1792
TCONS_00035068	HVUL_LNC020781,1	100	1792
TCONS_00345116	HVUL_LNC020781,1	100	1786
TCONS_00031002	HVUL_LNC001543,4	100	1772
TCONS_00031006	HVUL_LNC001543,4	100	1772
TCONS_00031008	HVUL_LNC001543,4	100	1772
TCONS_00031010	HVUL_LNC001543,4	100	1772
TCONS_00256677	HVUL_LNC015781,1	100	1757
TCONS_00227601	HVUL_LNC012398,2	100	1754
TCONS_00325660	HVUL_LNC019018,2	100	1731
TCONS_00079287	HVUL_LNC003621,1	100	1726
TCONS_00180759	HVUL_LNC009198,7	100	1717
TCONS_00298082	HVUL_LNC018521,1	100	1717
TCONS_00084221	HVUL_LNC004674,1	100	1706
TCONS_00006984	HVUL_LNC001113,5	100	1705
TCONS_00006987	HVUL_LNC001113,2	100	1697
TCONS_00239328	HVUL_LNC013701,1	100	1685
TCONS_00194959	HVUL_LNC008929,1	100	1678
TCONS_00183536	HVUL_LNC010098,6	100	1660
TCONS_00055115	HVUL_LNC004324,1	100	1658
TCONS_00183721	HVUL_LNC010162,1	100	1642
TCONS_00226673	HVUL_LNC012052,1	100	1650
TCONS_00054697	HVUL_LNC004197,1	100	1635
TCONS_00067738	HVUL_LNC005810,1	100	1633
TCONS_00067742	HVUL_LNC005810,1	100	1633
TCONS_00003089	HVUL_LNC000345,2	100	1619
TCONS_00003090	HVUL_LNC000345,2	100	1619
TCONS_00336881	HVUL_LNC020615,1	100	1614
TCONS_00226670	HVUL_LNC012049,1	100	1604
TCONS_00080730	HVUL_LNC003866,1	100	1596
TCONS_00099525	HVUL_LNC003667,1	100	1594
TCONS_00288078	HVUL_LNC015570,1	100	1592
TCONS_00336882	HVUL_LNC020615,2	100	1581
TCONS_00265105	HVUL_LNC016960,1	100	1571
TCONS_00099842	HVUL_LNC005251,1	100	1569
TCONS_00235045	HVUL_LNC013337,9	100	1566
TCONS_00347611	HVUL_LNC021215,1	100	1563
TCONS_00014194	HVUL_LNC001939,1	100	1562
TCONS_00014195	HVUL_LNC001939,1	100	1562
TCONS_00161898	HVUL_LNC009937,1	100	1557
TCONS_00180758	HVUL_LNC009198,7	100	1547
TCONS_00180763	HVUL_LNC009198,7	100	1547
TCONS_00180768	HVUL_LNC009198,7	100	1547
TCONS_00180755	HVUL_LNC009198,7	100	1543
TCONS_00180765	HVUL_LNC009198,7	100	1543
TCONS_00276176	HVUL_LNC015468,1	100	1537
TCONS_00111222	HVUL_LNC007581,3	100	1536
TCONS_00054692	HVUL_LNC004197,15	100	1534
TCONS_00344947	HVUL_LNC020755,4	100	1534
TCONS_00180764	HVUL_LNC009198,7	100	1533
TCONS_00321780	HVUL_LNC018260,3	100	1529
TCONS_00099490	HVUL_LNC003489,1	100	1530
TCONS_00084225	HVUL_LNC004674,1	100	1528
TCONS_00084226	HVUL_LNC004674,1	100	1528
TCONS_00084227	HVUL_LNC004674,1	100	1528
TCONS_00141815	HVUL_LNC007718,1	100	1525
TCONS_00141816	HVUL_LNC007718,1	100	1525
TCONS_00141820	HVUL_LNC007718,1	100	1525
TCONS_00141821	HVUL_LNC007718,1	100	1525
TCONS_00141822	HVUL_LNC007718,1	100	1525
TCONS_00237421	HVUL_LNC013522,1	100	1525
TCONS_00329892	HVUL_LNC019786,1	100	1515
TCONS_00136587	HVUL_LNC007566,1	100	1503
TCONS_00287885	HVUL_LNC014594,1	100	1500
TCONS_00267500	HVUL_LNC017165,2	100	1500
TCONS_00171018	HVUL_LNC011190,1	100	1486
TCONS_00346959	HVUL_LNC021108,1	100	1485
TCONS_00346960	HVUL_LNC021108,1	100	1485
TCONS_00232295	HVUL_LNC013057,1	100	1481
TCONS_00346958	HVUL_LNC021108,1	100	1473
TCONS_00345113	HVUL_LNC020781,1	100	1469
TCONS_00300630	HVUL_LNC019122,2	100	1466
TCONS_00281906	HVUL_LNC016618,1	100	1461
TCONS_00107999	HVUL_LNC007059,12	100	1459
TCONS_00108001	HVUL_LNC007059,12	100	1459
TCONS_00108005	HVUL_LNC007059,12	100	1459
TCONS_00195049	HVUL_LNC009476,1	100	1454
TCONS_00226672	HVUL_LNC012049,1	100	1444
TCONS_00288004	HVUL_LNC015147,1	100	1442
TCONS_00130082	HVUL_LNC006535,7	100	1439
TCONS_00031004	HVUL_LNC001543,2	100	1436
TCONS_00081789	HVUL_LNC004217,1	100	1431
TCONS_00034029	HVUL_LNC001772,1	100	1422
TCONS_00081788	HVUL_LNC004217,1	100	1422
TCONS_00205080	HVUL_LNC012898,6	100	1422
TCONS_00195337	HVUL_LNC011253,1	100	1416
TCONS_00160816	HVUL_LNC009458,7	100	1415
TCONS_00330381	HVUL_LNC019850,4	100	1412
TCONS_00031005	HVUL_LNC001543,2	100	1404
TCONS_00031007	HVUL_LNC001543,2	100	1404
TCONS_00195038	HVUL_LNC009366,1	100	1403
TCONS_00235043	HVUL_LNC013337,7	100	1401
TCONS_00330396	HVUL_LNC019850,7	100	1398
TCONS_00330398	HVUL_LNC019850,7	100	1398
TCONS_00054683	HVUL_LNC004197,1	100	1397
TCONS_00054684	HVUL_LNC004197,1	100	1397
TCONS_00055880	HVUL_LNC004441,1	100	1396
TCONS_00346420	HVUL_LNC021033,1	100	1396
TCONS_00042719	HVUL_LNC000904,1	100	1393
TCONS_00006983	HVUL_LNC001113,3	100	1390
TCONS_00054472	HVUL_LNC004109,1	100	1386
TCONS_00160817	HVUL_LNC009458,6	100	1378
TCONS_00158315	HVUL_LNC008917,1	100	1375
TCONS_00260515	HVUL_LNC016443,1	100	1374
TCONS_00054688	HVUL_LNC004197,1	100	1372
TCONS_00160815	HVUL_LNC009458,4	100	1370
TCONS_00224986	HVUL_LNC011760,1	100	1367
TCONS_00081390	HVUL_LNC004109,1	100	1365
TCONS_00194948	HVUL_LNC008844,1	100	1361
TCONS_00232296	HVUL_LNC013057,2	100	1361
TCONS_00236264	HVUL_LNC013465,1	100	1358
TCONS_00236265	HVUL_LNC013465,1	100	1358
TCONS_00236266	HVUL_LNC013465,1	100	1358
TCONS_00236267	HVUL_LNC013465,1	100	1358
TCONS_00330384	HVUL_LNC019850,5	100	1357
TCONS_00079754	HVUL_LNC003701,1	100	1356
TCONS_00288125	HVUL_LNC015894,1	100	1356
TCONS_00031009	HVUL_LNC001543,7	100	1355
TCONS_00317942	HVUL_LNC017872,1	100	1354
TCONS_00141818	HVUL_LNC007718,1	100	1353
TCONS_00160821	HVUL_LNC009458,12	100	1353
TCONS_00055109	HVUL_LNC004324,1	100	1349
TCONS_00055110	HVUL_LNC004324,1	100	1349
TCONS_00314006	HVUL_LNC017403,1	100	1346
TCONS_00082773	HVUL_LNC004421,1	100	1340
TCONS_00167716	HVUL_LNC010898,1	100	1340
TCONS_00258304	HVUL_LNC016110,2	100	1338
TCONS_00260235	HVUL_LNC016398,1	100	1334
TCONS_00179533	HVUL_LNC009071,1	100	1333
TCONS_00195085	HVUL_LNC009745,1	100	1333
TCONS_00197533	HVUL_LNC011587,1	100	1335
TCONS_00270788	HVUL_LNC014827,1	100	1332
TCONS_00068847	HVUL_LNC005944,1	100	1330
TCONS_00197534	HVUL_LNC011587,1	100	1329
TCONS_00162324	HVUL_LNC010122,3	100	1325
TCONS_00109961	HVUL_LNC007499,1	100	1323
TCONS_00348600	HVUL_LNC021360,1	100	1323
TCONS_00194354	HVUL_LNC011242,1	100	1321
TCONS_00171932	HVUL_LNC011242,1	100	1321
TCONS_00107373	HVUL_LNC006952,1	100	1316
TCONS_00227258	HVUL_LNC012295,2	100	1316
TCONS_00130085	HVUL_LNC006535,14	100	1311
TCONS_00204802	HVUL_LNC012864,2	100	1311
TCONS_00299625	HVUL_LNC018784,1	100	1311
TCONS_00054473	HVUL_LNC004109,3	100	1308
TCONS_00160819	HVUL_LNC009458,13	100	1308
TCONS_00345114	HVUL_LNC020781,1	100	1308
TCONS_00221651	HVUL_LNC011410,1	100	1307
TCONS_00221652	HVUL_LNC011410,1	100	1307
TCONS_00221653	HVUL_LNC011410,1	100	1307
TCONS_00177896	HVUL_LNC008809,1	100	1304
TCONS_00276839	HVUL_LNC015613,1	100	1303
TCONS_00325656	HVUL_LNC019018,1	100	1302
TCONS_00203860	HVUL_LNC012769,3	100	1301
TCONS_00325657	HVUL_LNC019018,1	100	1301
TCONS_00054682	HVUL_LNC004197,2	100	1299
TCONS_00035156	HVUL_LNC001948,2	100	1295
TCONS_00016714	HVUL_LNC002169,5	100	1287
TCONS_00039076	HVUL_LNC002230,2	100	1284
TCONS_00288046	HVUL_LNC015360,1	100	1284
TCONS_00345111	HVUL_LNC020781,1	100	1283
TCONS_00160825	HVUL_LNC009458,10	100	1280
TCONS_00178160	HVUL_LNC008868,1	100	1279
TCONS_00031011	HVUL_LNC001543,6	100	1276
TCONS_00297468	HVUL_LNC018400,2	100	1276
TCONS_00298083	HVUL_LNC018521,1	100	1276
TCONS_00330400	HVUL_LNC019850,8	100	1274
TCONS_00130086	HVUL_LNC006535,3	100	1268
TCONS_00271027	HVUL_LNC014847,1	100	1268
TCONS_00271028	HVUL_LNC014847,1	100	1268
TCONS_00255939	HVUL_LNC015513,1	100	1267
TCONS_00162322	HVUL_LNC010122,2	100	1265
TCONS_00161305	HVUL_LNC009698,4	100	1262
TCONS_00034028	HVUL_LNC001772,2	100	1260
TCONS_00330380	HVUL_LNC019850,4	100	1255
TCONS_00330388	HVUL_LNC019850,4	100	1255
TCONS_00025708	HVUL_LNC000821,1	100	1254
TCONS_00160809	HVUL_LNC009456,1	100	1250
TCONS_00204803	HVUL_LNC012864,4	100	1250
TCONS_00330386	HVUL_LNC019850,4	100	1247
TCONS_00330390	HVUL_LNC019850,4	100	1247
TCONS_00330397	HVUL_LNC019850,4	100	1247
TCONS_00225521	HVUL_LNC011836,1	100	1253
TCONS_00054025	HVUL_LNC003928,1	100	1244
TCONS_00160810	HVUL_LNC009456,2	100	1244
TCONS_00082038	HVUL_LNC004265,2	100	1241
TCONS_00235036	HVUL_LNC013337,2	100	1238
TCONS_00235047	HVUL_LNC013337,2	100	1238
TCONS_00186125	HVUL_LNC010543,1	100	1237
TCONS_00259803	HVUL_LNC016309,1	100	1237
TCONS_00247987	HVUL_LNC013070,1	100	1233
TCONS_00144727	HVUL_LNC007797,1	100	1231
TCONS_00144746	HVUL_LNC007797,1	100	1231
TCONS_00330389	HVUL_LNC019850,7	100	1231
TCONS_00084078	HVUL_LNC004642,1	100	1227
TCONS_00254373	HVUL_LNC015252,1	100	1223
TCONS_00290771	HVUL_LNC017595,2	100	1222
TCONS_00259801	HVUL_LNC016309,1	100	1221
TCONS_00188806	HVUL_LNC010833,3	100	1220
TCONS_00153374	HVUL_LNC007411,1	100	1218
TCONS_00079752	HVUL_LNC003701,1	100	1216
TCONS_00203857	HVUL_LNC012769,3	100	1216
TCONS_00203862	HVUL_LNC012769,3	100	1216
TCONS_00203865	HVUL_LNC012769,3	100	1215
TCONS_00037184	HVUL_LNC002112,1	100	1214
TCONS_00204800	HVUL_LNC012864,1	100	1214
TCONS_00338511	HVUL_LNC019601,1	100	1213
TCONS_00098241	HVUL_LNC006015,1	100	1212
TCONS_00057362	HVUL_LNC004683,1	100	1203
TCONS_00288312	HVUL_LNC016949,1	100	1202
TCONS_00007865	HVUL_LNC001209,1	100	1201
TCONS_00160813	HVUL_LNC009458,1	100	1199
TCONS_00082036	HVUL_LNC004265,1	100	1197
TCONS_00080939	HVUL_LNC003930,2	100	1192
TCONS_00204817	HVUL_LNC012864,4	100	1192
TCONS_00160814	HVUL_LNC009458,5	100	1191
TCONS_00277595	HVUL_LNC015854,1	100	1191
TCONS_00202302	HVUL_LNC012478,1	100	1190
TCONS_00235037	HVUL_LNC013337,2	100	1190
TCONS_00235040	HVUL_LNC013337,2	100	1190
TCONS_00235041	HVUL_LNC013337,2	100	1190
TCONS_00235044	HVUL_LNC013337,2	100	1190
TCONS_00235050	HVUL_LNC013337,2	100	1190
TCONS_00350983	HVUL_LNC021461,1	100	1187
TCONS_00059790	HVUL_LNC004974,1	100	1185
TCONS_00298930	HVUL_LNC018667,1	100	1180
TCONS_00348602	HVUL_LNC021360,1	100	1180
TCONS_00144726	HVUL_LNC007797,1	100	1179
TCONS_00144745	HVUL_LNC007797,1	100	1179
TCONS_00228904	HVUL_LNC012665,2	100	1178
TCONS_00178190	HVUL_LNC008877,2	100	1176
TCONS_00178191	HVUL_LNC008877,2	100	1176
TCONS_00195106	HVUL_LNC009913,1	100	1175
TCONS_00235038	HVUL_LNC013337,2	100	1173
TCONS_00230332	HVUL_LNC012799,2	100	1172
TCONS_00224989	HVUL_LNC011760,2	100	1170
TCONS_00330393	HVUL_LNC019850,3	100	1170
TCONS_00252484	HVUL_LNC014983,1	100	1168
TCONS_00174760	HVUL_LNC008560,2	100	1167
TCONS_00005864	HVUL_LNC000820,3	100	1166
TCONS_00326079	HVUL_LNC019180,1	100	1165
TCONS_00005814	HVUL_LNC000814,1	100	1164
TCONS_00161400	HVUL_LNC009752,1	100	1164
TCONS_00251100	HVUL_LNC014828,2	100	1162
TCONS_00251101	HVUL_LNC014828,2	100	1162
TCONS_00251102	HVUL_LNC014828,2	100	1162
TCONS_00251103	HVUL_LNC014828,2	100	1162
TCONS_00256448	HVUL_LNC015671,2	100	1162
TCONS_00280135	HVUL_LNC016336,1	100	1160
TCONS_00259989	HVUL_LNC016336,1	100	1160
TCONS_00057361	HVUL_LNC004683,2	100	1159
TCONS_00100057	HVUL_LNC006032,1	100	1159
TCONS_00174761	HVUL_LNC008560,2	100	1159
TCONS_00162323	HVUL_LNC010122,1	100	1157
TCONS_00077429	HVUL_LNC003272,2	100	1154
TCONS_00160811	HVUL_LNC009458,2	100	1154
TCONS_00350953	HVUL_LNC021461,1	100	1154
TCONS_00227260	HVUL_LNC012295,2	100	1152
TCONS_00329987	HVUL_LNC019796,1	100	1147
TCONS_00130087	HVUL_LNC006535,7	100	1146
TCONS_00239323	HVUL_LNC013701,1	100	1146
TCONS_00239326	HVUL_LNC013701,1	100	1146
TCONS_00239327	HVUL_LNC013701,1	100	1146
TCONS_00195548	HVUL_LNC011296,1	100	1145
TCONS_00290772	HVUL_LNC017595,1	100	1145
TCONS_00194918	HVUL_LNC008661,1	100	1144
TCONS_00259813	HVUL_LNC016309,1	100	1143
TCONS_00235042	HVUL_LNC013337,3	100	1142
TCONS_00298931	HVUL_LNC018667,2	100	1142
TCONS_00137376	HVUL_LNC007601,1	100	1140
TCONS_00056490	HVUL_LNC004504,1	100	1137
TCONS_00153364	HVUL_LNC007325,1	100	1135
TCONS_00288163	HVUL_LNC016149,1	100	1135
TCONS_00195031	HVUL_LNC009328,1	100	1131
TCONS_00260234	HVUL_LNC016398,1	100	1131
TCONS_00160820	HVUL_LNC009458,11	100	1130
TCONS_00080478	HVUL_LNC003824,1	100	1128
TCONS_00003669	HVUL_LNC000468,2	100	1125
TCONS_00054693	HVUL_LNC004197,1	100	1125
TCONS_00256449	HVUL_LNC015671,1	100	1125
TCONS_00296478	HVUL_LNC018295,1	100	1125
TCONS_00168186	HVUL_LNC010962,1	100	1124
TCONS_00277599	HVUL_LNC015857,1	100	1124
TCONS_00208014	HVUL_LNC013261,1	100	1123
TCONS_00329890	HVUL_LNC019786,1	100	1122
TCONS_00195090	HVUL_LNC009776,1	100	1120
TCONS_00300695	HVUL_LNC019198,2	100	1118
TCONS_00016699	HVUL_LNC002169,5	100	1117
TCONS_00005867	HVUL_LNC000820,2	100	1115
TCONS_00016697	HVUL_LNC002169,5	100	1115
TCONS_00038170	HVUL_LNC002169,5	100	1115
TCONS_00161813	HVUL_LNC009904,1	100	1115
TCONS_00325962	HVUL_LNC019117,1	100	1115
TCONS_00042866	HVUL_LNC001855,1	100	1114
TCONS_00243890	HVUL_LNC014162,1	100	1116
TCONS_00160824	HVUL_LNC009458,9	100	1111
TCONS_00161279	HVUL_LNC009689,1	100	1104
TCONS_00161280	HVUL_LNC009689,1	100	1104
TCONS_00161281	HVUL_LNC009689,1	100	1104
TCONS_00161282	HVUL_LNC009689,1	100	1104
TCONS_00161283	HVUL_LNC009689,1	100	1104
TCONS_00161284	HVUL_LNC009689,1	100	1104
TCONS_00161285	HVUL_LNC009689,1	100	1104
TCONS_00194955	HVUL_LNC008871,1	100	1103
TCONS_00255278	HVUL_LNC015381,1	100	1103
TCONS_00247924	HVUL_LNC012671,1	100	1101
TCONS_00256450	HVUL_LNC015671,3	100	1098
TCONS_00111223	HVUL_LNC007581,2	100	1096
TCONS_00288197	HVUL_LNC016409,1	100	1095
TCONS_00019850	HVUL_LNC002457,1	100	1094
TCONS_00011134	HVUL_LNC001585,1	100	1090
TCONS_00345304	HVUL_LNC002759,1	100	1087
TCONS_00006461	HVUL_LNC000914,2	100	1085
TCONS_00053521	HVUL_LNC003836,2	100	1083
TCONS_00054689	HVUL_LNC004197,15	100	1082
TCONS_00223470	HVUL_LNC011612,1	100	1082
TCONS_00160831	HVUL_LNC009458,8	100	1078
TCONS_00228472	HVUL_LNC012590,1	100	1078
TCONS_00114068	HVUL_LNC007689,3	100	1077
TCONS_00330395	HVUL_LNC019850,1	100	1076
TCONS_00257306	HVUL_LNC015954,2	100	1075
TCONS_00085314	HVUL_LNC004816,1	100	1074
TCONS_00303212	HVUL_LNC019676,2	100	1074
TCONS_00006462	HVUL_LNC000914,1	100	1073
TCONS_00204105	HVUL_LNC012792,1	100	1073
TCONS_00035154	HVUL_LNC001948,2	100	1072
TCONS_00110031	HVUL_LNC007508,1	100	1070
TCONS_00110033	HVUL_LNC007508,1	100	1070
TCONS_00288115	HVUL_LNC015847,1	100	1069
TCONS_00160823	HVUL_LNC009458,3	100	1066
TCONS_00174763	HVUL_LNC008560,3	100	1063
TCONS_00060187	HVUL_LNC005023,2	100	1062
TCONS_00183447	HVUL_LNC010079,2	100	1062
TCONS_00324913	HVUL_LNC018756,1	100	1062
TCONS_00324914	HVUL_LNC018756,1	100	1062
TCONS_00324917	HVUL_LNC018756,1	100	1062
TCONS_00324918	HVUL_LNC018756,1	100	1062
TCONS_00299590	HVUL_LNC018756,1	100	1062
TCONS_00038770	HVUL_LNC002209,1	100	1061
TCONS_00038771	HVUL_LNC002209,1	100	1061
TCONS_00332799	HVUL_LNC020140,1	100	1061
TCONS_00005866	HVUL_LNC000820,3	100	1060
TCONS_00162692	HVUL_LNC010215,2	100	1059
TCONS_00162693	HVUL_LNC010215,2	100	1059
TCONS_00078746	HVUL_LNC003527,1	100	1060
TCONS_00140673	HVUL_LNC007695,5	100	1057
TCONS_00142027	HVUL_LNC007725,3	100	1055
TCONS_00160812	HVUL_LNC009458,14	100	1054
TCONS_00054694	HVUL_LNC004197,3	100	1052
TCONS_00083276	HVUL_LNC004500,1	100	1052
TCONS_00325659	HVUL_LNC019018,5	100	1051
TCONS_00130089	HVUL_LNC006535,6	100	1050
TCONS_00206040	HVUL_LNC013034,1	100	1050
TCONS_00260045	HVUL_LNC016367,1	100	1049
TCONS_00260046	HVUL_LNC016367,1	100	1049
TCONS_00069860	HVUL_LNC006058,1	100	1047
TCONS_00338412	HVUL_LNC018801,1	100	1046
TCONS_00346063	HVUL_LNC020983,1	100	1045
TCONS_00288070	HVUL_LNC015509,5	100	1044
TCONS_00161759	HVUL_LNC009869,1	100	1042
TCONS_00042657	HVUL_LNC000502,2	100	1041
TCONS_00178159	HVUL_LNC008868,1	100	1041
TCONS_00067744	HVUL_LNC005810,1	100	1039
TCONS_00290770	HVUL_LNC017595,2	100	1039
TCONS_00338653	HVUL_LNC020511,1	100	1038
TCONS_00022445	HVUL_LNC000345,3	100	1037
TCONS_00161310	HVUL_LNC009698,1	100	1037
TCONS_00228898	HVUL_LNC012665,2	100	1037
TCONS_00005825	HVUL_LNC000815,1	100	1036
TCONS_00067747	HVUL_LNC005810,3	100	1036
TCONS_00317605	HVUL_LNC017844,1	100	1036
TCONS_00228899	HVUL_LNC012665,2	100	1035
TCONS_00039064	HVUL_LNC002228,1	100	1034
TCONS_00079122	HVUL_LNC003598,1	100	1034
TCONS_00204816	HVUL_LNC012864,4	100	1034
TCONS_00204820	HVUL_LNC012864,4	100	1034
TCONS_00005873	HVUL_LNC000820,2	100	1033
TCONS_00087729	HVUL_LNC005063,1	100	1033
TCONS_00027538	HVUL_LNC001170,2	100	1031
TCONS_00110027	HVUL_LNC007508,1	100	1031
TCONS_00110029	HVUL_LNC007508,1	100	1031
TCONS_00110030	HVUL_LNC007508,1	100	1031
TCONS_00110034	HVUL_LNC007508,1	100	1031
TCONS_00332381	HVUL_LNC020089,1	100	1031
TCONS_00053506	HVUL_LNC003826,1	100	1030
TCONS_00099984	HVUL_LNC005771,1	100	1030
TCONS_00228465	HVUL_LNC012584,2	100	1030
TCONS_00042769	HVUL_LNC001257,1	100	1029
TCONS_00106139	HVUL_LNC006736,7	100	1029
TCONS_00255742	HVUL_LNC015434,3	100	1029
TCONS_00109666	HVUL_LNC007421,1	100	1028
TCONS_00109668	HVUL_LNC007421,1	100	1028
TCONS_00223078	HVUL_LNC011556,1	100	1028
TCONS_00338562	HVUL_LNC019966,1	100	1027
TCONS_00030999	HVUL_LNC001543,9	100	1026
TCONS_00153433	HVUL_LNC007592,1	100	1026
TCONS_00348601	HVUL_LNC021360,1	100	1026
TCONS_00279006	HVUL_LNC016119,1	100	1024
TCONS_00276898	HVUL_LNC015635,1	100	1023
TCONS_00341212	HVUL_LNC015635,1	100	1023
TCONS_00022443	HVUL_LNC000345,4	100	1022
TCONS_00080941	HVUL_LNC003930,3	100	1022
TCONS_00256317	HVUL_LNC015634,1	100	1022
TCONS_00257305	HVUL_LNC015954,2	100	1021
TCONS_00226671	HVUL_LNC012049,2	100	1022
TCONS_00130084	HVUL_LNC006535,9	100	1019
TCONS_00195010	HVUL_LNC009228,1	100	1019
TCONS_00180827	HVUL_LNC009245,2	100	1019
TCONS_00330375	HVUL_LNC019850,5	100	1018
TCONS_00257308	HVUL_LNC015954,2	100	1016
TCONS_00043484	HVUL_LNC002531,2	100	1015
TCONS_00162327	HVUL_LNC010122,4	100	1014
TCONS_00080903	HVUL_LNC003922,1	100	1012
TCONS_00109431	HVUL_LNC007329,1	100	1012
TCONS_00298441	HVUL_LNC018564,2	100	1012
TCONS_00027539	HVUL_LNC001170,3	100	1009
TCONS_00042897	HVUL_LNC002040,1	100	1008
TCONS_00084082	HVUL_LNC004642,2	100	1008
TCONS_00202930	HVUL_LNC012635,1	100	1008
TCONS_00130790	HVUL_LNC006630,2	100	1007
TCONS_00302190	HVUL_LNC019518,1	100	1021
TCONS_00344136	HVUL_LNC021669,1	100	1007
TCONS_00344137	HVUL_LNC021669,1	100	1007
TCONS_00006107	HVUL_LNC000835,1	100	1006
TCONS_00325259	HVUL_LNC018894,2	100	1003
TCONS_00278708	HVUL_LNC021461,1	100	1002
TCONS_00042984	HVUL_LNC002401,1	100	1001
TCONS_00276177	HVUL_LNC015468,1	100	999
TCONS_00276178	HVUL_LNC015468,1	100	999
TCONS_00336336	HVUL_LNC020567,7	100	997
TCONS_00336337	HVUL_LNC020567,7	100	997
TCONS_00309979	HVUL_LNC020567,9	100	997
TCONS_00016255	HVUL_LNC002137,1	100	996
TCONS_00016257	HVUL_LNC002137,1	100	996
TCONS_00016261	HVUL_LNC002137,1	100	996
TCONS_00301788	HVUL_LNC019439,1	100	996
TCONS_00256166	HVUL_LNC015583,1	100	995
TCONS_00302798	HVUL_LNC019602,2	100	995
TCONS_00227256	HVUL_LNC012295,1	100	994
TCONS_00309976	HVUL_LNC020567,7	100	993
TCONS_00197985	HVUL_LNC011651,1	100	991
TCONS_00180938	HVUL_LNC009267,3	100	988
TCONS_00274800	HVUL_LNC015247,1	100	988
TCONS_00042665	HVUL_LNC000557,1	100	985
TCONS_00294830	HVUL_LNC018091,2	100	985
TCONS_00294833	HVUL_LNC018091,2	100	985
TCONS_00294835	HVUL_LNC018091,2	100	985
TCONS_00294837	HVUL_LNC018091,2	100	985
TCONS_00200061	HVUL_LNC011885,2	100	984
TCONS_00077262	HVUL_LNC003232,1	100	983
TCONS_00058249	HVUL_LNC004777,2	100	983
TCONS_00180825	HVUL_LNC009245,3	100	983
TCONS_00183546	HVUL_LNC010104,3	100	981
TCONS_00124428	HVUL_LNC008306,1	100	980
TCONS_00239324	HVUL_LNC013701,1	100	980
TCONS_00161540	HVUL_LNC009822,1	100	979
TCONS_00255741	HVUL_LNC015434,2	100	979
TCONS_00180939	HVUL_LNC009267,1	100	978
TCONS_00182415	HVUL_LNC009670,2	100	975
TCONS_00294263	HVUL_LNC017997,1	100	975
TCONS_00161541	HVUL_LNC009822,1	100	974
TCONS_00035070	HVUL_LNC020781,1	100	973
TCONS_00140670	HVUL_LNC007695,1	100	973
TCONS_00140671	HVUL_LNC007695,1	100	973
TCONS_00178186	HVUL_LNC008877,3	100	973
TCONS_00345117	HVUL_LNC020781,1	100	973
TCONS_00162320	HVUL_LNC010122,3	100	972
TCONS_00328708	HVUL_LNC019590,3	100	972
TCONS_00350936	HVUL_LNC021378,1	100	971
TCONS_00309678	HVUL_LNC020508,1	100	969
TCONS_00255732	HVUL_LNC015434,1	100	967
TCONS_00021669	HVUL_LNC000208,1	100	966
TCONS_00149367	HVUL_LNC007959,1	100	966
TCONS_00203681	HVUL_LNC012759,1	100	965
TCONS_00320995	HVUL_LNC018154,1	100	965
TCONS_00009235	HVUL_LNC001398,1	100	963
TCONS_00309971	HVUL_LNC020567,2	100	963
TCONS_00223354	HVUL_LNC011603,1	100	962
TCONS_00228900	HVUL_LNC012665,2	100	961
TCONS_00228903	HVUL_LNC012665,2	100	961
TCONS_00160830	HVUL_LNC009458,7	100	960
TCONS_00344944	HVUL_LNC020755,1	100	959
TCONS_00108557	HVUL_LNC007171,2	100	958
TCONS_00108560	HVUL_LNC007171,2	100	958
TCONS_00108564	HVUL_LNC007171,2	100	958
TCONS_00006332	HVUL_LNC000849,3	100	957
TCONS_00006798	HVUL_LNC001089,1	100	957
TCONS_00007770	HVUL_LNC001192,1	100	957
TCONS_00180766	HVUL_LNC009198,1	100	956
TCONS_00162224	HVUL_LNC010079,1	100	955
TCONS_00153215	HVUL_LNC006351,1	100	954
TCONS_00347609	HVUL_LNC021215,1	100	954
TCONS_00327130	HVUL_LNC019324,3	100	953
TCONS_00347607	HVUL_LNC021215,1	100	953
TCONS_00287905	HVUL_LNC014693,1	100	949
TCONS_00325415	HVUL_LNC018958,2	100	948
TCONS_00331585	HVUL_LNC020006,1	100	948
TCONS_00053522	HVUL_LNC003836,1	100	947
TCONS_00055116	HVUL_LNC004324,1	100	947
TCONS_00106140	HVUL_LNC006736,10	100	947
TCONS_00298442	HVUL_LNC018564,3	100	947
TCONS_00135616	HVUL_LNC007465,2	100	946
TCONS_00229893	HVUL_LNC012774,1	100	945
TCONS_00346964	HVUL_LNC021108,1	100	945
TCONS_00117980	HVUL_LNC007801,1	100	952
TCONS_00265108	HVUL_LNC021215,1	100	944
TCONS_00265110	HVUL_LNC021215,1	100	943
TCONS_00080904	HVUL_LNC003922,1	100	942
TCONS_00153396	HVUL_LNC007517,1	100	942
TCONS_00184080	HVUL_LNC010295,2	100	941
TCONS_00226085	HVUL_LNC011904,1	100	941
TCONS_00162225	HVUL_LNC010079,3	100	940
TCONS_00099958	HVUL_LNC005703,1	100	939
TCONS_00054686	HVUL_LNC004197,4	100	938
TCONS_00237422	HVUL_LNC013522,1	100	938
TCONS_00248169	HVUL_LNC014110,1	100	938
TCONS_00288239	HVUL_LNC016638,1	100	938
TCONS_00338130	HVUL_LNC017359,1	100	937
TCONS_00346412	HVUL_LNC021033,3	100	937
TCONS_00338991	HVUL_LNC002760,1	100	935
TCONS_00072785	HVUL_LNC002713,2	100	934
TCONS_00201323	HVUL_LNC012261,2	100	934
TCONS_00338997	HVUL_LNC002760,1	100	934
TCONS_00109487	HVUL_LNC007351,1	100	933
TCONS_00081785	HVUL_LNC004217,3	100	932
TCONS_00339047	HVUL_LNC006535,17	100	932
TCONS_00153730	HVUL_LNC008244,1	100	931
TCONS_00255251	HVUL_LNC015374,1	100	931
TCONS_00053991	HVUL_LNC003913,1	100	930
TCONS_00228470	HVUL_LNC012584,1	100	930
TCONS_00194943	HVUL_LNC008801,1	100	929
TCONS_00281662	HVUL_LNC016560,2	100	929
TCONS_00070483	HVUL_LNC002505,1	100	928
TCONS_00204807	HVUL_LNC012864,2	100	927
TCONS_00204808	HVUL_LNC012864,2	100	927
TCONS_00042968	HVUL_LNC002365,1	100	926
TCONS_00248019	HVUL_LNC013221,1	100	926
TCONS_00052385	HVUL_LNC003671,4	100	925
TCONS_00134863	HVUL_LNC007186,1	100	925
TCONS_00183002	HVUL_LNC009983,3	100	925
TCONS_00012087	HVUL_LNC001694,1	100	924
TCONS_00099625	HVUL_LNC004340,1	100	924
TCONS_00108224	HVUL_LNC007103,1	100	923
TCONS_00108225	HVUL_LNC007103,1	100	923
TCONS_00108226	HVUL_LNC007103,1	100	923
TCONS_00108227	HVUL_LNC007103,1	100	923
TCONS_00160826	HVUL_LNC009458,6	100	923
TCONS_00195082	HVUL_LNC009725,1	100	923
TCONS_00099394	HVUL_LNC003059,1	100	922
TCONS_00068978	HVUL_LNC005958,1	100	922
TCONS_00255084	HVUL_LNC015340,1	100	922
TCONS_00278493	HVUL_LNC016031,1	100	922
TCONS_00204814	HVUL_LNC012864,4	100	921
TCONS_00167370	HVUL_LNC010854,1	100	920
TCONS_00005872	HVUL_LNC000820,2	100	918
TCONS_00300194	HVUL_LNC018986,1	100	918
TCONS_00033390	HVUL_LNC001717,1	100	917
TCONS_00160818	HVUL_LNC009458,6	100	917
TCONS_00200258	HVUL_LNC011923,1	100	916
TCONS_00043485	HVUL_LNC002531,1	100	914
TCONS_00211039	HVUL_LNC013557,2	100	914
TCONS_00211040	HVUL_LNC013557,2	100	914
TCONS_00211042	HVUL_LNC013557,2	100	914
TCONS_00243638	HVUL_LNC014100,1	100	913
TCONS_00278316	HVUL_LNC015996,1	100	913
TCONS_00330377	HVUL_LNC019850,6	100	913
TCONS_00026740	HVUL_LNC001052,3	100	912
TCONS_00338320	HVUL_LNC018268,1	100	912
TCONS_00036524	HVUL_LNC002063,2	100	911
TCONS_00054471	HVUL_LNC004109,1	100	911
TCONS_00081391	HVUL_LNC004109,1	100	911
TCONS_00134101	HVUL_LNC007042,2	100	911
TCONS_00068020	HVUL_LNC005849,1	100	910
TCONS_00026194	HVUL_LNC000849,2	100	909
TCONS_00135647	HVUL_LNC007478,1	100	909
TCONS_00027968	HVUL_LNC001224,1	100	908
TCONS_00015600	HVUL_LNC002076,1	100	908
TCONS_00287972	HVUL_LNC014993,1	100	907
TCONS_00262807	HVUL_LNC016764,1	100	907
TCONS_00303794	HVUL_LNC019757,1	100	907
TCONS_00018488	HVUL_LNC002357,1	100	908
TCONS_00040587	HVUL_LNC002357,1	100	908
TCONS_00287992	HVUL_LNC015085,1	100	906
TCONS_00345306	HVUL_LNC002759,1	100	906
TCONS_00128753	HVUL_LNC006408,1	100	904
TCONS_00235046	HVUL_LNC013338,1	100	903
TCONS_00324252	HVUL_LNC018636,1	100	903
TCONS_00081719	HVUL_LNC004181,1	100	902
TCONS_00109967	HVUL_LNC007499,1	100	902
TCONS_00331444	HVUL_LNC019979,2	100	902
TCONS_00098942	HVUL_LNC006069,3	100	901
TCONS_00098943	HVUL_LNC006069,3	100	901
TCONS_00098944	HVUL_LNC006069,3	100	901
TCONS_00325260	HVUL_LNC018894,1	100	901
TCONS_00345240	HVUL_LNC020794,2	100	901
TCONS_00298440	HVUL_LNC018564,1	100	900
TCONS_00026340	HVUL_LNC000858,1	100	899
TCONS_00160829	HVUL_LNC009458,12	100	899
TCONS_00331443	HVUL_LNC019979,1	100	899
TCONS_00248039	HVUL_LNC013375,1	100	898
TCONS_00345305	HVUL_LNC002759,1	100	898
TCONS_00006108	HVUL_LNC000835,2	100	896
TCONS_00027961	HVUL_LNC001224,1	100	896
TCONS_00027962	HVUL_LNC001224,1	100	896
TCONS_00027963	HVUL_LNC001224,1	100	896
TCONS_00227355	HVUL_LNC012333,1	100	896
TCONS_00247946	HVUL_LNC012823,1	100	897
TCONS_00002382	HVUL_LNC000275,1	100	894
TCONS_00042650	HVUL_LNC000466,1	100	894
TCONS_00081718	HVUL_LNC004181,1	100	893
TCONS_00056486	HVUL_LNC004505,1	100	893
TCONS_00056491	HVUL_LNC004505,1	100	893
TCONS_00056493	HVUL_LNC004505,1	100	893
TCONS_00056494	HVUL_LNC004505,1	100	893
TCONS_00056499	HVUL_LNC004505,1	100	893
TCONS_00083293	HVUL_LNC004505,1	100	893
TCONS_00084081	HVUL_LNC004642,2	100	893
TCONS_00081717	HVUL_LNC004181,1	100	892
TCONS_00262728	HVUL_LNC016748,1	100	892
TCONS_00252150	HVUL_LNC014936,1	100	891
TCONS_00046176	HVUL_LNC002814,2	100	890
TCONS_00109029	HVUL_LNC007248,4	100	892
TCONS_00109032	HVUL_LNC007248,4	100	892
TCONS_00109034	HVUL_LNC007248,4	100	892
TCONS_00267499	HVUL_LNC017165,1	100	890
TCONS_00078745	HVUL_LNC003527,1	100	891
TCONS_00084080	HVUL_LNC004642,2	100	889
TCONS_00288159	HVUL_LNC016120,1	100	889
TCONS_00081051	HVUL_LNC003987,1	100	888
TCONS_00067739	HVUL_LNC005810,2	100	888
TCONS_00067741	HVUL_LNC005810,2	100	888
TCONS_00180760	HVUL_LNC009198,1	100	888
TCONS_00338688	HVUL_LNC020649,1	100	888
TCONS_00025529	HVUL_LNC000816,1	100	887
TCONS_00093768	HVUL_LNC005632,1	100	887
TCONS_00178090	HVUL_LNC008842,2	100	887
TCONS_00057360	HVUL_LNC004682,2	100	885
TCONS_00202633	HVUL_LNC012535,2	100	885
TCONS_00276817	HVUL_LNC015588,1	100	884
TCONS_00012422	HVUL_LNC001744,2	100	883
TCONS_00153314	HVUL_LNC006954,1	100	883
TCONS_00142026	HVUL_LNC007725,3	100	883
TCONS_00305390	HVUL_LNC020014,1	100	879
TCONS_00305391	HVUL_LNC020014,1	100	879
TCONS_00231212	HVUL_LNC012921,1	100	878
TCONS_00253749	HVUL_LNC015188,2	100	878
TCONS_00230236	HVUL_LNC012794,1	100	877
TCONS_00325961	HVUL_LNC019117,2	100	877
TCONS_00346415	HVUL_LNC021033,1	100	877
TCONS_00011709	HVUL_LNC001650,1	100	876
TCONS_00072786	HVUL_LNC002713,2	100	876
TCONS_00045273	HVUL_LNC002713,2	100	876
TCONS_00081790	HVUL_LNC004217,4	100	876
TCONS_00009742	HVUL_LNC001451,1	100	874
TCONS_00216704	HVUL_LNC014088,1	100	874
TCONS_00281657	HVUL_LNC016560,3	100	874
TCONS_00058248	HVUL_LNC004777,1	100	873
TCONS_00158533	HVUL_LNC008963,1	100	872
TCONS_00161382	HVUL_LNC009741,1	100	872
TCONS_00200414	HVUL_LNC011938,2	100	872
TCONS_00200416	HVUL_LNC011938,2	100	872
TCONS_00079614	HVUL_LNC003671,4	100	870
TCONS_00195087	HVUL_LNC009769,1	100	870
TCONS_00186124	HVUL_LNC010543,2	100	869
TCONS_00161306	HVUL_LNC009698,1	100	868
TCONS_00248116	HVUL_LNC013790,1	100	868
TCONS_00014861	HVUL_LNC002002,1	100	867
TCONS_00016263	HVUL_LNC002137,3	100	867
TCONS_00081791	HVUL_LNC004217,4	100	867
TCONS_00100006	HVUL_LNC005848,1	100	867
TCONS_00208015	HVUL_LNC013261,1	100	867
TCONS_00252317	HVUL_LNC014953,1	100	867
TCONS_00099759	HVUL_LNC004921,1	100	866
TCONS_00300846	HVUL_LNC019238,2	100	866
TCONS_00215323	HVUL_LNC013929,5	100	865
TCONS_00056496	HVUL_LNC004505,2	100	864
TCONS_00083294	HVUL_LNC004505,2	100	864
TCONS_00130092	HVUL_LNC006535,16	100	864
TCONS_00136292	HVUL_LNC007535,1	100	864
TCONS_00247936	HVUL_LNC012756,1	100	864
TCONS_00204818	HVUL_LNC012864,2	100	864
TCONS_00075520	HVUL_LNC003034,2	100	863
TCONS_00330946	HVUL_LNC019917,1	100	863
TCONS_00006111	HVUL_LNC000837,1	100	862
TCONS_00052386	HVUL_LNC003671,4	100	862
TCONS_00346736	HVUL_LNC021092,1	100	862
TCONS_00054024	HVUL_LNC003928,1	100	861
TCONS_00180148	HVUL_LNC009137,1	100	861
TCONS_00235049	HVUL_LNC013337,1	100	861
TCONS_00299623	HVUL_LNC018777,1	100	860
TCONS_00002802	HVUL_LNC000320,1	100	859
TCONS_00228467	HVUL_LNC012584,1	100	859
TCONS_00080940	HVUL_LNC003930,4	100	858
TCONS_00180767	HVUL_LNC009198,7	100	858
TCONS_00315810	HVUL_LNC017661,2	100	857
TCONS_00238111	HVUL_LNC013593,2	100	856
TCONS_00295922	HVUL_LNC018217,3	100	856
TCONS_00042614	HVUL_LNC000196,1	100	857
TCONS_00164485	HVUL_LNC010527,6	100	855
TCONS_00034074	HVUL_LNC001778,2	100	854
TCONS_00082693	HVUL_LNC004416,1	100	854
TCONS_00160827	HVUL_LNC009458,13	100	854
TCONS_00124026	HVUL_LNC008251,2	100	853
TCONS_00278494	HVUL_LNC016031,2	100	853
TCONS_00325963	HVUL_LNC019117,2	100	853
TCONS_00161320	HVUL_LNC009706,1	100	852
TCONS_00164958	HVUL_LNC010594,1	100	852
TCONS_00288309	HVUL_LNC016932,1	100	851
TCONS_00325534	HVUL_LNC018978,1	100	851
TCONS_00094453	HVUL_LNC005687,3	100	850
TCONS_00153727	HVUL_LNC008233,1	100	850
TCONS_00233685	HVUL_LNC013201,2	100	850
TCONS_00338484	HVUL_LNC019432,1	100	850
TCONS_00047783	HVUL_LNC003003,1	100	849
TCONS_00247796	HVUL_LNC011686,1	100	848
TCONS_00300631	HVUL_LNC019122,1	100	848
TCONS_00058499	HVUL_LNC004815,1	100	847
TCONS_00153533	HVUL_LNC007737,2	100	847
TCONS_00258125	HVUL_LNC016088,1	100	847
TCONS_00258126	HVUL_LNC016088,1	100	847
TCONS_00338682	HVUL_LNC020627,1	100	849
TCONS_00107279	HVUL_LNC006923,1	100	846
TCONS_00160828	HVUL_LNC009458,10	100	846
TCONS_00182434	HVUL_LNC009693,1	100	846
TCONS_00108556	HVUL_LNC007171,2	100	845
TCONS_00108558	HVUL_LNC007171,2	100	845
TCONS_00108561	HVUL_LNC007171,2	100	845
TCONS_00108559	HVUL_LNC007171,2	100	844
TCONS_00108562	HVUL_LNC007171,2	100	844
TCONS_00108563	HVUL_LNC007171,2	100	844
TCONS_00237673	HVUL_LNC013557,2	100	844
TCONS_00318087	HVUL_LNC017876,2	100	842
TCONS_00034077	HVUL_LNC001778,3	100	841
TCONS_00231531	HVUL_LNC012992,1	100	841
TCONS_00201001	HVUL_LNC012131,1	100	840
TCONS_00287165	HVUL_LNC017152,1	100	840
TCONS_00297316	HVUL_LNC018386,1	100	840
TCONS_00287978	HVUL_LNC015037,1	100	839
TCONS_00296055	HVUL_LNC018244,2	100	839
TCONS_00011036	HVUL_LNC001576,1	100	838
TCONS_00223471	HVUL_LNC011612,3	100	838
TCONS_00198494	HVUL_LNC011708,2	100	837
TCONS_00279445	HVUL_LNC016211,1	100	836
TCONS_00299161	HVUL_LNC018684,1	100	835
TCONS_00324922	HVUL_LNC018757,1	100	835
TCONS_00184079	HVUL_LNC010295,1	100	834
TCONS_00081722	HVUL_LNC004182,1	100	832
TCONS_00059911	HVUL_LNC004995,1	100	832
TCONS_00134100	HVUL_LNC007042,1	100	832
TCONS_00099786	HVUL_LNC005012,2	100	831
TCONS_00136291	HVUL_LNC007535,2	100	831
TCONS_00248100	HVUL_LNC013662,1	100	831
TCONS_00161262	HVUL_LNC009672,1	100	829
TCONS_00247876	HVUL_LNC012257,1	100	829
TCONS_00350903	HVUL_LNC014463,1	100	829
TCONS_00021774	HVUL_LNC000222,1	100	828
TCONS_00042869	HVUL_LNC001911,1	100	828
TCONS_00276179	HVUL_LNC015468,1	100	827
TCONS_00276180	HVUL_LNC015468,1	100	827
TCONS_00276181	HVUL_LNC015468,1	100	827
TCONS_00296474	HVUL_LNC018295,1	100	827
TCONS_00046259	HVUL_LNC002823,1	100	826
TCONS_00239278	HVUL_LNC013693,1	100	825
TCONS_00164484	HVUL_LNC010527,2	100	824
TCONS_00002801	HVUL_LNC000318,1	100	823
TCONS_00003724	HVUL_LNC000475,2	100	823
TCONS_00082035	HVUL_LNC004265,2	100	823
TCONS_00331442	HVUL_LNC019979,1	100	823
TCONS_00130083	HVUL_LNC006535,17	100	822
TCONS_00221945	HVUL_LNC011430,2	100	852
TCONS_00221946	HVUL_LNC011430,2	100	852
TCONS_00195013	HVUL_LNC009246,1	100	821
TCONS_00054696	HVUL_LNC004197,2	100	820
TCONS_00163177	HVUL_LNC010296,1	100	820
TCONS_00200417	HVUL_LNC011938,2	100	819
TCONS_00042950	HVUL_LNC002297,1	100	818
TCONS_00130791	HVUL_LNC006630,2	100	818
TCONS_00130794	HVUL_LNC006630,2	100	818
TCONS_00130795	HVUL_LNC006630,2	100	818
TCONS_00130797	HVUL_LNC006630,2	100	818
TCONS_00130800	HVUL_LNC006630,2	100	818
TCONS_00130801	HVUL_LNC006630,2	100	818
TCONS_00130802	HVUL_LNC006630,2	100	818
TCONS_00130805	HVUL_LNC006630,2	100	818
TCONS_00130806	HVUL_LNC006630,2	100	818
TCONS_00130807	HVUL_LNC006630,2	100	818
TCONS_00130808	HVUL_LNC006630,2	100	818
TCONS_00105307	HVUL_LNC006630,2	100	818
TCONS_00183195	HVUL_LNC010024,1	100	818
TCONS_00162048	HVUL_LNC010024,1	100	818
TCONS_00162049	HVUL_LNC010024,1	100	818
TCONS_00023531	HVUL_LNC000551,1	100	817
TCONS_00034081	HVUL_LNC001781,1	100	817
TCONS_00068483	HVUL_LNC005907,1	100	817
TCONS_00125081	HVUL_LNC008371,1	100	815
TCONS_00180943	HVUL_LNC009267,3	100	815
TCONS_00195176	HVUL_LNC010538,1	100	814
TCONS_00034078	HVUL_LNC001778,1	100	813
TCONS_00047346	HVUL_LNC002940,1	100	815
TCONS_00056492	HVUL_LNC004504,1	100	813
TCONS_00174762	HVUL_LNC008560,3	100	812
TCONS_00160391	HVUL_LNC009334,1	100	812
TCONS_00162319	HVUL_LNC010122,1	100	812
TCONS_00298084	HVUL_LNC018521,1	100	812
TCONS_00006110	HVUL_LNC000837,2	100	811
TCONS_00202303	HVUL_LNC012478,1	100	810
TCONS_00205079	HVUL_LNC012898,6	100	810
TCONS_00269941	HVUL_LNC014738,1	100	810
TCONS_00272843	HVUL_LNC015050,1	100	809
TCONS_00272844	HVUL_LNC015050,1	100	809
TCONS_00202301	HVUL_LNC012478,1	100	808
TCONS_00204819	HVUL_LNC012864,3	100	807
TCONS_00142057	HVUL_LNC007726,1	100	806
TCONS_00288231	HVUL_LNC016628,1	100	806
TCONS_00226664	HVUL_LNC012041,1	100	805
TCONS_00295920	HVUL_LNC018217,2	100	804
TCONS_00034206	HVUL_LNC001793,1	100	802
TCONS_00287872	HVUL_LNC014511,1	100	802
TCONS_00184767	HVUL_LNC010387,1	100	801
TCONS_00303672	HVUL_LNC019738,1	100	801
TCONS_00304343	HVUL_LNC019847,1	100	801
TCONS_00008003	HVUL_LNC001231,4	100	800
TCONS_00029376	HVUL_LNC001415,1	100	800
TCONS_00153253	HVUL_LNC006569,1	100	800
TCONS_00130090	HVUL_LNC006535,15	100	799
TCONS_00317622	HVUL_LNC017850,1	100	799
TCONS_00295391	HVUL_LNC018130,4	100	799
TCONS_00002800	HVUL_LNC000318,1	100	798
TCONS_00194892	HVUL_LNC008570,1	100	798
TCONS_00300694	HVUL_LNC019198,1	100	798
TCONS_00221943	HVUL_LNC011430,2	100	827
TCONS_00202304	HVUL_LNC012478,1	100	797
TCONS_00228461	HVUL_LNC012584,1	100	797
TCONS_00208175	HVUL_LNC013272,1	100	797
TCONS_00330376	HVUL_LNC019850,3	100	797
TCONS_00027417	HVUL_LNC001150,1	100	796
TCONS_00027422	HVUL_LNC001150,1	100	796
TCONS_00027423	HVUL_LNC001150,1	100	796
TCONS_00180941	HVUL_LNC009267,1	100	796
TCONS_00204801	HVUL_LNC012864,3	100	796
TCONS_00056495	HVUL_LNC004505,1	100	795
TCONS_00287880	HVUL_LNC014562,1	100	794
TCONS_00122376	HVUL_LNC007969,4	100	793
TCONS_00202305	HVUL_LNC012478,1	100	793
TCONS_00228459	HVUL_LNC012584,1	100	793
TCONS_00228460	HVUL_LNC012584,2	100	793
TCONS_00228463	HVUL_LNC012584,2	100	793
TCONS_00228469	HVUL_LNC012584,1	100	793
TCONS_00180940	HVUL_LNC009267,1	100	791
TCONS_00329695	HVUL_LNC019761,1	100	791
TCONS_00338693	HVUL_LNC020669,1	100	791
TCONS_00016701	HVUL_LNC002169,5	100	790
TCONS_00016707	HVUL_LNC002169,5	100	790
TCONS_00202306	HVUL_LNC012478,1	100	790
TCONS_00202307	HVUL_LNC012478,1	100	790
TCONS_00248020	HVUL_LNC013221,1	100	790
TCONS_00238108	HVUL_LNC013593,4	100	790
TCONS_00271586	HVUL_LNC014880,1	100	790
TCONS_00338437	HVUL_LNC018946,1	100	790
TCONS_00161404	HVUL_LNC009752,1	100	789
TCONS_00003373	HVUL_LNC000430,1	100	788
TCONS_00107752	HVUL_LNC007025,1	100	788
TCONS_00153532	HVUL_LNC007733,3	100	788
TCONS_00143996	HVUL_LNC007788,1	100	788
TCONS_00221942	HVUL_LNC011430,2	100	818
TCONS_00256982	HVUL_LNC015887,1	100	788
TCONS_00330401	HVUL_LNC019850,8	100	788
TCONS_00143218	HVUL_LNC007769,1	100	787
TCONS_00177895	HVUL_LNC008809,1	100	786
TCONS_00200252	HVUL_LNC011922,1	100	786
TCONS_00200253	HVUL_LNC011922,1	100	786
TCONS_00200254	HVUL_LNC011922,1	100	786
TCONS_00195035	HVUL_LNC009353,1	100	785
TCONS_00203546	HVUL_LNC012741,2	100	785
TCONS_00208699	HVUL_LNC013318,1	100	785
TCONS_00089545	HVUL_LNC005261,3	100	784
TCONS_00132537	HVUL_LNC006871,1	100	784
TCONS_00169934	HVUL_LNC011114,2	100	784
TCONS_00338327	HVUL_LNC018294,1	100	784
TCONS_00054687	HVUL_LNC004197,3	100	783
TCONS_00221070	HVUL_LNC011314,4	100	783
TCONS_00221073	HVUL_LNC011314,4	100	783
TCONS_00338681	HVUL_LNC020625,1	100	783
TCONS_00008951	HVUL_LNC001341,1	100	782
TCONS_00099457	HVUL_LNC003326,1	100	784
TCONS_00153200	HVUL_LNC006271,1	100	782
TCONS_00201932	HVUL_LNC012384,1	100	782
TCONS_00201933	HVUL_LNC012384,1	100	782
TCONS_00265106	HVUL_LNC021215,1	100	782
TCONS_00296475	HVUL_LNC018295,1	100	782
TCONS_00296477	HVUL_LNC018295,1	100	782
TCONS_00296484	HVUL_LNC018295,1	100	782
TCONS_00347610	HVUL_LNC021215,1	100	782
TCONS_00161383	HVUL_LNC009741,2	100	781
TCONS_00161403	HVUL_LNC009752,3	100	781
TCONS_00265107	HVUL_LNC021215,1	100	781
TCONS_00336332	HVUL_LNC020567,1	100	781
TCONS_00347608	HVUL_LNC021215,1	100	781
TCONS_00080658	HVUL_LNC003861,1	100	780
TCONS_00180407	HVUL_LNC009161,1	100	780
TCONS_00339244	HVUL_LNC003861,1	100	780
TCONS_00339245	HVUL_LNC003861,1	100	780
TCONS_00058780	HVUL_LNC004852,1	100	779
TCONS_00058782	HVUL_LNC004852,1	100	779
TCONS_00122378	HVUL_LNC007969,3	100	779
TCONS_00228468	HVUL_LNC012584,1	100	779
TCONS_00256972	HVUL_LNC015881,1	100	778
TCONS_00265533	HVUL_LNC017007,1	100	777
TCONS_00247977	HVUL_LNC013035,1	100	776
TCONS_00008210	HVUL_LNC001261,3	100	774
TCONS_00048641	HVUL_LNC020831,1	100	774
TCONS_00339091	HVUL_LNC020831,1	100	774
TCONS_00194888	HVUL_LNC008553,1	100	773
TCONS_00176760	HVUL_LNC008705,6	100	773
TCONS_00070858	HVUL_LNC002533,1	100	772
TCONS_00265109	HVUL_LNC021215,1	100	772
TCONS_00327515	HVUL_LNC019409,1	100	772
TCONS_00339889	HVUL_LNC020985,1	100	772
TCONS_00153305	HVUL_LNC006855,1	100	770
TCONS_00133284	HVUL_LNC006939,1	100	770
TCONS_00180754	HVUL_LNC009198,5	100	770
TCONS_00080513	HVUL_LNC003828,1	100	769
TCONS_00099724	HVUL_LNC004773,1	100	769
TCONS_00315807	HVUL_LNC017661,1	100	769
TCONS_00300074	HVUL_LNC018940,1	100	769
TCONS_00029004	HVUL_LNC001364,1	100	768
TCONS_00071854	HVUL_LNC002589,1	100	768
TCONS_00059792	HVUL_LNC004974,1	100	768
TCONS_00059796	HVUL_LNC004974,1	100	768
TCONS_00105145	HVUL_LNC006609,1	100	768
TCONS_00287974	HVUL_LNC014998,1	100	768
TCONS_00244541	HVUL_LNC014236,2	100	767
TCONS_00059795	HVUL_LNC004974,1	100	766
TCONS_00338990	HVUL_LNC002759,1	100	766
TCONS_00098938	HVUL_LNC006066,2	100	765
TCONS_00204798	HVUL_LNC012864,2	100	765
TCONS_00265113	HVUL_LNC016960,1	100	765
TCONS_00042924	HVUL_LNC002170,1	100	764
TCONS_00056487	HVUL_LNC004505,3	100	764
TCONS_00056489	HVUL_LNC004505,3	100	764
TCONS_00056500	HVUL_LNC004505,2	100	764
TCONS_00083292	HVUL_LNC004505,3	100	764
TCONS_00277337	HVUL_LNC015803,1	100	764
TCONS_00309442	HVUL_LNC020479,1	100	764
TCONS_00347605	HVUL_LNC021215,1	100	764
TCONS_00163178	HVUL_LNC010296,1	100	763
TCONS_00195285	HVUL_LNC011059,1	100	763
TCONS_00204813	HVUL_LNC012864,4	100	763
TCONS_00287879	HVUL_LNC014561,1	100	763
TCONS_00099776	HVUL_LNC004963,1	100	762
TCONS_00108748	HVUL_LNC007196,2	100	761
TCONS_00183547	HVUL_LNC010104,6	100	761
TCONS_00042724	HVUL_LNC000950,1	100	760
TCONS_00042770	HVUL_LNC001258,1	100	760
TCONS_00055208	HVUL_LNC004359,1	100	759
TCONS_00099918	HVUL_LNC005593,1	100	759
TCONS_00153377	HVUL_LNC007452,1	100	761
TCONS_00199160	HVUL_LNC011757,1	100	759
TCONS_00244542	HVUL_LNC014236,1	100	759
TCONS_00331018	HVUL_LNC019926,1	100	759
TCONS_00104923	HVUL_LNC006584,1	100	758
TCONS_00234207	HVUL_LNC013243,2	100	757
TCONS_00236751	HVUL_LNC013493,1	100	757
TCONS_00234210	HVUL_LNC013243,2	100	756
TCONS_00080616	HVUL_LNC003843,1	100	755
TCONS_00104922	HVUL_LNC006584,2	100	755
TCONS_00338540	HVUL_LNC019800,1	100	755
TCONS_00042765	HVUL_LNC001206,1	100	754
TCONS_00052382	HVUL_LNC003672,1	100	754
TCONS_00040814	HVUL_LNC002375,1	100	753
TCONS_00042982	HVUL_LNC002385,1	100	752
TCONS_00183204	HVUL_LNC010031,1	100	751
TCONS_00346359	HVUL_LNC021000,1	100	751
TCONS_00109433	HVUL_LNC007329,1	100	750
TCONS_00335430	HVUL_LNC020472,1	100	750
TCONS_00023336	HVUL_LNC000515,1	100	749
TCONS_00025278	HVUL_LNC000801,1	100	749
TCONS_00099582	HVUL_LNC004023,1	100	749
TCONS_00124025	HVUL_LNC008251,1	100	749
TCONS_00151509	HVUL_LNC008251,1	100	749
TCONS_00151511	HVUL_LNC008251,1	100	749
TCONS_00124027	HVUL_LNC008251,1	100	749
TCONS_00124028	HVUL_LNC008251,1	100	749
TCONS_00124029	HVUL_LNC008251,1	100	749
TCONS_00130091	HVUL_LNC006535,5	100	748
TCONS_00107280	HVUL_LNC006923,2	100	748
TCONS_00202308	HVUL_LNC012478,1	100	748
TCONS_00314839	HVUL_LNC017569,1	100	748
TCONS_00026193	HVUL_LNC000849,3	100	747
TCONS_00042935	HVUL_LNC002233,1	100	747
TCONS_00161402	HVUL_LNC009752,2	100	747
TCONS_00183534	HVUL_LNC010098,5	100	747
TCONS_00109112	HVUL_LNC007254,1	100	746
TCONS_00153369	HVUL_LNC007383,1	100	746
TCONS_00265524	HVUL_LNC017000,1	100	746
TCONS_00295390	HVUL_LNC018130,1	100	746
TCONS_00302799	HVUL_LNC019602,1	100	746
TCONS_00308475	HVUL_LNC020390,1	100	746
TCONS_00042732	HVUL_LNC001023,1	100	745
TCONS_00082200	HVUL_LNC004308,1	100	745
TCONS_00247799	HVUL_LNC011705,1	100	745
TCONS_00199159	HVUL_LNC011757,2	100	745
TCONS_00204805	HVUL_LNC012864,1	100	745
TCONS_00204810	HVUL_LNC012864,1	100	745
TCONS_00215322	HVUL_LNC013929,4	100	745
TCONS_00285608	HVUL_LNC017002,1	100	745
TCONS_00339039	HVUL_LNC020828,2	100	783
TCONS_00339040	HVUL_LNC020828,2	100	783
TCONS_00051281	HVUL_LNC003460,1	100	746
TCONS_00087728	HVUL_LNC005063,2	100	744
TCONS_00176762	HVUL_LNC008705,6	100	744
TCONS_00160822	HVUL_LNC009458,1	100	744
TCONS_00160840	HVUL_LNC009458,1	100	744
TCONS_00251193	HVUL_LNC014842,1	100	744
TCONS_00194352	HVUL_LNC011242,1	100	743
TCONS_00194355	HVUL_LNC011242,1	100	743
TCONS_00171933	HVUL_LNC011242,1	100	743
TCONS_00226669	HVUL_LNC012049,1	100	745
TCONS_00058781	HVUL_LNC004852,1	100	742
TCONS_00346414	HVUL_LNC011430,2	100	742
TCONS_00346418	HVUL_LNC011430,2	100	742
TCONS_00054948	HVUL_LNC004300,1	100	741
TCONS_00054949	HVUL_LNC004300,1	100	741
TCONS_00227255	HVUL_LNC012295,1	100	741
TCONS_00099788	HVUL_LNC005028,1	100	740
TCONS_00099474	HVUL_LNC003442,1	100	739
TCONS_00054685	HVUL_LNC004197,3	100	739
TCONS_00099794	HVUL_LNC005056,1	100	739
TCONS_00183033	HVUL_LNC009991,2	100	739
TCONS_00330379	HVUL_LNC019850,6	100	739
TCONS_00330385	HVUL_LNC019850,6	100	739
TCONS_00025277	HVUL_LNC000801,2	100	737
TCONS_00074002	HVUL_LNC002837,3	100	737
TCONS_00195306	HVUL_LNC011170,1	100	737
TCONS_00042797	HVUL_LNC001433,1	100	736
TCONS_00018656	HVUL_LNC002376,1	100	736
TCONS_00160834	HVUL_LNC009458,7	100	736
TCONS_00273937	HVUL_LNC015146,1	100	736
TCONS_00339041	HVUL_LNC020828,2	100	774
TCONS_00039077	HVUL_LNC002230,1	100	735
TCONS_00047345	HVUL_LNC002940,2	100	737
TCONS_00054691	HVUL_LNC004197,5	100	735
TCONS_00105143	HVUL_LNC006609,3	100	735
TCONS_00161263	HVUL_LNC009672,1	100	735
TCONS_00247842	HVUL_LNC011936,5	100	735
TCONS_00042819	HVUL_LNC001582,1	100	734
TCONS_00049250	HVUL_LNC003208,1	100	734
TCONS_00247951	HVUL_LNC012866,1	100	733
TCONS_00243616	HVUL_LNC014098,1	100	733
TCONS_00176764	HVUL_LNC008705,6	100	732
TCONS_00162056	HVUL_LNC010029,1	100	732
TCONS_00162057	HVUL_LNC010029,1	100	732
TCONS_00233683	HVUL_LNC013201,2	100	732
TCONS_00098239	HVUL_LNC006015,2	100	730
TCONS_00124521	HVUL_LNC008315,1	100	730
TCONS_00183161	HVUL_LNC010012,1	100	730
TCONS_00346416	HVUL_LNC021033,4	100	730
TCONS_00098240	HVUL_LNC006015,2	100	729
TCONS_00162055	HVUL_LNC010029,1	100	729
TCONS_00349489	HVUL_LNC021516,2	100	729
TCONS_00099589	HVUL_LNC004068,1	100	728
TCONS_00288298	HVUL_LNC016888,1	100	728
TCONS_00266091	HVUL_LNC017047,2	100	727
TCONS_00287166	HVUL_LNC017152,1	100	727
TCONS_00156389	HVUL_LNC008695,2	100	726
TCONS_00280414	HVUL_LNC016407,3	100	726
TCONS_00325123	HVUL_LNC018851,2	100	726
TCONS_00155611	HVUL_LNC008610,1	100	725
TCONS_00248117	HVUL_LNC013806,8	100	725
TCONS_00287164	HVUL_LNC017152,1	100	725
TCONS_00010101	HVUL_LNC001503,1	100	724
TCONS_00110038	HVUL_LNC007510,1	100	724
TCONS_00181243	HVUL_LNC009408,1	100	724
TCONS_00227624	HVUL_LNC012399,1	100	724
TCONS_00003849	HVUL_LNC000509,1	100	723
TCONS_00350875	HVUL_LNC020989,1	100	723
TCONS_00099667	HVUL_LNC004522,1	100	746
TCONS_00176753	HVUL_LNC008705,21	100	722
TCONS_00176757	HVUL_LNC008705,21	100	722
TCONS_00176763	HVUL_LNC008705,21	100	722
TCONS_00176767	HVUL_LNC008705,20	100	722
TCONS_00176768	HVUL_LNC008705,20	100	721
TCONS_00248071	HVUL_LNC013525,1	100	721
TCONS_00278679	HVUL_LNC020790,1	100	721
TCONS_00278680	HVUL_LNC020790,1	100	721
TCONS_00338676	HVUL_LNC020603,1	100	721
TCONS_00125174	HVUL_LNC008394,1	100	720
TCONS_00350906	HVUL_LNC021165,1	100	720
TCONS_00052387	HVUL_LNC003671,4	100	719
TCONS_00204811	HVUL_LNC012864,7	100	719
TCONS_00022804	HVUL_LNC000442,1	100	718
TCONS_00042832	HVUL_LNC001658,1	100	718
TCONS_00098945	HVUL_LNC006069,1	100	718
TCONS_00338592	HVUL_LNC020149,1	100	718
TCONS_00106586	HVUL_LNC006818,1	100	717
TCONS_00106587	HVUL_LNC006818,1	100	717
TCONS_00238109	HVUL_LNC013593,3	100	717
TCONS_00330402	HVUL_LNC019850,4	100	717
TCONS_00030998	HVUL_LNC001543,5	100	716
TCONS_00069022	HVUL_LNC005959,1	100	716
TCONS_00180752	HVUL_LNC009198,4	100	716
TCONS_00216192	HVUL_LNC014057,1	100	716
TCONS_00330382	HVUL_LNC019850,7	100	716
TCONS_00330394	HVUL_LNC019850,7	100	716
TCONS_00043159	HVUL_LNC002503,1	100	714
TCONS_00043162	HVUL_LNC002503,1	100	714
TCONS_00099278	HVUL_LNC002561,1	100	716
TCONS_00100039	HVUL_LNC005991,1	100	714
TCONS_00339043	HVUL_LNC020828,2	100	752
TCONS_00256259	HVUL_LNC015610,3	100	713
TCONS_00228462	HVUL_LNC012584,1	100	712
TCONS_00338378	HVUL_LNC018651,1	100	712
TCONS_00347856	HVUL_LNC021258,1	100	712
TCONS_00347860	HVUL_LNC021258,1	100	712
TCONS_00347861	HVUL_LNC021258,1	100	712
TCONS_00347862	HVUL_LNC021258,1	100	712
TCONS_00347863	HVUL_LNC021258,1	100	712
TCONS_00347864	HVUL_LNC021258,1	100	712
TCONS_00347865	HVUL_LNC021258,1	100	712
TCONS_00347868	HVUL_LNC021258,1	100	712
TCONS_00347869	HVUL_LNC021258,1	100	712
TCONS_00347871	HVUL_LNC021258,1	100	712
TCONS_00347872	HVUL_LNC021258,1	100	712
TCONS_00347874	HVUL_LNC021258,1	100	712
TCONS_00347877	HVUL_LNC021258,1	100	712
TCONS_00081388	HVUL_LNC004109,3	100	711
TCONS_00112131	HVUL_LNC007620,1	100	711
TCONS_00164487	HVUL_LNC010527,7	100	711
TCONS_00338255	HVUL_LNC017964,1	100	711
TCONS_00350845	HVUL_LNC020875,1	100	711
TCONS_00136104	HVUL_LNC007520,1	100	710
TCONS_00136105	HVUL_LNC007520,1	100	710
TCONS_00158534	HVUL_LNC008963,1	100	710
TCONS_00276897	HVUL_LNC021179,1	100	710
TCONS_00279208	HVUL_LNC016165,1	100	710
TCONS_00263322	HVUL_LNC016803,1	100	710
TCONS_00265950	HVUL_LNC017039,2	100	710
TCONS_00341214	HVUL_LNC021179,1	100	710
TCONS_00009614	HVUL_LNC001430,1	100	709
TCONS_00003722	HVUL_LNC000475,2	100	708
TCONS_00099472	HVUL_LNC003423,1	100	708
TCONS_00067743	HVUL_LNC005810,2	100	708
TCONS_00067745	HVUL_LNC005810,2	100	708
TCONS_00161384	HVUL_LNC009741,2	100	708
TCONS_00161814	HVUL_LNC009904,1	100	708
TCONS_00227261	HVUL_LNC012295,2	100	708
TCONS_00323227	HVUL_LNC018455,3	100	708
TCONS_00008002	HVUL_LNC001231,3	100	707
TCONS_00067749	HVUL_LNC005810,2	100	707
TCONS_00234211	HVUL_LNC013243,2	100	707
TCONS_00265112	HVUL_LNC021215,1	100	706
TCONS_00320324	HVUL_LNC018100,1	100	706
TCONS_00216705	HVUL_LNC014088,1	100	705
TCONS_00035151	HVUL_LNC001945,1	100	704
TCONS_00224990	HVUL_LNC011760,1	100	704
TCONS_00257304	HVUL_LNC015954,2	100	704
TCONS_00260694	HVUL_LNC016469,4	100	704
TCONS_00346739	HVUL_LNC021092,1	100	704
TCONS_00012074	HVUL_LNC001690,1	100	703
TCONS_00042896	HVUL_LNC002032,1	100	703
TCONS_00054578	HVUL_LNC004165,1	100	703
TCONS_00100060	HVUL_LNC006041,1	100	703
TCONS_00103457	HVUL_LNC006408,2	100	703
TCONS_00273942	HVUL_LNC015148,1	100	703
TCONS_00273945	HVUL_LNC015148,1	100	703
TCONS_00338521	HVUL_LNC019673,1	100	703
TCONS_00099555	HVUL_LNC003825,1	100	702
TCONS_00273946	HVUL_LNC015148,1	100	702
TCONS_00302297	HVUL_LNC019544,1	100	702
TCONS_00016252	HVUL_LNC020790,1	100	701
TCONS_00016253	HVUL_LNC020790,1	100	701
TCONS_00016254	HVUL_LNC020790,1	100	701
TCONS_00016256	HVUL_LNC020790,1	100	701
TCONS_00016258	HVUL_LNC020790,1	100	701
TCONS_00016259	HVUL_LNC020790,1	100	701
TCONS_00016260	HVUL_LNC020790,1	100	701
TCONS_00016262	HVUL_LNC020790,1	100	701
TCONS_00099425	HVUL_LNC003199,1	100	701
TCONS_00053763	HVUL_LNC003873,1	100	701
TCONS_00338174	HVUL_LNC017597,1	100	700
TCONS_00326080	HVUL_LNC019180,1	100	700
TCONS_00003721	HVUL_LNC000475,1	100	699
TCONS_00042661	HVUL_LNC000511,1	100	699
TCONS_00006799	HVUL_LNC001089,1	100	699
TCONS_00099494	HVUL_LNC003503,1	100	699
TCONS_00179402	HVUL_LNC009057,1	100	699
TCONS_00195008	HVUL_LNC009223,1	100	699
TCONS_00160836	HVUL_LNC009458,6	100	699
TCONS_00160839	HVUL_LNC009458,2	100	699
TCONS_00280208	HVUL_LNC016371,1	100	699
TCONS_00288283	HVUL_LNC003242,1	100	699
TCONS_00109823	HVUL_LNC007488,1	100	698
TCONS_00081484	HVUL_LNC004119,1	100	697
TCONS_00059787	HVUL_LNC004974,1	100	697
TCONS_00059788	HVUL_LNC004974,1	100	697
TCONS_00059793	HVUL_LNC004974,1	100	697
TCONS_00153649	HVUL_LNC007896,1	100	697
TCONS_00322166	HVUL_LNC018302,1	100	697
TCONS_00078125	HVUL_LNC003425,1	100	696
TCONS_00099601	HVUL_LNC004130,1	100	696
TCONS_00272980	HVUL_LNC015072,1	100	696
TCONS_00315633	HVUL_LNC017648,1	100	696
TCONS_00099484	HVUL_LNC003479,1	100	695
TCONS_00021668	HVUL_LNC000208,2	100	694
TCONS_00099833	HVUL_LNC005220,1	100	694
TCONS_00296476	HVUL_LNC018295,1	100	694
TCONS_00296479	HVUL_LNC018295,1	100	694
TCONS_00296480	HVUL_LNC018295,1	100	694
TCONS_00296481	HVUL_LNC018295,1	100	694
TCONS_00296482	HVUL_LNC018295,1	100	694
TCONS_00296483	HVUL_LNC018295,1	100	694
TCONS_00296485	HVUL_LNC018295,1	100	694
TCONS_00296487	HVUL_LNC018295,1	100	694
TCONS_00296488	HVUL_LNC018295,1	100	694
TCONS_00296489	HVUL_LNC018295,1	100	694
TCONS_00296490	HVUL_LNC018295,1	100	694
TCONS_00030673	HVUL_LNC001519,1	100	693
TCONS_00330378	HVUL_LNC019850,1	100	693
TCONS_00081477	HVUL_LNC004115,4	100	692
TCONS_00330383	HVUL_LNC019850,1	100	692
TCONS_00330387	HVUL_LNC019850,1	100	692
TCONS_00099684	HVUL_LNC019094,1	100	691
TCONS_00088896	HVUL_LNC005196,1	100	690
TCONS_00099382	HVUL_LNC003030,1	100	689
TCONS_00178194	HVUL_LNC008877,4	100	689
TCONS_00338234	HVUL_LNC017849,1	100	689
TCONS_00099777	HVUL_LNC004967,1	100	688
TCONS_00099901	HVUL_LNC005532,1	100	688
TCONS_00260658	HVUL_LNC016461,1	100	688
TCONS_00023213	HVUL_LNC000500,1	100	687
TCONS_00195180	HVUL_LNC010552,1	100	687
TCONS_00278677	HVUL_LNC020790,1	100	687
TCONS_00299626	HVUL_LNC018784,1	100	687
TCONS_00299937	HVUL_LNC018898,1	100	687
TCONS_00021334	HVUL_LNC000144,1	100	686
TCONS_00012423	HVUL_LNC001744,2	100	686
TCONS_00180828	HVUL_LNC009245,2	100	686
TCONS_00236756	HVUL_LNC013496,3	100	686
TCONS_00338164	HVUL_LNC017556,1	100	686
TCONS_00338999	HVUL_LNC020813,1	100	686
TCONS_00012424	HVUL_LNC001744,2	100	685
TCONS_00037480	HVUL_LNC002121,2	100	685
TCONS_00153469	HVUL_LNC007652,1	100	685
TCONS_00099741	HVUL_LNC004833,1	100	684
TCONS_00234956	HVUL_LNC013328,1	100	684
TCONS_00288261	HVUL_LNC016773,1	100	684
TCONS_00026171	HVUL_LNC000842,1	100	683
TCONS_00122374	HVUL_LNC007969,1	100	683
TCONS_00259805	HVUL_LNC016309,1	100	683
TCONS_00330399	HVUL_LNC019850,3	100	683
TCONS_00008213	HVUL_LNC001261,1	100	682
TCONS_00274960	HVUL_LNC015268,1	100	682
TCONS_00350914	HVUL_LNC021209,1	100	682
TCONS_00021223	HVUL_LNC000120,2	100	681
TCONS_00211718	HVUL_LNC013628,1	100	681
TCONS_00296491	HVUL_LNC018295,1	100	681
TCONS_00338464	HVUL_LNC019250,1	100	681
TCONS_00255083	HVUL_LNC015340,2	100	680
TCONS_00296492	HVUL_LNC018295,1	100	680
TCONS_00297317	HVUL_LNC018386,1	100	680
TCONS_00336879	HVUL_LNC020615,1	100	680
TCONS_00027973	HVUL_LNC001224,1	100	679
TCONS_00085208	HVUL_LNC004791,2	100	679
TCONS_00336880	HVUL_LNC020615,1	100	679
TCONS_00149928	HVUL_LNC008038,1	100	678
TCONS_00180761	HVUL_LNC009198,8	100	678
TCONS_00180762	HVUL_LNC009198,8	100	678
TCONS_00346417	HVUL_LNC021033,1	100	678
TCONS_00027966	HVUL_LNC001224,1	100	677
TCONS_00027967	HVUL_LNC001224,1	100	677
TCONS_00103456	HVUL_LNC006408,1	100	677
TCONS_00118566	HVUL_LNC007825,1	100	677
TCONS_00200411	HVUL_LNC011935,3	100	677
TCONS_00296061	HVUL_LNC018255,1	100	677
TCONS_00321778	HVUL_LNC018260,2	100	677
TCONS_00346413	HVUL_LNC021033,4	100	677
TCONS_00346419	HVUL_LNC021033,4	100	677
TCONS_00036530	HVUL_LNC002064,1	100	676
TCONS_00036531	HVUL_LNC002064,1	100	676
TCONS_00054825	HVUL_LNC004248,2	100	676
TCONS_00166629	HVUL_LNC010785,1	100	676
TCONS_00299840	HVUL_LNC018871,1	100	676
TCONS_00338453	HVUL_LNC019174,1	100	676
TCONS_00099304	HVUL_LNC002684,1	100	675
TCONS_00105460	HVUL_LNC006645,1	100	675
TCONS_00238106	HVUL_LNC013593,1	100	675
TCONS_00295921	HVUL_LNC018217,5	100	675
TCONS_00295924	HVUL_LNC018217,5	100	675
TCONS_00081472	HVUL_LNC004115,9	100	674
TCONS_00118567	HVUL_LNC007825,1	100	674
TCONS_00223077	HVUL_LNC011556,1	100	674
TCONS_00261943	HVUL_LNC016651,1	100	674
TCONS_00338565	HVUL_LNC019980,1	100	674
TCONS_00124034	HVUL_LNC008250,2	100	677
TCONS_00315724	HVUL_LNC017653,2	100	673
TCONS_00099412	HVUL_LNC003133,1	100	674
TCONS_00153735	HVUL_LNC008249,1	100	672
TCONS_00195012	HVUL_LNC009236,1	100	674
TCONS_00224984	HVUL_LNC011760,1	100	671
TCONS_00268165	HVUL_LNC014539,1	100	671
TCONS_00255820	HVUL_LNC015469,2	100	671
TCONS_00314556	HVUL_LNC017475,1	100	671
TCONS_00027964	HVUL_LNC001224,1	100	670
TCONS_00027965	HVUL_LNC001224,1	100	670
TCONS_00099423	HVUL_LNC003193,1	100	670
TCONS_00324492	HVUL_LNC018702,1	100	670
TCONS_00215320	HVUL_LNC013929,3	100	669
TCONS_00332392	HVUL_LNC020089,1	100	669
TCONS_00111224	HVUL_LNC007581,1	100	668
TCONS_00304169	HVUL_LNC019807,3	100	668
TCONS_00126093	HVUL_LNC006157,1	100	667
TCONS_00160838	HVUL_LNC009458,9	100	667
TCONS_00226270	HVUL_LNC011918,1	100	667
TCONS_00259804	HVUL_LNC016309,1	100	667
TCONS_00288249	HVUL_LNC016689,1	100	667
TCONS_00202011	HVUL_LNC012412,2	100	666
TCONS_00301811	HVUL_LNC019449,1	100	666
TCONS_00079751	HVUL_LNC003701,1	100	665
TCONS_00079756	HVUL_LNC003701,1	100	665
TCONS_00105462	HVUL_LNC006645,1	100	665
TCONS_00202012	HVUL_LNC012412,2	100	665
TCONS_00050956	HVUL_LNC003420,1	100	664
TCONS_00059786	HVUL_LNC004974,1	100	664
TCONS_00059789	HVUL_LNC004974,1	100	664
TCONS_00059791	HVUL_LNC004974,1	100	664
TCONS_00099447	HVUL_LNC003282,1	100	663
TCONS_00196208	HVUL_LNC011429,2	100	663
TCONS_00202009	HVUL_LNC012412,2	100	663
TCONS_00288120	HVUL_LNC015872,1	100	663
TCONS_00082008	HVUL_LNC004247,1	100	662
TCONS_00158311	HVUL_LNC008917,2	100	662
TCONS_00160746	HVUL_LNC009421,1	100	662
TCONS_00202014	HVUL_LNC012412,2	100	662
TCONS_00338308	HVUL_LNC018241,1	100	662
TCONS_00350836	HVUL_LNC020815,1	100	662
TCONS_00046904	HVUL_LNC002904,1	100	661
TCONS_00111444	HVUL_LNC007588,2	100	661
TCONS_00336877	HVUL_LNC020615,2	100	661
TCONS_00016265	HVUL_LNC002137,1	100	660
TCONS_00053523	HVUL_LNC003836,2	100	660
TCONS_00105146	HVUL_LNC006609,4	100	660
TCONS_00336878	HVUL_LNC020615,2	100	660
TCONS_00059798	HVUL_LNC004974,1	100	659
TCONS_00109150	HVUL_LNC007267,1	100	659
TCONS_00158312	HVUL_LNC008917,1	100	659
TCONS_00160950	HVUL_LNC009491,1	100	659
TCONS_00182206	HVUL_LNC009615,2	100	659
TCONS_00252141	HVUL_LNC014936,1	100	659
TCONS_00296493	HVUL_LNC018295,1	100	659
TCONS_00322487	HVUL_LNC018346,1	100	659
TCONS_00326081	HVUL_LNC019180,1	100	659
TCONS_00026430	HVUL_LNC000881,1	100	658
TCONS_00079755	HVUL_LNC003701,1	100	658
TCONS_00180756	HVUL_LNC009198,12	100	658
TCONS_00236748	HVUL_LNC013493,1	100	658
TCONS_00236749	HVUL_LNC013493,1	100	658
TCONS_00319610	HVUL_LNC018058,1	100	658
TCONS_00297863	HVUL_LNC018476,1	100	657
TCONS_00332380	HVUL_LNC020089,1	100	657
TCONS_00332382	HVUL_LNC020089,1	100	657
TCONS_00350885	HVUL_LNC021066,1	100	657
TCONS_00006485	HVUL_LNC000935,1	100	656
TCONS_00053864	HVUL_LNC003888,1	100	656
TCONS_00053865	HVUL_LNC003888,1	100	656
TCONS_00053866	HVUL_LNC003888,1	100	656
TCONS_00053867	HVUL_LNC003888,1	100	656
TCONS_00053868	HVUL_LNC003888,1	100	656
TCONS_00053870	HVUL_LNC003888,1	100	656
TCONS_00053871	HVUL_LNC003888,1	100	656
TCONS_00053872	HVUL_LNC003888,1	100	656
TCONS_00060183	HVUL_LNC005023,2	100	656
TCONS_00060186	HVUL_LNC005023,2	100	656
TCONS_00153224	HVUL_LNC006402,1	100	656
TCONS_00180820	HVUL_LNC009245,2	100	656
TCONS_00180822	HVUL_LNC009245,2	100	656
TCONS_00180823	HVUL_LNC009245,2	100	656
TCONS_00180829	HVUL_LNC009245,2	100	656
TCONS_00180830	HVUL_LNC009245,2	100	656
TCONS_00252145	HVUL_LNC014936,1	100	656
TCONS_00288228	HVUL_LNC016601,1	100	656
TCONS_00330848	HVUL_LNC019891,2	100	656
TCONS_00079753	HVUL_LNC003701,1	100	655
TCONS_00060189	HVUL_LNC005023,2	100	655
TCONS_00194972	HVUL_LNC009012,1	100	655
TCONS_00195129	HVUL_LNC010141,1	100	655
TCONS_00287923	HVUL_LNC014747,1	100	655
TCONS_00260042	HVUL_LNC016367,1	100	655
TCONS_00260043	HVUL_LNC016367,1	100	655
TCONS_00260047	HVUL_LNC016367,1	100	655
TCONS_00022444	HVUL_LNC000345,3	100	654
TCONS_00009234	HVUL_LNC001398,1	100	654
TCONS_00009239	HVUL_LNC001398,1	100	654
TCONS_00180824	HVUL_LNC009245,2	100	654
TCONS_00180826	HVUL_LNC009245,3	100	654
TCONS_00260044	HVUL_LNC016367,1	100	654
TCONS_00073342	HVUL_LNC002760,1	100	653
TCONS_00099478	HVUL_LNC003454,1	100	653
TCONS_00100574	HVUL_LNC006157,1	100	653
TCONS_00103455	HVUL_LNC006408,1	100	653
TCONS_00338485	HVUL_LNC019436,1	100	653
TCONS_00160842	HVUL_LNC009458,1	100	652
TCONS_00252146	HVUL_LNC014936,1	100	652
TCONS_00252147	HVUL_LNC014936,1	100	652
TCONS_00099617	HVUL_LNC004239,1	100	651
TCONS_00105306	HVUL_LNC006629,1	100	651
TCONS_00045864	HVUL_LNC020813,2	100	650
TCONS_00054695	HVUL_LNC004197,4	100	650
TCONS_00114017	HVUL_LNC007688,1	100	650
TCONS_00198460	HVUL_LNC011697,1	100	650
TCONS_00247959	HVUL_LNC012930,1	100	650
TCONS_00288116	HVUL_LNC015848,1	100	650
TCONS_00300307	HVUL_LNC019017,1	100	650
TCONS_00332481	HVUL_LNC020103,4	100	650
TCONS_00344943	HVUL_LNC020755,2	100	650
TCONS_00344945	HVUL_LNC020755,2	100	650
TCONS_00344946	HVUL_LNC020755,2	100	650
TCONS_00344954	HVUL_LNC020755,2	100	650
TCONS_00008212	HVUL_LNC001261,3	100	649
TCONS_00161316	HVUL_LNC009698,4	100	649
TCONS_00243618	HVUL_LNC014098,3	100	649
TCONS_00324923	HVUL_LNC018757,3	100	649
TCONS_00022446	HVUL_LNC000345,4	100	648
TCONS_00042944	HVUL_LNC002261,1	100	648
TCONS_00099659	HVUL_LNC004451,1	100	650
TCONS_00089248	HVUL_LNC005232,3	100	648
TCONS_00066986	HVUL_LNC005731,1	100	648
TCONS_00330551	HVUL_LNC019858,1	100	648
TCONS_00347007	HVUL_LNC021130,1	100	648
TCONS_00159882	HVUL_LNC009194,1	100	647
TCONS_00276840	HVUL_LNC015611,1	100	647
TCONS_00005424	HVUL_LNC000719,2	100	646
TCONS_00105305	HVUL_LNC006629,2	100	646
TCONS_00109152	HVUL_LNC007281,3	100	646
TCONS_00236753	HVUL_LNC013496,2	100	646
TCONS_00155483	HVUL_LNC008598,1	100	647
TCONS_00165493	HVUL_LNC010657,1	100	645
TCONS_00242081	HVUL_LNC013921,3	100	645
TCONS_00011799	HVUL_LNC001662,1	100	644
TCONS_00060265	HVUL_LNC005032,1	100	644
TCONS_00276647	HVUL_LNC015548,2	100	644
TCONS_00276651	HVUL_LNC015548,2	100	644
TCONS_00276656	HVUL_LNC015548,2	100	644
TCONS_00276664	HVUL_LNC015548,2	100	644
TCONS_00298443	HVUL_LNC018564,2	100	644
TCONS_00338784	HVUL_LNC020764,1	100	644
TCONS_00054575	HVUL_LNC004157,3	100	643
TCONS_00069997	HVUL_LNC006080,1	100	643
TCONS_00179401	HVUL_LNC009055,1	100	643
TCONS_00234206	HVUL_LNC013243,2	100	643
TCONS_00259808	HVUL_LNC016309,1	100	643
TCONS_00259812	HVUL_LNC016309,1	100	643
TCONS_00002115	HVUL_LNC000233,1	100	642
TCONS_00089542	HVUL_LNC005261,5	100	642
TCONS_00252155	HVUL_LNC014936,2	100	642
TCONS_00287173	HVUL_LNC017152,1	100	642
TCONS_00287174	HVUL_LNC017152,1	100	642
TCONS_00287176	HVUL_LNC017152,1	100	642
TCONS_00304291	HVUL_LNC019833,1	100	642
TCONS_00176761	HVUL_LNC008705,18	100	641
TCONS_00158741	HVUL_LNC008997,1	100	641
TCONS_00158742	HVUL_LNC008997,1	100	641
TCONS_00247778	HVUL_LNC011525,1	100	641
TCONS_00234208	HVUL_LNC013241,1	100	641
TCONS_00234209	HVUL_LNC013241,1	100	641
TCONS_00259811	HVUL_LNC016309,1	100	641
TCONS_00304714	HVUL_LNC019888,1	100	641
TCONS_00099575	HVUL_LNC003949,1	100	640
TCONS_00350843	HVUL_LNC020871,1	100	640
TCONS_00001109	HVUL_LNC000073,1	100	639
TCONS_00109153	HVUL_LNC007281,3	100	639
TCONS_00233684	HVUL_LNC013201,1	100	639
TCONS_00255743	HVUL_LNC015434,3	100	639
TCONS_00309674	HVUL_LNC020508,1	100	639
TCONS_00052935	HVUL_LNC003734,1	100	638
TCONS_00175190	HVUL_LNC008599,4	100	638
TCONS_00256447	HVUL_LNC015671,1	100	638
TCONS_00338601	HVUL_LNC020184,1	100	638
TCONS_00335546	HVUL_LNC020483,3	100	638
TCONS_00006985	HVUL_LNC001113,4	100	637
TCONS_00038234	HVUL_LNC002174,1	100	637
TCONS_00178188	HVUL_LNC008877,2	100	637
TCONS_00178189	HVUL_LNC008877,2	100	637
TCONS_00198461	HVUL_LNC011697,1	100	637
TCONS_00198463	HVUL_LNC011697,1	100	637
TCONS_00270403	HVUL_LNC014779,1	100	637
TCONS_00309675	HVUL_LNC020508,1	100	637
TCONS_00099419	HVUL_LNC003159,1	100	636
TCONS_00082695	HVUL_LNC004416,2	100	636
TCONS_00103662	HVUL_LNC006426,1	100	636
TCONS_00195179	HVUL_LNC010551,1	100	636
TCONS_00202043	HVUL_LNC012424,1	100	636
TCONS_00300629	HVUL_LNC019122,1	100	636
TCONS_00194356	HVUL_LNC011241,1	100	637
TCONS_00328016	HVUL_LNC019480,2	100	635
TCONS_00309682	HVUL_LNC020508,1	100	635
TCONS_00082696	HVUL_LNC004416,2	100	634
TCONS_00099711	HVUL_LNC004717,1	100	634
TCONS_00036703	HVUL_LNC002075,1	100	633
TCONS_00288069	HVUL_LNC015509,10	100	633
TCONS_00288071	HVUL_LNC015509,10	100	633
TCONS_00288242	HVUL_LNC016655,1	100	633
TCONS_00267710	HVUL_LNC017175,2	100	633
TCONS_00018072	HVUL_LNC002310,1	100	632
TCONS_00018073	HVUL_LNC002310,1	100	632
TCONS_00018078	HVUL_LNC002310,1	100	632
TCONS_00119510	HVUL_LNC007854,1	100	632
TCONS_00183549	HVUL_LNC010104,7	100	632
TCONS_00183818	HVUL_LNC010201,1	100	632
TCONS_00267711	HVUL_LNC017175,1	100	632
TCONS_00338207	HVUL_LNC017756,1	100	632
TCONS_00332483	HVUL_LNC020103,3	100	632
TCONS_00081236	HVUL_LNC004052,1	100	631
TCONS_00083130	HVUL_LNC004478,1	100	631
TCONS_00069982	HVUL_LNC006076,1	100	631
TCONS_00123072	HVUL_LNC008143,1	100	631
TCONS_00034080	HVUL_LNC001781,1	100	630
TCONS_00234832	HVUL_LNC013313,1	100	630
TCONS_00314838	HVUL_LNC017569,1	100	630
TCONS_00346284	HVUL_LNC020997,1	100	630
TCONS_00072031	HVUL_LNC002603,2	100	629
TCONS_00054474	HVUL_LNC004109,2	100	629
TCONS_00081389	HVUL_LNC004109,2	100	629
TCONS_00161853	HVUL_LNC009935,1	100	629
TCONS_00314837	HVUL_LNC017569,1	100	629
TCONS_00099673	HVUL_LNC004547,2	100	628
TCONS_00332482	HVUL_LNC020103,1	100	628
TCONS_00339794	HVUL_LNC020936,1	100	628
TCONS_00072032	HVUL_LNC002603,2	100	627
TCONS_00183030	HVUL_LNC009991,1	100	627
TCONS_00255733	HVUL_LNC015434,2	100	627
TCONS_00094136	HVUL_LNC005660,1	100	626
TCONS_00094137	HVUL_LNC005660,1	100	626
TCONS_00109035	HVUL_LNC007248,3	100	626
TCONS_00272640	HVUL_LNC015014,1	100	626
TCONS_00272641	HVUL_LNC015014,1	100	626
TCONS_00323229	HVUL_LNC018455,2	100	626
TCONS_00162004	HVUL_LNC010005,1	100	625
TCONS_00232758	HVUL_LNC013130,1	100	625
TCONS_00288185	HVUL_LNC016299,1	100	625
TCONS_00006464	HVUL_LNC000914,1	100	624
TCONS_00088895	HVUL_LNC005196,3	100	624
TCONS_00195021	HVUL_LNC009273,1	100	624
TCONS_00287945	HVUL_LNC014837,1	100	624
TCONS_00089245	HVUL_LNC005232,2	100	623
TCONS_00223198	HVUL_LNC011576,1	100	623
TCONS_00298929	HVUL_LNC018667,2	100	623
TCONS_00339854	HVUL_LNC020980,1	100	623
TCONS_00339856	HVUL_LNC020980,1	100	623
TCONS_00339857	HVUL_LNC020980,1	100	623
TCONS_00339858	HVUL_LNC020980,1	100	623
TCONS_00054133	HVUL_LNC003946,1	100	622
TCONS_00080980	HVUL_LNC003946,1	100	622
TCONS_00080989	HVUL_LNC003946,1	100	622
TCONS_00158469	HVUL_LNC008932,1	100	622
TCONS_00099596	HVUL_LNC004118,1	100	621
TCONS_00099670	HVUL_LNC004536,1	100	621
TCONS_00130077	HVUL_LNC020828,13	100	621
TCONS_00111445	HVUL_LNC007588,1	100	621
TCONS_00167196	HVUL_LNC010839,1	100	621
TCONS_00195276	HVUL_LNC011035,1	100	621
TCONS_00303211	HVUL_LNC019676,4	100	621
TCONS_00332174	HVUL_LNC020069,1	100	621
TCONS_00183158	HVUL_LNC010012,3	100	620
TCONS_00081640	HVUL_LNC004144,1	100	619
TCONS_00099719	HVUL_LNC004755,1	100	619
TCONS_00135063	HVUL_LNC007267,1	100	619
TCONS_00172882	HVUL_LNC008467,1	100	619
TCONS_00079119	HVUL_LNC003597,2	100	620
TCONS_00231211	HVUL_LNC012921,1	100	618
TCONS_00288320	HVUL_LNC016988,1	100	618
TCONS_00304170	HVUL_LNC019807,1	100	618
TCONS_00035119	HVUL_LNC001938,1	100	617
TCONS_00035120	HVUL_LNC001938,1	100	617
TCONS_00130528	HVUL_LNC006598,2	100	617
TCONS_00153613	HVUL_LNC007848,1	100	617
TCONS_00183162	HVUL_LNC010012,2	100	617
TCONS_00226674	HVUL_LNC012052,1	100	627
TCONS_00227257	HVUL_LNC012295,1	100	617
TCONS_00288257	HVUL_LNC016747,1	100	617
TCONS_00338226	HVUL_LNC017817,1	100	617
TCONS_00016264	HVUL_LNC002137,3	100	616
TCONS_00047328	HVUL_LNC020824,1	100	616
TCONS_00130526	HVUL_LNC006598,2	100	616
TCONS_00130527	HVUL_LNC006598,2	100	616
TCONS_00164486	HVUL_LNC010527,1	100	616
TCONS_00247812	HVUL_LNC011768,1	100	616
TCONS_00247897	HVUL_LNC012485,1	100	616
TCONS_00252148	HVUL_LNC014936,1	100	616
TCONS_00099244	HVUL_LNC002487,1	100	615
TCONS_00162813	HVUL_LNC010230,1	100	615
TCONS_00227259	HVUL_LNC012295,2	100	615
TCONS_00326320	HVUL_LNC019242,1	100	615
TCONS_00042639	HVUL_LNC000351,1	100	614
TCONS_00053525	HVUL_LNC003836,2	100	614
TCONS_00285607	HVUL_LNC017000,1	100	614
TCONS_00042991	HVUL_LNC002422,1	100	613
TCONS_00094001	HVUL_LNC005654,1	100	613
TCONS_00174765	HVUL_LNC008562,1	100	613
TCONS_00174766	HVUL_LNC008562,1	100	613
TCONS_00251194	HVUL_LNC014842,1	100	613
TCONS_00324138	HVUL_LNC018596,1	100	613
TCONS_00054475	HVUL_LNC004109,2	100	612
TCONS_00195017	HVUL_LNC009263,1	100	612
TCONS_00183533	HVUL_LNC010097,1	100	612
TCONS_00248112	HVUL_LNC013736,1	100	612
TCONS_00266092	HVUL_LNC017047,1	100	612
TCONS_00079158	HVUL_LNC003600,1	100	611
TCONS_00095100	HVUL_LNC005775,1	100	611
TCONS_00099878	HVUL_LNC005402,1	100	610
TCONS_00256404	HVUL_LNC015648,1	100	610
TCONS_00256405	HVUL_LNC015648,1	100	610
TCONS_00256406	HVUL_LNC015648,1	100	610
TCONS_00256407	HVUL_LNC015648,1	100	610
TCONS_00325658	HVUL_LNC019018,4	100	610
TCONS_00042941	HVUL_LNC002247,1	100	609
TCONS_00043181	HVUL_LNC002503,1	100	609
TCONS_00099915	HVUL_LNC005574,1	100	609
TCONS_00153308	HVUL_LNC006872,1	100	609
TCONS_00170080	HVUL_LNC011132,1	100	609
TCONS_00291208	HVUL_LNC017650,1	100	609
TCONS_00338479	HVUL_LNC019357,4	100	608
TCONS_00160841	HVUL_LNC009458,6	100	607
TCONS_00315808	HVUL_LNC017661,2	100	607
TCONS_00014862	HVUL_LNC002002,1	100	606
TCONS_00054690	HVUL_LNC004197,6	100	606
TCONS_00089251	HVUL_LNC005232,4	100	606
TCONS_00136290	HVUL_LNC007535,3	100	606
TCONS_00272628	HVUL_LNC015014,1	100	606
TCONS_00272629	HVUL_LNC015014,1	100	606
TCONS_00272630	HVUL_LNC015014,1	100	606
TCONS_00272631	HVUL_LNC015014,1	100	606
TCONS_00272632	HVUL_LNC015014,1	100	606
TCONS_00272633	HVUL_LNC015014,1	100	606
TCONS_00272634	HVUL_LNC015014,1	100	606
TCONS_00272635	HVUL_LNC015014,1	100	606
TCONS_00272636	HVUL_LNC015014,1	100	606
TCONS_00272637	HVUL_LNC015014,1	100	606
TCONS_00272638	HVUL_LNC015014,1	100	606
TCONS_00272639	HVUL_LNC015014,1	100	606
TCONS_00315809	HVUL_LNC017661,2	100	606
TCONS_00304924	HVUL_LNC019941,1	100	606
TCONS_00340131	HVUL_LNC021035,1	100	606
TCONS_00095489	HVUL_LNC005823,1	100	605
TCONS_00153647	HVUL_LNC007884,1	100	605
TCONS_00161299	HVUL_LNC009698,1	100	605
TCONS_00209895	HVUL_LNC013469,1	100	605
TCONS_00255819	HVUL_LNC015469,3	100	605
TCONS_00261946	HVUL_LNC016651,2	100	605
TCONS_00320323	HVUL_LNC018100,2	100	605
TCONS_00008000	HVUL_LNC001231,2	100	604
TCONS_00058670	HVUL_LNC004848,1	100	604
TCONS_00130799	HVUL_LNC006630,3	100	604
TCONS_00106154	HVUL_LNC006741,1	100	604
TCONS_00162006	HVUL_LNC010005,1	100	604
TCONS_00028658	HVUL_LNC001324,1	100	603
TCONS_00080070	HVUL_LNC003755,2	100	605
TCONS_00161851	HVUL_LNC009935,2	100	603
TCONS_00005530	HVUL_LNC000772,1	100	602
TCONS_00073358	HVUL_LNC002766,1	100	602
TCONS_00152797	HVUL_LNC002766,1	100	602
TCONS_00152798	HVUL_LNC002766,1	100	602
TCONS_00162003	HVUL_LNC010005,1	100	602
TCONS_00162005	HVUL_LNC010005,1	100	602
TCONS_00166976	HVUL_LNC010812,1	100	602
TCONS_00276650	HVUL_LNC015548,2	100	602
TCONS_00276662	HVUL_LNC015548,2	100	602
TCONS_00325165	HVUL_LNC018869,1	100	602
TCONS_00002121	HVUL_LNC000243,1	100	601
TCONS_00054700	HVUL_LNC004197,18	100	601
TCONS_00134575	HVUL_LNC007127,1	100	601
TCONS_00157885	HVUL_LNC008855,1	100	601
TCONS_00265947	HVUL_LNC017039,1	100	601
TCONS_00265948	HVUL_LNC017039,1	100	601
TCONS_00265951	HVUL_LNC017039,1	100	601
TCONS_00265952	HVUL_LNC017039,1	100	601
TCONS_00006393	HVUL_LNC000855,1	100	600
TCONS_00082034	HVUL_LNC004265,2	100	600
TCONS_00082037	HVUL_LNC004265,2	100	600
TCONS_00099804	HVUL_LNC005087,1	100	600
TCONS_00194883	HVUL_LNC008525,1	100	600
TCONS_00013311	HVUL_LNC001802,1	100	599
TCONS_00160832	HVUL_LNC009458,8	100	599
TCONS_00302733	HVUL_LNC019587,1	100	599
TCONS_00338605	HVUL_LNC020200,1	100	599
TCONS_00013312	HVUL_LNC001802,1	100	598
TCONS_00204806	HVUL_LNC012864,4	100	598
TCONS_00204809	HVUL_LNC012864,4	100	598
TCONS_00204822	HVUL_LNC012864,4	100	598
TCONS_00137585	HVUL_LNC007614,1	100	597
TCONS_00288111	HVUL_LNC015809,1	100	597
TCONS_00350905	HVUL_LNC021166,2	100	597
TCONS_00068316	HVUL_LNC005879,2	100	596
TCONS_00247935	HVUL_LNC011706,1	100	596
TCONS_00245494	HVUL_LNC014327,1	100	596
TCONS_00245495	HVUL_LNC014327,1	100	596
TCONS_00245496	HVUL_LNC014327,1	100	596
TCONS_00245497	HVUL_LNC014327,1	100	596
TCONS_00245498	HVUL_LNC014327,1	100	596
TCONS_00315801	HVUL_LNC017661,2	100	596
TCONS_00338435	HVUL_LNC018903,1	100	596
TCONS_00338560	HVUL_LNC019940,1	100	596
TCONS_00100207	HVUL_LNC006124,1	100	595
TCONS_00134792	HVUL_LNC007182,3	100	595
TCONS_00160393	HVUL_LNC009334,1	100	595
TCONS_00202444	HVUL_LNC012494,1	100	595
TCONS_00019878	HVUL_LNC002467,1	100	594
TCONS_00195128	HVUL_LNC010115,1	100	594
TCONS_00229892	HVUL_LNC012772,1	100	594
TCONS_00265111	HVUL_LNC016960,1	100	594
TCONS_00347670	HVUL_LNC021217,2	100	594
TCONS_00155484	HVUL_LNC008598,1	100	595
TCONS_00200620	HVUL_LNC011984,1	100	593
TCONS_00265949	HVUL_LNC017039,2	100	593
TCONS_00265953	HVUL_LNC017039,2	100	593
TCONS_00315737	HVUL_LNC017655,2	100	593
TCONS_00347606	HVUL_LNC021215,1	100	593
TCONS_00350985	HVUL_LNC021700,1	100	593
TCONS_00338222	HVUL_LNC017805,1	100	592
TCONS_00288059	HVUL_LNC015436,1	100	591
TCONS_00279769	HVUL_LNC016256,1	100	591
TCONS_00261393	HVUL_LNC016550,1	100	591
TCONS_00130093	HVUL_LNC006535,15	100	590
TCONS_00153307	HVUL_LNC006861,1	100	590
TCONS_00176766	HVUL_LNC008705,20	100	590
TCONS_00261944	HVUL_LNC016651,1	100	590
TCONS_00261945	HVUL_LNC016651,1	100	590
TCONS_00338489	HVUL_LNC019464,1	100	590
TCONS_00349419	HVUL_LNC021499,1	100	590
TCONS_00081466	HVUL_LNC004115,6	100	589
TCONS_00099910	HVUL_LNC005563,1	100	589
TCONS_00248083	HVUL_LNC013570,1	100	589
TCONS_00283139	HVUL_LNC016763,1	100	589
TCONS_00338133	HVUL_LNC017387,1	100	589
TCONS_00099448	HVUL_LNC003295,1	100	588
TCONS_00180753	HVUL_LNC009198,7	100	588
TCONS_00180757	HVUL_LNC009198,7	100	588
TCONS_00251104	HVUL_LNC014829,1	100	588
TCONS_00099964	HVUL_LNC005713,1	100	587
TCONS_00338552	HVUL_LNC019853,1	100	587
TCONS_00135011	HVUL_LNC007253,1	100	586
TCONS_00165120	HVUL_LNC010617,1	100	586
TCONS_00194351	HVUL_LNC011242,1	100	586
TCONS_00171934	HVUL_LNC011242,1	100	586
TCONS_00226495	HVUL_LNC011985,4	100	586
TCONS_00324253	HVUL_LNC018633,1	100	586
TCONS_00338667	HVUL_LNC020567,8	100	586
TCONS_00033986	HVUL_LNC001767,1	100	585
TCONS_00202309	HVUL_LNC012478,1	100	585
TCONS_00309973	HVUL_LNC020567,8	100	585
TCONS_00338992	HVUL_LNC002759,1	100	585
TCONS_00346062	HVUL_LNC020983,1	100	585
TCONS_00247851	HVUL_LNC011981,1	100	584
TCONS_00256167	HVUL_LNC015583,2	100	584
TCONS_00279234	HVUL_LNC016174,1	100	584
TCONS_00329642	HVUL_LNC019751,2	100	584
TCONS_00077670	HVUL_LNC003317,1	100	583
TCONS_00052862	HVUL_LNC003716,1	100	583
TCONS_00160835	HVUL_LNC009458,12	100	583
TCONS_00301536	HVUL_LNC019384,1	100	583
TCONS_00256171	HVUL_LNC015583,2	100	582
TCONS_00161401	HVUL_LNC009752,2	100	581
TCONS_00161405	HVUL_LNC009752,2	100	581
TCONS_00290488	HVUL_LNC017538,2	100	581
TCONS_00130088	HVUL_LNC006535,10	100	580
TCONS_00183548	HVUL_LNC010104,6	100	580
TCONS_00338780	HVUL_LNC020763,1	100	580
TCONS_00338781	HVUL_LNC020763,1	100	580
TCONS_00338782	HVUL_LNC020763,1	100	580
TCONS_00338783	HVUL_LNC020763,1	100	580
TCONS_00099467	HVUL_LNC003385,1	100	579
TCONS_00066984	HVUL_LNC005731,1	100	579
TCONS_00066985	HVUL_LNC005731,1	100	579
TCONS_00068482	HVUL_LNC005907,1	100	579
TCONS_00153294	HVUL_LNC006773,1	100	579
TCONS_00106804	HVUL_LNC006857,1	100	579
TCONS_00106805	HVUL_LNC006857,1	100	579
TCONS_00114703	HVUL_LNC007708,2	100	579
TCONS_00160796	HVUL_LNC009452,1	100	579
TCONS_00248143	HVUL_LNC013904,1	100	579
TCONS_00287996	HVUL_LNC015123,1	100	579
TCONS_00338295	HVUL_LNC018156,1	100	579
TCONS_00303671	HVUL_LNC019738,1	100	579
TCONS_00038233	HVUL_LNC002174,1	100	578
TCONS_00255082	HVUL_LNC015340,1	100	578
TCONS_00255086	HVUL_LNC015340,1	100	578
TCONS_00346708	HVUL_LNC021086,1	100	578
TCONS_00053505	HVUL_LNC003826,3	100	577
TCONS_00083275	HVUL_LNC004500,1	100	577
TCONS_00145814	HVUL_LNC007826,1	100	577
TCONS_00338556	HVUL_LNC019914,1	100	577
TCONS_00338988	HVUL_LNC002759,1	100	577
TCONS_00344275	HVUL_LNC021718,3	100	577
TCONS_00054476	HVUL_LNC004109,2	100	576
TCONS_00081392	HVUL_LNC004109,2	100	576
TCONS_00195284	HVUL_LNC011053,1	100	576
TCONS_00346712	HVUL_LNC021086,1	100	576
TCONS_00085312	HVUL_LNC004813,5	100	575
TCONS_00160833	HVUL_LNC009458,7	100	575
TCONS_00181418	HVUL_LNC009459,1	100	575
TCONS_00272661	HVUL_LNC021718,3	100	575
TCONS_00295410	HVUL_LNC018135,3	100	575
TCONS_00338600	HVUL_LNC020183,1	100	575
TCONS_00079121	HVUL_LNC003597,1	100	576
TCONS_00185137	HVUL_LNC010443,1	100	574
TCONS_00185138	HVUL_LNC010443,1	100	574
TCONS_00339234	HVUL_LNC020850,1	100	574
TCONS_00343110	HVUL_LNC021432,1	100	574
TCONS_00106444	HVUL_LNC006785,2	100	573
TCONS_00247966	HVUL_LNC012983,1	100	573
TCONS_00266352	HVUL_LNC017071,1	100	573
TCONS_00295923	HVUL_LNC018217,7	100	573
TCONS_00295925	HVUL_LNC018217,7	100	573
TCONS_00295926	HVUL_LNC018217,6	100	573
TCONS_00328380	HVUL_LNC019542,1	100	573
TCONS_00344209	HVUL_LNC021702,1	100	573
TCONS_00022447	HVUL_LNC000345,3	100	572
TCONS_00006489	HVUL_LNC000935,1	100	572
TCONS_00196671	HVUL_LNC011482,1	100	592
TCONS_00084538	HVUL_LNC004709,1	100	571
TCONS_00236128	HVUL_LNC013443,1	100	571
TCONS_00271958	HVUL_LNC014908,1	100	571
TCONS_00271959	HVUL_LNC014908,1	100	571
TCONS_00010099	HVUL_LNC001503,3	100	570
TCONS_00042910	HVUL_LNC002103,1	100	570
TCONS_00153283	HVUL_LNC006698,1	100	570
TCONS_00136293	HVUL_LNC007535,1	100	570
TCONS_00194348	HVUL_LNC011239,1	100	570
TCONS_00339045	HVUL_LNC020828,1	100	570
TCONS_00042967	HVUL_LNC002363,1	100	569
TCONS_00111221	HVUL_LNC007581,1	100	569
TCONS_00166584	HVUL_LNC010781,4	100	569
TCONS_00002793	HVUL_LNC000318,1	100	568
TCONS_00002796	HVUL_LNC000318,1	100	568
TCONS_00002797	HVUL_LNC000318,1	100	568
TCONS_00002798	HVUL_LNC000318,1	100	568
TCONS_00002799	HVUL_LNC000318,1	100	568
TCONS_00081786	HVUL_LNC004217,2	100	568
TCONS_00066221	HVUL_LNC005637,1	100	568
TCONS_00100335	HVUL_LNC006132,1	100	568
TCONS_00109415	HVUL_LNC007324,1	100	568
TCONS_00228498	HVUL_LNC012602,1	100	568
TCONS_00228500	HVUL_LNC012601,1	100	568
TCONS_00338379	HVUL_LNC018654,2	100	568
TCONS_00299935	HVUL_LNC018898,1	100	568
TCONS_00338462	HVUL_LNC019246,1	100	588
TCONS_00073485	HVUL_LNC002799,1	100	567
TCONS_00088146	HVUL_LNC005114,3	100	567
TCONS_00089544	HVUL_LNC005261,5	100	567
TCONS_00089547	HVUL_LNC005261,5	100	567
TCONS_00121600	HVUL_LNC007928,2	100	567
TCONS_00161757	HVUL_LNC009869,2	100	567
TCONS_00226854	HVUL_LNC012103,1	100	567
TCONS_00257377	HVUL_LNC015981,1	100	567
TCONS_00257378	HVUL_LNC015981,1	100	567
TCONS_00257379	HVUL_LNC015981,1	100	567
TCONS_00257380	HVUL_LNC015981,1	100	567
TCONS_00257381	HVUL_LNC015981,1	100	567
TCONS_00257382	HVUL_LNC015981,1	100	567
TCONS_00257383	HVUL_LNC015981,1	100	567
TCONS_00257384	HVUL_LNC015981,1	100	567
TCONS_00257385	HVUL_LNC015981,1	100	567
TCONS_00002794	HVUL_LNC000318,1	100	566
TCONS_00002795	HVUL_LNC000318,1	100	566
TCONS_00135959	HVUL_LNC007508,1	100	566
TCONS_00155332	HVUL_LNC008584,1	100	566
TCONS_00208176	HVUL_LNC013272,4	100	566
TCONS_00269925	HVUL_LNC014737,1	100	566
TCONS_00325167	HVUL_LNC018869,1	100	566
TCONS_00132824	HVUL_LNC006896,1	100	565
TCONS_00247906	HVUL_LNC012577,1	100	565
TCONS_00295409	HVUL_LNC018135,1	100	565
TCONS_00325162	HVUL_LNC018869,1	100	565
TCONS_00325166	HVUL_LNC018869,1	100	565
TCONS_00099445	HVUL_LNC003276,1	100	564
TCONS_00063550	HVUL_LNC005391,2	100	564
TCONS_00106443	HVUL_LNC006785,1	100	564
TCONS_00107783	HVUL_LNC007028,1	100	564
TCONS_00288284	HVUL_LNC016843,1	100	564
TCONS_00316308	HVUL_LNC017728,1	100	564
TCONS_00309961	HVUL_LNC020568,1	100	566
TCONS_00336333	HVUL_LNC020567,8	100	564
TCONS_00070829	HVUL_LNC002532,1	100	563
TCONS_00055871	HVUL_LNC004426,1	100	563
TCONS_00055877	HVUL_LNC004426,1	100	563
TCONS_00194983	HVUL_LNC009075,1	100	563
TCONS_00207280	HVUL_LNC013181,1	100	563
TCONS_00339042	HVUL_LNC020828,2	100	601
TCONS_00006463	HVUL_LNC000914,2	100	562
TCONS_00012088	HVUL_LNC001694,1	100	562
TCONS_00105461	HVUL_LNC006644,8	100	562
TCONS_00105463	HVUL_LNC006644,8	100	562
TCONS_00181187	HVUL_LNC009389,1	100	562
TCONS_00042962	HVUL_LNC002346,1	100	561
TCONS_00130081	HVUL_LNC020828,1	100	561
TCONS_00182629	HVUL_LNC009832,1	100	561
TCONS_00252164	HVUL_LNC014936,2	100	561
TCONS_00253597	HVUL_LNC015163,1	100	561
TCONS_00273997	HVUL_LNC015163,1	100	561
TCONS_00273998	HVUL_LNC015163,1	100	561
TCONS_00347875	HVUL_LNC021258,1	100	561
TCONS_00135962	HVUL_LNC007509,1	100	560
TCONS_00021771	HVUL_LNC000218,8	100	559
TCONS_00197986	HVUL_LNC011651,1	100	559
TCONS_00226939	HVUL_LNC012208,1	100	559
TCONS_00338139	HVUL_LNC017413,1	100	559
TCONS_00054699	HVUL_LNC004197,6	100	558
TCONS_00338995	HVUL_LNC020813,2	100	558
TCONS_00006465	HVUL_LNC000914,2	100	557
TCONS_00042907	HVUL_LNC002092,1	100	557
TCONS_00188522	HVUL_LNC010821,1	100	557
TCONS_00279007	HVUL_LNC016119,2	100	557
TCONS_00338179	HVUL_LNC017627,1	100	557
TCONS_00026429	HVUL_LNC000881,1	100	556
TCONS_00123431	HVUL_LNC008190,4	100	556
TCONS_00160395	HVUL_LNC009346,1	100	556
TCONS_00160397	HVUL_LNC009346,1	100	556
TCONS_00338260	HVUL_LNC017971,1	100	556
TCONS_00050465	HVUL_LNC003328,1	100	555
TCONS_00109956	HVUL_LNC007499,1	100	555
TCONS_00109957	HVUL_LNC007499,1	100	555
TCONS_00109958	HVUL_LNC007499,1	100	555
TCONS_00109959	HVUL_LNC007499,1	100	555
TCONS_00109960	HVUL_LNC007499,1	100	555
TCONS_00109962	HVUL_LNC007499,1	100	555
TCONS_00109963	HVUL_LNC007499,1	100	555
TCONS_00109964	HVUL_LNC007499,1	100	555
TCONS_00109966	HVUL_LNC007499,1	100	555
TCONS_00109968	HVUL_LNC007499,1	100	555
TCONS_00162007	HVUL_LNC010005,1	100	555
TCONS_00195172	HVUL_LNC010503,1	100	555
TCONS_00166580	HVUL_LNC010781,4	100	555
TCONS_00166581	HVUL_LNC010781,4	100	555
TCONS_00255734	HVUL_LNC015434,1	100	555
TCONS_00255735	HVUL_LNC015434,2	100	555
TCONS_00255738	HVUL_LNC015434,2	100	555
TCONS_00276244	HVUL_LNC015484,1	100	555
TCONS_00161311	HVUL_LNC009698,3	100	554
TCONS_00347770	HVUL_LNC021223,1	100	554
TCONS_00109821	HVUL_LNC007487,1	100	553
TCONS_00166582	HVUL_LNC010781,3	100	553
TCONS_00242082	HVUL_LNC013921,2	100	553
TCONS_00274801	HVUL_LNC015247,1	100	553
TCONS_00256679	HVUL_LNC015785,2	100	553
TCONS_00020945	HVUL_LNC000088,2	100	552
TCONS_00131480	HVUL_LNC006727,2	100	552
TCONS_00247737	HVUL_LNC011315,1	100	554
TCONS_00175193	HVUL_LNC008599,4	100	551
TCONS_00201324	HVUL_LNC012261,1	100	551
TCONS_00247882	HVUL_LNC012335,1	100	551
TCONS_00255737	HVUL_LNC015434,2	100	551
TCONS_00296495	HVUL_LNC018295,1	100	551
[truncated: 5,922 more rows]

## Sheet: High confident
List of high confident barley lncRNA transcripts
TCONS_00299589
TCONS_00167946
TCONS_00167942
TCONS_00167944
TCONS_00167945
TCONS_00340537
TCONS_00010098
TCONS_00058250
TCONS_00325662
TCONS_00183722
TCONS_00011408
TCONS_00143997
TCONS_00010097
TCONS_00003924
TCONS_00268099
TCONS_00228466
TCONS_00035071
TCONS_00106138
TCONS_00180942
TCONS_00285860
TCONS_00073345
TCONS_00189727
TCONS_00288147
TCONS_00162226
TCONS_00325661
TCONS_00197703
TCONS_00235039
TCONS_00235048
TCONS_00154272
TCONS_00181714
TCONS_00183720
TCONS_00235051
TCONS_00202986
TCONS_00058247
TCONS_00106137
TCONS_00035065
TCONS_00035066
TCONS_00083277
TCONS_00031003
TCONS_00035155
TCONS_00182306
TCONS_00006800
TCONS_00183535
TCONS_00299430
TCONS_00140672
TCONS_00031000
TCONS_00035063
TCONS_00035064
TCONS_00035068
TCONS_00345116
TCONS_00031002
TCONS_00031006
TCONS_00031008
TCONS_00031010
TCONS_00256677
TCONS_00227601
TCONS_00325660
TCONS_00079287
TCONS_00180759
TCONS_00298082
TCONS_00084221
TCONS_00006984
TCONS_00006987
TCONS_00239328
TCONS_00194959
TCONS_00183536
TCONS_00055115
TCONS_00183721
TCONS_00226673
TCONS_00054697
TCONS_00067738
TCONS_00067742
TCONS_00003089
TCONS_00003090
TCONS_00336881
TCONS_00226670
TCONS_00080730
TCONS_00099525
TCONS_00288078
TCONS_00336882
TCONS_00265105
TCONS_00099842
TCONS_00235045
TCONS_00347611
TCONS_00014194
TCONS_00014195
TCONS_00161898
TCONS_00180758
TCONS_00180763
TCONS_00180768
TCONS_00180755
TCONS_00180765
TCONS_00276176
TCONS_00111222
TCONS_00054692
TCONS_00344947
TCONS_00180764
TCONS_00321780
TCONS_00099490
TCONS_00084225
TCONS_00084226
TCONS_00084227
TCONS_00141815
TCONS_00141816
TCONS_00141820
TCONS_00141821
TCONS_00141822
TCONS_00237421
TCONS_00329892
TCONS_00136587
TCONS_00287885
TCONS_00267500
TCONS_00171018
TCONS_00346959
TCONS_00346960
TCONS_00232295
TCONS_00346958
TCONS_00345113
TCONS_00300630
TCONS_00281906
TCONS_00107999
TCONS_00108001
TCONS_00108005
TCONS_00195049
TCONS_00226672
TCONS_00288004
TCONS_00130082
TCONS_00031004
TCONS_00081789
TCONS_00034029
TCONS_00081788
TCONS_00205080
TCONS_00195337
TCONS_00160816
TCONS_00330381
TCONS_00031005
TCONS_00031007
TCONS_00195038
TCONS_00235043
TCONS_00330396
TCONS_00330398
TCONS_00054683
TCONS_00054684
TCONS_00055880
TCONS_00346420
TCONS_00042719
TCONS_00006983
TCONS_00054472
TCONS_00160817
TCONS_00158315
TCONS_00260515
TCONS_00054688
TCONS_00160815
TCONS_00224986
TCONS_00081390
TCONS_00194948
TCONS_00232296
TCONS_00236264
TCONS_00236265
TCONS_00236266
TCONS_00236267
TCONS_00330384
TCONS_00079754
TCONS_00288125
TCONS_00031009
TCONS_00317942
TCONS_00141818
TCONS_00160821
TCONS_00055109
TCONS_00055110
TCONS_00314006
TCONS_00082773
TCONS_00167716
TCONS_00258304
TCONS_00260235
TCONS_00179533
TCONS_00195085
TCONS_00197533
TCONS_00270788
TCONS_00068847
TCONS_00197534
TCONS_00162324
TCONS_00109961
TCONS_00348600
TCONS_00194354
TCONS_00171932
TCONS_00107373
TCONS_00227258
TCONS_00130085
TCONS_00204802
TCONS_00299625
TCONS_00054473
TCONS_00160819
TCONS_00345114
TCONS_00221651
TCONS_00221652
TCONS_00221653
TCONS_00177896
TCONS_00276839
TCONS_00325656
TCONS_00203860
TCONS_00325657
TCONS_00054682
TCONS_00035156
TCONS_00016714
TCONS_00039076
TCONS_00288046
TCONS_00345111
TCONS_00160825
TCONS_00178160
TCONS_00031011
TCONS_00297468
TCONS_00298083
TCONS_00330400
TCONS_00130086
TCONS_00271027
TCONS_00271028
TCONS_00255939
TCONS_00162322
TCONS_00161305
TCONS_00034028
TCONS_00330380
TCONS_00330388
TCONS_00025708
TCONS_00160809
TCONS_00204803
TCONS_00330386
TCONS_00330390
TCONS_00330397
TCONS_00225521
TCONS_00054025
TCONS_00160810
TCONS_00082038
TCONS_00235036
TCONS_00235047
TCONS_00186125
TCONS_00259803
TCONS_00247987
TCONS_00144727
TCONS_00144746
TCONS_00330389
TCONS_00084078
TCONS_00254373
TCONS_00290771
TCONS_00259801
TCONS_00188806
TCONS_00153374
TCONS_00079752
TCONS_00203857
TCONS_00203862
TCONS_00203865
TCONS_00037184
TCONS_00204800
TCONS_00338511
TCONS_00098241
TCONS_00057362
TCONS_00288312
TCONS_00007865
TCONS_00160813
TCONS_00082036
TCONS_00080939
TCONS_00204817
TCONS_00160814
TCONS_00277595
TCONS_00202302
TCONS_00235037
TCONS_00235040
TCONS_00235041
TCONS_00235044
TCONS_00235050
TCONS_00350983
TCONS_00059790
TCONS_00298930
TCONS_00348602
TCONS_00144726
TCONS_00144745
TCONS_00228904
TCONS_00178190
TCONS_00178191
TCONS_00195106
TCONS_00235038
TCONS_00230332
TCONS_00224989
TCONS_00330393
TCONS_00252484
TCONS_00174760
TCONS_00005864
TCONS_00326079
TCONS_00005814
TCONS_00161400
TCONS_00251100
TCONS_00251101
TCONS_00251102
TCONS_00251103
TCONS_00256448
TCONS_00280135
TCONS_00259989
TCONS_00057361
TCONS_00100057
TCONS_00174761
TCONS_00162323
TCONS_00077429
TCONS_00160811
TCONS_00350953
TCONS_00227260
TCONS_00329987
TCONS_00130087
TCONS_00239323
TCONS_00239326
TCONS_00239327
TCONS_00195548
TCONS_00290772
TCONS_00194918
TCONS_00259813
TCONS_00235042
TCONS_00298931
TCONS_00137376
TCONS_00056490
TCONS_00153364
TCONS_00288163
TCONS_00195031
TCONS_00260234
TCONS_00160820
TCONS_00080478
TCONS_00003669
TCONS_00054693
TCONS_00256449
TCONS_00296478
TCONS_00168186
TCONS_00277599
TCONS_00208014
TCONS_00329890
TCONS_00195090
TCONS_00300695
TCONS_00016699
TCONS_00005867
TCONS_00016697
TCONS_00038170
TCONS_00161813
TCONS_00325962
TCONS_00042866
TCONS_00243890
TCONS_00160824
TCONS_00161279
TCONS_00161280
TCONS_00161281
TCONS_00161282
TCONS_00161283
TCONS_00161284
TCONS_00161285
TCONS_00194955
TCONS_00255278
TCONS_00247924
TCONS_00256450
TCONS_00111223
TCONS_00288197
TCONS_00019850
TCONS_00011134
TCONS_00345304
TCONS_00006461
TCONS_00053521
TCONS_00054689
TCONS_00223470
TCONS_00160831
TCONS_00228472
TCONS_00114068
TCONS_00330395
TCONS_00257306
TCONS_00085314
TCONS_00303212
TCONS_00006462
TCONS_00204105
TCONS_00035154
TCONS_00110031
TCONS_00110033
TCONS_00288115
TCONS_00160823
TCONS_00174763
TCONS_00060187
TCONS_00183447
TCONS_00324913
TCONS_00324914
TCONS_00324917
TCONS_00324918
TCONS_00299590
TCONS_00038770
TCONS_00038771
TCONS_00332799
TCONS_00005866
TCONS_00162692
TCONS_00162693
TCONS_00078746
TCONS_00140673
TCONS_00142027
TCONS_00160812
TCONS_00054694
TCONS_00083276
TCONS_00325659
TCONS_00130089
TCONS_00206040
TCONS_00260045
TCONS_00260046
TCONS_00069860
TCONS_00338412
TCONS_00346063
TCONS_00288070
TCONS_00161759
TCONS_00042657
TCONS_00178159
TCONS_00067744
TCONS_00290770
TCONS_00338653
TCONS_00022445
TCONS_00161310
TCONS_00228898
TCONS_00005825
TCONS_00067747
TCONS_00317605
TCONS_00228899
TCONS_00039064
TCONS_00079122
TCONS_00204816
TCONS_00204820
TCONS_00005873
TCONS_00087729
TCONS_00027538
TCONS_00110027
TCONS_00110029
TCONS_00110030
TCONS_00110034
TCONS_00332381
TCONS_00053506
TCONS_00099984
TCONS_00228465
TCONS_00042769
TCONS_00106139
TCONS_00255742
TCONS_00109666
TCONS_00109668
TCONS_00223078
TCONS_00338562
TCONS_00030999
TCONS_00153433
TCONS_00348601
TCONS_00279006
TCONS_00276898
TCONS_00341212
TCONS_00022443
TCONS_00080941
TCONS_00256317
TCONS_00257305
TCONS_00226671
TCONS_00130084
TCONS_00195010
TCONS_00180827
TCONS_00330375
TCONS_00257308
TCONS_00043484
TCONS_00162327
TCONS_00080903
TCONS_00109431
TCONS_00298441
TCONS_00027539
TCONS_00042897
TCONS_00084082
TCONS_00202930
TCONS_00130790
TCONS_00302190
TCONS_00344136
TCONS_00344137
TCONS_00006107
TCONS_00325259
TCONS_00278708
TCONS_00042984
TCONS_00276177
TCONS_00276178
TCONS_00336336
TCONS_00336337
TCONS_00309979
TCONS_00016255
TCONS_00016257
TCONS_00016261
TCONS_00301788
TCONS_00256166
TCONS_00302798
TCONS_00227256
TCONS_00309976
TCONS_00197985
TCONS_00180938
TCONS_00274800
TCONS_00042665
TCONS_00294830
TCONS_00294833
TCONS_00294835
TCONS_00294837
TCONS_00200061
TCONS_00077262
TCONS_00058249
TCONS_00180825
TCONS_00183546
TCONS_00124428
TCONS_00239324
TCONS_00161540
TCONS_00255741
TCONS_00180939
TCONS_00182415
TCONS_00294263
TCONS_00161541
TCONS_00035070
TCONS_00140670
TCONS_00140671
TCONS_00178186
TCONS_00345117
TCONS_00162320
TCONS_00328708
TCONS_00350936
TCONS_00309678
TCONS_00255732
TCONS_00021669
TCONS_00149367
TCONS_00203681
TCONS_00320995
TCONS_00009235
TCONS_00309971
TCONS_00223354
TCONS_00228900
TCONS_00228903
TCONS_00160830
TCONS_00344944
TCONS_00108557
TCONS_00108560
TCONS_00108564
TCONS_00006332
TCONS_00006798
TCONS_00007770
TCONS_00180766
TCONS_00162224
TCONS_00153215
TCONS_00347609
TCONS_00327130
TCONS_00347607
TCONS_00287905
TCONS_00325415
TCONS_00331585
TCONS_00053522
TCONS_00055116
TCONS_00106140
TCONS_00298442
TCONS_00135616
TCONS_00229893
TCONS_00346964
TCONS_00117980
TCONS_00265108
TCONS_00265110
TCONS_00080904
TCONS_00153396
TCONS_00184080
TCONS_00226085
TCONS_00162225
TCONS_00099958
TCONS_00054686
TCONS_00237422
TCONS_00248169
TCONS_00288239
TCONS_00338130
TCONS_00346412
TCONS_00338991
TCONS_00072785
TCONS_00201323
TCONS_00338997
TCONS_00109487
TCONS_00081785
TCONS_00339047
TCONS_00153730
TCONS_00255251
TCONS_00053991
TCONS_00228470
TCONS_00194943
TCONS_00281662
TCONS_00070483
TCONS_00204807
TCONS_00204808
TCONS_00042968
TCONS_00248019
TCONS_00052385
TCONS_00134863
TCONS_00183002
TCONS_00012087
TCONS_00099625
TCONS_00108224
TCONS_00108225
TCONS_00108226
TCONS_00108227
TCONS_00160826
TCONS_00195082
TCONS_00099394
TCONS_00068978
TCONS_00255084
TCONS_00278493
TCONS_00204814
TCONS_00167370
TCONS_00005872
TCONS_00300194
TCONS_00033390
TCONS_00160818
TCONS_00200258
TCONS_00043485
TCONS_00211039
TCONS_00211040
TCONS_00211042
TCONS_00243638
TCONS_00278316
TCONS_00330377
TCONS_00026740
TCONS_00338320
TCONS_00036524
TCONS_00054471
TCONS_00081391
TCONS_00134101
TCONS_00068020
TCONS_00026194
TCONS_00135647
TCONS_00027968
TCONS_00015600
TCONS_00287972
TCONS_00262807
TCONS_00303794
TCONS_00018488
TCONS_00040587
TCONS_00287992
TCONS_00345306
TCONS_00128753
TCONS_00235046
TCONS_00324252
TCONS_00081719
TCONS_00109967
TCONS_00331444
TCONS_00098942
TCONS_00098943
TCONS_00098944
TCONS_00325260
TCONS_00345240
TCONS_00298440
TCONS_00026340
TCONS_00160829
TCONS_00331443
TCONS_00248039
TCONS_00345305
TCONS_00006108
TCONS_00027961
TCONS_00027962
TCONS_00027963
TCONS_00227355
TCONS_00247946
TCONS_00002382
TCONS_00042650
TCONS_00081718
TCONS_00056486
TCONS_00056491
TCONS_00056493
TCONS_00056494
TCONS_00056499
TCONS_00083293
TCONS_00084081
TCONS_00081717
TCONS_00262728
TCONS_00252150
TCONS_00046176
TCONS_00109029
TCONS_00109032
TCONS_00109034
TCONS_00267499
TCONS_00078745
TCONS_00084080
TCONS_00288159
TCONS_00081051
TCONS_00067739
TCONS_00067741
TCONS_00180760
TCONS_00338688
TCONS_00025529
TCONS_00093768
TCONS_00178090
TCONS_00057360
TCONS_00202633
TCONS_00276817
TCONS_00012422
TCONS_00153314
TCONS_00142026
TCONS_00305390
TCONS_00305391
TCONS_00231212
TCONS_00253749
TCONS_00230236
TCONS_00325961
TCONS_00346415
TCONS_00011709
TCONS_00072786
TCONS_00045273
TCONS_00081790
TCONS_00009742
TCONS_00216704
TCONS_00281657
TCONS_00058248
TCONS_00158533
TCONS_00161382
TCONS_00200414
TCONS_00200416
TCONS_00079614
TCONS_00195087
TCONS_00186124
TCONS_00161306
TCONS_00248116
TCONS_00014861
TCONS_00016263
TCONS_00081791
TCONS_00100006
TCONS_00208015
TCONS_00252317
TCONS_00099759
TCONS_00300846
TCONS_00215323
TCONS_00056496
TCONS_00083294
TCONS_00130092
TCONS_00136292
TCONS_00247936
TCONS_00204818
TCONS_00075520
TCONS_00330946
TCONS_00006111
TCONS_00052386
TCONS_00346736
TCONS_00054024
TCONS_00180148
TCONS_00235049
TCONS_00299623
TCONS_00002802
TCONS_00228467
TCONS_00080940
TCONS_00180767
TCONS_00315810
TCONS_00238111
TCONS_00295922
TCONS_00042614
TCONS_00164485
TCONS_00034074
TCONS_00082693
TCONS_00160827
TCONS_00124026
TCONS_00278494
TCONS_00325963
TCONS_00161320
TCONS_00164958
TCONS_00288309
TCONS_00325534
TCONS_00094453
TCONS_00153727
TCONS_00233685
TCONS_00338484
TCONS_00047783
TCONS_00247796
TCONS_00300631
TCONS_00058499
TCONS_00153533
TCONS_00258125
TCONS_00258126
TCONS_00338682
TCONS_00107279
TCONS_00160828
TCONS_00182434
TCONS_00108556
TCONS_00108558
TCONS_00108561
TCONS_00108559
TCONS_00108562
TCONS_00108563
TCONS_00237673
TCONS_00318087
TCONS_00034077
TCONS_00231531
TCONS_00201001
TCONS_00287165
TCONS_00297316
TCONS_00287978
TCONS_00296055
TCONS_00011036
TCONS_00223471
TCONS_00198494
TCONS_00279445
TCONS_00299161
TCONS_00324922
TCONS_00184079
TCONS_00081722
TCONS_00059911
TCONS_00134100
TCONS_00099786
TCONS_00136291
TCONS_00248100
TCONS_00161262
TCONS_00247876
TCONS_00350903
TCONS_00021774
TCONS_00042869
TCONS_00276179
TCONS_00276180
TCONS_00276181
TCONS_00296474
TCONS_00046259
TCONS_00239278
TCONS_00164484
TCONS_00002801
TCONS_00003724
TCONS_00082035
TCONS_00331442
TCONS_00130083
TCONS_00221945
TCONS_00221946
TCONS_00195013
TCONS_00054696
TCONS_00163177
TCONS_00200417
TCONS_00042950
TCONS_00130791
TCONS_00130794
TCONS_00130795
TCONS_00130797
TCONS_00130800
TCONS_00130801
TCONS_00130802
TCONS_00130805
TCONS_00130806
TCONS_00130807
TCONS_00130808
TCONS_00105307
TCONS_00183195
TCONS_00162048
TCONS_00162049
TCONS_00023531
TCONS_00034081
TCONS_00068483
TCONS_00125081
TCONS_00180943
TCONS_00195176
TCONS_00034078
TCONS_00047346
TCONS_00056492
TCONS_00174762
TCONS_00160391
TCONS_00162319
TCONS_00298084
TCONS_00006110
TCONS_00202303
TCONS_00205079
TCONS_00269941
TCONS_00272843
TCONS_00272844
TCONS_00202301
TCONS_00204819
TCONS_00142057
TCONS_00288231
TCONS_00226664
TCONS_00295920
TCONS_00034206
TCONS_00287872
TCONS_00184767
TCONS_00303672
TCONS_00304343
TCONS_00008003
TCONS_00029376
TCONS_00153253
TCONS_00130090
TCONS_00317622
TCONS_00295391
TCONS_00002800
TCONS_00194892
TCONS_00300694
TCONS_00221943
TCONS_00202304
TCONS_00228461
TCONS_00208175
TCONS_00330376
TCONS_00027417
TCONS_00027422
TCONS_00027423
TCONS_00180941
TCONS_00204801
TCONS_00056495
TCONS_00287880
TCONS_00122376
TCONS_00202305
TCONS_00228459
TCONS_00228460
TCONS_00228463
TCONS_00228469
TCONS_00180940
TCONS_00329695
TCONS_00338693
TCONS_00016701
TCONS_00016707
TCONS_00202306
TCONS_00202307
TCONS_00248020
TCONS_00238108
TCONS_00271586
TCONS_00338437
TCONS_00161404
TCONS_00003373
TCONS_00107752
TCONS_00153532
TCONS_00143996
TCONS_00221942
TCONS_00256982
TCONS_00330401
TCONS_00143218
TCONS_00177895
TCONS_00200252
TCONS_00200253
TCONS_00200254
TCONS_00195035
TCONS_00203546
TCONS_00208699
TCONS_00089545
TCONS_00132537
TCONS_00169934
TCONS_00338327
TCONS_00054687
TCONS_00221070
TCONS_00221073
TCONS_00338681
TCONS_00008951
TCONS_00099457
TCONS_00153200
TCONS_00201932
TCONS_00201933
TCONS_00265106
TCONS_00296475
TCONS_00296477
TCONS_00296484
TCONS_00347610
TCONS_00161383
TCONS_00161403
TCONS_00265107
TCONS_00336332
TCONS_00347608
TCONS_00080658
TCONS_00180407
TCONS_00339244
TCONS_00339245
TCONS_00058780
TCONS_00058782
TCONS_00122378
TCONS_00228468
TCONS_00256972
TCONS_00265533
TCONS_00247977
TCONS_00008210
TCONS_00048641
TCONS_00339091
TCONS_00194888
TCONS_00176760
TCONS_00070858
TCONS_00265109
TCONS_00327515
TCONS_00339889
TCONS_00153305
TCONS_00133284
TCONS_00180754
TCONS_00080513
TCONS_00099724
TCONS_00315807
TCONS_00300074
TCONS_00029004
TCONS_00071854
TCONS_00059792
TCONS_00059796
TCONS_00105145
TCONS_00287974
TCONS_00244541
TCONS_00059795
TCONS_00338990
TCONS_00098938
TCONS_00204798
TCONS_00265113
TCONS_00042924
TCONS_00056487
TCONS_00056489
TCONS_00056500
TCONS_00083292
TCONS_00277337
TCONS_00309442
TCONS_00347605
TCONS_00163178
TCONS_00195285
TCONS_00204813
TCONS_00287879
TCONS_00099776
TCONS_00108748
TCONS_00183547
TCONS_00042724
TCONS_00042770
TCONS_00055208
TCONS_00099918
TCONS_00153377
TCONS_00199160
TCONS_00244542
TCONS_00331018
TCONS_00104923
TCONS_00234207
TCONS_00236751
TCONS_00234210
TCONS_00080616
TCONS_00104922
TCONS_00338540
TCONS_00042765
TCONS_00052382
TCONS_00040814
TCONS_00042982
TCONS_00183204
TCONS_00346359
TCONS_00109433
TCONS_00335430
TCONS_00023336
TCONS_00025278
TCONS_00099582
TCONS_00124025
TCONS_00151509
TCONS_00151511
TCONS_00124027
TCONS_00124028
TCONS_00124029
TCONS_00130091
TCONS_00107280
TCONS_00202308
TCONS_00314839
TCONS_00026193
TCONS_00042935
TCONS_00161402
TCONS_00183534
TCONS_00109112
TCONS_00153369
TCONS_00265524
TCONS_00295390
TCONS_00302799
TCONS_00308475
TCONS_00042732
TCONS_00082200
TCONS_00247799
TCONS_00199159
TCONS_00204805
TCONS_00204810
TCONS_00215322
TCONS_00285608
TCONS_00339039
TCONS_00339040
TCONS_00051281
TCONS_00087728
TCONS_00176762
TCONS_00160822
TCONS_00160840
TCONS_00251193
TCONS_00194352
TCONS_00194355
TCONS_00171933
TCONS_00226669
TCONS_00058781
TCONS_00346414
TCONS_00346418
TCONS_00054948
TCONS_00054949
TCONS_00227255
TCONS_00099788
TCONS_00099474
TCONS_00054685
TCONS_00099794
TCONS_00183033
TCONS_00330379
TCONS_00330385
TCONS_00025277
TCONS_00074002
TCONS_00195306
TCONS_00042797
TCONS_00018656
TCONS_00160834
TCONS_00273937
TCONS_00339041
TCONS_00039077
TCONS_00047345
TCONS_00054691
TCONS_00105143
TCONS_00161263
TCONS_00247842
TCONS_00042819
TCONS_00049250
TCONS_00247951
TCONS_00243616
TCONS_00176764
TCONS_00162056
TCONS_00162057
TCONS_00233683
TCONS_00098239
TCONS_00124521
TCONS_00183161
TCONS_00346416
TCONS_00098240
TCONS_00162055
TCONS_00349489
TCONS_00099589
TCONS_00288298
TCONS_00266091
TCONS_00287166
TCONS_00156389
TCONS_00280414
TCONS_00325123
TCONS_00155611
TCONS_00248117
TCONS_00287164
TCONS_00010101
TCONS_00110038
TCONS_00181243
TCONS_00227624
TCONS_00003849
TCONS_00350875
TCONS_00099667
TCONS_00176753
TCONS_00176757
TCONS_00176763
TCONS_00176767
TCONS_00176768
TCONS_00248071
TCONS_00278679
TCONS_00278680
TCONS_00338676
TCONS_00125174
TCONS_00350906
TCONS_00052387
TCONS_00204811
TCONS_00022804
TCONS_00042832
TCONS_00098945
TCONS_00338592
TCONS_00106586
TCONS_00106587
TCONS_00238109
TCONS_00330402
TCONS_00030998
TCONS_00069022
TCONS_00180752
TCONS_00216192
TCONS_00330382
TCONS_00330394
TCONS_00043159
TCONS_00043162
TCONS_00099278
TCONS_00100039
TCONS_00339043
TCONS_00256259
TCONS_00228462
TCONS_00338378
TCONS_00347856
TCONS_00347860
TCONS_00347861
TCONS_00347862
TCONS_00347863
TCONS_00347864
TCONS_00347865
TCONS_00347868
TCONS_00347869
TCONS_00347871
TCONS_00347872
TCONS_00347874
TCONS_00347877
TCONS_00081388
TCONS_00112131
TCONS_00164487
TCONS_00338255
TCONS_00350845
TCONS_00136104
TCONS_00136105
TCONS_00158534
TCONS_00276897
TCONS_00279208
TCONS_00263322
TCONS_00265950
TCONS_00341214
TCONS_00009614
TCONS_00003722
TCONS_00099472
TCONS_00067743
TCONS_00067745
TCONS_00161384
TCONS_00161814
TCONS_00227261
TCONS_00323227
TCONS_00008002
TCONS_00067749
TCONS_00234211
TCONS_00265112
TCONS_00320324
TCONS_00216705
TCONS_00035151
TCONS_00224990
TCONS_00257304
TCONS_00260694
TCONS_00346739
TCONS_00012074
TCONS_00042896
TCONS_00054578
TCONS_00100060
TCONS_00103457
TCONS_00273942
TCONS_00273945
TCONS_00338521
TCONS_00099555
TCONS_00273946
TCONS_00302297
TCONS_00016252
TCONS_00016253
TCONS_00016254
TCONS_00016256
TCONS_00016258
TCONS_00016259
TCONS_00016260
TCONS_00016262
TCONS_00099425
TCONS_00053763
TCONS_00338174
TCONS_00326080
TCONS_00003721
TCONS_00042661
TCONS_00006799
TCONS_00099494
TCONS_00179402
TCONS_00195008
TCONS_00160836
TCONS_00160839
TCONS_00280208
TCONS_00288283
TCONS_00109823
TCONS_00081484
TCONS_00059787
TCONS_00059788
TCONS_00059793
TCONS_00153649
TCONS_00322166
TCONS_00078125
TCONS_00099601
TCONS_00272980
TCONS_00315633
TCONS_00099484
TCONS_00021668
TCONS_00099833
TCONS_00296476
TCONS_00296479
TCONS_00296480
TCONS_00296481
TCONS_00296482
TCONS_00296483
TCONS_00296485
TCONS_00296487
TCONS_00296488
TCONS_00296489
TCONS_00296490
TCONS_00030673
TCONS_00330378
TCONS_00081477
TCONS_00330383
TCONS_00330387
TCONS_00099684
TCONS_00088896
TCONS_00099382
TCONS_00178194
TCONS_00338234
TCONS_00099777
TCONS_00099901
TCONS_00260658
TCONS_00023213
TCONS_00195180
TCONS_00278677
TCONS_00299626
TCONS_00299937
TCONS_00021334
TCONS_00012423
TCONS_00180828
TCONS_00236756
TCONS_00338164
TCONS_00338999
TCONS_00012424
TCONS_00037480
TCONS_00153469
TCONS_00099741
TCONS_00234956
TCONS_00288261
TCONS_00026171
TCONS_00122374
TCONS_00259805
TCONS_00330399
TCONS_00008213
TCONS_00274960
TCONS_00350914
TCONS_00021223
TCONS_00211718
TCONS_00296491
TCONS_00338464
TCONS_00255083
TCONS_00296492
TCONS_00297317
TCONS_00336879
TCONS_00027973
TCONS_00085208
TCONS_00336880
TCONS_00149928
TCONS_00180761
TCONS_00180762
TCONS_00346417
TCONS_00027966
TCONS_00027967
TCONS_00103456
TCONS_00118566
TCONS_00200411
TCONS_00296061
TCONS_00321778
TCONS_00346413
TCONS_00346419
TCONS_00036530
TCONS_00036531
TCONS_00054825
TCONS_00166629
TCONS_00299840
TCONS_00338453
TCONS_00099304
TCONS_00105460
TCONS_00238106
TCONS_00295921
TCONS_00295924
TCONS_00081472
TCONS_00118567
TCONS_00223077
TCONS_00261943
TCONS_00338565
TCONS_00124034
TCONS_00315724
TCONS_00099412
TCONS_00153735
TCONS_00195012
TCONS_00224984
TCONS_00268165
TCONS_00255820
TCONS_00314556
TCONS_00027964
TCONS_00027965
TCONS_00099423
TCONS_00324492
TCONS_00215320
TCONS_00332392
TCONS_00111224
TCONS_00304169
TCONS_00126093
TCONS_00160838
TCONS_00226270
TCONS_00259804
TCONS_00288249
TCONS_00202011
TCONS_00301811
TCONS_00079751
TCONS_00079756
TCONS_00105462
TCONS_00202012
TCONS_00050956
TCONS_00059786
TCONS_00059789
TCONS_00059791
TCONS_00099447
TCONS_00196208
TCONS_00202009
TCONS_00288120
TCONS_00082008
TCONS_00158311
TCONS_00160746
TCONS_00202014
TCONS_00338308
TCONS_00350836
TCONS_00046904
TCONS_00111444
TCONS_00336877
TCONS_00016265
TCONS_00053523
TCONS_00105146
TCONS_00336878
TCONS_00059798
TCONS_00109150
TCONS_00158312
TCONS_00160950
TCONS_00182206
TCONS_00252141
TCONS_00296493
TCONS_00322487
TCONS_00326081
TCONS_00026430
TCONS_00079755
TCONS_00180756
TCONS_00236748
TCONS_00236749
TCONS_00319610
TCONS_00297863
TCONS_00332380
TCONS_00332382
TCONS_00350885
TCONS_00006485
TCONS_00053864
TCONS_00053865
TCONS_00053866
TCONS_00053867
TCONS_00053868
TCONS_00053870
TCONS_00053871
TCONS_00053872
TCONS_00060183
TCONS_00060186
TCONS_00153224
TCONS_00180820
TCONS_00180822
TCONS_00180823
TCONS_00180829
TCONS_00180830
TCONS_00252145
TCONS_00288228
TCONS_00330848
TCONS_00079753
TCONS_00060189
TCONS_00194972
TCONS_00195129
TCONS_00287923
TCONS_00260042
TCONS_00260043
TCONS_00260047
TCONS_00022444
TCONS_00009234
TCONS_00009239
TCONS_00180824
TCONS_00180826
TCONS_00260044
TCONS_00073342
TCONS_00099478
TCONS_00100574
TCONS_00103455
TCONS_00338485
TCONS_00160842
TCONS_00252146
TCONS_00252147
TCONS_00099617
TCONS_00105306
TCONS_00045864
TCONS_00054695
TCONS_00114017
TCONS_00198460
TCONS_00247959
TCONS_00288116
TCONS_00300307
TCONS_00332481
TCONS_00344943
TCONS_00344945
TCONS_00344946
TCONS_00344954
TCONS_00008212
TCONS_00161316
TCONS_00243618
TCONS_00324923
TCONS_00022446
TCONS_00042944
TCONS_00099659
TCONS_00089248
TCONS_00066986
TCONS_00330551
TCONS_00347007
TCONS_00159882
TCONS_00276840
TCONS_00005424
TCONS_00105305
TCONS_00109152
TCONS_00236753
TCONS_00155483
TCONS_00165493
TCONS_00242081
TCONS_00011799
TCONS_00060265
TCONS_00276647
TCONS_00276651
TCONS_00276656
TCONS_00276664
TCONS_00298443
TCONS_00338784
TCONS_00054575
TCONS_00069997
TCONS_00179401
TCONS_00234206
TCONS_00259808
TCONS_00259812
TCONS_00002115
TCONS_00089542
TCONS_00252155
TCONS_00287173
TCONS_00287174
TCONS_00287176
TCONS_00304291
TCONS_00176761
TCONS_00158741
TCONS_00158742
TCONS_00247778
TCONS_00234208
TCONS_00234209
TCONS_00259811
TCONS_00304714
TCONS_00099575
TCONS_00350843
TCONS_00001109
TCONS_00109153
TCONS_00233684
TCONS_00255743
TCONS_00309674
TCONS_00052935
TCONS_00175190
TCONS_00256447
TCONS_00338601
TCONS_00335546
TCONS_00006985
TCONS_00038234
TCONS_00178188
TCONS_00178189
TCONS_00198461
TCONS_00198463
TCONS_00270403
TCONS_00309675
TCONS_00099419
TCONS_00082695
TCONS_00103662
TCONS_00195179
TCONS_00202043
TCONS_00300629
TCONS_00194356
TCONS_00328016
TCONS_00309682
TCONS_00082696
TCONS_00099711
TCONS_00036703
TCONS_00288069
TCONS_00288071
TCONS_00288242
TCONS_00267710
TCONS_00018072
TCONS_00018073
TCONS_00018078
TCONS_00119510
TCONS_00183549
TCONS_00183818
TCONS_00267711
TCONS_00338207
TCONS_00332483
TCONS_00081236
TCONS_00083130
TCONS_00069982
TCONS_00123072
TCONS_00034080
TCONS_00234832
TCONS_00314838
TCONS_00346284
TCONS_00072031
TCONS_00054474
TCONS_00081389
TCONS_00161853
TCONS_00314837
TCONS_00099673
TCONS_00332482
TCONS_00339794
TCONS_00072032
TCONS_00183030
TCONS_00255733
TCONS_00094136
TCONS_00094137
TCONS_00109035
TCONS_00272640
TCONS_00272641
TCONS_00323229
TCONS_00162004
TCONS_00232758
TCONS_00288185
TCONS_00006464
TCONS_00088895
TCONS_00195021
TCONS_00287945
TCONS_00089245
TCONS_00223198
TCONS_00298929
TCONS_00339854
TCONS_00339856
TCONS_00339857
TCONS_00339858
TCONS_00054133
TCONS_00080980
TCONS_00080989
TCONS_00158469
TCONS_00099596
TCONS_00099670
TCONS_00130077
TCONS_00111445
TCONS_00167196
TCONS_00195276
TCONS_00303211
TCONS_00332174
TCONS_00183158
TCONS_00081640
TCONS_00099719
TCONS_00135063
TCONS_00172882
TCONS_00079119
TCONS_00231211
TCONS_00288320
TCONS_00304170
TCONS_00035119
TCONS_00035120
TCONS_00130528
TCONS_00153613
TCONS_00183162
TCONS_00226674
TCONS_00227257
TCONS_00288257
TCONS_00338226
TCONS_00016264
TCONS_00047328
TCONS_00130526
TCONS_00130527
TCONS_00164486
TCONS_00247812
TCONS_00247897
TCONS_00252148
TCONS_00099244
TCONS_00162813
TCONS_00227259
TCONS_00326320
TCONS_00042639
TCONS_00053525
TCONS_00285607
TCONS_00042991
TCONS_00094001
TCONS_00174765
TCONS_00174766
TCONS_00251194
TCONS_00324138
TCONS_00054475
TCONS_00195017
TCONS_00183533
TCONS_00248112
TCONS_00266092
TCONS_00079158
TCONS_00095100
TCONS_00099878
TCONS_00256404
TCONS_00256405
TCONS_00256406
TCONS_00256407
TCONS_00325658
TCONS_00042941
TCONS_00043181
TCONS_00099915
TCONS_00153308
TCONS_00170080
TCONS_00291208
TCONS_00338479
TCONS_00160841
TCONS_00315808
TCONS_00014862
TCONS_00054690
TCONS_00089251
TCONS_00136290
TCONS_00272628
TCONS_00272629
TCONS_00272630
TCONS_00272631
TCONS_00272632
TCONS_00272633
TCONS_00272634
TCONS_00272635
TCONS_00272636
TCONS_00272637
TCONS_00272638
TCONS_00272639
TCONS_00315809
TCONS_00304924
TCONS_00340131
TCONS_00095489
TCONS_00153647
TCONS_00161299
TCONS_00209895
TCONS_00255819
TCONS_00261946
TCONS_00320323
TCONS_00008000
TCONS_00058670
TCONS_00130799
TCONS_00106154
TCONS_00162006
TCONS_00028658
TCONS_00080070
TCONS_00161851
TCONS_00005530
TCONS_00073358
TCONS_00152797
TCONS_00152798
TCONS_00162003
TCONS_00162005
TCONS_00166976
TCONS_00276650
TCONS_00276662
TCONS_00325165
TCONS_00002121
TCONS_00054700
TCONS_00134575
TCONS_00157885
TCONS_00265947
TCONS_00265948
TCONS_00265951
TCONS_00265952
TCONS_00006393
TCONS_00082034
TCONS_00082037
TCONS_00099804
TCONS_00194883
TCONS_00013311
TCONS_00160832
TCONS_00302733
TCONS_00338605
TCONS_00013312
TCONS_00204806
TCONS_00204809
TCONS_00204822
TCONS_00137585
TCONS_00288111
TCONS_00350905
TCONS_00068316
TCONS_00247935
TCONS_00245494
TCONS_00245495
TCONS_00245496
TCONS_00245497
TCONS_00245498
TCONS_00315801
TCONS_00338435
TCONS_00338560
TCONS_00100207
TCONS_00134792
TCONS_00160393
TCONS_00202444
TCONS_00019878
TCONS_00195128
TCONS_00229892
TCONS_00265111
TCONS_00347670
TCONS_00155484
TCONS_00200620
TCONS_00265949
TCONS_00265953
TCONS_00315737
TCONS_00347606
TCONS_00350985
TCONS_00338222
TCONS_00288059
TCONS_00279769
TCONS_00261393
TCONS_00130093
TCONS_00153307
TCONS_00176766
TCONS_00261944
TCONS_00261945
TCONS_00338489
TCONS_00349419
TCONS_00081466
TCONS_00099910
TCONS_00248083
TCONS_00283139
TCONS_00338133
TCONS_00099448
TCONS_00180753
TCONS_00180757
TCONS_00251104
TCONS_00099964
TCONS_00338552
TCONS_00135011
TCONS_00165120
TCONS_00194351
TCONS_00171934
TCONS_00226495
TCONS_00324253
TCONS_00338667
TCONS_00033986
TCONS_00202309
TCONS_00309973
TCONS_00338992
TCONS_00346062
TCONS_00247851
TCONS_00256167
TCONS_00279234
TCONS_00329642
TCONS_00077670
TCONS_00052862
TCONS_00160835
TCONS_00301536
TCONS_00256171
TCONS_00161401
TCONS_00161405
TCONS_00290488
TCONS_00130088
TCONS_00183548
TCONS_00338780
TCONS_00338781
TCONS_00338782
TCONS_00338783
TCONS_00099467
TCONS_00066984
TCONS_00066985
TCONS_00068482
TCONS_00153294
TCONS_00106804
TCONS_00106805
TCONS_00114703
TCONS_00160796
TCONS_00248143
TCONS_00287996
TCONS_00338295
TCONS_00303671
TCONS_00038233
TCONS_00255082
TCONS_00255086
TCONS_00346708
TCONS_00053505
TCONS_00083275
TCONS_00145814
TCONS_00338556
TCONS_00338988
TCONS_00344275
TCONS_00054476
TCONS_00081392
TCONS_00195284
TCONS_00346712
TCONS_00085312
TCONS_00160833
TCONS_00181418
TCONS_00272661
TCONS_00295410
TCONS_00338600
TCONS_00079121
TCONS_00185137
TCONS_00185138
TCONS_00339234
TCONS_00343110
TCONS_00106444
TCONS_00247966
TCONS_00266352
TCONS_00295923
TCONS_00295925
TCONS_00295926
TCONS_00328380
TCONS_00344209
TCONS_00022447
TCONS_00006489
TCONS_00196671
TCONS_00084538
TCONS_00236128
TCONS_00271958
TCONS_00271959
TCONS_00010099
TCONS_00042910
TCONS_00153283
TCONS_00136293
TCONS_00194348
TCONS_00339045
TCONS_00042967
TCONS_00111221
TCONS_00166584
TCONS_00002793
TCONS_00002796
TCONS_00002797
TCONS_00002798
TCONS_00002799
TCONS_00081786
TCONS_00066221
TCONS_00100335
TCONS_00109415
TCONS_00228498
TCONS_00228500
TCONS_00338379
TCONS_00299935
TCONS_00338462
TCONS_00073485
TCONS_00088146
TCONS_00089544
TCONS_00089547
TCONS_00121600
TCONS_00161757
TCONS_00226854
TCONS_00257377
TCONS_00257378
TCONS_00257379
TCONS_00257380
TCONS_00257381
TCONS_00257382
TCONS_00257383
TCONS_00257384
TCONS_00257385
TCONS_00002794
TCONS_00002795
TCONS_00135959
TCONS_00155332
TCONS_00208176
TCONS_00269925
TCONS_00325167
TCONS_00132824
TCONS_00247906
TCONS_00295409
TCONS_00325162
TCONS_00325166
TCONS_00099445
TCONS_00063550
TCONS_00106443
TCONS_00107783
TCONS_00288284
TCONS_00316308
TCONS_00309961
TCONS_00336333
TCONS_00070829
TCONS_00055871
TCONS_00055877
TCONS_00194983
TCONS_00207280
TCONS_00339042
TCONS_00006463
TCONS_00012088
TCONS_00105461
TCONS_00105463
TCONS_00181187
TCONS_00042962
TCONS_00130081
TCONS_00182629
TCONS_00252164
TCONS_00253597
TCONS_00273997
TCONS_00273998
TCONS_00347875
TCONS_00135962
TCONS_00021771
TCONS_00197986
TCONS_00226939
TCONS_00338139
TCONS_00054699
TCONS_00338995
TCONS_00006465
TCONS_00042907
TCONS_00188522
TCONS_00279007
TCONS_00338179
TCONS_00026429
TCONS_00123431
TCONS_00160395
TCONS_00160397
TCONS_00338260
TCONS_00050465
TCONS_00109956
TCONS_00109957
TCONS_00109958
TCONS_00109959
TCONS_00109960
TCONS_00109962
TCONS_00109963
TCONS_00109964
TCONS_00109966
TCONS_00109968
TCONS_00162007
TCONS_00195172
TCONS_00166580
TCONS_00166581
TCONS_00255734
TCONS_00255735
TCONS_00255738
TCONS_00276244
TCONS_00161311
TCONS_00347770
TCONS_00109821
TCONS_00166582
TCONS_00242082
TCONS_00274801
TCONS_00256679
TCONS_00020945
TCONS_00131480
TCONS_00247737
TCONS_00175193
TCONS_00201324
TCONS_00247882
TCONS_00255737
TCONS_00296495
TCONS_00198312
[truncated: 6,297 more rows]

## Sheet: Novel
List of novel barley lncRNA transcripts
TCONS_00000051
TCONS_00000115
TCONS_00000117
TCONS_00000355
TCONS_00000356
TCONS_00000357
TCONS_00000358
TCONS_00000394
TCONS_00000528
TCONS_00000529
TCONS_00000743
TCONS_00000800
TCONS_00000870
TCONS_00000889
TCONS_00000890
TCONS_00001001
TCONS_00001036
TCONS_00001122
TCONS_00001204
TCONS_00001203
TCONS_00001209
TCONS_00001208
TCONS_00001290
TCONS_00001289
TCONS_00001365
TCONS_00001373
TCONS_00001431
TCONS_00001430
TCONS_00001432
TCONS_00001501
TCONS_00001502
TCONS_00001523
TCONS_00001553
TCONS_00001679
TCONS_00001678
TCONS_00001714
TCONS_00001810
TCONS_00001813
TCONS_00001812
TCONS_00001811
TCONS_00001889
TCONS_00001890
TCONS_00002027
TCONS_00002118
TCONS_00002119
TCONS_00002120
TCONS_00002167
TCONS_00002249
TCONS_00002251
TCONS_00002250
TCONS_00002252
TCONS_00002304
TCONS_00002323
TCONS_00002324
TCONS_00002380
TCONS_00002594
TCONS_00002595
TCONS_00002598
TCONS_00002599
TCONS_00002597
TCONS_00002596
TCONS_00002600
TCONS_00002601
TCONS_00002602
TCONS_00002661
TCONS_00002785
TCONS_00003124
TCONS_00003140
TCONS_00003153
TCONS_00003215
TCONS_00003265
TCONS_00003264
TCONS_00003266
TCONS_00003267
TCONS_00003287
TCONS_00003376
TCONS_00003377
TCONS_00003379
TCONS_00003378
TCONS_00003514
TCONS_00003670
TCONS_00003694
TCONS_00003767
TCONS_00003823
TCONS_00003824
TCONS_00003954
TCONS_00003955
TCONS_00003956
TCONS_00004138
TCONS_00004144
TCONS_00004145
TCONS_00004146
TCONS_00004148
TCONS_00004333
TCONS_00004339
TCONS_00004343
TCONS_00004344
TCONS_00004346
TCONS_00004348
TCONS_00004347
TCONS_00004377
TCONS_00004651
TCONS_00004736
TCONS_00004737
TCONS_00004738
TCONS_00004739
TCONS_00004740
TCONS_00004743
TCONS_00005110
TCONS_00005111
TCONS_00005112
TCONS_00005162
TCONS_00005161
TCONS_00005164
TCONS_00005163
TCONS_00005168
TCONS_00005253
TCONS_00005254
TCONS_00005255
TCONS_00005400
TCONS_00005473
TCONS_00005494
TCONS_00005506
TCONS_00005516
TCONS_00005529
TCONS_00005603
TCONS_00005746
TCONS_00005750
TCONS_00005875
TCONS_00005899
TCONS_00005950
TCONS_00005951
TCONS_00005973
TCONS_00005975
TCONS_00005974
TCONS_00005976
TCONS_00005977
TCONS_00006057
TCONS_00006246
TCONS_00006247
TCONS_00006333
TCONS_00006334
TCONS_00006335
TCONS_00006340
TCONS_00006341
TCONS_00006342
TCONS_00006363
TCONS_00006372
TCONS_00006404
TCONS_00006405
TCONS_00006406
TCONS_00006415
TCONS_00006416
TCONS_00006417
TCONS_00006418
TCONS_00006419
TCONS_00006454
TCONS_00006468
TCONS_00006478
TCONS_00006481
TCONS_00006482
TCONS_00006483
TCONS_00006592
TCONS_00006636
TCONS_00006666
TCONS_00006689
TCONS_00006690
TCONS_00006703
TCONS_00006732
TCONS_00006873
TCONS_00006875
TCONS_00006920
TCONS_00006921
TCONS_00007178
TCONS_00007211
TCONS_00007313
TCONS_00007330
TCONS_00007526
TCONS_00007527
TCONS_00007668
TCONS_00007684
TCONS_00007802
TCONS_00007890
TCONS_00007897
TCONS_00008120
TCONS_00008608
TCONS_00008696
TCONS_00008698
TCONS_00008879
TCONS_00008880
TCONS_00008964
TCONS_00008966
TCONS_00008965
TCONS_00008967
TCONS_00008980
TCONS_00008981
TCONS_00008995
TCONS_00009006
TCONS_00009019
TCONS_00009023
TCONS_00009024
TCONS_00009029
TCONS_00009145
TCONS_00009148
TCONS_00009213
TCONS_00009230
TCONS_00009231
TCONS_00009563
TCONS_00009615
TCONS_00009828
TCONS_00009830
TCONS_00009829
TCONS_00010123
TCONS_00010461
TCONS_00010491
TCONS_00010507
TCONS_00010506
TCONS_00010505
TCONS_00010510
TCONS_00010509
TCONS_00010508
TCONS_00010513
TCONS_00010512
TCONS_00010511
TCONS_00010514
TCONS_00010579
TCONS_00010825
TCONS_00011198
TCONS_00011197
TCONS_00011253
TCONS_00011458
TCONS_00011507
TCONS_00011554
TCONS_00011598
TCONS_00011627
TCONS_00011675
TCONS_00011712
TCONS_00011716
TCONS_00011717
TCONS_00011858
TCONS_00011905
TCONS_00011923
TCONS_00012147
TCONS_00012153
TCONS_00012215
TCONS_00012259
TCONS_00012261
TCONS_00012262
TCONS_00012276
TCONS_00012295
TCONS_00012312
TCONS_00012352
TCONS_00012356
TCONS_00012365
TCONS_00012393
TCONS_00012430
TCONS_00012798
TCONS_00012800
TCONS_00013025
TCONS_00013310
TCONS_00013357
TCONS_00013432
TCONS_00013454
TCONS_00013636
TCONS_00013637
TCONS_00013789
TCONS_00013837
TCONS_00013943
TCONS_00014101
TCONS_00014477
TCONS_00014476
TCONS_00014528
TCONS_00014658
TCONS_00014659
TCONS_00014687
TCONS_00014706
TCONS_00014707
TCONS_00014727
TCONS_00014957
TCONS_00015070
TCONS_00015332
TCONS_00015333
TCONS_00015361
TCONS_00015388
TCONS_00015774
TCONS_00015791
TCONS_00015792
TCONS_00015794
TCONS_00015900
TCONS_00016054
TCONS_00016069
TCONS_00016414
TCONS_00016415
TCONS_00016420
TCONS_00016478
TCONS_00016481
TCONS_00016480
TCONS_00016479
TCONS_00016485
TCONS_00016698
TCONS_00016710
TCONS_00016755
TCONS_00016801
TCONS_00016802
TCONS_00016803
TCONS_00016865
TCONS_00017109
TCONS_00017183
TCONS_00017260
TCONS_00017261
TCONS_00017306
TCONS_00017439
TCONS_00017605
TCONS_00017797
TCONS_00017806
TCONS_00017807
TCONS_00017858
TCONS_00017915
TCONS_00017958
TCONS_00018041
TCONS_00018053
TCONS_00018098
TCONS_00018237
TCONS_00018343
TCONS_00018505
TCONS_00018506
TCONS_00018525
TCONS_00018526
TCONS_00018568
TCONS_00018853
TCONS_00018994
TCONS_00018997
TCONS_00019009
TCONS_00019094
TCONS_00019114
TCONS_00019117
TCONS_00019222
TCONS_00019323
TCONS_00019523
TCONS_00019524
TCONS_00019547
TCONS_00019657
TCONS_00019840
TCONS_00019890
TCONS_00020155
TCONS_00020385
TCONS_00020553
TCONS_00020583
TCONS_00020585
TCONS_00020588
TCONS_00020590
TCONS_00020593
TCONS_00020592
TCONS_00020591
TCONS_00020594
TCONS_00020765
TCONS_00021055
TCONS_00021193
TCONS_00021196
TCONS_00021218
TCONS_00021221
TCONS_00021323
TCONS_00021357
TCONS_00021361
TCONS_00021364
TCONS_00021408
TCONS_00021420
TCONS_00021454
TCONS_00021553
TCONS_00021667
TCONS_00021709
TCONS_00021710
TCONS_00021727
TCONS_00021728
TCONS_00021729
TCONS_00021780
TCONS_00021783
TCONS_00021791
TCONS_00021813
TCONS_00021814
TCONS_00021815
TCONS_00021829
TCONS_00021852
TCONS_00021953
TCONS_00021969
TCONS_00021971
TCONS_00022054
TCONS_00022181
TCONS_00022188
TCONS_00022192
TCONS_00022264
TCONS_00022357
TCONS_00022356
TCONS_00022358
TCONS_00022468
TCONS_00022469
TCONS_00022514
TCONS_00022515
TCONS_00022519
TCONS_00022606
TCONS_00022607
TCONS_00022609
TCONS_00022610
TCONS_00022631
TCONS_00022632
TCONS_00022743
TCONS_00022744
TCONS_00022893
TCONS_00022894
TCONS_00022895
TCONS_00022907
TCONS_00023085
TCONS_00023092
TCONS_00023091
TCONS_00023093
TCONS_00023165
TCONS_00023167
TCONS_00023166
TCONS_00023168
TCONS_00023170
TCONS_00023169
TCONS_00023199
TCONS_00023269
TCONS_00023270
TCONS_00023271
TCONS_00023333
TCONS_00023384
TCONS_00023499
TCONS_00023515
TCONS_00023527
TCONS_00023556
TCONS_00023611
TCONS_00023821
TCONS_00023920
TCONS_00023933
TCONS_00023934
TCONS_00023935
TCONS_00024054
TCONS_00024091
TCONS_00024101
TCONS_00024109
TCONS_00024100
TCONS_00024096
TCONS_00024110
TCONS_00024236
TCONS_00024410
TCONS_00024441
TCONS_00024442
TCONS_00024446
TCONS_00024445
TCONS_00024444
TCONS_00024452
TCONS_00024451
TCONS_00024463
TCONS_00024548
TCONS_00024660
TCONS_00024661
TCONS_00024675
TCONS_00024676
TCONS_00024891
TCONS_00024892
TCONS_00024893
TCONS_00024954
TCONS_00024971
TCONS_00025010
TCONS_00025013
TCONS_00025012
TCONS_00025011
TCONS_00025014
TCONS_00025021
TCONS_00025018
TCONS_00025019
TCONS_00025020
TCONS_00025017
TCONS_00025016
TCONS_00025015
TCONS_00025023
TCONS_00025024
TCONS_00025068
TCONS_00025161
TCONS_00025520
TCONS_00025538
TCONS_00025562
TCONS_00025600
TCONS_00025601
TCONS_00025766
TCONS_00025768
TCONS_00025843
TCONS_00025863
TCONS_00025888
TCONS_00025891
TCONS_00026110
TCONS_00026111
TCONS_00026180
TCONS_00026281
TCONS_00026280
TCONS_00026279
TCONS_00026282
TCONS_00026283
TCONS_00026354
TCONS_00026357
TCONS_00026369
TCONS_00026472
TCONS_00026479
TCONS_00026489
TCONS_00026490
TCONS_00026491
TCONS_00026541
TCONS_00026542
TCONS_00026545
TCONS_00026544
TCONS_00026548
TCONS_00026547
TCONS_00026550
TCONS_00026549
TCONS_00026564
TCONS_00026565
TCONS_00026587
TCONS_00026589
TCONS_00026590
TCONS_00026607
TCONS_00026608
TCONS_00026609
TCONS_00026614
TCONS_00026613
TCONS_00026618
TCONS_00026616
TCONS_00026697
TCONS_00026698
TCONS_00026725
TCONS_00026726
TCONS_00026738
TCONS_00026944
TCONS_00026946
TCONS_00026947
TCONS_00026948
TCONS_00027075
TCONS_00027103
TCONS_00027126
TCONS_00027230
TCONS_00027315
TCONS_00027335
TCONS_00027336
TCONS_00027345
TCONS_00027346
TCONS_00027395
TCONS_00027424
TCONS_00027470
TCONS_00027570
TCONS_00027610
TCONS_00027742
TCONS_00027816
TCONS_00027819
TCONS_00027818
TCONS_00027817
TCONS_00028106
TCONS_00028114
TCONS_00028353
TCONS_00028377
TCONS_00028388
TCONS_00028544
TCONS_00028546
TCONS_00028559
TCONS_00028586
TCONS_00028606
TCONS_00028655
TCONS_00028800
TCONS_00028805
TCONS_00028814
TCONS_00028993
TCONS_00028994
TCONS_00029048
TCONS_00029052
TCONS_00029133
TCONS_00029241
TCONS_00029240
TCONS_00029270
TCONS_00029342
TCONS_00029343
TCONS_00029344
TCONS_00029345
TCONS_00029379
TCONS_00029380
TCONS_00029381
TCONS_00029384
TCONS_00029383
TCONS_00029382
TCONS_00029444
TCONS_00029446
TCONS_00029491
TCONS_00029513
TCONS_00029514
TCONS_00029559
TCONS_00029560
TCONS_00029649
TCONS_00029727
TCONS_00030203
TCONS_00030301
TCONS_00030400
TCONS_00030863
TCONS_00030864
TCONS_00030939
TCONS_00030940
TCONS_00031087
TCONS_00031088
TCONS_00031089
TCONS_00031090
TCONS_00031092
TCONS_00031098
TCONS_00031278
TCONS_00031373
TCONS_00031727
TCONS_00031728
TCONS_00031751
TCONS_00031863
TCONS_00031914
TCONS_00031923
TCONS_00032358
TCONS_00032403
TCONS_00032430
TCONS_00032477
TCONS_00032485
TCONS_00032487
TCONS_00032596
TCONS_00032723
TCONS_00032725
TCONS_00032782
TCONS_00032783
TCONS_00032847
TCONS_00032881
TCONS_00032931
TCONS_00032933
TCONS_00032932
TCONS_00032934
TCONS_00033027
TCONS_00033028
TCONS_00033374
TCONS_00033375
TCONS_00033459
TCONS_00033460
TCONS_00033461
TCONS_00033472
TCONS_00033635
TCONS_00033641
TCONS_00033639
TCONS_00033720
TCONS_00033725
TCONS_00033777
TCONS_00033870
TCONS_00033871
TCONS_00033919
TCONS_00033922
TCONS_00033958
TCONS_00034048
TCONS_00034049
TCONS_00034263
TCONS_00034264
TCONS_00034266
TCONS_00034265
TCONS_00034286
TCONS_00034362
TCONS_00034618
TCONS_00034642
TCONS_00034676
TCONS_00034711
TCONS_00034991
TCONS_00035001
TCONS_00035002
TCONS_00035005
TCONS_00035004
TCONS_00035008
TCONS_00035010
TCONS_00035013
TCONS_00035014
TCONS_00035152
TCONS_00035157
TCONS_00035233
TCONS_00035234
TCONS_00035235
TCONS_00035265
TCONS_00035499
TCONS_00035537
TCONS_00035538
TCONS_00035555
TCONS_00035557
TCONS_00035563
TCONS_00035789
TCONS_00035978
TCONS_00036034
TCONS_00036033
TCONS_00036095
TCONS_00036662
TCONS_00036734
TCONS_00036746
TCONS_00037092
TCONS_00037095
TCONS_00037326
TCONS_00037356
TCONS_00037479
TCONS_00037643
TCONS_00037644
TCONS_00037966
TCONS_00037969
TCONS_00037967
TCONS_00037971
TCONS_00037973
TCONS_00037972
TCONS_00038064
TCONS_00038065
TCONS_00038172
TCONS_00038171
TCONS_00038219
TCONS_00038687
TCONS_00038839
TCONS_00038840
TCONS_00038990
TCONS_00039074
TCONS_00039153
TCONS_00039330
TCONS_00039401
TCONS_00039402
TCONS_00039458
TCONS_00039459
TCONS_00039516
TCONS_00039706
TCONS_00039796
TCONS_00040076
TCONS_00040077
TCONS_00040087
TCONS_00040128
TCONS_00040130
TCONS_00040137
TCONS_00040377
TCONS_00040543
TCONS_00040816
TCONS_00040817
TCONS_00040990
TCONS_00041286
TCONS_00041295
TCONS_00041358
TCONS_00041359
TCONS_00041408
TCONS_00041447
TCONS_00041446
TCONS_00041559
TCONS_00041560
TCONS_00041565
TCONS_00041567
TCONS_00041577
TCONS_00041578
TCONS_00041579
TCONS_00041580
TCONS_00041653
TCONS_00041961
TCONS_00041962
TCONS_00041963
TCONS_00041981
TCONS_00041988
TCONS_00041987
TCONS_00042238
TCONS_00042242
TCONS_00042250
TCONS_00042327
TCONS_00042580
TCONS_00042581
TCONS_00042587
TCONS_00042588
TCONS_00042589
TCONS_00042591
TCONS_00042592
TCONS_00042593
TCONS_00042595
TCONS_00042596
TCONS_00042599
TCONS_00042608
TCONS_00042612
TCONS_00042621
TCONS_00042623
TCONS_00042624
TCONS_00042627
TCONS_00042631
TCONS_00042632
TCONS_00042634
TCONS_00042635
TCONS_00042637
TCONS_00042641
TCONS_00042642
TCONS_00042644
TCONS_00042646
TCONS_00042652
TCONS_00042653
TCONS_00042654
TCONS_00042655
TCONS_00042656
TCONS_00042658
TCONS_00042659
TCONS_00042660
TCONS_00042662
TCONS_00042664
TCONS_00042666
TCONS_00042668
TCONS_00042669
TCONS_00042671
TCONS_00042672
TCONS_00042673
TCONS_00042675
TCONS_00042677
TCONS_00042679
TCONS_00042680
TCONS_00042682
TCONS_00042685
TCONS_00042686
TCONS_00042690
TCONS_00042692
TCONS_00042693
TCONS_00042694
TCONS_00042696
TCONS_00042697
TCONS_00042698
TCONS_00042699
TCONS_00042700
TCONS_00042701
TCONS_00042702
TCONS_00042704
TCONS_00042706
TCONS_00042707
TCONS_00042708
TCONS_00042709
TCONS_00042712
TCONS_00042713
TCONS_00042716
TCONS_00042718
TCONS_00042720
TCONS_00042721
TCONS_00042722
TCONS_00042723
TCONS_00042727
TCONS_00042728
TCONS_00042729
TCONS_00042730
TCONS_00042731
TCONS_00042734
TCONS_00042735
TCONS_00042736
TCONS_00042737
TCONS_00042739
TCONS_00042740
TCONS_00042743
TCONS_00042746
TCONS_00042760
TCONS_00042762
TCONS_00042763
TCONS_00042766
TCONS_00042774
TCONS_00042777
TCONS_00042778
TCONS_00042780
TCONS_00042781
TCONS_00042782
TCONS_00042783
TCONS_00042785
TCONS_00042786
TCONS_00042787
TCONS_00042788
TCONS_00042789
TCONS_00042790
TCONS_00042791
TCONS_00042792
TCONS_00042793
TCONS_00042794
TCONS_00042795
TCONS_00042798
TCONS_00042801
TCONS_00042804
TCONS_00042807
TCONS_00042809
TCONS_00042811
TCONS_00042813
TCONS_00042816
TCONS_00042820
TCONS_00042821
TCONS_00042825
TCONS_00042826
TCONS_00042827
TCONS_00042835
TCONS_00042836
TCONS_00042838
TCONS_00042839
TCONS_00042842
TCONS_00042843
TCONS_00042845
TCONS_00042846
TCONS_00042848
TCONS_00042849
TCONS_00042850
TCONS_00042851
TCONS_00042853
TCONS_00042854
TCONS_00042856
TCONS_00042858
TCONS_00042859
TCONS_00042868
TCONS_00042870
TCONS_00042871
TCONS_00042873
TCONS_00042878
TCONS_00042879
TCONS_00042880
TCONS_00042881
TCONS_00042882
TCONS_00042883
TCONS_00042884
TCONS_00042885
TCONS_00042887
TCONS_00042889
TCONS_00042892
TCONS_00042894
TCONS_00042895
TCONS_00042898
TCONS_00042899
TCONS_00042901
TCONS_00042903
TCONS_00042904
TCONS_00042911
TCONS_00042912
TCONS_00042913
TCONS_00042915
TCONS_00042919
TCONS_00042920
TCONS_00042921
TCONS_00042923
TCONS_00042925
TCONS_00042926
TCONS_00042929
TCONS_00042931
TCONS_00042933
TCONS_00042934
TCONS_00042936
TCONS_00042937
TCONS_00042938
TCONS_00042939
TCONS_00042940
TCONS_00042943
TCONS_00042945
TCONS_00042946
TCONS_00042949
TCONS_00042951
TCONS_00042956
TCONS_00042960
TCONS_00042961
TCONS_00042963
TCONS_00042964
TCONS_00042969
TCONS_00042970
TCONS_00042975
TCONS_00042977
TCONS_00042979
TCONS_00042980
TCONS_00042983
TCONS_00042985
TCONS_00042988
TCONS_00042989
TCONS_00042990
TCONS_00042993
TCONS_00042998
TCONS_00043000
TCONS_00043001
TCONS_00043003
TCONS_00043109
TCONS_00043384
TCONS_00043383
TCONS_00043388
TCONS_00043479
TCONS_00043480
TCONS_00043486
TCONS_00043651
TCONS_00043652
TCONS_00043766
TCONS_00043888
TCONS_00043971
TCONS_00044139
TCONS_00044218
TCONS_00044217
TCONS_00044221
TCONS_00044226
TCONS_00044247
TCONS_00044248
TCONS_00044253
TCONS_00044255
TCONS_00044257
TCONS_00044256
TCONS_00044254
TCONS_00044252
TCONS_00044251
TCONS_00044250
TCONS_00044249
TCONS_00044258
TCONS_00044361
TCONS_00044531
TCONS_00044682
TCONS_00044715
TCONS_00044867
TCONS_00044866
TCONS_00044885
TCONS_00044887
TCONS_00045136
TCONS_00045476
TCONS_00045485
TCONS_00045713
TCONS_00045714
TCONS_00045715
TCONS_00045716
TCONS_00045825
TCONS_00045870
TCONS_00045933
TCONS_00045969
TCONS_00046122
TCONS_00046129
TCONS_00046128
TCONS_00046132
TCONS_00046133
TCONS_00046181
TCONS_00046260
TCONS_00046289
TCONS_00046351
TCONS_00046352
TCONS_00046435
TCONS_00046717
TCONS_00046718
TCONS_00046719
TCONS_00046820
TCONS_00046821
TCONS_00046853
TCONS_00047019
TCONS_00047105
TCONS_00047106
TCONS_00047107
TCONS_00047109
TCONS_00047211
TCONS_00047274
TCONS_00047277
TCONS_00047276
TCONS_00047275
TCONS_00047293
TCONS_00047325
TCONS_00047326
TCONS_00047330
TCONS_00047339
TCONS_00047342
TCONS_00047343
TCONS_00047344
TCONS_00047391
TCONS_00047392
TCONS_00047393
TCONS_00047394
TCONS_00047420
TCONS_00047421
TCONS_00047703
TCONS_00047742
TCONS_00047741
TCONS_00047781
TCONS_00048036
TCONS_00048037
TCONS_00048041
TCONS_00048049
TCONS_00048122
TCONS_00048123
TCONS_00048507
TCONS_00048753
TCONS_00048764
TCONS_00048840
TCONS_00048961
TCONS_00049009
TCONS_00049010
TCONS_00049035
TCONS_00049036
TCONS_00049040
TCONS_00049096
TCONS_00049097
TCONS_00049231
TCONS_00049232
TCONS_00049280
TCONS_00049359
TCONS_00049418
TCONS_00049433
TCONS_00049468
TCONS_00049482
TCONS_00049486
TCONS_00049488
TCONS_00049727
TCONS_00049728
TCONS_00049746
TCONS_00049987
TCONS_00049988
TCONS_00049989
TCONS_00050004
TCONS_00050366
TCONS_00050788
TCONS_00050798
TCONS_00050804
TCONS_00050805
TCONS_00050817
TCONS_00050818
TCONS_00050866
TCONS_00050869
TCONS_00050870
TCONS_00050873
TCONS_00050874
TCONS_00051029
TCONS_00051031
TCONS_00051030
TCONS_00051100
TCONS_00051157
TCONS_00051158
TCONS_00051283
TCONS_00051287
TCONS_00051354
TCONS_00051386
TCONS_00051392
TCONS_00051415
TCONS_00051487
TCONS_00051821
TCONS_00051844
TCONS_00051866
TCONS_00051867
TCONS_00051868
TCONS_00051869
TCONS_00051873
TCONS_00051874
TCONS_00051875
TCONS_00051901
TCONS_00051909
TCONS_00052030
TCONS_00052034
TCONS_00052035
TCONS_00052097
TCONS_00052122
TCONS_00052123
TCONS_00052124
TCONS_00052126
TCONS_00052146
TCONS_00052177
TCONS_00052178
TCONS_00052176
TCONS_00052175
TCONS_00052179
TCONS_00052180
TCONS_00052261
TCONS_00052265
TCONS_00052266
TCONS_00052344
TCONS_00052347
TCONS_00052348
TCONS_00052384
TCONS_00052396
TCONS_00052397
TCONS_00052510
TCONS_00052723
TCONS_00052840
TCONS_00052841
TCONS_00052866
TCONS_00052867
TCONS_00052932
TCONS_00052931
TCONS_00052930
TCONS_00052933
TCONS_00052934
TCONS_00052990
TCONS_00052992
TCONS_00052991
TCONS_00052989
TCONS_00052995
TCONS_00052994
TCONS_00052993
TCONS_00053065
TCONS_00053132
TCONS_00053131
TCONS_00053133
TCONS_00053208
TCONS_00053307
TCONS_00053347
TCONS_00053484
TCONS_00053495
TCONS_00053496
TCONS_00053497
TCONS_00053507
TCONS_00053627
TCONS_00053629
TCONS_00053674
TCONS_00053789
TCONS_00053843
TCONS_00053844
TCONS_00053985
TCONS_00053998
TCONS_00053999
TCONS_00054061
TCONS_00054076
TCONS_00054143
TCONS_00054144
TCONS_00054145
TCONS_00054146
TCONS_00054212
TCONS_00054308
TCONS_00054326
TCONS_00054392
TCONS_00054431
TCONS_00054433
TCONS_00054445
TCONS_00054455
TCONS_00054456
TCONS_00054488
TCONS_00054489
TCONS_00054491
TCONS_00054490
TCONS_00054493
TCONS_00054534
TCONS_00054535
TCONS_00054537
TCONS_00054538
TCONS_00054580
TCONS_00054587
TCONS_00054725
TCONS_00054781
TCONS_00054830
TCONS_00054867
TCONS_00054870
TCONS_00054868
TCONS_00054871
TCONS_00054872
TCONS_00054882
TCONS_00054883
TCONS_00054884
TCONS_00054905
TCONS_00054906
TCONS_00054924
TCONS_00054964
TCONS_00054965
TCONS_00054966
TCONS_00055049
TCONS_00055136
TCONS_00055165
TCONS_00055210
TCONS_00055366
TCONS_00055540
TCONS_00055545
TCONS_00055546
TCONS_00055565
TCONS_00055564
TCONS_00055576
TCONS_00055577
TCONS_00055578
TCONS_00055579
TCONS_00055584
TCONS_00055586
TCONS_00055587
TCONS_00055589
TCONS_00055588
TCONS_00055590
TCONS_00055591
TCONS_00055616
TCONS_00055683
TCONS_00055733
TCONS_00055879
TCONS_00055881
TCONS_00055912
TCONS_00055918
TCONS_00055917
TCONS_00055919
TCONS_00055920
TCONS_00055941
TCONS_00055998
TCONS_00056001
TCONS_00056157
TCONS_00056205
TCONS_00056215
TCONS_00056331
TCONS_00056332
TCONS_00056333
TCONS_00056420
TCONS_00056421
TCONS_00056423
TCONS_00056507
TCONS_00056604
TCONS_00056605
TCONS_00056643
TCONS_00056646
TCONS_00056686
TCONS_00056917
TCONS_00056918
TCONS_00056919
TCONS_00057113
TCONS_00057121
TCONS_00057357
TCONS_00057358
TCONS_00057359
TCONS_00057392
TCONS_00057854
TCONS_00057891
TCONS_00058039
TCONS_00058113
TCONS_00058114
TCONS_00058128
TCONS_00058155
TCONS_00058269
TCONS_00058310
TCONS_00058455
TCONS_00058454
TCONS_00058453
TCONS_00058462
TCONS_00058464
TCONS_00058465
TCONS_00058478
TCONS_00058479
TCONS_00058480
TCONS_00058482
TCONS_00058568
TCONS_00058569
TCONS_00058570
TCONS_00058581
TCONS_00058612
TCONS_00058826
TCONS_00058843
TCONS_00058844
TCONS_00058936
TCONS_00058959
TCONS_00059030
TCONS_00059109
TCONS_00059110
TCONS_00059176
TCONS_00059211
TCONS_00059217
TCONS_00059231
TCONS_00059303
TCONS_00059468
TCONS_00059469
TCONS_00059512
TCONS_00059574
TCONS_00059577
TCONS_00059650
TCONS_00059651
TCONS_00059662
TCONS_00059738
TCONS_00059909
TCONS_00060048
TCONS_00060261
TCONS_00060299
TCONS_00060302
TCONS_00060319
TCONS_00060318
TCONS_00060322
TCONS_00060327
TCONS_00060411
TCONS_00060419
TCONS_00060607
TCONS_00060608
TCONS_00060609
TCONS_00060610
TCONS_00060611
TCONS_00060616
TCONS_00060821
TCONS_00060961
TCONS_00061044
TCONS_00061047
TCONS_00061317
TCONS_00061318
TCONS_00061334
TCONS_00061335
TCONS_00061336
TCONS_00061591
TCONS_00061733
TCONS_00061734
TCONS_00061775
TCONS_00061776
TCONS_00061857
TCONS_00061872
TCONS_00061873
TCONS_00061874
TCONS_00061885
TCONS_00061928
TCONS_00062060
TCONS_00062135
TCONS_00062150
TCONS_00062173
TCONS_00062180
TCONS_00062201
TCONS_00062225
TCONS_00062226
TCONS_00062228
TCONS_00062227
TCONS_00062229
TCONS_00062230
TCONS_00062231
TCONS_00062287
TCONS_00062419
TCONS_00062490
TCONS_00062511
TCONS_00062616
TCONS_00062692
TCONS_00062689
TCONS_00062738
TCONS_00062844
TCONS_00062845
TCONS_00062857
TCONS_00062858
TCONS_00062860
TCONS_00062859
TCONS_00063066
TCONS_00063164
TCONS_00063179
TCONS_00063182
TCONS_00063248
TCONS_00063249
TCONS_00063246
TCONS_00063250
TCONS_00063251
TCONS_00063254
TCONS_00063380
TCONS_00063381
TCONS_00063465
TCONS_00063542
TCONS_00063554
TCONS_00063555
TCONS_00063556
TCONS_00063557
TCONS_00063820
TCONS_00063841
TCONS_00063905
TCONS_00063976
TCONS_00064028
TCONS_00064239
TCONS_00064241
TCONS_00064240
TCONS_00064243
TCONS_00064247
TCONS_00064248
TCONS_00064489
TCONS_00064538
TCONS_00064727
TCONS_00064775
TCONS_00064921
TCONS_00064922
TCONS_00065118
TCONS_00065345
TCONS_00065414
TCONS_00065417
TCONS_00065418
TCONS_00065515
TCONS_00065526
TCONS_00065532
TCONS_00065665
TCONS_00065709
TCONS_00065711
TCONS_00065713
TCONS_00065712
TCONS_00065795
TCONS_00065921
TCONS_00066085
TCONS_00066357
TCONS_00066398
TCONS_00066405
TCONS_00066406
TCONS_00066500
TCONS_00066692
TCONS_00066693
TCONS_00066694
TCONS_00066695
TCONS_00066696
TCONS_00066697
TCONS_00066698
TCONS_00066699
TCONS_00066700
TCONS_00066703
TCONS_00066704
TCONS_00066705
TCONS_00066706
TCONS_00066786
TCONS_00066798
TCONS_00066799
TCONS_00066800
TCONS_00066895
TCONS_00066910
TCONS_00066923
TCONS_00066982
TCONS_00067087
TCONS_00067088
TCONS_00067092
TCONS_00067301
TCONS_00067400
TCONS_00067412
TCONS_00067719
TCONS_00067748
TCONS_00067979
TCONS_00068019
TCONS_00068265
TCONS_00068291
TCONS_00068293
TCONS_00068315
TCONS_00068367
TCONS_00068489
TCONS_00068500
TCONS_00068501
TCONS_00068570
TCONS_00068659
TCONS_00068698
TCONS_00068816
TCONS_00068900
TCONS_00068902
TCONS_00068959
TCONS_00069033
TCONS_00069081
TCONS_00069361
TCONS_00069363
TCONS_00069364
TCONS_00069417
TCONS_00069631
TCONS_00069688
TCONS_00069689
TCONS_00069758
TCONS_00069855
TCONS_00069858
TCONS_00069859
TCONS_00069889
TCONS_00069981
TCONS_00070051
TCONS_00070079
TCONS_00070115
TCONS_00070116
TCONS_00070114
TCONS_00070113
TCONS_00070481
TCONS_00070482
TCONS_00070738
TCONS_00070745
TCONS_00070826
TCONS_00070827
TCONS_00070902
TCONS_00070903
TCONS_00070904
TCONS_00070918
TCONS_00070919
TCONS_00070936
TCONS_00070941
TCONS_00071010
TCONS_00071011
TCONS_00071012
TCONS_00071013
TCONS_00071031
TCONS_00071032
TCONS_00071154
TCONS_00071155
TCONS_00071312
TCONS_00071316
TCONS_00071628
TCONS_00071727
TCONS_00071837
TCONS_00072013
TCONS_00072101
TCONS_00072100
TCONS_00072102
TCONS_00072103
TCONS_00072220
TCONS_00072221
TCONS_00072222
TCONS_00072243
TCONS_00072250
TCONS_00072251
TCONS_00072560
TCONS_00072594
TCONS_00072608
TCONS_00072609
TCONS_00072610
TCONS_00072611
TCONS_00072613
TCONS_00072614
TCONS_00072632
TCONS_00072649
TCONS_00072652
TCONS_00072770
TCONS_00072772
TCONS_00072771
TCONS_00072781
TCONS_00072783
TCONS_00072782
TCONS_00072794
TCONS_00072801
TCONS_00072826
TCONS_00072964
TCONS_00072997
TCONS_00073104
TCONS_00073105
TCONS_00073107
TCONS_00073133
TCONS_00073229
TCONS_00073352
TCONS_00073562
TCONS_00073927
TCONS_00073926
TCONS_00073938
TCONS_00074071
TCONS_00074106
TCONS_00074114
TCONS_00074115
TCONS_00074116
TCONS_00074133
TCONS_00074208
TCONS_00074284
TCONS_00074288
TCONS_00074302
TCONS_00074303
TCONS_00074304
TCONS_00074563
TCONS_00074564
TCONS_00074704
TCONS_00074833
TCONS_00074843
TCONS_00074844
TCONS_00075195
TCONS_00075234
TCONS_00075235
TCONS_00075302
TCONS_00075435
TCONS_00075436
TCONS_00075437
TCONS_00075438
TCONS_00075536
TCONS_00075537
TCONS_00075538
TCONS_00075539
TCONS_00075542
TCONS_00075543
TCONS_00075577
TCONS_00075592
TCONS_00075717
TCONS_00075735
TCONS_00075907
TCONS_00075927
TCONS_00076114
TCONS_00076340
TCONS_00076502
TCONS_00076768
TCONS_00077045
TCONS_00077083
TCONS_00077084
TCONS_00077255
TCONS_00077254
TCONS_00077274
TCONS_00077318
TCONS_00077343
TCONS_00077353
TCONS_00077415
TCONS_00077522
TCONS_00077523
TCONS_00077524
TCONS_00077595
TCONS_00077596
TCONS_00077640
TCONS_00077672
TCONS_00077825
TCONS_00077826
TCONS_00077828
TCONS_00077930
TCONS_00077937
TCONS_00077939
TCONS_00077948
TCONS_00077949
TCONS_00077950
TCONS_00077979
TCONS_00078111
TCONS_00078119
TCONS_00078128
TCONS_00078173
TCONS_00078181
TCONS_00078227
TCONS_00078228
TCONS_00078267
TCONS_00078268
TCONS_00078309
TCONS_00078310
TCONS_00078506
TCONS_00078610
TCONS_00078713
TCONS_00078734
TCONS_00078828
TCONS_00078827
TCONS_00078830
TCONS_00078829
TCONS_00078934
TCONS_00078958
TCONS_00078959
TCONS_00078960
TCONS_00079093
TCONS_00079153
TCONS_00079159
TCONS_00079169
TCONS_00079286
TCONS_00079294
TCONS_00079300
TCONS_00079303
TCONS_00079302
TCONS_00079301
TCONS_00079304
TCONS_00079305
TCONS_00079306
TCONS_00079313
TCONS_00079316
TCONS_00079405
TCONS_00079404
TCONS_00079406
TCONS_00079412
TCONS_00079465
TCONS_00079466
TCONS_00079468
TCONS_00079467
TCONS_00079469
TCONS_00079474
TCONS_00079645
TCONS_00079647
TCONS_00079681
TCONS_00079736
TCONS_00079737
TCONS_00079809
TCONS_00079814
TCONS_00079843
TCONS_00079842
TCONS_00079914
TCONS_00079993
TCONS_00080051
TCONS_00080093
TCONS_00080086
TCONS_00080085
TCONS_00080109
TCONS_00080167
TCONS_00080172
TCONS_00080251
TCONS_00080252
TCONS_00080254
TCONS_00080354
TCONS_00080353
TCONS_00080352
TCONS_00080355
TCONS_00080398
TCONS_00080400
TCONS_00080401
TCONS_00080402
TCONS_00080426
TCONS_00080550
TCONS_00080558
TCONS_00080611
TCONS_00080617
TCONS_00080618
TCONS_00080619
TCONS_00080620
TCONS_00080676
TCONS_00080803
TCONS_00080804
TCONS_00080806
TCONS_00080819
TCONS_00080820
TCONS_00080823
TCONS_00080822
TCONS_00080858
TCONS_00080857
TCONS_00080901
TCONS_00080976
TCONS_00081001
TCONS_00081037
TCONS_00081041
TCONS_00081042
TCONS_00081043
TCONS_00081052
TCONS_00081055
TCONS_00081075
TCONS_00081151
TCONS_00081152
TCONS_00081155
TCONS_00081154
TCONS_00081153
TCONS_00081164
TCONS_00081217
TCONS_00081220
TCONS_00081230
TCONS_00081287
TCONS_00081291
TCONS_00081293
TCONS_00081309
TCONS_00081308
TCONS_00081315
TCONS_00081317
TCONS_00081320
TCONS_00081359
TCONS_00081394
TCONS_00081395
TCONS_00081396
TCONS_00081488
TCONS_00081489
TCONS_00081511
TCONS_00081512
TCONS_00081526
TCONS_00081527
TCONS_00081629
TCONS_00081658
TCONS_00081754
TCONS_00081784
TCONS_00081792
TCONS_00082031
TCONS_00082156
TCONS_00082295
TCONS_00082296
TCONS_00082297
TCONS_00082301
TCONS_00082303
TCONS_00082377
TCONS_00082379
TCONS_00082420
TCONS_00082480
TCONS_00082482
TCONS_00082481
TCONS_00082520
TCONS_00082576
TCONS_00082620
TCONS_00082627
TCONS_00082657
TCONS_00082667
TCONS_00082753
TCONS_00082788
TCONS_00082789
TCONS_00082797
TCONS_00082794
TCONS_00082791
TCONS_00082801
TCONS_00082799
TCONS_00082798
TCONS_00082848
TCONS_00082856
TCONS_00082893
TCONS_00082901
TCONS_00083025
TCONS_00083052
TCONS_00083053
TCONS_00083110
TCONS_00083111
TCONS_00083119
TCONS_00083124
TCONS_00083125
TCONS_00083189
TCONS_00083190
TCONS_00083191
TCONS_00083192
TCONS_00083193
TCONS_00083280
TCONS_00083279
TCONS_00083278
TCONS_00083486
TCONS_00083550
TCONS_00083552
TCONS_00083551
TCONS_00083562
TCONS_00083563
TCONS_00083564
TCONS_00083627
TCONS_00083644
TCONS_00083716
TCONS_00083718
TCONS_00083717
TCONS_00083719
TCONS_00083757
TCONS_00083756
TCONS_00083755
TCONS_00083759
TCONS_00083758
TCONS_00083761
TCONS_00083781
TCONS_00083948
TCONS_00083954
TCONS_00083957
TCONS_00083958
TCONS_00083969
TCONS_00084011
TCONS_00084012
TCONS_00084013
TCONS_00084014
TCONS_00084015
TCONS_00084016
TCONS_00084036
TCONS_00084061
TCONS_00084063
TCONS_00084064
TCONS_00084066
TCONS_00084065
TCONS_00084067
TCONS_00084068
TCONS_00084069
TCONS_00084071
TCONS_00084070
TCONS_00084083
TCONS_00084216
TCONS_00084229
TCONS_00084410
TCONS_00084411
TCONS_00084426
TCONS_00084425
TCONS_00084465
TCONS_00084622
TCONS_00084670
TCONS_00084747
TCONS_00084766
TCONS_00084806
TCONS_00084821
TCONS_00084981
TCONS_00084989
TCONS_00085117
TCONS_00085119
TCONS_00085226
TCONS_00085227
TCONS_00085267
TCONS_00085534
TCONS_00085535
TCONS_00085538
TCONS_00085537
TCONS_00085536
TCONS_00085539
TCONS_00085552
TCONS_00085696
TCONS_00085697
TCONS_00085759
TCONS_00085771
TCONS_00085772
TCONS_00085920
TCONS_00086254
TCONS_00086255
TCONS_00086256
TCONS_00086278
TCONS_00086279
TCONS_00086293
TCONS_00086329
TCONS_00086330
TCONS_00086602
TCONS_00086601
TCONS_00086600
TCONS_00086603
TCONS_00086604
TCONS_00086757
TCONS_00086854
TCONS_00086860
TCONS_00086920
TCONS_00086921
TCONS_00087030
TCONS_00087162
TCONS_00087239
TCONS_00087240
TCONS_00087321
TCONS_00087678
TCONS_00087679
TCONS_00087705
TCONS_00087706
TCONS_00087895
TCONS_00087989
TCONS_00087992
TCONS_00087993
TCONS_00088020
TCONS_00088021
TCONS_00088143
TCONS_00088171
TCONS_00088172
TCONS_00088483
TCONS_00088482
TCONS_00088578
TCONS_00088696
TCONS_00088894
TCONS_00088898
TCONS_00088899
TCONS_00088985
TCONS_00089254
TCONS_00089286
TCONS_00089353
TCONS_00089357
TCONS_00089403
TCONS_00089512
TCONS_00089783
TCONS_00089786
TCONS_00090105
TCONS_00090108
TCONS_00090236
TCONS_00090237
TCONS_00090238
TCONS_00090239
TCONS_00090271
TCONS_00090281
TCONS_00090360
TCONS_00090543
TCONS_00090542
TCONS_00090544
TCONS_00090574
TCONS_00090575
TCONS_00090578
TCONS_00090638
TCONS_00090884
TCONS_00091074
TCONS_00091164
[truncated: 6,956 more rows]
