# Supplementary material for: Genome-Wide Identification of Barley Long Noncoding RNAs and Analysis of Their Regulatory Interactions during Shoot and Grain Development
Source: Int J Mol Sci. 2021 May 11;22(10):5087. doi: 10.3390/ijms22105087 (PMC8150791; doi:10.3390/ijms22105087)
Supplement: Supplementary file 1 [file ijms-22-05087-s001.zip › File S3.xlsx]

## Sheet: Z-score lncRNA
Evaluation of tissue specificity of lncRNA expression; z-scores of lncRNA loci expression
meristem	elong_zone	cap	stem base	shoot	embryo	scutellum	aleurone	grain
1.69012807223335	1.76693052600665	0.0250082063984047	-0.580344467439732	-0.580344467439732	-0.580344467439732	-0.580344467439732	-0.580344467439732	-0.580344467439732
2.09427829611248	0.421214174153745	1.1140131204159	-0.604917598447019	-0.604917598447019	-0.604917598447019	-0.604917598447019	-0.604917598447019	-0.604917598447019
-0.0827949981801438	2.12546672851434	-0.463106739999749	-0.646061757452939	-0.646061757452939	-0.646061757452939	1.23949505507484	-0.234813015597517	-0.646061757452939
1.76995864310275	-0.503950261443838	-0.503950261443838	-0.503950261443838	-0.503950261443838	-0.503950261443838	1.75769318700412	-0.503950261443838	-0.503950261443838
-0.49341012857835	-0.49341012857835	-0.49341012857835	-0.49341012857835	-0.49341012857835	1.31998765360968	2.13388324643878	-0.49341012857835	-0.49341012857835
-0.500237103351416	-0.500237103351416	-0.500237103351416	-0.500237103351416	-0.500237103351416	1.99324425235416	1.50841547110574	-0.500237103351416	-0.500237103351416
-0.333333333333333	2.66666666666667	-0.333333333333333	-0.333333333333333	-0.333333333333333	-0.333333333333333	-0.333333333333333	-0.333333333333333	-0.333333333333333
-0.475563316796658	-0.475563316796658	-0.475563316796658	-0.475563316796658	-0.475563316796658	-0.475563316796658	-0.475563316796658	1.00267660688176	2.32626661069483
-0.519631566979039	-0.519631566979039	-0.519631566979039	-0.519631566979039	-0.519631566979039	-0.519631566979039	-0.173506811280034	2.32883117599228	0.962465037162003
-0.333333333333333	-0.333333333333333	-0.333333333333333	2.66666666666667	-0.333333333333333	-0.333333333333333	-0.333333333333333	-0.333333333333333	-0.333333333333333
-0.820247350577852	-0.820247350577852	-0.820247350577852	-0.820247350577852	-0.207417507912903	0.313141174803364	1.41399478251481	1.77987926647317	-0.0186083135670437
-0.463072189971703	-0.682281817653472	-0.49987380629784	0.109219611737632	1.55354971334889	1.85809642236663	-0.682281817653472	-0.682281817653472	-0.511074298223186
-0.333333333333333	-0.333333333333333	-0.333333333333333	-0.333333333333333	-0.333333333333333	-0.333333333333333	-0.333333333333333	-0.333333333333333	2.66666666666667
-0.333333333333333	2.66666666666667	-0.333333333333333	-0.333333333333333	-0.333333333333333	-0.333333333333333	-0.333333333333333	-0.333333333333333	-0.333333333333333
-0.333333333333333	-0.333333333333333	-0.333333333333333	-0.333333333333333	-0.333333333333333	-0.333333333333333	-0.333333333333333	-0.333333333333333	2.66666666666667
-0.333333333333333	-0.333333333333333	-0.333333333333333	-0.333333333333333	-0.333333333333333	-0.333333333333333	-0.333333333333333	2.66666666666667	-0.333333333333333
2.66666666666667	-0.333333333333333	-0.333333333333333	-0.333333333333333	-0.333333333333333	-0.333333333333333	-0.333333333333333	-0.333333333333333	-0.333333333333333
0.373842475687372	-0.334378362704682	2.52943632266078	-0.42503916280005	-0.603160970046244	-0.603160970046244	-0.0613293647703963	-0.273048997934286	-0.603160970046244
-0.465988077761255	-0.465988077761255	-0.465988077761255	2.39251457625743	-0.465988077761255	0.869401968071352	-0.465988077761255	-0.465988077761255	-0.465988077761255
-0.455912285497587	-0.455912285497587	-0.455912285497587	-0.455912285497587	-0.455912285497587	-0.455912285497587	2.44790647598009	0.743479522503016	-0.455912285497587
-0.381974119602379	-0.381974119602379	-0.381974119602379	-0.381974119602379	-0.381974119602379	-0.381974119602379	-0.31210947687647	-0.0465171709413374	2.65047136543209
-0.508654195239262	-0.508654195239262	-0.508654195239262	-0.508654195239262	-0.508654195239262	-0.476122607030228	-0.431325010152213	1.31311474446668	2.13760384891206
-0.36687693808063	-0.36687693808063	2.66141336878358	-0.188742214147441	-0.36687693808063	-0.36687693808063	-0.36687693808063	-0.36687693808063	-0.271409526152364
-0.700448731407178	-0.700448731407178	-0.700448731407178	2.2392666712891	-0.00486011135347605	-0.313714260901861	0.958508790346666	-0.700448731407178	-0.0774061637517149
1.37743303871048	0.729006198739406	1.75123831405564	-0.671297157974438	-0.671297157974438	-0.671297157974438	-0.671297157974438	-0.671297157974438	-0.501191761633342
0.711935919984058	-1.96804593296076	-0.0699254524372547	-1.01871902783802	0.531670473955134	0.988734045691195	0.978600780973592	0.339671774042669	-0.493922581410614
-0.333333333333333	-0.333333333333333	-0.333333333333333	-0.333333333333333	-0.333333333333333	-0.333333333333333	-0.333333333333333	-0.333333333333333	2.66666666666667
-0.803081651968302	-0.897474706759529	-0.897474706759529	0.561084642698136	-0.897474706759529	1.91565164365699	0.86506227677158	0.388297355961652	-0.234590146841475
-0.333333333333333	-0.333333333333333	-0.333333333333333	-0.333333333333333	-0.333333333333333	-0.333333333333333	-0.333333333333333	-0.333333333333333	2.66666666666667
-0.333333333333333	-0.333333333333333	-0.333333333333333	-0.333333333333333	-0.333333333333333	-0.333333333333333	-0.333333333333333	-0.333333333333333	2.66666666666667
-0.344581315694177	-0.344581315694177	-0.344581315694177	-0.344581315694177	-0.344581315694177	-0.344581315694177	-0.344581315694177	-0.253384300242184	2.66545351010143
-0.489506586217411	-0.489506586217411	-0.489506586217411	2.18870654583132	-0.489506586217411	-0.489506586217411	-0.489506586217411	1.23783955769056	-0.489506586217411
-0.333333333333333	-0.333333333333333	-0.333333333333333	2.66666666666667	-0.333333333333333	-0.333333333333333	-0.333333333333333	-0.333333333333333	-0.333333333333333
0.35895912826542	0.018668008156448	0.859795118519847	-1.03420765186724	-1.03420765186724	1.9654745730432	-0.215482151291575	0.115208278908366	-1.03420765186724
-0.504160291111784	-0.504160291111784	0.934892276041898	-0.262006893970283	-0.504160291111784	-0.504160291111784	-0.504160291111784	-0.504160291111784	2.3520763645991
-0.439888247500762	-0.439888247500762	-0.439888247500762	0.563725321487371	-0.439888247500762	-0.439888247500762	-0.439888247500762	-0.439888247500762	2.51549241101796
-0.526926214022804	1.24211655107197	-0.310395806236105	1.00211979367292	-1.26184961779145	1.11411828045915	-0.526926214022804	-1.28798259804157	0.55572582491069
-0.333333333333333	-0.333333333333333	-0.333333333333333	-0.333333333333333	-0.333333333333333	-0.333333333333333	-0.333333333333333	2.66666666666667	-0.333333333333333
-0.317893218217091	-0.523243703139205	2.27218978121612	-0.426702306331666	-0.523243703139205	-0.523243703139205	-0.523243703139205	-0.523243703139205	1.08862425902866
0.316241856376903	-0.307292733379728	-0.175011657024173	-0.81028085839299	-0.81028085839299	2.38420045730629	-0.81028085839299	-0.115271816089406	0.327976467989089
-0.0389952083826189	-1.47642496418876	-1.24920972264019	0.0127415954441697	1.49017403462154	1.33603036136441	-0.203806263872081	0.382899758905938	-0.253409591252404
-0.503637962105991	-0.503637962105991	-0.503637962105991	-0.503637962105991	-0.503637962105991	-0.503637962105991	-0.503637962105991	1.83339862449668	1.69206711024527
0.190814863814194	-0.268918587574163	0.0292148223168943	-0.665185355998234	2.45748211253869	-0.668385356819963	-0.668385356819963	-0.668385356819963	0.261748215362514
-0.678236851280827	-0.678236851280827	-0.678236851280827	2.04371736857205	-0.678236851280827	0.935523624674267	-0.324660117785048	-0.678236851280827	0.736603380942856
-0.742809067736233	-0.742809067736233	-0.742809067736233	1.18395564633357	-0.742809067736233	1.52365925077931	1.21435298613484	-0.207922544566564	-0.742809067736233
-0.333333333333333	-0.333333333333333	-0.333333333333333	-0.333333333333333	-0.333333333333333	-0.333333333333333	-0.333333333333333	-0.333333333333333	2.66666666666667
-0.333333333333333	-0.333333333333333	-0.333333333333333	2.66666666666667	-0.333333333333333	-0.333333333333333	-0.333333333333333	-0.333333333333333	-0.333333333333333
-0.333333333333333	-0.333333333333333	-0.333333333333333	2.66666666666667	-0.333333333333333	-0.333333333333333	-0.333333333333333	-0.333333333333333	-0.333333333333333
-0.359295662522698	-0.313435695043713	-0.359295662522698	2.66266289216812	-0.359295662522698	-0.359295662522698	-0.359295662522698	-0.193453221988228	-0.359295662522698
-0.333333333333333	-0.333333333333333	-0.333333333333333	-0.333333333333333	-0.333333333333333	-0.333333333333333	-0.333333333333333	-0.333333333333333	2.66666666666667
0.0900118967875464	0.0638794106234203	2.12034607692689	-0.990486408692441	0.554530171255991	-0.990486408692441	-0.682229735164587	-0.692362740003738	0.526797736959367
-0.828122401907502	-0.989161014512824	-0.959832790362848	-0.196765722024384	0.711875986185779	-0.414327821173296	0.061322650495404	2.10576649396827	0.5092446193314
-0.488712277318655	-0.488712277318655	-0.488712277318655	-0.471110100946639	-0.175073498326376	0.268181306678017	-0.247615800950441	-0.488712277318655	2.58046720282007
-0.634781237373485	-0.634781237373485	-0.634781237373485	-0.634781237373485	-0.634781237373485	1.89930623614466	1.2304479554055	0.678933232690754	-0.634781237373485
0.694827125247772	-0.451762067447467	-0.451762067447467	2.4675073468845	-0.451762067447467	-0.451762067447467	-0.451762067447467	-0.451762067447467	-0.451762067447467
-0.686475156363236	-0.686475156363236	-0.686475156363236	0.600599087851596	1.95061355619297	-0.467784547109991	-0.595798562282622	-0.631535808184982	1.20333174262274
-0.333333333333333	-0.333333333333333	-0.333333333333333	-0.333333333333333	-0.333333333333333	-0.333333333333333	-0.333333333333333	-0.333333333333333	2.66666666666667
-0.69940103958488	-0.69940103958488	-0.69940103958488	1.95904595911179	-0.69940103958488	1.22989326103427	-0.12546665543608	-0.69940103958488	0.433532633214424
-0.333333333333333	-0.333333333333333	-0.333333333333333	2.66666666666667	-0.333333333333333	-0.333333333333333	-0.333333333333333	-0.333333333333333	-0.333333333333333
-0.51469065867309	-0.51469065867309	-0.51469065867309	2.39371158147651	-0.51469065867309	-0.51469065867309	-0.51469065867309	0.816038039139719	-0.121605668577683
0.00160005006457175	-1.14936929638417	-1.09176749405958	-0.517882870899781	0.45068076818776	1.75365487077083	1.18990389801999	0.0826692533362161	-0.719489179035844
-0.884833774290155	-1.19413748431457	-1.30079393604713	-0.405946306010972	0.508099485337046	1.2610940345689	0.727811775906114	0.0420107912657696	1.24669541358501
-0.708685573903315	-0.808944436030774	0.32056763836262	2.11829436299913	0.0693871912241452	0.923187394767027	-0.808944436030774	-0.808944436030774	-0.295917705357288
-0.333333333333333	2.66666666666667	-0.333333333333333	-0.333333333333333	-0.333333333333333	-0.333333333333333	-0.333333333333333	-0.333333333333333	-0.333333333333333
1.19947180022121	1.29121459120606	1.49763587092198	-0.664720377058206	-0.664720377058206	-0.664720377058206	-0.664720377058206	-0.664720377058206	-0.664720377058206
0.678483493447177	0.459275663744922	2.30680832089482	-0.47195759820188	-0.623963027557458	-0.623963027557458	-0.623963027557458	-0.623963027557458	-0.476757769655214
-0.52523727710971	-0.552435371671235	-0.640429207017345	-0.47084108798666	-0.640429207017345	-0.429777298158476	-0.210592653750893	1.48155546475339	1.98818663795827
0.876786230332188	1.43083596947507	1.61747447640481	-0.65418277936868	-0.65418277936868	-0.65418277936868	-0.65418277936868	-0.65418277936868	-0.65418277936868
-0.457279434773141	-0.457279434773141	-0.457279434773141	-0.457279434773141	-0.457279434773141	-0.457279434773141	-0.457279434773141	2.44107567629676	0.759880367115248
-0.333333333333333	-0.333333333333333	-0.333333333333333	2.66666666666667	-0.333333333333333	-0.333333333333333	-0.333333333333333	-0.333333333333333	-0.333333333333333
1.59908268322721	0.508435405673131	1.67374802252187	-0.630211018570371	-0.630211018570371	-0.630211018570371	-0.630211018570371	-0.630211018570371	-0.630211018570371
-0.909398003935316	-1.18088397695765	-1.18088397695765	1.10567862883162	0.0165345091624602	1.27049034919292	1.12808022189044	0.224015930588172	-0.473633681814991
-0.824475262947902	-0.824475262947902	-0.824475262947902	-0.255407775699379	-0.414874672313539	1.66672832930875	1.69606170494012	0.0400593170238461	-0.259141114416099
-0.537410313429601	-0.537410313429601	-0.537410313429601	1.13116872036213	-0.537410313429601	-0.537410313429601	-0.135863489381928	-0.537410313429601	2.2291566495974
1.30072018631255	0.950859048272035	-0.138190408860175	0.496466228743806	-0.788313468725094	1.1721888840751	-1.19844032109271	-1.11577496073253	-0.679515187992983
-0.733919703762932	-1.44111370818012	-1.56271267726542	0.655401850917888	1.18233071695422	0.352471085828174	0.222338855754423	0.484736631149035	0.840466948604738
-0.812270796622905	-0.891204531291448	-1.19787275719964	-0.268268030664033	1.44214066583607	1.06400540989015	0.108800553191774	-0.634136557573628	1.18880604443365
1.72266992923667	-0.503847771336663	-0.503847771336663	-0.503847771336663	-0.503847771336663	-0.503847771336663	-0.503847771336663	-0.503847771336663	1.80426447011996
1.44325537075265	-0.849632596307822	-0.0917368528342406	-0.238409146609916	1.86513822303104	-0.0293344587551351	-0.927502250457817	-0.813364538210564	-0.358413750608196
-0.909328863574553	-1.16214409636972	-1.1152079350069	-0.0351428581921088	1.24226744253453	-0.486903411309211	1.52761796900165	0.362214416981729	0.576627335934593
-0.503048743641267	-0.503048743641267	-0.503048743641267	-0.503048743641267	-0.503048743641267	-0.503048743641267	-0.503048743641267	1.64093800920843	1.88040319628045
-0.645134747888511	1.7806975182121	-0.645134747888511	-0.645134747888511	-0.645134747888511	0.773355871550406	1.31675509756855	-0.645134747888511	-0.645134747888511
-0.750948606463578	-0.40590215057804	-1.419176132313	0.0479379328200936	-0.150450446761699	0.937485828364262	0.775361991286668	1.76463737871738	-0.798945795072077
0.209207166118916	2.61144578132467	-0.402950421063372	-0.402950421063372	-0.402950421063372	-0.402950421063372	-0.402950421063372	-0.402950421063372	-0.402950421063372
-0.537024527408599	-0.317308434764763	-0.376503789821719	2.58379725451307	-0.537024527408599	-0.537024527408599	-0.100258799555925	-0.397835449301703	0.219182801156836
-0.998765931087643	-0.946504923065615	-0.998765931087643	1.43723697344933	1.08047560236018	0.407481805178554	0.820770389026223	-0.998765931087643	0.196837946314259
-0.662402702623374	-0.662402702623374	-0.424556343527728	-0.0496550196617209	2.13309194845146	1.20997076550401	-0.662402702623374	-0.662402702623374	-0.219240540272518
0.646372950576194	-0.569576164369122	-0.569576164369122	0.437848343583379	2.33323569205516	-0.569576164369122	-0.569576164369122	-0.569576164369122	-0.569576164369122
-0.866748162902812	-0.866748162902812	-0.866748162902812	0.509820487177145	-0.513139090836555	0.233546732531109	1.09650220553745	1.8927893014574	-0.619275147158101
-0.333333333333333	-0.333333333333333	-0.333333333333333	-0.333333333333333	-0.333333333333333	-0.333333333333333	-0.333333333333333	2.66666666666667	-0.333333333333333
-0.638299245388764	-0.909748265359607	-1.00254223289384	-0.202060938245051	-0.0234058858084448	2.03032726921654	1.10452078853013	0.215511915659017	-0.57430340570998
-0.58307391879184	-0.434253161515329	-0.424651822336199	-0.638548322937922	-0.638548322937922	1.50681757586539	1.94634554717667	-0.0955392515849197	-0.638548322937922
0.567445764871627	-0.406918344546101	-1.1034260221047	-0.458116458669857	1.16369046893787	1.45327980195036	-0.625043643260853	-1.30875179228851	0.71784022511016
-0.193714105139679	-0.46944115659729	0.478270585066491	-0.46944115659729	-0.46944115659729	-0.46944115659729	-0.46944115659729	-0.46944115659729	2.53209045965693
-0.416020144932303	-0.675729060362909	-0.422952826453038	-0.436284906300605	0.193522545698463	0.535357072990083	-0.675729060362909	-0.537608713142115	2.43544509286534
-0.610775830282429	-0.610775830282429	-0.610775830282429	-0.44064510274378	-0.610775830282429	1.73745486988269	0.0484140732842491	1.708655310989	-0.610775830282429
-0.93648035917825	-0.93648035917825	-0.93648035917825	0.110927058490362	1.1338025305313	1.5705778233371	-0.93648035917825	0.0815953843703144	0.849018639983926
-0.682654797678432	-0.237329207005392	-1.1578465357499	-1.42344191797167	0.333860861989608	0.437859053823431	0.738120499989804	0.195729930271863	1.79570211233069
-0.502790828415933	-0.502790828415933	-0.502790828415933	-0.502790828415933	-0.502790828415933	-0.502790828415933	-0.502790828415933	1.62404104117801	1.89549475773351
-0.899252054212181	-0.60376828313653	-0.745109798181742	-0.602168190513376	-0.433091736666839	0.764310909659582	2.02998417457388	0.914186252028279	-0.425091273551073
-0.50430619423964	-0.50430619423964	-0.50430619423964	-0.499506664015998	-0.50430619423964	-0.50430619423964	-0.50430619423964	1.69014568023633	1.83519814921749
0.848017216808754	1.61176605609815	-0.973886438926279	1.14135650564197	0.243204937650812	-0.429875394181041	-0.840550398547545	-1.1173560183738	-0.48267646617102
-2.2616339815126	0.181442692676698	0.662485076461625	0.862474981028529	0.676884349590442	0.485960654030571	-0.94703367549282	0.271038169922671	0.0683817332948752
1.1484056678929	0.277900303284813	0.938780295165587	0.523796732870799	0.80009684247067	-0.210692168517276	-1.5084492470047	-1.5084492470047	-0.461389179158087
-0.333333333333333	-0.333333333333333	-0.333333333333333	2.66666666666667	-0.333333333333333	-0.333333333333333	-0.333333333333333	-0.333333333333333	-0.333333333333333
-0.86713977125761	-0.730073257834604	-0.86713977125761	-0.0420740270343	0.836324990894461	-0.542873467128475	0.37392550786821	-0.332740368729002	2.17179016447893
1.11200596276417	0.179151248424435	-0.358480285054384	-1.44601073819259	1.09227147195195	1.0858710965534	-1.28386789476247	-0.648097271839104	0.267156410154599
-0.333333333333333	-0.333333333333333	-0.333333333333333	-0.333333333333333	-0.333333333333333	-0.333333333333333	-0.333333333333333	-0.333333333333333	2.66666666666667
-0.363607862339837	-0.363607862339837	-0.363607862339837	-0.341208290637676	-0.363607862339837	-0.363607862339837	-0.363607862339837	-0.136412206503636	2.65926767118032
0.20107558925878	-1.4688651798904	-1.14618419447512	0.347748764447547	0.560024850720742	-0.106671400137284	-0.886439335140832	0.991510664276056	1.50780024094051
-0.603237522843184	-0.988290314929139	-0.934425589166422	0.788179007007585	1.01803739120294	1.21589692841054	-0.758431930733784	-0.878960921054318	1.14123295210579
-0.501985178051712	-0.501985178051712	-0.501985178051712	-0.501985178051712	-0.501985178051712	-0.501985178051712	-0.501985178051712	1.93350229619352	1.58039395016847
-0.915494033629593	-0.915494033629593	-0.915494033629593	0.271549359661148	-0.915494033629593	1.05064657331693	1.60204049454902	-0.192922695844798	0.930662402836061
-0.706182713775804	-1.0208449786201	-1.43843913687957	0.639398462838042	0.797262921132809	1.34072198533	1.11992507406637	-0.25178907030573	-0.480052543786002
-0.739728771459017	-0.739728771459017	-0.739728771459017	2.00820775113445	0.210741508677156	0.95426315318323	-0.739728771459017	-0.739728771459017	0.525431444300244
-0.601679851621736	-0.428340585789609	-1.03689474675717	1.91093947556333	-0.576078975437299	0.764766914722596	1.01330875434651	-0.178732042991347	-0.867288942035272
-0.485386855234022	-0.485386855234022	-0.485386855234022	-0.485386855234022	-0.485386855234022	2.23671430238166	-0.485386855234022	-0.485386855234022	1.1609936842565
0.207472973940947	0.0256007782754897	-1.34030741263136	1.8208553548442	0.259741229586738	-1.0346981219677	0.110403356313049	0.89549389009473	-0.944562048456085
-0.507644303175456	0.186181673932214	-0.507644303175456	-0.507644303175456	-0.507644303175456	-0.507644303175456	-0.507644303175456	0.350438707713277	2.50924543740724
-0.333333333333333	-0.333333333333333	-0.333333333333333	-0.333333333333333	-0.333333333333333	2.66666666666667	-0.333333333333333	-0.333333333333333	-0.333333333333333
1.08381661218436	-0.352027049233109	-0.797394603944694	1.95108325165866	-1.18195748651602	0.27308765031417	-0.85446565586582	-0.218683469978143	0.0965407513805951
-1.22355456830549	0.284674358104397	-0.895029455622145	0.522001752818823	1.1001206199434	1.47717785154587	0.540134632414981	-0.771832538365892	-1.03369265253394
-1.62387846629407	0.414294615643587	-0.9647518495293	1.7101503427782	-0.270962425248586	0.872910222777648	0.524682325732832	-0.385616327032101	-0.276828438828208
-0.953516722781012	-1.87562682925018	0.694441767091583	0.137122471972857	1.22829498662636	1.0618991779402	0.406982341188241	-0.461795775317409	-0.237801417470649
-0.238398101299127	-0.44212981202903	1.30558960174556	-1.30238962723147	-1.03999171707673	-0.108265804393116	0.308264211523256	1.76051931183091	-0.24319806307025
-0.694885848456908	-1.28156245597212	-0.984490755621236	0.794206049890796	1.24861374952985	1.17287913292334	0.837406781898734	-0.691685794234098	-0.400480859958365
-0.324220763336423	-0.54983005707098	-0.424491560551782	1.54732299958216	1.51692174723495	-0.899711136716061	-0.181281541774103	-1.24799215044813	0.563282463080368
-0.333333333333333	-0.333333333333333	-0.333333333333333	-0.333333333333333	-0.333333333333333	-0.333333333333333	-0.333333333333333	2.66666666666667	-0.333333333333333
-0.920965872555753	-0.658577706060008	2.40208426044219	-0.299127250332097	-0.727907912654412	-0.308726817399014	0.0309911949135667	0.48217084705869	0.0000592565868323242
-0.321598044689833	-0.0911994455090572	-1.62025681553518	1.10505994792261	-0.277331647162045	-0.341331258045594	0.0757328728788661	1.91038838487393	-0.439463994733702
-0.333333333333333	-0.333333333333333	-0.333333333333333	-0.333333333333333	-0.333333333333333	-0.333333333333333	-0.333333333333333	-0.333333333333333	2.66666666666667
1.07363744912735	-0.627755229817632	2.13447445176734	-0.571753276435431	-0.597887521347125	-0.472016464221414	-0.601087632968965	-0.703491204867848	0.365879428763718
-0.63770276170221	-0.63770276170221	-0.63770276170221	1.51147761062069	0.611275012982714	1.70346394660984	-0.63770276170221	-0.63770276170221	-0.63770276170221
-0.937606373269115	-1.090664406648	-1.40797984170179	1.53212098762853	1.10121195985801	-0.21071404053245	0.304990204336482	0.367919988095048	0.340721522233295
-0.902501470936378	-0.986244219717117	-1.11105825293172	-0.367507986687449	1.62578279161589	1.10412413997536	0.402178551469284	-0.511524178858148	0.746750626070289
-1.04963532059019	-1.15043302173195	-0.929638057326196	0.872987497484035	0.936986037891499	1.18231377612011	-0.866706159258856	0.958852205864049	0.0452730415475027
-0.939175389753122	-0.939175389753122	-0.939175389753122	0.0725314327123363	1.00690694824185	1.29596604037484	1.33063179865647	-0.939175389753122	0.0506653390269995
-0.521172987526507	-0.521172987526507	-0.521172987526507	-0.515839172552958	-0.521172987526507	2.14253421026362	1.29765791845354	-0.318488018531663	-0.521172987526507
-0.443914599724162	-0.443914599724162	2.62531924023786	-0.31322946055303	-0.443914599724162	-0.146272527652767	-0.443914599724162	-0.443914599724162	0.0537557465887615
-0.31575372185857	-0.593104964031638	-0.593104964031638	0.0757382238241839	-0.593104964031638	0.0928059925732957	2.54523101471131	-0.025601653123668	-0.593104964031638
-0.451788852558848	-0.813966693039907	-0.897710317422126	2.21040496458544	0.592606157252514	0.621943095730362	-0.187223007376807	-0.751025625032889	-0.323239722137735
1.31524905943388	-1.20080484828721	-0.156405113006758	0.969071619088109	0.442071139794399	0.857057347173454	-0.81622251471356	-1.50324338245678	0.093226692974473
-0.680455128523017	-0.708190105020907	-0.464442330799067	0.57188573334324	0.776164502548852	-0.708190105020907	2.19384849353714	-0.708190105020907	-0.272430955044445
-0.170676704269163	-1.16753533014124	0.280016467941596	0.603768841352164	1.01499302570068	1.70676704269163	-0.24001411537851	-1.24700667056657	-0.780312557330579
-0.333333333333333	-0.333333333333333	-0.333333333333333	2.66666666666667	-0.333333333333333	-0.333333333333333	-0.333333333333333	-0.333333333333333	-0.333333333333333
-0.728011855365145	-0.513075021876388	-0.453874057813728	1.74882847893209	-0.921081666092018	0.182936312373806	1.14188526178518	0.680011073692717	-1.13761852563652
-1.13437855623034	-0.69969739909161	-1.13437855623034	-0.273016508648687	1.30623613710318	1.58571212034329	0.7398172550402	-0.100210748019303	-0.290083744266404
-0.398956469933188	-0.398956469933188	-0.398956469933188	-0.398956469933188	-0.398956469933188	-0.398956469933188	2.6182851750027	0.174410114529615	-0.398956469933188
-1.18128616683087	-1.24368367541742	-0.874098432250923	0.826100348722807	0.511979557633243	0.47731427508516	1.33807990635605	-0.739703798372197	0.885297985074151
2.66666666666667	-0.333333333333333	-0.333333333333333	-0.333333333333333	-0.333333333333333	-0.333333333333333	-0.333333333333333	-0.333333333333333	-0.333333333333333
0.965260576878078	0.657550437177165	-1.58174744255269	1.34389870371975	-0.722612199817566	-0.609020761765063	0.332241623975162	-0.983392543515566	0.597821605900732
-1.0357067091084	-0.564785481434499	-1.18290292523297	-0.636250311002226	-0.017599547580112	0.858111274436363	1.96954937010161	0.341324559129442	0.268259770690796
-0.863483030784587	-0.863483030784587	-0.863483030784587	-0.611211583248386	-0.863483030784587	1.08322052842711	0.427208096144814	1.38882632005131	1.1658887617635
-0.333333333333333	-0.333333333333333	-0.333333333333333	-0.333333333333333	2.66666666666667	-0.333333333333333	-0.333333333333333	-0.333333333333333	-0.333333333333333
-0.333333333333333	-0.333333333333333	-0.333333333333333	-0.333333333333333	-0.333333333333333	-0.333333333333333	-0.333333333333333	-0.333333333333333	2.66666666666667
0.0640000341333608	0.765333741511439	-1.16266728675605	1.03893388743156	-0.993067196302648	0.819200436907017	0.958933844764855	-1.54880082602733	0.0581333643378028
-0.559505626048576	0.345528204351753	0.908174457193443	0.842576837193891	-2.37437311270286	-0.052857341499187	0.203133370694189	0.103936969719255	0.583386241098098
-0.954670190469339	-1.15468334416193	0.688104511859177	0.716373037581064	1.84498059281715	-0.610647566118075	-0.169551891174672	-0.850129982139343	0.490224831805969
-0.505131970583281	0.0127408932045296	0.67674883904987	-0.952070652204482	1.00688612296815	0.593547843425875	1.40102417275105	-1.64434560297336	-0.589399645638353
-0.642057125257934	-0.642057125257934	-0.642057125257934	0.947767573731	-0.642057125257934	-0.642057125257934	-0.642057125257934	1.905075636356	0.999499541460596
-0.461840689371623	-0.875150775125673	-0.748224581048945	1.47725024198544	1.80309858056057	0.136525654132951	-0.875150775125673	0.0351980202061517	-0.491705676213206
-0.652631296869964	-0.652631296869964	-0.652631296869964	1.22935731942629	-0.652631296869964	-0.652631296869964	-0.652631296869964	0.940312879065683	1.74611758272781
0.58027675263512	-1.04625208018772	2.15560992383468	-0.00207389832964717	-0.59295715956496	-1.04625208018772	-0.468701022500133	0.499750243206842	-0.0794006789064707
-0.992872299673141	0.416002650594086	0.229361381633629	1.05644883351269	-0.992872299673141	0.870874086089145	1.39880224686301	-0.992872299673141	-0.992872299673141
-0.236677755443236	2.39688078421831	0.837438667982921	-0.499606949459669	-0.499606949459669	-0.499606949459669	-0.499606949459669	-0.499606949459669	-0.499606949459669
1.45862305124814	1.07463453318647	-0.821308774743012	-0.133862663935387	-0.713578662731266	1.35249289139499	-0.623448024464014	-0.677846397856083	-0.915705952099839
-0.49768917557887	-0.49768917557887	-0.49768917557887	-0.185137054597331	-0.49768917557887	-0.49768917557887	0.73385151955146	-0.49768917557887	2.4374205885191
-0.333333333333333	-0.333333333333333	-0.333333333333333	-0.333333333333333	-0.333333333333333	-0.333333333333333	-0.333333333333333	-0.333333333333333	2.66666666666667
-0.438656531583107	-0.438656531583107	-0.438656531583107	0.550720771143173	2.51987494993855	-0.438656531583107	-0.438656531583107	-0.438656531583107	-0.438656531583107
-1.07265710126644	-1.07265710126644	-1.07265710126644	0.210157582247129	1.68232744773464	-0.0848097857291717	0.599002448892199	-0.293900578218701	1.10519418887323
-1.44379606603105	-0.683763042723236	1.46513032633442	0.869371107362617	-0.512555603788635	0.715764433178302	0.358415573096736	-1.20485235063322	0.436285623204062
0.0613288742048547	0.307177665582577	2.52568302812342	-0.61168885837364	-0.254914798868875	-0.61168885837364	-0.61168885837364	-0.324776386006579	-0.479431807914474
-0.459741114262124	-0.654411075637618	-1.52642583412784	0.797880170459557	1.93656610891621	0.374406336672867	-0.0853347775892575	-0.651211021478021	0.268271207046228
-1.29393289848584	1.81275050903055	-0.203793690766787	0.635144163314463	0.698611171983038	-0.897664096462723	-0.714196441151884	-0.646996079032216	0.610077361571412
-1.13109861661981	-0.34286130531026	-0.56738627693497	2.11998030742825	-1.13109861661981	-0.113536512439416	0.417643705466075	0.515773384275924	0.232583930754021
-1.55742773163502	0.0202078633418655	-1.13448485576732	1.37810516719959	0.438350630908425	0.603154349247795	0.129010318167858	1.01223024557885	-0.889145987042041
0.978672915670339	1.50557770897021	1.28532297249972	-0.650572168875313	-0.818029765126486	-0.818029765126486	-0.818029765126486	-0.818029765126486	0.153117632240987
-0.333333333333333	-0.333333333333333	-0.333333333333333	-0.333333333333333	-0.333333333333333	-0.333333333333333	-0.333333333333333	-0.333333333333333	2.66666666666667
-0.333333333333333	2.66666666666667	-0.333333333333333	-0.333333333333333	-0.333333333333333	-0.333333333333333	-0.333333333333333	-0.333333333333333	-0.333333333333333
-0.376851373108438	-0.376851373108438	-0.00888800408274783	-0.376851373108438	-0.376851373108438	-0.376851373108438	-0.376851373108438	-0.376851373108438	2.6468476158418
-0.444819390594117	-1.07791365514474	-0.820835781923676	0.0933374021030818	1.93128418865863	0.34934856215725	-0.195741866124749	-0.930707238113589	1.09604777898191
-0.737060534348533	-1.54985377193693	-0.392530067496759	1.07465772555159	-0.827193117781892	0.119465672716405	1.45438789954302	0.959992012899681	-0.101865819146577
-0.340210643876059	-0.340210643876059	-0.340210643876059	-0.340210643876059	-0.340210643876059	-0.340210643876059	-0.340210643876059	-0.284743449542669	2.66621795667507
-0.970555906524183	-0.970555906524183	-0.970555906524183	1.10026754211741	-0.555644589747681	0.702421986442253	0.0432569639027196	1.77116527541412	-0.14979945855627
1.88254618756587	0.59622850926307	0.709821239560954	0.724753617252695	-0.815947781012968	-0.815947781012968	-0.743952388570647	-0.721553822033036	-0.815947781012968
-0.580163438306362	-0.580163438306362	-0.580163438306362	-0.474560655153968	2.45191647190252	0.520665573948894	-0.580163438306362	-0.343357197297964	0.165989559825956
-0.333333333333333	-0.333333333333333	-0.333333333333333	-0.333333333333333	-0.333333333333333	-0.333333333333333	-0.333333333333333	-0.333333333333333	2.66666666666667
-0.112404237213409	-0.372113131101847	-0.372113131101847	-0.311852135189335	-0.372113131101847	-0.372113131101847	-0.372113131101847	-0.372113131101847	2.65693515901382
-0.788854751925883	-0.950465968851876	-0.160011105867319	0.435230207959108	0.449097837134276	2.20015270567564	-0.495501057835798	-0.950465968851876	0.26081810256373
0.00746584779102594	-0.841507701017093	0.472481510203513	-0.140784558345065	1.9277885546114	-0.841507701017093	-0.841507701017093	1.0990794498075	-0.841507701017093
-0.980740826063139	-0.980740826063139	-0.97220800756558	-0.980740826063139	1.20739381740454	0.903412158429014	1.2772562688533	0.0127992277463376	0.513569013321807
-0.490123016896982	-0.490123016896982	-0.490123016896982	2.18075409803239	1.25010702024649	-0.490123016896982	-0.490123016896982	-0.490123016896982	-0.490123016896982
-0.646062155404424	-0.646062155404424	-0.646062155404424	0.703841517128819	-0.0433789669561566	0.256895931359219	-0.646062155404424	-0.646062155404424	2.31295229549025
-0.356283996741746	-0.356283996741746	-0.356283996741746	-0.167474812839683	-0.356283996741746	-0.356283996741746	-0.356283996741746	-0.356283996741746	2.6614627900319
-0.333333333333333	-0.333333333333333	-0.333333333333333	-0.333333333333333	-0.333333333333333	-0.333333333333333	-0.333333333333333	-0.333333333333333	2.66666666666667
-1.02979490551887	-1.12099379834852	-1.15832667845422	-0.513001179484226	0.395254460801638	1.52004080570057	1.07097959071484	0.657651275258858	0.178190429329914
-0.866684632262317	-0.866684632262317	-0.866684632262317	1.36589498044541	0.406408424482392	0.565345052429573	-0.437342399049293	-0.866684632262317	1.56643247074119
-0.333333333333333	-0.333333333333333	-0.333333333333333	2.66666666666667	-0.333333333333333	-0.333333333333333	-0.333333333333333	-0.333333333333333	-0.333333333333333
-0.467301558433529	-0.467301558433529	-0.467301558433529	0.886782630225436	-0.467301558433529	-0.467301558433529	-0.467301558433529	2.38432827880928	-0.467301558433529
-0.891760713487556	-0.891760713487556	-0.891760713487556	0.594586151846246	2.12039827302314	0.362594445201034	0.060205255160035	-0.742432718405581	0.279930733637798
-0.800753934120458	-0.800753934120458	-0.800753934120458	1.34832003561842	-0.800753934120458	1.53074329142649	0.549284839125781	-0.800753934120458	0.575421504431615
-0.333333333333333	-0.333333333333333	-0.333333333333333	-0.333333333333333	-0.333333333333333	-0.333333333333333	-0.333333333333333	-0.333333333333333	2.66666666666667
-0.625140732171378	-0.625140732171378	-0.625140732171378	-0.625140732171378	-0.625140732171378	0.509927081873581	1.88822371321389	-0.625140732171378	1.3526935979408
-0.346167405513736	-0.443760304671752	-0.189912107954728	2.6429484402823	-0.443760304671752	-0.0512555299160181	-0.443760304671752	-0.402163331260139	-0.322169151622421
-0.643140296100689	-0.688473598092492	-0.535407037249584	-0.383407142335895	-0.396740466451131	-0.31247385804284	-0.21754059034236	0.773392057901971	2.40379093071301
-0.620294081514029	-1.69660831753751	-1.38406117070413	0.816036065964285	0.939774868123576	0.867771685832609	0.65176213895971	0.255477957906466	0.170140852969024
-0.649509600949867	-1.23774806538097	-0.723639380239009	0.52696732791234	0.849085217773071	1.16640333775177	0.488569168856094	-1.40094024137002	0.980812235646582
-0.333333333333333	-0.333333333333333	-0.333333333333333	-0.333333333333333	-0.333333333333333	-0.333333333333333	-0.333333333333333	-0.333333333333333	2.66666666666667
-0.333333333333333	-0.333333333333333	-0.333333333333333	-0.333333333333333	-0.333333333333333	2.66666666666667	-0.333333333333333	-0.333333333333333	-0.333333333333333
-0.726481307314923	-0.451272954988428	-0.726481307314923	0.727962833759404	0.305550013909435	-0.367537080346452	-0.726481307314923	2.30987751011674	-0.345136400505923
-0.45582379157113	-0.45582379157113	-0.45582379157113	0.742424555880181	-0.45582379157113	-0.45582379157113	-0.45582379157113	-0.45582379157113	2.44834198511772
-1.13740375727263	-1.13740375727263	-1.13740375727263	1.50601121580529	-0.412691038206077	0.322153793930572	1.0324682470554	0.633582953558876	0.330686099673813
-0.400395286282835	0.0827811476893752	-0.400395286282835	2.63305676276124	-0.400395286282835	-0.400395286282835	-0.400395286282835	-0.400395286282835	-0.313466192753618
-0.686480801195293	0.805299344565164	-0.533942681178314	-0.674747099655526	1.09224168221948	1.82986482901487	-0.893420628351195	-0.893420628351195	-0.0453940170679892
-0.333333333333333	-0.333333333333333	-0.333333333333333	-0.333333333333333	-0.333333333333333	-0.333333333333333	-0.333333333333333	-0.333333333333333	2.66666666666667
-0.333333333333333	2.66666666666667	-0.333333333333333	-0.333333333333333	-0.333333333333333	-0.333333333333333	-0.333333333333333	-0.333333333333333	-0.333333333333333
-0.333333333333333	-0.333333333333333	-0.333333333333333	-0.333333333333333	-0.333333333333333	2.66666666666667	-0.333333333333333	-0.333333333333333	-0.333333333333333
-0.831078305597942	-0.831078305597942	-0.716941339213056	1.2180535862279	1.89754188143512	0.474029903485308	-0.831078305597942	-0.317995307176166	-0.0614538079652776
-0.253666738548963	0.092969659608342	1.58937232611511	-0.648832232448291	-0.648832232448291	-0.648832232448291	-0.648832232448291	-0.648832232448291	1.81548591506695
-0.783450990934367	-1.01866407588282	-1.04213204807722	0.135000102673864	1.9361669685943	1.01344897095073	0.244339518579605	-0.623975452613309	0.13926700670921
-0.514015056465408	-0.514015056465408	-0.514015056465408	-0.45748169655441	-0.514015056465408	2.57718639678125	-0.0825481869559977	-0.196681573946126	0.215585286536908
-0.820753543016472	1.42498600840807	-1.04367425840366	0.850085216093734	-1.16260086015329	1.14286864371949	-0.0218654290212315	-0.799954720288959	0.430908942662319
0.639914770524269	-0.354711530360058	2.48677315120117	-0.459773933188053	-0.462440491635465	-0.462440491635465	-0.462440491635465	-0.462440491635465	-0.462440491635465
-0.481452966995979	-0.481452966995979	-0.481452966995979	-0.329995270547767	-0.481452966995979	-0.481452966995979	-0.481452966995979	0.796871323096848	2.42184174942678
-0.333333333333333	-0.333333333333333	-0.333333333333333	2.66666666666667	-0.333333333333333	-0.333333333333333	-0.333333333333333	-0.333333333333333	-0.333333333333333
0.792562456222763	1.6373303347956	1.46507021814218	-0.573252276747591	-0.578585407294136	-0.685781331279705	-0.685781331279705	-0.685781331279705	-0.685781331279705
-0.333333333333333	-0.333333333333333	-0.333333333333333	-0.333333333333333	-0.333333333333333	-0.333333333333333	-0.333333333333333	-0.333333333333333	2.66666666666667
-0.386733166402497	0.0836756406620187	-0.593137030726724	-0.792607431908275	1.42983417697816	-0.53553595231066	-0.792607431908275	-0.356332597238464	1.94344379285472
2.66666666666667	-0.333333333333333	-0.333333333333333	-0.333333333333333	-0.333333333333333	-0.333333333333333	-0.333333333333333	-0.333333333333333	-0.333333333333333
-0.333333333333333	2.66666666666667	-0.333333333333333	-0.333333333333333	-0.333333333333333	-0.333333333333333	-0.333333333333333	-0.333333333333333	-0.333333333333333
-0.452792658781205	-0.663455909922048	1.48744255046028	0.549857751711922	0.47519229561137	0.900252070698084	0.293328577537883	-0.868252589512134	-1.72157208780416
-0.333333333333333	-0.333333333333333	-0.333333333333333	2.66666666666667	-0.333333333333333	-0.333333333333333	-0.333333333333333	-0.333333333333333	-0.333333333333333
-0.522225413621517	-1.25507147181985	-1.73510164094539	1.15628007775414	1.13494540357078	0.229288484487252	0.627713524861453	0.223954815941412	0.140216219771734
-0.459245405451761	-0.459245405451761	-0.0528576647307053	2.58492942924087	-0.459245405451761	-0.459245405451761	-0.459245405451761	-0.459245405451761	0.223400668200407
-0.449761765246962	-0.449761765246962	-0.449761765246962	-0.449761765246962	-0.449761765246962	-0.449761765246962	-0.449761765246962	2.47638626444121	0.671946092287531
-0.441828742226091	-0.441828742226091	-0.441828742226091	-0.441828742226091	-0.441828742226091	-0.441828742226091	-0.441828742226091	2.50837822749526	0.584422968087393
-0.361704345613376	-0.361704345613376	-0.361704345613376	-0.335567754360631	-0.361704345613376	-0.361704345613376	-0.361704345613376	-0.154745214877359	2.66053904291825
-0.333333333333333	-0.333333333333333	-0.333333333333333	-0.333333333333333	-0.333333333333333	-0.333333333333333	-0.333333333333333	-0.333333333333333	2.66666666666667
-0.447960038168763	-0.447960038168763	-0.447960038168763	-0.447960038168763	2.63163929289063	-0.447960038168763	-0.193015722227234	-0.0154080711633659	-0.183415308656214
-0.371518161244962	-0.371518161244962	-0.371518161244962	-0.371518161244962	-0.371518161244962	-0.371518161244962	-0.371518161244962	-0.0510170872140226	2.65164421592874
-1.02205242380961	0.140157368799128	-0.864708739174655	1.18555947688226	-1.02205242380961	-1.02205242380961	0.587653475269405	1.40424053010373	0.613255159548992
2.11982950522189	1.34018067277249	-0.494287168284912	-0.494287168284912	-0.494287168284912	-0.494287168284912	-0.494287168284912	-0.494287168284912	-0.494287168284912
0.118456898802391	2.61334051730079	-0.435132069987976	-0.303401361614931	-0.422865647750809	-0.451665073872852	-0.484731081642604	-0.484731081642604	-0.149271099591409
-0.739807653403033	-0.739807653403033	-0.739807653403033	2.34932190095401	-0.225663853264879	0.287413258491247	0.212211727558176	-0.739807653403033	0.335947579873583
-0.255405832346568	2.64484294879165	-0.395671634008825	-0.0154073123921369	-0.395671634008825	-0.395671634008825	-0.395671634008825	-0.395671634008825	-0.395671634008825
-0.333333333333333	2.66666666666667	-0.333333333333333	-0.333333333333333	-0.333333333333333	-0.333333333333333	-0.333333333333333	-0.333333333333333	-0.333333333333333
-0.371518161244962	-0.371518161244962	-0.371518161244962	-0.0510170872140226	-0.371518161244962	-0.371518161244962	-0.371518161244962	-0.371518161244962	2.65164421592874
0.203081576954918	-0.402252040960016	-0.402252040960016	-0.402252040960016	-0.402252040960016	-0.402252040960016	-0.402252040960016	-0.402252040960016	2.6126827097652
0.699617424285262	2.05950731056855	0.972661981844886	-0.635207824878291	-0.63787427563571	-0.63787427563571	-0.619742410485266	-0.611743058213011	-0.589344871850698
-0.332272396568954	0.623477418281071	-0.260804497467445	-0.533875873138881	1.17708696505246	1.88589918823085	-0.959483212564283	-0.749879598035232	-0.850147993789587
-1.22248697169285	-1.6454298926765	-0.708341983258742	-0.284865716851399	0.509285619018293	1.13596649185032	0.651155501718989	0.689556372224441	0.875160579667459
-0.333333333333333	-0.333333333333333	-0.333333333333333	-0.333333333333333	-0.333333333333333	-0.333333333333333	-0.333333333333333	-0.333333333333333	2.66666666666667
-0.333333333333333	2.66666666666667	-0.333333333333333	-0.333333333333333	-0.333333333333333	-0.333333333333333	-0.333333333333333	-0.333333333333333	-0.333333333333333
-0.537793847864523	-0.537793847864523	-0.537793847864523	2.53730355090678	0.278320466119883	-0.186811352046393	-0.537793847864523	-0.537793847864523	0.0601565743423517
-0.522305937175063	-0.522305937175063	-0.522305937175063	2.46787036535877	-0.522305937175063	-0.522305937175063	0.492732504444967	-0.522305937175063	0.173232753246649
-0.333333333333333	-0.333333333333333	-0.333333333333333	-0.333333333333333	-0.333333333333333	-0.333333333333333	-0.333333333333333	2.66666666666667	-0.333333333333333
-0.493707954886324	-0.493707954886324	-0.493707954886324	-0.142803189063376	-0.493707954886324	0.631533771384832	-0.493707954886324	-0.493707954886324	2.47351714699648
-0.743405002953096	-0.534355676441178	-0.662345060019903	1.27136121021534	-0.172252378733034	0.146121212919045	-0.597817079132296	-0.743405002953096	2.03609777709822
-0.81539837807803	-0.81539837807803	-0.81539837807803	0.629385623078978	-0.81539837807803	0.702451480649488	1.27737844751817	-0.81539837807803	1.46777633914351
-1.39572623685886	-0.817595842989925	-0.812262536773422	0.374398096398518	1.07892784759858	0.114666083654816	0.7738627320146	-0.792529303772361	1.47625916072806
-0.475369191631341	-0.475369191631341	-0.475369191631341	2.32778017771907	-0.475369191631341	-0.475369191631341	-0.475369191631341	0.999804163700327	-0.475369191631341
-0.371784153096306	-1.67788783789001	-1.16323285388596	1.09858246959714	0.912453361392563	0.9625855567256	0.594593910132029	0.21646916022646	-0.571779613201508
-1.00677433427682	-1.00677433427682	-1.00677433427682	1.43778348662392	0.927967326767661	-0.532154687548712	-0.34337338986135	0.285897602429855	1.24420266441909
-0.333333333333333	-0.333333333333333	-0.333333333333333	2.66666666666667	-0.333333333333333	-0.333333333333333	-0.333333333333333	-0.333333333333333	-0.333333333333333
-0.361229732820455	-0.361229732820455	-0.361229732820455	2.6588760465175	-0.361229732820455	-0.361229732820455	-0.1302679167743	-0.361229732820455	-0.361229732820455
-0.698719753756171	-0.698719753756171	-0.698719753756171	2.40525282717405	0.167405928620235	0.552469193814672	-0.464588488631022	-0.426722156458162	-0.137658043251257
-0.360975303602373	-0.360975303602373	-0.360975303602373	-0.360975303602373	-0.360975303602373	-0.360975303602373	-0.360975303602373	-0.132195650416431	2.65902277563304
-0.52846626796728	2.00002971632246	-0.52846626796728	-0.506599924293819	-0.52846626796728	-0.52846626796728	-0.52846626796728	1.49283720818925	-0.343935660381487
1.29653125888498	0.525332492802017	1.47039764736565	-1.0943982489642	-0.0239999616000922	0.293332864001127	-0.967998451203717	-1.26719797248487	-0.231999628800891
-0.333333333333333	-0.333333333333333	-0.333333333333333	-0.333333333333333	-0.333333333333333	-0.333333333333333	-0.333333333333333	-0.333333333333333	2.66666666666667
-1.02179128395706	-1.02179128395706	-1.02179128395706	0.500763056177287	2.1139773745333	0.336508507399221	0.177053604527007	-0.00319976393723501	-0.0597289268283878
2.32442693680106	-0.573061119659589	0.501228450611353	-0.573061119659589	-0.573061119659589	-0.573061119659589	-0.573061119659589	-0.573061119659589	0.61271133054513
-0.333333333333333	-0.333333333333333	-0.333333333333333	-0.333333333333333	-0.333333333333333	2.66666666666667	-0.333333333333333	-0.333333333333333	-0.333333333333333
-0.95994174950969	-1.1780753120719	-0.641541414914001	1.93819462937301	0.511526463471055	-0.0346074437751508	0.578726534089241	-0.778608225619348	0.564326518956773
-0.333333333333333	2.66666666666667	-0.333333333333333	-0.333333333333333	-0.333333333333333	-0.333333333333333	-0.333333333333333	-0.333333333333333	-0.333333333333333
-0.49676544476721	-0.49676544476721	-0.49676544476721	1.40210891103588	-0.49676544476721	-0.49676544476721	-0.49676544476721	-0.49676544476721	2.07524920233461
1.36220901171999	-0.645010471395259	-0.184678179625804	-0.645010471395259	-0.645010471395259	2.00710094769829	-0.645010471395259	-0.645010471395259	0.0404205771838263
0.904564531296949	-1.21017507164668	-1.65659046828321	0.932832172899979	0.077869352340421	0.0709357798717535	1.09550445004949	-0.766426433651955	0.551485687123258
-0.123195974568854	-0.0538649066296722	1.43461979043384	0.00959968633004071	-1.89273815473967	0.121062710939957	1.28902454776156	0.0303990067117954	-0.814906706239001
-0.648139057010358	-0.648139057010358	-0.648139057010358	0.310291314117789	-0.648139057010358	0.835641294953194	-0.159056892110798	-0.648139057010358	2.25381956809162
-0.333333333333333	-0.333333333333333	-0.333333333333333	-0.333333333333333	-0.333333333333333	2.66666666666667	-0.333333333333333	-0.333333333333333	-0.333333333333333
-0.539726342371303	-0.547727117184098	-0.658137809600671	2.24507667746894	-0.658137809600671	1.02042474612376	-0.160489616244811	-0.658137809600671	-0.0431449189904812
-1.11381033121678	-1.11381033121678	-1.11381033121678	-0.323920578368229	0.895848405267574	-0.167115995425979	0.598773055951814	0.814246020267015	1.52360008595815
-0.568670130223826	-1.04126790181369	-1.0375340593745	0.28904681866614	0.600022553245027	1.88606457051723	0.946203087964919	-0.683885839776209	-0.389979099205083
-0.475563316796658	-0.475563316796658	-0.475563316796658	-0.475563316796658	-0.475563316796658	-0.475563316796658	1.00267660688176	2.32626661069483	-0.475563316796658
-0.666576112969563	-0.666576112969563	-0.666576112969563	1.31519751332202	1.37119488435556	-0.666576112969563	-0.666576112969563	-0.666576112969563	1.31306428013979
-0.333333333333333	-0.333333333333333	-0.333333333333333	-0.333333333333333	-0.333333333333333	-0.333333333333333	-0.333333333333333	-0.333333333333333	2.66666666666667
-0.333333333333333	-0.333333333333333	-0.333333333333333	-0.333333333333333	-0.333333333333333	-0.333333333333333	-0.333333333333333	-0.333333333333333	2.66666666666667
-0.419113285890822	-0.419113285890822	-0.419113285890822	-0.419113285890822	-0.419113285890822	-0.419113285890822	0.356302585615934	2.57749041561981	-0.419113285890822
-0.503879249824968	-0.503879249824968	-0.503879249824968	1.7294482060079	-0.503879249824968	-0.503879249824968	-0.503879249824968	-0.503879249824968	1.79770654276688
-0.456016125101345	-0.206439732309392	-0.922105371469222	0.0655345418869664	1.73524327229638	1.55072739215532	-0.0523209769314555	-0.913572845219925	-0.801050155307314
-0.333333333333333	-0.333333333333333	-0.333333333333333	-0.333333333333333	-0.333333333333333	-0.333333333333333	-0.333333333333333	-0.333333333333333	2.66666666666667
-0.333333333333333	-0.333333333333333	-0.333333333333333	-0.333333333333333	-0.333333333333333	-0.333333333333333	-0.333333333333333	-0.333333333333333	2.66666666666667
-0.333333333333333	-0.333333333333333	-0.333333333333333	2.66666666666667	-0.333333333333333	-0.333333333333333	-0.333333333333333	-0.333333333333333	-0.333333333333333
-1.20311518387502	-0.626594097143008	-1.20311518387502	1.55789283278699	-0.389265805195047	-0.266068422183858	0.898173513372098	0.117390098963523	1.11470224714934
-0.333333333333333	-0.333333333333333	-0.333333333333333	-0.333333333333333	-0.333333333333333	-0.333333333333333	-0.333333333333333	-0.333333333333333	2.66666666666667
-0.333333333333333	-0.333333333333333	-0.333333333333333	-0.333333333333333	-0.333333333333333	-0.333333333333333	-0.333333333333333	2.66666666666667	-0.333333333333333
-0.333333333333333	-0.333333333333333	-0.333333333333333	-0.333333333333333	-0.333333333333333	-0.333333333333333	-0.333333333333333	-0.333333333333333	2.66666666666667
-0.382338817911738	2.64111264344517	-0.382338817911738	0.0352590819369935	-0.382338817911738	-0.382338817911738	-0.382338817911738	-0.382338817911738	-0.382338817911738
-0.713759561754557	-0.713759561754557	-0.713759561754557	0.863397796014793	1.0612758412405	1.87785613029863	-0.233731958781133	-0.713759561754557	-0.713759561754557
-0.360912863466851	-0.360912863466851	-0.360912863466851	-0.360912863466851	-0.360912863466851	-0.360912863466851	-0.360912863466851	-0.132668511131552	2.6590585553995
-0.245331266017242	0.217064837541342	-0.705594054219154	0.783993393576839	0.0618661453434787	-0.94505870300555	-0.925858864795504	-0.439462963474364	2.19838147505016
-0.333333333333333	-0.333333333333333	-0.333333333333333	-0.333333333333333	-0.333333333333333	-0.333333333333333	-0.333333333333333	-0.333333333333333	2.66666666666667
-0.581269910761187	-1.3135313326468	-0.96046719478207	1.05018507070137	1.68538052114985	0.106191831999597	0.836853265345038	-0.310871847472035	-0.51247040353377
-0.903464060172538	-0.865595018883574	-0.903464060172538	-0.556242287227251	0.156869095918445	-0.180752075009921	1.66043004512392	1.57935829475881	0.0128600656646395
1.43781406280511	-1.10395961053656	-1.10395961053656	0.0975964293372902	0.0111995902518201	1.25862061877598	-0.627177054101931	0.88316768842925	-0.853302114424396
-0.487762619103996	-0.487762619103996	-0.487762619103996	-0.487762619103996	-0.487762619103996	-0.487762619103996	-0.487762619103996	1.20429728295538	2.21004105077258
-0.333333333333333	-0.333333333333333	-0.333333333333333	-0.333333333333333	-0.333333333333333	-0.333333333333333	-0.333333333333333	2.66666666666667	-0.333333333333333
-0.333333333333333	-0.333333333333333	-0.333333333333333	-0.333333333333333	-0.333333333333333	-0.333333333333333	-0.333333333333333	2.66666666666667	-0.333333333333333
-0.387672648207125	-0.387672648207125	-0.387672648207125	-0.387672648207125	-0.387672648207125	-0.387672648207125	0.0789923020574893	2.63471623539238	-0.387672648207125
-0.51541721672136	-0.51541721672136	-0.51541721672136	1.17004508563066	2.22399239874699	-0.51541721672136	-0.51541721672136	-0.51541721672136	-0.301534184049474
-0.719339749314792	-0.719339749314792	-0.719339749314792	1.99453832798066	-0.719339749314792	1.21221191033624	0.39948835171996	-0.533757204433908	-0.19512238834379
-1.14300506550209	-0.569635748929647	-0.87632166244514	1.18887461082789	1.58569951457663	0.924858041801505	0.0176011046017586	-0.262949835414153	-0.865120959516748
2.66666666666667	-0.333333333333333	-0.333333333333333	-0.333333333333333	-0.333333333333333	-0.333333333333333	-0.333333333333333	-0.333333333333333	-0.333333333333333
-0.333333333333333	-0.333333333333333	-0.333333333333333	2.66666666666667	-0.333333333333333	-0.333333333333333	-0.333333333333333	-0.333333333333333	-0.333333333333333
-0.338632955552628	-0.338632955552628	2.66640122482384	-0.295970535955446	-0.338632955552628	-0.338632955552628	-0.338632955552628	-0.338632955552628	-0.338632955552628
-0.898743043098548	-1.00701891119885	-0.957414695763735	2.21992198538644	0.505109591581202	0.125877363899856	0.0800067990888916	-0.197883483079858	0.130144393184597
-0.349932265891986	-0.349932265891986	-0.349932265891986	2.66398900608102	-0.349932265891986	-0.349932265891986	-0.349932265891986	-0.214463144837104	-0.349932265891986
-0.34112715070129	-0.278199057242064	-0.34112715070129	2.66608911215108	-0.34112715070129	-0.34112715070129	-0.34112715070129	-0.34112715070129	-0.34112715070129
-0.333333333333333	-0.333333333333333	2.66666666666667	-0.333333333333333	-0.333333333333333	-0.333333333333333	-0.333333333333333	-0.333333333333333	-0.333333333333333
-0.333333333333333	-0.333333333333333	-0.333333333333333	-0.333333333333333	-0.333333333333333	-0.333333333333333	-0.333333333333333	-0.333333333333333	2.66666666666667
-0.416716667961377	-0.416716667961377	-0.416716667961377	-0.416716667961377	-0.416716667961377	-0.416716667961377	2.58321660831982	0.333800067409826	-0.416716667961377
-0.511636437300342	-0.511636437300342	-0.511636437300342	-0.077992997971417	-0.511636437300342	2.57720631442636	-0.511636437300342	-0.114263297939888	0.173232167986669
-0.503952343972633	-0.503952343972633	-0.503952343972633	-0.503952343972633	-0.503952343972633	1.76596658635753	-0.503952343972633	1.7616998214509	-0.503952343972633
-0.422973128517318	-0.422973128517318	-0.422973128517318	0.393103651598063	2.56770824802317	-0.422973128517318	-0.422973128517318	-0.422973128517318	-0.422973128517318
1.42115229637792	1.25210716393822	1.32303146240661	-0.669781344934586	-0.669781344934586	-0.669781344934586	-0.669781344934586	-0.669781344934586	-0.647384198049831
1.27371599247489	1.62944862031646	1.0545164271932	-0.659613506664092	-0.659613506664092	-0.659613506664092	-0.659613506664092	-0.659613506664092	-0.659613506664092
0.373324532933403	-0.764781971752144	-0.653317932633456	-0.26879366371205	-0.15999622840003	-0.412256948510744	0.145063247082694	2.45860870974713	-0.717849744754801
2.65133585433534	-0.0481231355191508	-0.371887531259454	-0.371887531259454	-0.371887531259454	-0.371887531259454	-0.371887531259454	-0.371887531259454	-0.371887531259454
-0.476992193759699	-0.476992193759699	-0.476992193759699	-0.476992193759699	-0.476992193759699	0.0606240544435566	0.237162723248396	2.56416638486626	-0.476992193759699
-0.333333333333333	-0.333333333333333	-0.333333333333333	-0.333333333333333	-0.333333333333333	-0.333333333333333	-0.333333333333333	-0.333333333333333	2.66666666666667
-0.38237372078207	-1.02286303550908	-0.976466224200795	-0.726350080481421	-0.286913614756979	0.431970312180581	-0.172788124872232	1.33217511089764	1.80360937752435
1.11295701605294	0.467652900153859	1.43507576481578	0.411122126364353	-1.00534707349346	0.568448336438922	-1.00534707349346	-1.00534707349346	-0.979214923345477
-0.855968500938736	-0.855968500938736	-0.724773328832238	-0.821836423642737	-0.846902167906986	0.506648022362492	1.35088362173073	1.05862770988373	1.18928956828248
1.07049755494549	2.1766092272739	0.259313440378713	-0.584403370433019	-0.584403370433019	-0.584403370433019	-0.584403370433019	-0.584403370433019	-0.584403370433019
-0.641736102330226	-0.641736102330226	-0.641736102330226	-0.641736102330226	-0.641736102330226	0.770699692898253	1.22942128802533	1.85029563305779	-0.641736102330226
-0.467763487379135	-0.467763487379135	-0.467763487379135	-0.467763487379135	-0.467763487379135	-0.432027850372976	-0.393625374784266	0.699778444060918	2.464692217992
-0.0277918965000792	-1.79468097526956	-0.591511110583793	0.688456830571281	1.73589726241652	0.492728399569651	-0.0384582960097048	-0.774973182149354	0.310332967955053
-0.333333333333333	-0.333333333333333	-0.333333333333333	-0.333333333333333	-0.333333333333333	-0.333333333333333	-0.333333333333333	-0.333333333333333	2.66666666666667
-0.35092084389284	-0.383453019390504	-0.251724374342584	0.326388383681486	2.57324175043002	-0.522114751019893	-0.522114751019893	-0.522114751019893	-0.347187643425894
1.83790306567626	0.738681295984218	1.25815825070525	-0.620812294964354	-0.693880408718749	-0.67254665287805	-0.693880408718749	-0.693880408718749	-0.459742438367073
-0.333333333333333	-0.333333333333333	-0.333333333333333	-0.333333333333333	-0.333333333333333	-0.333333333333333	-0.333333333333333	-0.333333333333333	2.66666666666667
-0.333333333333333	-0.333333333333333	-0.333333333333333	2.66666666666667	-0.333333333333333	-0.333333333333333	-0.333333333333333	-0.333333333333333	-0.333333333333333
-0.684692602287812	-0.684692602287812	-0.66656054375903	-0.521504075528778	-0.684692602287812	2.08151291502953	1.21970683907333	0.136582989898174	-0.195660317849793
0.531690361640344	0.999438023747704	2.06560401753632	-0.705680876773652	-0.708347625132303	-0.708347625132303	-0.70141407939981	-0.66887974942427	-0.104062447062019
2.35588077706915	-0.471567300843711	0.945090328836832	-0.471567300843711	-0.471567300843711	-0.471567300843711	-0.471567300843711	-0.471567300843711	-0.471567300843711
-0.965914748953136	-0.842175255989509	-0.885377406550086	1.00698345997986	1.75315393694586	0.87097668969656	0.155741085971461	-0.316815770777561	-0.776571990323449
1.23588586754083	0.234695633024586	2.03598461648828	-0.692352117422527	-0.705687096571651	-0.705687096571651	-0.705687096571651	-0.515796993488123	-0.181355716428089
-0.927551503797589	-1.35582998053827	-1.29449495584938	0.45968675025287	1.5221160474726	0.628758079177897	0.787695795328238	-0.091261775865594	0.270881543819243
-0.540444924840146	-0.540444924840146	-0.540444924840146	0.0755556227161408	-0.540444924840146	-0.103111202765553	0.182222384197749	-0.540444924840146	2.54755782005241
-0.491875746177108	-0.491875746177108	-0.491875746177108	1.28634396946028	2.15678625377948	-0.491875746177108	-0.491875746177108	-0.491875746177108	-0.491875746177108
-0.36378037696281	-0.36378037696281	-0.36378037696281	-0.342981075396766	-0.36378037696281	-0.36378037696281	-0.133388113462011	2.65905145063564	-0.36378037696281
-0.758887229732456	-0.758887229732456	-0.758887229732456	-0.694352777664781	-0.650618686180903	0.106727776100902	0.305664558094643	1.36754963302638	1.84169118582112
-0.494965487335786	-0.494965487335786	-0.494965487335786	-0.494965487335786	-0.494965487335786	-0.494965487335786	-0.494965487335786	1.35635477833503	2.10840363301548
-0.333333333333333	-0.333333333333333	-0.333333333333333	-0.333333333333333	-0.333333333333333	-0.333333333333333	-0.333333333333333	-0.333333333333333	2.66666666666667
-0.333333333333333	-0.333333333333333	-0.333333333333333	-0.333333333333333	-0.333333333333333	-0.333333333333333	-0.333333333333333	-0.333333333333333	2.66666666666667
-0.505239288784495	-0.505239288784495	-0.505239288784495	0.557683198070715	2.4813969010746	-0.505239288784495	-0.505239288784495	-0.505239288784495	-0.00764436643832809
-0.513953769361735	-0.513953769361735	-0.513953769361735	0.746163225452191	2.41903119529192	-0.513953769361735	-0.513953769361735	-0.513953769361735	-0.0814718045737139
-0.605133609774585	-0.605133609774585	-0.605133609774585	-0.341676497645933	2.46728829907798	0.522825483650718	0.011910679158311	-0.605133609774585	-0.239813525142749
-0.333333333333333	-0.333333333333333	-0.333333333333333	2.66666666666667	-0.333333333333333	-0.333333333333333	-0.333333333333333	-0.333333333333333	-0.333333333333333
-0.550264288504618	-0.606262538842424	-0.606262538842424	-0.508132271583793	-0.417468437703536	0.764361302759104	-0.606262538842424	0.175046382537436	2.35524492902267
-0.475563316796658	-0.475563316796658	-0.475563316796658	-0.475563316796658	1.00267660688176	-0.475563316796658	-0.475563316796658	-0.475563316796658	2.32626661069483
-0.641221327654365	-0.641221327654365	-0.641221327654365	0.651118181787295	1.57383685753392	-0.641221327654365	-0.641221327654365	-0.641221327654365	1.62237292660499
-0.503375041308502	-0.503375041308502	-0.503375041308502	-0.503375041308502	-0.503375041308502	1.66608546632974	-0.503375041308502	-0.503375041308502	1.85753982282977
-0.843695269632048	-0.600489159737412	-0.296481522369118	-0.671957621855573	-0.808494385305193	1.7137023113872	1.21875654388233	0.941416243125286	-0.65275713949547
-0.498107033976223	-0.507706527136365	0.140259261173176	-0.914618376091246	-1.04847797515766	1.29059852486345	1.320463614695	1.13487341359893	-0.917284901969063
-0.487880617993786	1.20651638313536	-0.487880617993786	-0.487880617993786	-0.487880617993786	-0.487880617993786	-0.487880617993786	-0.487880617993786	2.20864794282113
0.572800252275138	0.217636839413114	-0.760929020349367	1.81267252690607	1.2015354831525	-0.760929020349367	-0.760929020349367	-0.760929020349367	-0.760929020349367
0.501137224421746	-0.433872471616788	-0.433872471616788	2.5359700768958	-0.433872471616788	-0.433872471616788	-0.433872471616788	-0.433872471616788	-0.433872471616788
-0.38387530161279	-0.535339529912001	0.213981740371067	0.345712953011578	-0.535339529912001	-0.535339529912001	2.50087825779014	-0.535339529912001	-0.535339529912001
0.243263407145941	-1.22396161052187	-0.942890151303066	-0.0303412580898231	1.94089235343335	1.12914517899118	-0.615951243331285	-0.306079293035029	-0.194077383289394
-0.467357058947695	-0.467357058947695	-0.467357058947695	-0.0859922765068601	2.56435961712742	-0.467357058947695	-0.467357058947695	-0.467357058947695	0.325775013065622
-0.333333333333333	-0.333333333333333	-0.333333333333333	-0.333333333333333	-0.333333333333333	-0.333333333333333	-0.333333333333333	-0.333333333333333	2.66666666666667
-0.613009273641128	-0.613009273641128	-0.613009273641128	2.12739819268845	-0.613009273641128	0.682523956353917	-0.613009273641128	0.868133492804421	-0.613009273641128
-0.39363334756901	-0.59148699013004	-0.437363802259049	-0.519491729359854	1.66169802286283	-0.514692045308508	-0.554156114175129	-0.506692571889599	1.85581857782837
-0.333333333333333	-0.333333333333333	-0.333333333333333	-0.333333333333333	-0.333333333333333	-0.333333333333333	-0.333333333333333	-0.333333333333333	2.66666666666667
-0.459653703581269	-0.38872351366419	-0.515651221936857	-0.0239396798049293	0.337110986163959	-0.505518337662989	-0.555649449333706	-0.437788005937658	2.54981292575763
-1.14134891665693	-1.06081448375263	-1.19841636248977	0.901345639789817	-0.360538255915927	0.461339632200114	0.158402162732293	1.5925550771671	0.647475506925939
-0.333333333333333	-0.333333333333333	-0.333333333333333	-0.333333333333333	-0.333333333333333	-0.333333333333333	-0.333333333333333	-0.333333333333333	2.66666666666667
-0.340079191480075	-0.340079191480075	-0.340079191480075	-0.285680742659948	-0.340079191480075	-0.340079191480075	-0.340079191480075	-0.340079191480075	2.66623508302046
-0.333333333333333	-0.333333333333333	-0.333333333333333	-0.333333333333333	-0.333333333333333	-0.333333333333333	-0.333333333333333	-0.333333333333333	2.66666666666667
-0.474556757271691	-0.474556757271691	-0.474556757271691	0.98786977319169	-0.474556757271691	-0.474556757271691	-0.474556757271691	-0.474556757271691	2.33402752771013
-0.427176853337343	-1.41005692911852	-0.697028898017362	1.08900765857036	1.35779309437812	0.710361508920525	-0.581835139814034	-0.877819101864253	0.836754660282511
-0.464015772679756	-0.464015772679756	-0.464015772679756	0.843762014229165	2.40434839452912	-0.464015772679756	-0.464015772679756	-0.464015772679756	-0.464015772679756
-0.374762481269011	-0.374762481269011	-0.374762481269011	-0.025477923627776	-0.374762481269011	-0.374762481269011	-0.374762481269011	-0.374762481269011	2.64881529251084
2.66666666666667	-0.333333333333333	-0.333333333333333	-0.333333333333333	-0.333333333333333	-0.333333333333333	-0.333333333333333	-0.333333333333333	-0.333333333333333
-1.2481576315174	-0.417692179238149	0.983484919758385	1.2912425086891	-1.49777730503487	1.04535646276699	0.0778135402014322	0.245826781992033	-0.480097097617515
-0.420392527690254	-0.420392527690254	-0.420392527690254	2.57432644423349	-0.420392527690254	-0.420392527690254	-0.420392527690254	-0.420392527690254	0.368421249598298
-0.485633706767972	-0.485633706767972	-0.485633706767972	-0.485633706767972	-0.485633706767972	-0.485633706767972	-0.485633706767972	2.23405725719614	1.16537869017965
-0.342042936418466	-0.342042936418466	-0.342042936418466	-0.342042936418466	-0.342042936418466	-0.342042936418466	-0.342042936418466	2.66594380173147	-0.271643246802191
-0.751396699863479	0.981241964335558	-0.751396699863479	2.07554006804021	-0.751396699863479	-0.527417555830362	0.0389297083676606	-0.751396699863479	0.437292614540846
-0.333333333333333	-0.333333333333333	-0.333333333333333	-0.333333333333333	-0.333333333333333	-0.333333333333333	-0.333333333333333	2.66666666666667	-0.333333333333333
-1.00646101575287	-1.0405964185129	-1.02459544846913	0.770713390441385	-0.570167899226187	-0.0965391859307202	1.05499729155229	1.65770049653413	0.254948789364001
-0.202661932539216	-0.447456214211585	-0.699716988135399	2.44794281672369	-0.497588376471286	-0.746649225144481	0.180262455784882	-0.485321996343913	0.451189460337308
-0.652825068963981	-0.652825068963981	-0.652825068963981	-0.652825068963981	-0.652825068963981	-0.652825068963981	0.956836743236422	1.75046721923185	1.20964645131561
-1.32423596829	-0.0970644165238743	-1.13010713524225	0.105597552042457	0.738116222357374	-0.449056256665397	0.661318002690133	-0.402657332283105	1.89808933191466
-0.333333333333333	-0.333333333333333	-0.333333333333333	2.66666666666667	-0.333333333333333	-0.333333333333333	-0.333333333333333	-0.333333333333333	-0.333333333333333
-0.447019606196554	-0.447019606196554	0.322093538337304	2.58409689892544	-0.377682082764237	-0.33394610644539	-0.447019606196554	-0.447019606196554	-0.406483823266892
-0.333333333333333	-0.333333333333333	-0.333333333333333	-0.333333333333333	2.66666666666667	-0.333333333333333	-0.333333333333333	-0.333333333333333	-0.333333333333333
-0.247990062961722	2.06445061016092	-0.631974676579872	-0.449048673147892	-0.860232196897329	-0.474647647389103	1.34981257926047	-0.317320618198333	-0.433049314247136
-0.333333333333333	-0.333333333333333	-0.333333333333333	-0.333333333333333	-0.333333333333333	-0.333333333333333	-0.333333333333333	-0.333333333333333	2.66666666666667
-0.463589474495097	-0.463589474495097	-0.463589474495097	2.40683708380652	-0.463589474495097	0.838289237659168	-0.463589474495097	-0.463589474495097	-0.463589474495097
-0.333333333333333	-0.333333333333333	-0.333333333333333	2.66666666666667	-0.333333333333333	-0.333333333333333	-0.333333333333333	-0.333333333333333	-0.333333333333333
0.691516207877631	0.397691439231828	0.148127025935574	0.385426521484362	-1.41591661551296	-1.70707509769192	-0.507246187613776	1.03493390480666	0.9725428014826
-0.526268640898477	-0.526268640898477	-0.526268640898477	-0.526268640898477	-0.526268640898477	-0.526268640898477	-0.322029955334747	2.04031306567654	1.43932873504906
-0.746639651137813	-0.746639651137813	-0.746639651137813	1.11850756215375	-0.746639651137813	0.951033663104978	-0.698104221795654	-0.147147095307183	1.76226869639536
1.28035828555725	-0.144645465591948	0.684651253359025	0.888375592033798	-0.256107211097256	0.756114764831328	-0.503562952314781	-1.86830269752092	-0.836881569256491
1.07315852242921	1.35048496555282	1.54568011590521	-0.591333456395422	-0.688931031571617	-0.688931031571617	-0.688931031571617	-0.688931031571617	-0.622266021205364
-0.644013558019776	-0.644013558019776	-0.644013558019776	-0.644013558019776	0.735558405488772	1.36855103041519	-0.644013558019776	-0.644013558019776	1.75997191221468
-1.18563251403339	-0.687510417223878	-0.804841103838537	1.12311540576144	-0.890172512285562	1.09378273410777	1.46017446912718	0.152470634676525	-0.261386696291546
-0.988301675873095	-1.22352411240106	-1.2213905755618	1.2860485947737	0.290753659260818	1.00602188462136	0.337158085514634	0.977219137291404	-0.463984997625958
1.19635903453948	-0.48733749566857	-0.48733749566857	-0.48733749566857	-0.48733749566857	2.21500343514049	-0.48733749566857	-0.48733749566857	-0.48733749566857
-0.610552755200643	-0.610552755200643	-0.610552755200643	-0.504418621010179	-0.610552755200643	0.322254283488409	2.4022699786784	0.532389202438372	-0.310283822792446
0.199998904897883	0.680529607065864	1.68052413155528	-0.770662446873177	-0.775462420590726	-0.775462420590726	-0.775462420590726	-0.764262481916444	1.30025954704277
-0.444072531531745	-0.444072531531745	0.608688690137984	-0.444072531531745	-0.444072531531745	-0.444072531531745	-0.444072531531745	-0.444072531531745	2.49981903058422
1.48951211891184	1.8537428053209	0.323227329487789	-0.611080375620088	-0.611080375620088	-0.611080375620088	-0.611080375620088	-0.611080375620088	-0.611080375620088
-0.426986227851497	-0.426986227851497	-0.426986227851497	2.55676224612325	-0.426986227851497	-0.426986227851497	-0.426986227851497	-0.426986227851497	0.432141348837211
-0.392910349856279	-0.392910349856279	-0.392910349856279	-0.392910349856279	-0.392910349856279	-0.392910349856279	-0.392910349856279	0.12277337428777	2.62759907470617
1.67566892930479	0.982895555922572	0.487981244530197	-1.06982554811757	-1.15462228897036	0.532246209881024	-0.194659184976527	-0.185059553936588	-1.07462536363754
-0.753185501721824	-0.753185501721824	-0.753185501721824	-0.753185501721824	1.5958002993834	0.252760733719694	-0.452895082552378	-0.0880662251600144	1.70514228149661
-0.460252462472074	-0.460252462472074	-0.460252462472074	0.79624209324543	-0.460252462472074	-0.460252462472074	-0.460252462472074	2.42552514405909	-0.460252462472074
-0.387787057522411	-0.387787057522411	-0.387787057522411	0.0799395997245933	-0.387787057522411	-0.387787057522411	-0.387787057522411	2.63456980293229	-0.387787057522411
-1.15575751992569	-1.63845903770822	-0.44743971261609	0.22940915596515	-0.362633589602365	0.519563438477518	0.326482831364508	1.16120976543042	1.36762466861477
-0.929589677465687	-0.995726492463245	-0.778648398076097	0.933441732102641	1.87269117735023	0.470484027119729	-0.691177126627713	-0.417029361234607	0.535554119294747
-0.333333333333333	-0.333333333333333	-0.333333333333333	-0.333333333333333	-0.333333333333333	-0.333333333333333	-0.333333333333333	-0.333333333333333	2.66666666666667
-0.726008914053933	-0.726008914053933	-0.726008914053933	1.87834287322288	1.238321954785	0.549232765933546	-0.726008914053933	-0.726008914053933	-0.0358530236717506
-0.190892777769189	-0.527992473500684	-0.222362527845389	-0.590398588058572	1.35912575988227	-0.463986202159261	-0.708810190040205	-0.708810190040205	2.05412718953123
-0.333333333333333	-0.333333333333333	-0.333333333333333	2.66666666666667	-0.333333333333333	-0.333333333333333	-0.333333333333333	-0.333333333333333	-0.333333333333333
-0.884399973477429	-0.884399973477429	-0.884399973477429	1.30579682453121	-0.884399973477429	1.02308754471032	-0.609158485953694	0.689703960015872	1.12817005060601
-0.298736914925728	-1.28170640666806	-0.921693163626238	1.41865959262191	-1.28170640666806	0.37222109951369	1.1007812328398	0.359953981602635	0.532226985310053
-0.333333333333333	-0.333333333333333	-0.333333333333333	2.66666666666667	-0.333333333333333	-0.333333333333333	-0.333333333333333	-0.333333333333333	-0.333333333333333
-0.648019343777041	-0.648019343777041	-0.648019343777041	2.32299765308078	-0.648019343777041	-0.540825946475224	0.794558465682732	0.0116733550406076	0.00367384777927828
-0.333333333333333	-0.333333333333333	-0.333333333333333	-0.333333333333333	-0.333333333333333	-0.333333333333333	-0.333333333333333	2.66666666666667	-0.333333333333333
-0.543514266106976	-0.122677410406874	-1.70681614479129	1.08436163198772	-0.68966039850473	0.542447506016481	1.41399049995053	0.655524075608904	-0.633655493753766
-0.175400756683274	0.180852401823429	0.0139253979123542	-0.935905253735008	-1.05323413827314	0.484307562287971	1.88958761118791	0.813895065217824	-1.21802788973807
-0.333333333333333	-0.333333333333333	-0.333333333333333	2.66666666666667	-0.333333333333333	-0.333333333333333	-0.333333333333333	-0.333333333333333	-0.333333333333333
-1.09279176280958	-1.8277195564414	0.882660013396706	0.630928577551845	1.06825861440097	0.746661038522894	-0.531729325290946	0.448529952426966	-0.324797551757459
0.844347187453878	1.12064020267884	-0.6795314698776	1.31159174601964	-0.193618464337181	0.620325823757966	-1.25932009449059	-1.25932009449059	-0.505114836714354
-0.878301473518668	-0.962031063458074	-0.962031063458074	1.99410343994401	0.091255179410251	0.692294974707771	0.654963310403577	-0.693243080467878	0.0629897764370758
-0.503477980503428	-0.503477980503428	-0.503477980503428	0.809618193224793	-0.503477980503428	-0.503477980503428	-0.194137695872085	-0.503477980503428	2.40538738566786
-0.568494505221282	-0.568494505221282	-0.568494505221282	-0.0341310021896456	-0.568494505221282	-0.568494505221282	2.50969525475737	0.091193771475459	0.27571450206323
0.88419352938934	0.845794132093965	1.9855095768192	-0.16485667172181	-0.702981558819497	-0.762713954612303	-0.763780604537175	-0.686981809946425	-0.634182638665284
-1.05768856749757	-0.387232425619382	-0.843803990812482	-0.518443412812726	0.925944202307503	-0.256554816422758	1.1094262331795	-0.724327319546998	1.75268009722492
-0.349873993882321	-1.05388873766992	-1.06135556071009	0.794149964772525	1.70456903117058	0.556811660995645	-0.246405160325659	-1.08695609684782	0.742948892497063
-0.333333333333333	-0.333333333333333	-0.333333333333333	-0.333333333333333	-0.333333333333333	-0.333333333333333	-0.333333333333333	-0.333333333333333	2.66666666666667
-0.629749451977484	-0.629749451977484	-0.629749451977484	0.848514504358069	-0.629749451977484	2.01640702397382	-0.629749451977484	-0.629749451977484	0.913575183533011
2.10494781999017	0.553035441938132	0.504504848672587	-1.2191311670883	-0.0351980126980874	0.180789792494722	-0.685294641167309	-0.83195302740934	-0.571701054732572
0.296163962380231	-0.451534492464462	-0.167814394049785	-0.451534492464462	-0.451534492464462	-0.451534492464462	-0.451534492464462	-0.451534492464462	2.58085738645631
-1.04731794907021	-1.40408747503071	0.394692212659501	0.3610950824121	0.295500685262413	-0.679882667475623	0.688000492597128	-0.455901799159617	1.84790141780502
-0.513652767743917	-0.513652767743917	-0.513652767743917	-0.175523707666991	-0.513652767743917	-0.160057236464734	0.354602925955193	2.54924185689612	-0.513652767743917
0.401147264793196	-0.524098605184023	0.269959665937636	-0.524098605184023	2.47348470037329	-0.524098605184023	-0.524098605184023	-0.524098605184023	-0.524098605184023
-0.8943606330988	-1.04102084425096	-1.40313823833211	0.00213323943494025	0.823430421887029	1.04208746396843	0.754100140251463	-0.524243591136625	1.24101204127663
-0.433903135509399	-0.433903135509399	-0.433903135509399	-0.433903135509399	-0.433903135509399	-0.433903135509399	-0.433903135509399	0.501450530631711	2.53587141793407
-0.877927850615095	0.605908893255619	-0.629377195459181	-0.330689712868383	0.227215834970857	2.07054429895978	-0.877927850615095	-0.877927850615095	0.690181432986593
-1.2029588267252	-1.2029588267252	-1.2029588267252	1.15508458488932	0.158968553026829	1.03403622341566	-0.262834327702951	0.753012053827049	0.770609392719695
-0.4628778191708	-0.661812762066251	-1.88688934070124	-0.295943135186145	1.12486836045322	0.703531618127733	1.35900358815055	-0.146608593602428	0.266728083995361
-0.786762559997713	-0.786762559997713	-0.786762559997713	-0.56915242740419	-0.180334322843705	1.05492319452541	1.89016208580349	0.819712242383879	-0.655023092471732
-0.514215018442946	-0.514215018442946	-0.514215018442946	-0.172866798294119	2.51258365240798	0.508229572221589	-0.514215018442946	-0.514215018442946	-0.276871334120715
0.530170868860859	-0.938568949579428	0.296047128739113	2.01864321209501	0.758961494173452	-0.510319830404574	-0.938568949579428	-0.938568949579428	-0.277796024725574
2.28637626245679	-0.423462270210098	-0.732792392026039	-0.0607993687707195	-0.257597325581206	0.917857137319369	-0.732792392026039	-0.732792392026039	-0.263997259136018
-0.333333333333333	-0.333333333333333	-0.333333333333333	-0.333333333333333	-0.333333333333333	-0.333333333333333	-0.333333333333333	-0.333333333333333	2.66666666666667
-0.668790168968038	-0.668790168968038	-0.668790168968038	1.74045455757672	-0.353566871782306	-0.668790168968038	-0.573849818885025	1.63591349793475	0.226209311028001
-0.747830312258315	-1.51373561027135	-1.34679385659581	0.494899036189017	0.635172778095304	1.27573842079283	0.317823438041157	0.974923248035626	-0.090197142028461
-0.77007862889057	-0.74128067462458	-0.799943174055302	0.337576019451338	-0.641554425592352	-0.042130340500246	0.243182724912812	2.37263145424803	0.0415970450508759
-1.52858169856175	0.409537822010478	-1.39151600874693	1.16953240561406	-0.443256100222596	1.0729997602581	0.797268392031394	-0.362723340837234	0.276738768454483
-0.234140418009255	-1.14776806276974	-0.907227451101919	-0.0970696038216045	-0.0736022270735242	1.2736385380549	1.41870959431576	0.915227693175129	-1.14776806276974
-0.333333333333333	-0.333333333333333	-0.333333333333333	-0.333333333333333	-0.333333333333333	-0.333333333333333	-0.333333333333333	-0.333333333333333	2.66666666666667
-0.355651105198908	-0.355651105198908	-0.355651105198908	2.66175402291485	-0.355651105198908	-0.355651105198908	-0.355651105198908	-0.172196286522497	-0.355651105198908
-1.52255546846207	-0.208949152757454	-0.591350991312147	1.7297268348943	-0.28734952969963	-0.798285319567685	0.354253555072051	0.126519126811446	1.19799094502118
-1.34285441162256	-0.672493809791917	-1.47351339925065	0.761555242175145	-0.258651465304583	0.933811785048094	1.1988628742365	0.782354019797575	0.0709291647123908
-0.482617421167378	-1.34290193775466	-0.276213138514385	-0.108209652634041	0.437401668177358	1.37448777830994	1.35848744632133	-1.34290193775466	0.382467195016484
-0.333333333333333	-0.333333333333333	-0.333333333333333	-0.333333333333333	-0.333333333333333	-0.333333333333333	-0.333333333333333	-0.333333333333333	2.66666666666667
-0.0612686664527808	-1.16783766645826	-0.786537986938303	-0.649483416817142	1.43086630319317	-0.064468384043158	0.812787521985286	-0.93212513730047	1.41806743283166
-0.333333333333333	-0.333333333333333	-0.333333333333333	-0.333333333333333	-0.333333333333333	-0.333333333333333	-0.333333333333333	-0.333333333333333	2.66666666666667
-0.345941632069444	-0.345941632069444	-0.345941632069444	-0.345941632069444	-0.345941632069444	-0.345941632069444	-0.345941632069444	2.66513717779294	-0.243545753306854
1.45819600019921	-0.355822344450153	-0.536637463190563	-0.811860475786584	1.55207051612343	-0.975074122791202	0.697599070040434	-0.0533970573533618	-0.975074122791202
-0.386238209923673	-0.386238209923673	-0.386238209923673	-0.386238209923673	-0.386238209923673	2.63651879801512	-0.386238209923673	-0.386238209923673	0.0671486714505947
-1.28376662525569	0.023527622113678	-0.595183649591121	1.387359278794	-0.854935709349947	0.404888449069654	-0.118349272949664	-0.627719328534219	1.6641792357033
2.08541479336155	1.38826146360022	-0.49623946528025	-0.49623946528025	-0.49623946528025	-0.49623946528025	-0.49623946528025	-0.49623946528025	-0.49623946528025
0.961631901064742	0.54935155745795	1.54031776498889	-0.209606953476674	0.0474682413725803	-0.319477264968264	-0.622420648110124	-1.96593188426214	0.0186672859330369
-0.340818516794343	-0.957918710739654	-0.782442510387012	0.187210171196893	2.02944359374409	1.04592349207153	-0.372820255460478	-0.970186043895007	0.161608780263984
1.32266189305531	0.907178110976779	1.69014369774352	-0.671553589860782	-0.671553589860782	-0.671553589860782	-0.671553589860782	-0.671553589860782	-0.562215752471694
-0.649193153799539	-1.30680122570401	-0.685460265632065	-0.277988597396041	1.11456182899697	-0.858262386716452	1.33803123867091	0.0809491417699847	1.24416341981026
-0.523762925610685	-1.12966382529881	-0.370154246816513	0.883249903066491	0.506161931165519	0.413890051195409	1.88277304216468	-0.532830104567285	-1.12966382529881
-0.333333333333333	-0.333333333333333	-0.333333333333333	2.66666666666667	-0.333333333333333	-0.333333333333333	-0.333333333333333	-0.333333333333333	-0.333333333333333
1.10187920547492	-0.44168803949898	0.287959504082323	0.692252514341554	1.51363936895793	-0.468889811957055	-0.637434127579636	-1.7361723876509	-0.311546226170151
-0.420796439142089	-0.420796439142089	-0.420796439142089	0.372263516503394	-0.420796439142089	-0.420796439142089	-0.420796439142089	2.57331155749123	-0.420796439142089
-0.8694657561692	0.543453137759634	-1.28923441208539	0.694932551076277	1.27364791533176	-0.408093599412522	0.509316931941799	-1.37884195235721	0.924285183914857
-0.333333333333333	-0.333333333333333	-0.333333333333333	2.66666666666667	-0.333333333333333	-0.333333333333333	-0.333333333333333	-0.333333333333333	-0.333333333333333
-0.650274793308995	-0.0950552053647697	-0.650274793308995	2.39783274281132	-0.650274793308995	-0.391599000654865	-0.384132070557633	0.751374656371528	-0.327596742678586
-0.473704796994208	-0.473704796994208	-0.473704796994208	2.34043239560845	-0.473704796994208	0.975501183351018	-0.473704796994208	-0.473704796994208	-0.473704796994208
-1.19347910934106	-0.159450515501777	-0.596739554670532	-0.207978933263188	0.907108116617136	2.2019102960095	0.0239975692226753	-0.446888066857825	-0.528479802214922
-0.85373132794772	-0.85373132794772	-0.85373132794772	0.60160564774106	-0.33911052122743	0.694397378693734	-0.85373132794772	0.485882626955254	1.97215017962826
-0.307139960530396	-1.90766922812936	-0.861805218212145	0.709390790567116	0.969656796094705	1.30085595476813	0.505124642786241	-0.0468739550028062	-0.361539822341491
-0.333333333333333	-0.333333333333333	-0.333333333333333	-0.333333333333333	-0.333333333333333	-0.333333333333333	-0.333333333333333	-0.333333333333333	2.66666666666667
-0.333333333333333	-0.333333333333333	-0.333333333333333	-0.333333333333333	-0.333333333333333	2.66666666666667	-0.333333333333333	-0.333333333333333	-0.333333333333333
-0.333333333333333	-0.333333333333333	-0.333333333333333	-0.333333333333333	-0.333333333333333	-0.333333333333333	-0.333333333333333	-0.333333333333333	2.66666666666667
-0.0400003285373809	-0.426136833351564	-0.748272812505938	0.160001314149524	2.23201833238585	0.893874008382004	-0.748272812505938	-0.748272812505938	-0.574938055510621
-0.0970021325509086	-0.385519776650097	-0.385519776650097	-0.243127519765655	2.65324831221714	-0.385519776650097	-0.385519776650097	-0.385519776650097	-0.385519776650097
-0.0912029250260476	-0.866694462966826	0.81975962435693	1.05016701389642	-0.866694462966826	-0.101336583362275	-0.866694462966826	-0.866694462966826	1.78939072200228
-0.919425601771488	-0.919425601771488	1.83742895317607	0.139795358980273	-0.173810846922061	1.36915301987293	-0.919425601771488	-0.0100742734322373	-0.404215406360511
-0.396376675999059	-1.1264943355871	-0.90036585664968	1.61051357457056	1.06385864317703	-0.281712470877489	-1.02729646510984	0.943327897328306	0.114545689147285
0.457049685047178	0.918365878239487	-1.02769514945847	1.73593550155025	-0.606377470126769	-1.11942507457879	-0.222925050583104	0.706640411537352	-0.841568731627126
2.36156056325073	0.36857718875416	0.126453974405366	-0.924168783892266	-0.376991651905783	-0.801507243583405	-0.562583895503538	-0.481520616690725	0.290180465165454
2.05481400911065	0.605339982613599	1.05436762437611	-0.619086936016727	-0.619086936016727	-0.619086936016727	-0.619086936016727	-0.619086936016727	-0.619086936016727
0.851277276783498	-0.653926028406372	0.223486954243287	-1.48440141684742	1.62521419947326	0.831542151945786	-0.237888261557293	-1.09609950112161	-0.059205374513138
-0.345034599874322	-0.345034599874322	-0.345034599874322	2.66535228774631	-0.250110088626054	-0.345034599874322	-0.345034599874322	-0.345034599874322	-0.345034599874322
-0.333333333333333	-0.333333333333333	-0.333333333333333	2.66666666666667	-0.333333333333333	-0.333333333333333	-0.333333333333333	-0.333333333333333	-0.333333333333333
0.930030035467078	-0.653260776059157	-0.836173793355721	1.815798320393	1.05268307913533	-0.250638828365554	-0.956693740612349	-0.453816261572525	-0.647928035030103
-0.403347362969612	-0.403347362969612	-0.403347362969612	-0.403347362969612	-0.403347362969612	-0.403347362969612	-0.403347362969612	2.61073484879524	0.212696691992059
-0.360355068676149	-0.360355068676149	-0.360355068676149	-0.136888703937167	-0.360355068676149	-0.360355068676149	-0.360355068676149	-0.360355068676149	2.6593741846702
-0.489717564718914	-0.489717564718914	-0.489717564718914	2.18601055722605	-0.489717564718914	-0.489717564718914	-0.489717564718914	1.24201239580636	-0.489717564718914
-0.333333333333333	-0.333333333333333	-0.333333333333333	2.66666666666667	-0.333333333333333	-0.333333333333333	-0.333333333333333	-0.333333333333333	-0.333333333333333
-0.177008839567684	-0.407410703725419	1.22193581248264	-0.454344416794587	-0.43194423555703	-1.06874938788188	0.123793594193803	-0.825547420159827	2.01927559700998
-0.503464214242511	-0.503464214242511	-0.503464214242511	-0.322131764197539	-0.503464214242511	-0.503464214242511	-0.129599368708612	0.434664549372507	2.5343876547462
-0.333333333333333	-0.333333333333333	-0.333333333333333	-0.333333333333333	-0.333333333333333	-0.333333333333333	2.66666666666667	-0.333333333333333	-0.333333333333333
-0.478167361508876	-0.478167361508876	-0.478167361508876	-0.22646290652874	-0.478167361508876	-0.478167361508876	-0.478167361508876	0.602775287314717	2.49269178826726
-0.558223076484768	-0.558223076484768	-0.558223076484768	0.514198053044772	-0.558223076484768	2.3785363269559	0.456604078907929	-0.558223076484768	-0.558223076484768
-0.62028971430379	-0.62028971430379	-0.62028971430379	0.103470511242421	-0.62028971430379	-0.275743578929544	-0.62028971430379	1.07523995188	2.19848168732607
-0.333333333333333	-0.333333333333333	-0.333333333333333	2.66666666666667	-0.333333333333333	-0.333333333333333	-0.333333333333333	-0.333333333333333	-0.333333333333333
-1.1230888746057	-1.1230888746057	-1.1230888746057	0.948172848551249	1.17855005359857	0.0287971506309151	1.33586782093413	0.198913651580211	-0.321034901477982
-0.333333333333333	-0.333333333333333	-0.333333333333333	2.66666666666667	-0.333333333333333	-0.333333333333333	-0.333333333333333	-0.333333333333333	-0.333333333333333
-0.0425441960284272	-0.510767367360769	-0.510767367360769	-0.43130808202077	-0.510767367360769	0.215031876583783	2.57801236880885	-0.510767367360769	-0.27612249790037
-0.633163040060698	-0.633163040060698	-0.633163040060698	-0.633163040060698	-0.633163040060698	1.32428503305844	1.86138318282165	0.613310024484106	-0.633163040060698
1.31613906614219	1.34280434819901	1.17747959944673	-0.660824945550297	-0.930677599965295	-0.91521173637234	-0.924277932271658	-0.227780764947573	-0.177650034680755
0.649073657970526	2.44178997279434	-0.00272620418796891	-0.3648965040289	-0.544648184509598	-0.544648184509598	-0.544648184509598	-0.544648184509598	-0.544648184509598
-0.792618197901009	-1.45450624667532	-0.388871821654312	0.525824394016873	1.96213746037402	-0.309935938319422	-0.0539276680441053	-0.35580408674375	0.867702104947035
-0.682094944814501	-0.682094944814501	-0.682094944814501	2.30679650928317	0.462473410020187	-0.248481677116178	-0.682094944814501	-0.406353174334756	0.613944711405579
-0.467174154564362	-0.665029875275981	-0.0863952203646422	0.0042664306352911	-0.977545919311045	-0.166924098605759	2.45906395741584	0.334914804870341	-0.435175924799679
-0.337050225008711	-0.337050225008711	-0.337050225008711	2.66653659025879	-0.337050225008711	-0.337050225008711	-0.337050225008711	-0.307185015197813	-0.337050225008711
-0.536477212938574	-0.536477212938574	-0.449010034511828	-0.313542575241135	2.54887417241952	-0.188208508593054	-0.384476323599411	-0.536477212938574	0.395794908341625
-0.375898235643265	-0.375898235643265	-0.375898235643265	-0.375898235643265	-0.375898235643265	-0.0164722114610389	-0.375898235643265	-0.375898235643265	2.64775986096389
-0.333333333333333	-0.333333333333333	-0.333333333333333	-0.333333333333333	-0.333333333333333	-0.333333333333333	-0.333333333333333	-0.333333333333333	2.66666666666667
-0.333333333333333	-0.333333333333333	-0.333333333333333	-0.333333333333333	-0.333333333333333	-0.333333333333333	-0.333333333333333	-0.333333333333333	2.66666666666667
0.78501342392841	0.582345203966519	1.70182045054549	-0.606997244757204	-0.850732446132424	-0.850732446132424	-0.850732446132424	-0.850732446132424	0.940747950846494
-0.412382637177473	-0.412382637177473	-0.412382637177473	2.59293212707826	-0.412382637177473	-0.412382637177473	-0.412382637177473	-0.412382637177473	0.293746333164068
-0.940332698203186	-0.940332698203186	-0.940332698203186	1.23354962476667	-0.68753087752416	0.757279528002177	0.924214063598243	1.23194961324339	-0.638463857476753
-0.415160652881317	-0.415160652881317	-0.415160652881317	-0.415160652881317	-0.415160652881317	-0.415160652881317	-0.415160652881317	2.5867975754905	0.319326994678738
-0.333333333333333	-0.333333333333333	-0.333333333333333	2.66666666666667	-0.333333333333333	-0.333333333333333	-0.333333333333333	-0.333333333333333	-0.333333333333333
-0.528576842871311	-0.528576842871311	-0.528576842871311	-0.528576842871311	-0.528576842871311	-0.528576842871311	-0.139744836359519	2.29672238688584	1.01448350670155
-0.333333333333333	-0.333333333333333	-0.333333333333333	2.66666666666667	-0.333333333333333	-0.333333333333333	-0.333333333333333	-0.333333333333333	-0.333333333333333
-0.454250782792815	-0.454250782792815	-0.454250782792815	-0.454250782792815	-0.454250782792815	-0.454250782792815	-0.454250782792815	2.45595254297074	0.723802936578947
-0.684318202329986	-0.684318202329986	-0.684318202329986	-0.493370488819358	1.09501579842826	1.75639894019692	1.06354676184411	-0.684318202329986	-0.684318202329986
-0.675145918477016	-0.675145918477016	-0.675145918477016	1.12364332561696	-0.675145918477016	-0.675145918477016	-0.401034542412888	0.702877030452376	1.95024377872863
-1.36781320840531	-0.775868400227825	-1.34008246063483	-0.1300619473423	-0.0788667206891125	1.27300723312163	1.10128991038906	0.712526157991415	0.605869435797274
0.604263119246537	-0.701201191720292	-0.701201191720292	-0.272979034160503	1.76414256220113	-0.701201191720292	-0.701201191720292	-0.701201191720292	1.41057931131428
0.376558384503949	-1.04593624930913	-1.04593624930913	-1.04593624930913	1.33502214789431	1.26035051357342	-0.502433425216318	-0.269884621188383	0.938195748360406
-0.837751754407555	-0.837751754407555	-0.837751754407555	-0.638298337705346	-0.35565044772628	0.634150465106072	2.09218693907356	0.762141962455083	0.0187246820195768
-0.720497034006051	-0.775960906349967	-1.11994357617521	1.2751357574452	1.00954913795222	0.819158730002439	0.174391214004425	-1.34553221080479	0.683698887931723
-0.82403832416685	-1.32006139308282	-0.946177337910675	-0.123739088159682	1.64967672274956	1.24485789553749	-0.0789370045156593	-0.195209078734671	0.593627608283304
-0.456623920999686	0.751992334012334	-0.456623920999686	-0.456623920999686	-0.456623920999686	-0.456623920999686	-0.456623920999686	-0.456623920999686	2.44437511298548
-0.333333333333333	-0.333333333333333	-0.333333333333333	2.66666666666667	-0.333333333333333	-0.333333333333333	-0.333333333333333	-0.333333333333333	-0.333333333333333
-0.714673349687814	-0.890674995506454	0.45013754263919	1.31681231371583	-0.416003890116787	-0.313602932549578	-0.790407391221896	-0.533338320662547	1.89175102339006
-0.395185864893502	-0.979698291240706	-0.279456670990817	-0.982364862528786	-0.688508706582336	1.16582496714871	1.77913636340718	0.810637671576415	-0.430384605896162
-0.333333333333333	-0.333333333333333	-0.333333333333333	-0.333333333333333	-0.333333333333333	-0.333333333333333	-0.333333333333333	-0.333333333333333	2.66666666666667
-1.37382221306975	-1.1087412554707	-1.25541582959492	0.0475877507158561	0.942035971829722	1.28445443214881	0.474277420895398	0.657753979072602	0.331869743472976
0.916706162712501	2.30234346936087	0.109751103067009	-0.554800122523396	-0.554800122523396	-0.554800122523396	-0.554800122523396	-0.554800122523396	-0.554800122523396
-0.333333333333333	-0.333333333333333	-0.333333333333333	2.66666666666667	-0.333333333333333	-0.333333333333333	-0.333333333333333	-0.333333333333333	-0.333333333333333
-0.333333333333333	-0.333333333333333	-0.333333333333333	-0.333333333333333	-0.333333333333333	-0.333333333333333	-0.333333333333333	-0.333333333333333	2.66666666666667
-0.333333333333333	-0.333333333333333	2.66666666666667	-0.333333333333333	-0.333333333333333	-0.333333333333333	-0.333333333333333	-0.333333333333333	-0.333333333333333
-0.333333333333333	-0.333333333333333	-0.333333333333333	-0.333333333333333	-0.333333333333333	-0.333333333333333	-0.333333333333333	-0.333333333333333	2.66666666666667
-0.693410209887246	-1.33342647061558	-1.09715380103004	0.587689005337307	1.01596655314135	1.05170079436535	1.17223719013585	0.113010278630458	-0.816613340077451
-1.15587878043088	-1.15587878043088	-1.15587878043088	-0.0299858837681624	-0.252924410914073	1.26977773023802	1.19884274432796	0.80790030318453	0.474025858224387
-1.13473074586816	-1.26965408311838	-1.26965408311838	0.57607583871176	1.01924300572732	0.321161391258767	-0.0212132431864661	1.35415152664882	0.42462039294471
-0.719502583864186	-0.692836782287931	-0.703503102918433	1.02444083922287	-0.719502583864186	-0.322715456409517	0.141269491017314	2.18600315588452	-0.193652976780444
-1.639980757672	-0.357329140696013	-0.677858713171094	1.3322510350129	-0.254397015092535	-0.683191983927751	0.17706458912101	1.34611753898021	0.757324447445282
-0.547621282141085	-0.547621282141085	-0.547621282141085	-0.387636705016985	-0.547621282141085	0.0512543182267946	2.51714993363291	0.399487414433584	-0.389769832711973
-0.333333333333333	-0.333333333333333	-0.333333333333333	2.66666666666667	-0.333333333333333	-0.333333333333333	-0.333333333333333	-0.333333333333333	-0.333333333333333
-0.623702082724174	-0.623702082724174	-0.260468515162745	-0.00711176833208699	-0.623702082724174	-0.623702082724174	-0.623702082724174	2.04961163330795	1.33647906380776
-0.492672271393988	-0.492672271393988	-0.492672271393988	-0.492672271393988	-0.492672271393988	-0.492672271393988	-0.492672271393988	1.30356081622864	2.14514508352926
-1.109894330511	-1.16856245946642	-0.988291299585244	0.43467750089691	0.0202671718209603	0.55841391833014	1.88378028609556	0.577081050270498	-0.207471837851408
-0.333333333333333	-0.333333333333333	-0.333333333333333	2.66666666666667	-0.333333333333333	-0.333333333333333	-0.333333333333333	-0.333333333333333	-0.333333333333333
-0.333333333333333	-0.333333333333333	-0.333333333333333	2.66666666666667	-0.333333333333333	-0.333333333333333	-0.333333333333333	-0.333333333333333	-0.333333333333333
-0.546539718816364	1.40329687534319	2.05128688133441	-0.175345443779424	-0.546539718816364	-0.546539718816364	-0.546539718816364	-0.546539718816364	-0.546539718816364
-1.73332698551635	-0.486398218704897	0.186665983055608	0.807463709560542	-0.804797052659747	0.467198289019178	0.696530782487496	-0.649597621033514	1.51626111379169
-0.333333333333333	-0.333333333333333	-0.333333333333333	2.66666666666667	-0.333333333333333	-0.333333333333333	-0.333333333333333	-0.333333333333333	-0.333333333333333
-0.753215180331799	-1.19806789443759	-0.888164504874682	1.07206777850515	-0.299828121590886	0.946186195137083	1.70360928150426	-0.322764172797779	-0.259823381113746
-0.333333333333333	-0.333333333333333	-0.333333333333333	-0.333333333333333	-0.333333333333333	-0.333333333333333	-0.333333333333333	-0.333333333333333	2.66666666666667
-1.06341743866815	-0.221323087787001	-1.35567057627604	0.739699090989327	-0.754098424411613	0.199457433330936	1.53006250327929	-0.264521088053861	1.18981158759711
-0.333333333333333	-0.333333333333333	-0.333333333333333	2.66666666666667	-0.333333333333333	-0.333333333333333	-0.333333333333333	-0.333333333333333	-0.333333333333333
-0.10766150972546	-0.0586005685847442	-0.514547358533786	0.163240208747187	-0.514547358533786	-0.514547358533786	-0.514547358533786	-0.514547358533786	2.57575866223194
1.14024611201535	1.01651500912127	0.994648736627052	-0.763719566139377	-0.892783906227177	-0.892783906227177	-0.892783906227177	-0.765852861016861	1.0565142880741
-0.410701656287566	-0.410701656287566	-0.410701656287566	-0.410701656287566	-0.410701656287566	-0.410701656287566	-0.410701656287566	0.278423720236506	2.59648787377646
-0.617157537392192	1.68109351480741	-0.617157537392192	-0.57608876713938	-0.617157537392192	-0.585155898234157	-0.617157537392192	0.240486392043166	1.70829490809174
2.66666666666667	-0.333333333333333	-0.333333333333333	-0.333333333333333	-0.333333333333333	-0.333333333333333	-0.333333333333333	-0.333333333333333	-0.333333333333333
-0.120669333426758	1.85668379580555	1.62838405496081	-0.560733086223265	-0.560733086223265	-0.560733086223265	-0.560733086223265	-0.560733086223265	-0.560733086223265
-0.709824583617492	-0.709824583617492	-0.709824583617492	2.0177080834036	1.26142311628669	-0.527420169827657	-0.709824583617492	0.185663751917983	-0.0980764473106492
-0.423380952464937	-0.423380952464937	-0.423380952464937	2.62762840533312	-0.423380952464937	-0.423380952464937	-0.133799046979122	-0.423380952464937	0.0464563564356204
-1.16622415702034	-1.03557718927	-1.35712870581471	0.903330462730888	1.28620606617881	1.05050827129861	0.369011027278498	0.0597243281144388	-0.1098501034962
-0.333333333333333	-0.333333333333333	-0.333333333333333	2.66666666666667	-0.333333333333333	-0.333333333333333	-0.333333333333333	-0.333333333333333	-0.333333333333333
-1.23054136614917	-1.23054136614917	-1.23054136614917	0.256491188243769	1.16641856908823	0.250090761180385	0.369032030774942	1.31042817801437	0.339163371145815
-0.850064847311912	-0.850064847311912	-0.850064847311912	2.19235670470469	-0.671412573880613	0.0351971643178084	-0.0554621983189705	0.425032423655956	0.624483021456869
-0.96386338322298	-0.96386338322298	2.2027691890688	-0.191539993517994	-0.10620039244562	0.695991857634696	-0.82251966894686	-0.112067490019346	0.261293264672291
-0.659589375024649	-0.659589375024649	-0.659589375024649	0.887550953114649	0.966481242175186	-0.51506161600164	-0.659589375024649	-0.659589375024649	1.95897629583504
0.318347097055966	-1.46835524401577	-0.0805942017863196	1.0351614094143	1.48210366667344	0.855424487342305	-0.492869100188842	-1.08274754473372	-0.56647056976135
-0.333333333333333	-0.333333333333333	-0.333333333333333	-0.333333333333333	-0.333333333333333	-0.333333333333333	-0.333333333333333	-0.333333333333333	2.66666666666667
-0.333333333333333	-0.333333333333333	-0.333333333333333	-0.333333333333333	-0.333333333333333	-0.333333333333333	-0.333333333333333	-0.333333333333333	2.66666666666667
0.0202061347703234	-0.456030537221118	-0.0501894315262841	-0.68854922589779	2.18806959685902	-0.753611794747685	-0.549891292283261	-0.753611794747685	1.04360834479448
-0.333333333333333	2.66666666666667	-0.333333333333333	-0.333333333333333	-0.333333333333333	-0.333333333333333	-0.333333333333333	-0.333333333333333	-0.333333333333333
-0.755238212663665	0.513625987849654	-0.340817244274069	1.05818687424062	-1.30939958480883	0.280014167830808	0.178142346772362	1.60808136382835	-1.23259569877523
-0.97290445688594	-0.97290445688594	-0.97290445688594	1.37600466494699	1.65761774767355	0.388758801070341	0.0804778127825499	0.0170081975468281	-0.601153853362428
0.196804632398223	0.0522678969512895	0.417076483835799	-0.83895308065692	-0.0762684618779017	-0.630414838739021	-0.516812164753055	-0.950422371093854	2.34672190393544
-0.333333333333333	-0.333333333333333	-0.333333333333333	2.66666666666667	-0.333333333333333	-0.333333333333333	-0.333333333333333	-0.333333333333333	-0.333333333333333
-0.333333333333333	-0.333333333333333	-0.333333333333333	-0.333333333333333	-0.333333333333333	-0.333333333333333	-0.333333333333333	-0.333333333333333	2.66666666666667
-0.39370140211457	-0.39370140211457	-0.39370140211457	-0.331304114873956	-0.39370140211457	-0.39370140211457	2.63763347545512	0.0558790521062682	-0.39370140211457
-0.209981125138572	2.29734992836426	0.738666672433003	-0.634446356654578	-0.634446356654578	-0.634446356654578	-0.634446356654578	-0.634446356654578	0.346196307614183
0.354077681663182	1.75622530104938	1.29915397742292	-0.778733860206839	-0.732866726213985	-0.780867215276274	-0.764333713488152	-0.769133762394381	0.416478317444158
-0.589559242072048	1.96638275552379	1.42340509409796	0.147567602810557	-0.589559242072048	-0.589559242072048	-0.589559242072048	-0.589559242072048	-0.589559242072048
-0.333333333333333	-0.333333333333333	-0.333333333333333	2.66666666666667	-0.333333333333333	-0.333333333333333	-0.333333333333333	-0.333333333333333	-0.333333333333333
-1.07147630793293	-1.31199850314915	-1.19360398576999	1.11188925130259	-0.133386415725971	1.29694734828714	0.421787875227663	0.759905550986168	0.119935186774486
-0.333333333333333	-0.333333333333333	2.66666666666667	-0.333333333333333	-0.333333333333333	-0.333333333333333	-0.333333333333333	-0.333333333333333	-0.333333333333333
-0.319510925516212	0.159399923894403	2.61688454982326	-0.334976866087379	-0.411239952352099	-0.480036722479013	-0.382974612687552	-0.482169955661243	-0.365375438934156
-0.661498875149907	-0.661498875149907	-0.661498875149907	-0.661498875149907	-0.661498875149907	-0.661498875149907	1.03835529398867	1.4970545677443	1.43358338916648
-0.491357675340647	-0.491357675340647	-0.491357675340647	-0.420418688803105	1.09223518954627	-0.491357675340647	-0.491357675340647	-0.491357675340647	2.27632955130072
0.805791188495126	0.499641502552211	-0.980437554053345	-0.511079150517169	-0.536147156160578	1.15567654385846	1.527429733932	-0.980437554053345	-0.980437554053345
-0.674733208419055	-0.674733208419055	-0.674733208419055	1.20102037019401	-0.674733208419055	-0.674733208419055	2.05222955741791	0.236743295945383	-0.116327181462023
-0.541883512423195	-0.541883512423195	-0.541883512423195	2.10964228461488	-0.541883512423195	-0.541883512423195	-0.432558735996645	1.34116910007508	-0.308835086577331
1.45919555852327	1.50239718148405	0.81703810118021	-0.803289436534251	-0.882759088647304	0.0340753541871784	-0.776621768039938	-0.62088258403315	-0.729153318120061
0.775075038934519	-0.637341869452656	-0.637341869452656	-0.510395032520576	2.1085502167925	-0.637341869452656	-0.637341869452656	-0.637341869452656	0.813479124056829
-0.854509809667233	0.692889040423056	0.100812955073101	-0.854509809667233	-0.854509809667233	1.97785416619607	-0.854509809667233	0.807037042463498	-0.16055396548679
-0.332866651117909	2.66666662518334	-0.333399996295061	-0.333399996295061	-0.333399996295061	-0.333399996295061	-0.333399996295061	-0.333399996295061	-0.333399996295061
-0.501901595317729	-0.501901595317729	1.93691351194223	1.57639765528189	-0.501901595317729	-0.501901595317729	-0.501901595317729	-0.501901595317729	-0.501901595317729
-0.404848946438485	-1.16696286624899	-0.451781084257466	0.0212735321679481	1.87722625500948	-0.218720354406388	-0.534978964936569	-0.566978149813147	1.44577057892362
-0.652031991830843	-0.652031991830843	-0.652031991830843	0.852233363970451	1.38653818017495	-0.652031991830843	-0.652031991830843	-0.652031991830843	1.67342040683964
-0.22232518884174	0.489625009434778	-1.26171914872259	0.30083821528505	0.138716222568899	0.812269106781066	1.65647672016813	-1.57903028578216	-0.334850650891437
-0.740780535835588	-0.740780535835588	-0.690115200411268	2.36953773989742	-0.654916125274372	-0.315191718271298	0.368523650296898	0.0202661341697283	0.383456591264066
-0.763197743376498	-0.891207304309348	-0.891207304309348	1.33135869738725	1.05027103650554	1.4524344071029	-0.725328248267197	0.000592636856170041	-0.563716177589475
-0.333333333333333	-0.333333333333333	-0.333333333333333	-0.333333333333333	-0.333333333333333	-0.333333333333333	-0.333333333333333	-0.333333333333333	2.66666666666667
-0.333333333333333	-0.333333333333333	-0.333333333333333	2.66666666666667	-0.333333333333333	-0.333333333333333	-0.333333333333333	-0.333333333333333	-0.333333333333333
2.66666666666667	-0.333333333333333	-0.333333333333333	-0.333333333333333	-0.333333333333333	-0.333333333333333	-0.333333333333333	-0.333333333333333	-0.333333333333333
-0.649603256685823	-0.649603256685823	-0.649603256685823	-0.300801508022007	2.38027859982662	0.0490669126560719	-0.235734515151998	-0.649603256685823	0.7056035374346
-1.19146532924604	-1.02880693521508	-1.19839830997522	0.569511775967756	0.461783921560371	0.432452080013805	1.75825131791856	-0.255512930805634	0.452184409781495
-0.418597994536311	-0.952985977935016	-0.0698058377072165	-0.297534050193491	-1.23777957387804	0.0288586103254782	2.24534210234645	0.320052062357108	0.382450659221028
-0.206811088367898	-0.859066002312152	-0.859066002312152	-0.33160883968675	-0.859066002312152	0.96116786628289	0.617174064570672	2.0230153999403	-0.485739395802767
-0.424621000582961	2.56331223143264	-0.424621000582961	0.409034772648096	-0.424621000582961	-0.424621000582961	-0.424621000582961	-0.424621000582961	-0.424621000582961
2.58045093816295	-0.417887751249834	-0.417887751249834	-0.417887751249834	-0.417887751249834	-0.417887751249834	-0.417887751249834	-0.417887751249834	0.344763320585863
-0.333333333333333	-0.333333333333333	-0.333333333333333	-0.333333333333333	-0.333333333333333	-0.333333333333333	-0.333333333333333	-0.333333333333333	2.66666666666667
0.895519746690179	0.597368741091722	1.78730593874853	-0.138141521377461	-0.882185623005096	0.503496510348737	-1.01286003511891	-1.01286003511891	-0.737643722258795
-0.503499375048472	-0.503499375048472	-0.503499375048472	1.67744230352484	-0.503499375048472	-0.503499375048472	-0.503499375048472	1.84705332181447	-0.503499375048472
0.426677529066652	0.131736687099329	1.37176825594929	-1.44963690500395	1.44643682353595	-1.11522839159796	-0.343475410898655	0.122136442695329	-0.59041503084598
-0.677833859845999	-0.677833859845999	-0.677833859845999	1.4977177076314	1.89559990163437	0.151531839449747	-0.500760282890251	-0.525294573673276	-0.485293012613996
-0.333333333333333	-0.333333333333333	-0.333333333333333	-0.333333333333333	-0.333333333333333	-0.333333333333333	-0.333333333333333	-0.333333333333333	2.66666666666667
-0.333333333333333	-0.333333333333333	2.66666666666667	-0.333333333333333	-0.333333333333333	-0.333333333333333	-0.333333333333333	-0.333333333333333	-0.333333333333333
-0.979674049607695	-0.599963693962252	-0.956208802910505	0.524234943257684	0.283182863550183	1.83348904874864	-0.496503288070095	-0.733288959287197	1.12473193828123
-0.56325642657332	-0.265124592581697	1.20100136742362	-0.94725449539974	-0.700322403918306	1.50499983857787	0.677270667996475	-1.36111908069044	0.453805125165544
-0.333333333333333	-0.333333333333333	-0.333333333333333	-0.333333333333333	-0.333333333333333	2.66666666666667	-0.333333333333333	-0.333333333333333	-0.333333333333333
-0.7332190828946	-0.49217049478928	1.60580549106543	0.323235016743982	-0.512435641576895	0.490155831073551	-0.972667790990371	-1.08839244501439	1.37968911638256
1.44105796367679	-1.0884227425805	0.878951140064055	0.751490484614869	0.811221000975993	-0.0986027571675721	-0.51511644715006	-1.30334593984419	-0.877232702589381
-0.457155909112614	-0.457155909112614	-0.457155909112614	2.44170088298533	-0.457155909112614	-0.457155909112614	-0.457155909112614	0.758390480802974	-0.457155909112614
-0.853867638178845	-0.649600739101707	-0.597867346907236	0.524267263166649	0.403733792692933	0.551467294114257	2.14293577151942	-0.776534216857213	-0.744534180448262
-0.70998498791402	-0.70998498791402	-0.372890279128131	-0.57930745048911	-0.70998498791402	-0.104601294129235	1.29871544450316	2.06944622645824	-0.181407683472855
-0.129550425972745	-0.298629733063431	-1.12429145980281	0.460893715823437	0.572902089605911	2.13888582972659	-0.270360953013569	-1.18989636444683	-0.159952698856559
-0.604620844485051	-0.604620844485051	-0.604620844485051	-0.123602418815742	0.568061548028044	2.40947687378872	-0.604620844485051	-0.604620844485051	0.169168219424226
-0.820821742943923	-0.820821742943923	-0.514146952695219	-0.382410129753601	0.312008264861725	-0.820821742943923	-0.241073052508547	1.70297844393759	1.58510865498982
-0.376851373108438	-0.376851373108438	-0.376851373108438	-0.00888800408274783	-0.376851373108438	-0.376851373108438	-0.376851373108438	-0.376851373108438	2.6468476158418
-0.380875964751386	-0.380875964751386	-0.380875964751386	2.64272331914164	-0.380875964751386	-0.380875964751386	-0.380875964751386	-0.380875964751386	0.0234084341180646
-0.694988504356189	-0.694988504356189	-0.694988504356189	-0.50458962436843	0.262872527739092	-0.694988504356189	-0.166991610272488	1.03193467043475	2.15672805389184
0.792454451188137	-1.47735601006292	0.503928262387193	1.51883646439865	-0.400582673299319	0.925251162854376	-1.17069693693807	-0.312584852315667	-0.379249868212373
-0.832616322290343	-0.832616322290343	-0.832616322290343	-0.484339729685336	0.105010400220534	0.731694927496006	1.41331435375818	-0.832616322290343	1.564785337372
-0.446346875462524	-0.446346875462524	-0.446346875462524	2.49076015966082	0.63366796857684	-0.446346875462524	-0.446346875462524	-0.446346875462524	-0.446346875462524
-0.387766755097716	-1.02462164586343	-0.622987028822741	0.87047502657424	0.176015170814644	-0.276290480248441	-0.130677929847236	2.20712356615454	-0.81126992366386
-0.333333333333333	2.66666666666667	-0.333333333333333	-0.333333333333333	-0.333333333333333	-0.333333333333333	-0.333333333333333	-0.333333333333333	-0.333333333333333
-1.25196764906729	0.0676210692348312	-0.646578321956173	2.01820148266687	0.147095086626511	-0.948472911511146	-0.184668932283724	-0.176134809610792	0.974904985900923
-0.927507296498409	-1.01177765466215	-1.0357787060379	-0.195741907886668	-0.0821369313747873	1.34832573061988	1.70034115079754	0.468287180175735	-0.264011565133245
-0.267209111392242	-1.48911744312802	-1.48911744312802	0.920564723079859	1.23524211972941	0.190939844068708	0.139204746653443	1.00270085712059	-0.243208293003717
-0.492716312349885	-0.492716312349885	-0.492716312349885	1.30452791537976	-0.492716312349885	-0.492716312349885	-0.492716312349885	-0.492716312349885	2.14448627106943
0.115256356087817	-0.675123735171467	-0.675123735171467	1.21762858863366	-0.675123735171467	-0.675123735171467	-0.675123735171467	-0.0127404198246179	2.05547415096047
-0.403014942942505	-0.403014942942505	-0.403014942942505	2.61133061176993	-0.403014942942505	-0.403014942942505	0.209773988827591	-0.403014942942505	-0.403014942942505
-0.691751681905737	-1.27363378287656	-1.02296046715128	0.30134132635061	1.11042945391499	1.36643624444294	-0.24853992580422	-0.635216848997481	1.09389568202673
-0.592162844955519	-0.592162844955519	0.125224188489894	1.7669470798988	-0.592162844955519	1.66080580134443	-0.592162844955519	-0.592162844955519	-0.592162844955519
-0.333333333333333	-0.333333333333333	-0.333333333333333	-0.333333333333333	-0.333333333333333	-0.333333333333333	-0.333333333333333	-0.333333333333333	2.66666666666667
-0.554188410082836	-0.554188410082836	-0.554188410082836	-0.173883947725702	-0.554188410082836	-0.554188410082836	1.69723534252511	-0.554188410082836	1.80177906569761
-0.333333333333333	-0.333333333333333	-0.333333333333333	-0.333333333333333	-0.333333333333333	-0.333333333333333	-0.333333333333333	-0.333333333333333	2.66666666666667
-0.961603022342664	-0.439435869017063	-1.71685193869512	1.01132476126449	0.581430250967821	1.36814787216829	0.725972946117196	-0.203687266596311	-0.365297733866645
-0.454250782792815	-0.454250782792815	-0.454250782792815	2.45595254297074	-0.454250782792815	-0.454250782792815	-0.454250782792815	-0.454250782792815	0.723802936578947
-0.401582823331381	-0.643172489957033	-0.643172489957033	0.577041985185331	-0.25438911916211	-0.643172489957033	-0.643172489957033	0.260255534907986	2.3913643822283
-0.463556114598779	-0.463556114598779	-0.463556114598779	0.837861972410836	-0.463556114598779	-0.463556114598779	-0.463556114598779	-0.463556114598779	2.40703082978063
0.299731074035619	-0.906659832492085	-0.854393559795482	0.139732280066427	1.01759232964406	2.05491784387765	-0.419730169512512	-0.761060929980121	-0.570129035843552
-0.587242149737229	-0.587242149737229	-0.587242149737229	2.24200875230153	0.844716129616975	-0.587242149737229	-0.587242149737229	-0.587242149737229	0.436728016504883
-0.333333333333333	-0.333333333333333	-0.333333333333333	-0.333333333333333	-0.333333333333333	-0.333333333333333	-0.333333333333333	-0.333333333333333	2.66666666666667
-0.985045533542148	-0.985045533542148	-0.985045533542148	0.445409832156345	1.4262477954373	1.47584971527696	0.409141761735951	-0.092744330405094	-0.708768173575027
-0.333333333333333	-0.333333333333333	-0.333333333333333	-0.333333333333333	-0.333333333333333	-0.333333333333333	-0.333333333333333	-0.333333333333333	2.66666666666667
-0.515758366729518	-0.515758366729518	-0.515758366729518	0.498041023938605	-0.252842480564666	-0.181380556130406	-0.515758366729518	-0.515758366729518	2.51497384640406
-0.333333333333333	-0.333333333333333	-0.333333333333333	-0.333333333333333	-0.333333333333333	-0.333333333333333	-0.333333333333333	-0.333333333333333	2.66666666666667
-0.668594462228828	-0.668594462228828	-0.509148547849372	-0.360367912023727	0.168629904245234	-0.668594462228828	-0.668594462228828	1.46606104031619	1.90920336422698
-0.494179614794433	-0.494179614794433	-0.494179614794433	1.3376624465209	2.12159485704012	-0.494179614794433	-0.494179614794433	-0.494179614794433	-0.494179614794433
-0.476839279994247	-0.476839279994247	-0.476839279994247	1.02176459611543	-0.476839279994247	-0.476839279994247	-0.476839279994247	2.31611036384431	-0.476839279994247
0.610066103800785	0.0676731899505106	0.140205575676801	-1.03684571327852	-1.04857889332247	-0.347788048878756	-0.373387714429212	2.25751124724572	-0.268855746764852
-0.731555102124827	-0.646762023302486	0.684329327267098	-0.731555102124827	-0.731555102124827	-0.61743108408721	-0.101739843702279	2.13807733273692	0.738191597462422
0.580261921433022	1.85758480914634	1.0666579438107	-1.14505730268079	-0.0831993196172348	-1.14505730268079	-0.268797801840297	-0.403196702760446	-0.459196244810507
1.58013096890158	1.93372712459015	-0.501979727641675	-0.501979727641675	-0.501979727641675	-0.501979727641675	-0.501979727641675	-0.501979727641675	-0.501979727641675
-0.415758115415409	-0.415758115415409	-0.415758115415409	-0.346968722227823	2.60510942262856	-0.415758115415409	-0.415758115415409	-0.415758115415409	0.2364079920917
-0.333333333333333	-0.333333333333333	-0.333333333333333	-0.333333333333333	-0.333333333333333	-0.333333333333333	-0.333333333333333	-0.333333333333333	2.66666666666667
-0.503727791672	-0.503727791672	-0.503727791672	-0.503727791672	-0.503727791672	-0.503727791672	-0.503727791672	1.82278346073497	1.703311080969
2.59924504625576	0.266270196217678	-0.40935932035335	-0.40935932035335	-0.40935932035335	-0.40935932035335	-0.40935932035335	-0.40935932035335	-0.40935932035335
0.500307422257487	-0.978213019637774	-0.1066753565581	0.271488782440363	2.17617727378523	-0.11734289221391	-0.978213019637774	-0.978213019637774	0.210683829202247
-0.333333333333333	-0.333333333333333	-0.333333333333333	2.66666666666667	-0.333333333333333	-0.333333333333333	-0.333333333333333	-0.333333333333333	-0.333333333333333
1.85621502250386	0.484278966406305	1.39267986202611	-0.642287499564938	-0.671625167949606	-0.671625167949606	-0.671625167949606	-0.671625167949606	-0.404385679572905
-0.624880979334375	-0.624880979334375	-0.624880979334375	-0.624880979334375	-0.624880979334375	-0.624880979334375	1.4102932600454	0.486571618901329	1.85242099705951
-0.333333333333333	-0.333333333333333	-0.333333333333333	2.66666666666667	-0.333333333333333	-0.333333333333333	-0.333333333333333	-0.333333333333333	-0.333333333333333
-0.333333333333333	-0.333333333333333	-0.333333333333333	2.66666666666667	-0.333333333333333	-0.333333333333333	-0.333333333333333	-0.333333333333333	-0.333333333333333
-0.333333333333333	-0.333333333333333	-0.333333333333333	2.66666666666667	-0.333333333333333	-0.333333333333333	-0.333333333333333	-0.333333333333333	-0.333333333333333
-0.333333333333333	-0.333333333333333	-0.333333333333333	-0.333333333333333	-0.333333333333333	-0.333333333333333	-0.333333333333333	-0.333333333333333	2.66666666666667
-0.333333333333333	-0.333333333333333	-0.333333333333333	-0.333333333333333	-0.333333333333333	-0.333333333333333	-0.333333333333333	-0.333333333333333	2.66666666666667
-0.489522597073008	-0.344461306958648	-0.489522597073008	-0.489522597073008	-0.489522597073008	-0.489522597073008	-0.489522597073008	0.913092083076863	2.36850480631983
-0.333333333333333	-0.333333333333333	-0.333333333333333	-0.333333333333333	-0.333333333333333	-0.333333333333333	-0.333333333333333	-0.333333333333333	2.66666666666667
-0.590461328356012	-0.590461328356012	-0.590461328356012	1.17594486149104	-0.590461328356012	2.11194814143717	0.25487496720787	-0.590461328356012	-0.590461328356012
-0.456359944942917	-0.456359944942917	-0.456359944942917	0.748828484054604	-0.456359944942917	-0.456359944942917	-0.456359944942917	-0.456359944942917	2.4456911305458
-0.329174116017912	-0.417704472333081	-0.417704472333081	0.229207107247038	-0.417704472333081	-0.417704472333081	-0.417704472333081	-0.417704472333081	2.60619384276937
-0.333333333333333	-0.333333333333333	-0.333333333333333	-0.333333333333333	-0.333333333333333	-0.333333333333333	-0.333333333333333	-0.333333333333333	2.66666666666667
-1.03412586643715	-1.03412586643715	-1.03412586643715	1.8225505384761	0.728629084690241	-0.0260753800133154	0.274739685776653	0.79049884999456	-0.487965179612806
-0.813707940316194	-0.813707940316194	-0.813707940316194	0.48062810252728	2.1274800597999	0.837943779785265	-0.696913711481121	-0.0510789575118392	-0.256935452170917
2.22955010270448	0.777598419572619	-0.593807817507473	-0.593807817507473	-0.593807817507473	-0.593807817507473	0.55569838276775	-0.593807817507473	-0.593807817507473
-0.247449941815361	-0.193586915687449	0.435703884618858	-0.923137606212049	-0.923137606212049	-0.0229317834009927	0.611158692500871	2.18651888242022	-0.923137606212049
-0.912621857890903	-0.912621857890903	-0.912621857890903	-0.147747664895254	1.74310241472091	0.323764738597182	0.913688628034552	0.817679315106227	-0.912621857890903
-0.459492765590145	-0.459492765590145	-0.459492765590145	0.22796861867749	2.58421718011614	-0.459492765590145	-0.459492765590145	-0.459492765590145	-0.0552292052527768
-0.985401889527317	-0.985401889527317	-0.985401889527317	-0.985401889527317	1.01870290347286	0.632067465759944	1.1280274065503	1.18562275451305	-0.0228129721868936
-0.95421391821612	-0.95421391821612	-0.95421391821612	-0.95421391821612	1.01863017266283	0.0282080378257908	1.55250877092448	0.898627490735888	0.318881200715498
-0.522206788558038	0.327949655910145	2.48000815868876	-0.522206788558038	-0.522206788558038	-0.522206788558038	-0.522206788558038	-0.522206788558038	0.325282916749329
-0.352499787826097	-1.64539410040413	-1.41871089791004	0.309415163456632	1.26575159186109	0.811318442390594	0.0219275254700155	0.122734879049738	0.885457183912189
-0.595914713095374	0.381691196007093	0.681426341078336	-0.416180293364042	-0.595914713095374	-0.595914713095374	-0.595914713095374	-0.595914713095374	2.3326363217555
2.33165863854991	0.514650179826318	-0.551982317223046	-0.587181189625675	-0.196793695705608	-0.20159354194233	-0.844239621414572	-0.844239621414572	0.379721168949574
-0.333333333333333	-0.333333333333333	2.66666666666667	-0.333333333333333	-0.333333333333333	-0.333333333333333	-0.333333333333333	-0.333333333333333	-0.333333333333333
-0.628197167721916	-0.628197167721916	-0.628197167721916	-0.628197167721916	-0.628197167721916	0.642182124950702	1.15684040262874	-0.628197167721916	1.97016047875205
-0.389051186845865	-0.389051186845865	-0.389051186845865	2.63292538924216	-0.389051186845865	-0.389051186845865	-0.389051186845865	-0.389051186845865	0.090432918678868
-0.404756924945144	-0.404756924945144	2.60816354667067	0.225134927945329	-0.404756924945144	-0.404756924945144	-0.404756924945144	-0.404756924945144	-0.404756924945144
-0.636221829855758	-0.636221829855758	-0.636221829855758	-0.311414466830478	-0.636221829855758	1.18301941034002	-0.636221829855758	0.202730521603627	2.10677368416561
-1.80477811820062	-0.662925295781139	-0.900255751631989	-0.307196275438404	0.343462502399882	1.3802499320045	0.524260310340193	0.916255557644406	0.510927138663179
2.66666666666667	-0.333333333333333	-0.333333333333333	-0.333333333333333	-0.333333333333333	-0.333333333333333	-0.333333333333333	-0.333333333333333	-0.333333333333333
-0.652757464440036	-0.652757464440036	-0.652757464440036	-0.400484334515276	-0.353016451717594	0.294466803522699	-0.151411286576877	0.053927307547928	2.51479035505922
-0.0942776106386465	0.0273173969229499	-0.308135496744788	-1.11930219192544	1.46725827594186	-0.0457462699013427	-0.527326497217666	-1.11930219192544	1.7195145854885
-0.760935005317085	-0.542272115384834	-1.12252875988798	1.96061798815676	-0.324142549574368	0.134516195161573	0.306246562376658	1.10836604154277	-0.759868357073513
-0.66517775991049	-0.66517775991049	-0.66517775991049	2.00916397153292	1.18136613204345	-0.66517775991049	0.483711767319087	-0.66517775991049	-0.348353071343002
-0.718810015664707	-0.718810015664707	-0.718810015664707	0.367582731011389	-0.718810015664707	-0.30121280376123	2.06570472679769	1.13451094393246	-0.391345535321495
-0.636109524122199	-0.162538278962944	-0.932091552346733	0.620347518214743	1.77814388447684	-0.932091552346733	0.00651812274368203	-0.932091552346733	1.18991293469006
-0.333333333333333	-0.333333333333333	-0.333333333333333	2.66666666666667	-0.333333333333333	-0.333333333333333	-0.333333333333333	-0.333333333333333	-0.333333333333333
-0.339028418211533	-0.339028418211533	-0.339028418211533	-0.293160913283072	-0.339028418211533	-0.339028418211533	-0.339028418211533	-0.339028418211533	2.66635984076379
-0.333333333333333	-0.333333333333333	-0.333333333333333	-0.333333333333333	-0.333333333333333	-0.333333333333333	-0.333333333333333	-0.333333333333333	2.66666666666667
-0.333333333333333	-0.333333333333333	-0.333333333333333	2.66666666666667	-0.333333333333333	-0.333333333333333	-0.333333333333333	-0.333333333333333	-0.333333333333333
-0.546032389520866	-0.546032389520866	-0.546032389520866	-0.241489254102185	0.220392278774483	0.231592639271492	-0.546032389520866	-0.546032389520866	2.51966628366053
-0.5227095259586	-0.5227095259586	-0.5227095259586	-0.45337050720899	-0.413367227161138	-0.21708446639301	-0.19094899009508	0.264021648315823	2.57887812041819
-0.745453366087587	-0.846249564475106	-0.846249564475106	-0.320402730559268	1.50566173123366	0.653427207301097	-0.370000859924555	-0.657456684955627	1.62672383194248
-1.46309016409087	-0.9633235019968	-1.49775914278469	0.472505584830545	0.551977551374852	0.720522124717141	0.922135570044309	0.645850478299671	0.611181499605846
-0.333333333333333	2.66666666666667	-0.333333333333333	-0.333333333333333	-0.333333333333333	-0.333333333333333	-0.333333333333333	-0.333333333333333	-0.333333333333333
-0.0660771531780004	2.50204251764588	-0.663438322715434	-0.190882968956357	-0.860780851937621	-0.434627660455113	0.307273577782895	-0.125813270131744	-0.467695868054507
2.31032385298069	0.499183547181423	-0.601046856488743	-0.444252024361245	-0.601046856488743	-0.601046856488743	-0.601046856488743	0.63997890664285	-0.601046856488743
-0.670941277325087	-0.553606554740414	-0.670941277325087	2.02669066282618	-0.670941277325087	0.0128001515546914	1.32961574274359	-0.670941277325087	-0.131734893083702
-0.416407208101359	-0.416407208101359	-0.416407208101359	2.64700349774862	-0.416407208101359	-0.187078064035292	-0.088946523318649	-0.416407208101359	-0.288942869887894
-0.401505660393989	-0.401505660393989	-0.401505660393989	2.64302833262601	-0.401505660393989	-0.216455161956795	-0.401505660393989	-0.401505660393989	-0.017539208305287
-0.342789662255395	-0.397185670889872	-0.397185670889872	2.64365787061787	-0.397185670889872	-0.397185670889872	-0.397185670889872	0.00865121705951277	-0.323591070972638
-0.203720194257222	-1.39297682565409	-0.483168837688595	-0.202120297443684	-0.551964400670746	0.660757383991357	1.50390300472609	1.45643939925778	-0.78714923226089
-0.333333333333333	-0.333333333333333	-0.333333333333333	-0.333333333333333	-0.333333333333333	-0.333333333333333	-0.333333333333333	-0.333333333333333	2.66666666666667
-1.00624455928964	-1.00624455928964	-1.00624455928964	1.27780378760341	0.172842738160869	0.799982793249879	1.07835618504959	0.695992733094813	-1.00624455928964
-0.499804740093342	-0.499804740093342	-0.499804740093342	2.46080054925018	-0.499804740093342	-0.499804740093342	-0.316866960550047	-0.33820081239183	0.693290924158409
-0.954142459219521	-0.954142459219521	-0.954142459219521	1.45388057229313	0.798407636362003	-0.43200413189928	-0.115201101839808	1.48641421679419	-0.329069814051674
-0.126813932067673	2.58676717879345	-0.608410579691021	-0.608410579691021	-0.256946359553937	-0.0649476960496124	0.0209183729064885	-0.608410579691021	-0.333745824955667
-0.333333333333333	-0.333333333333333	-0.333333333333333	2.66666666666667	-0.333333333333333	-0.333333333333333	-0.333333333333333	-0.333333333333333	-0.333333333333333
2.5931520461627	0.29280964075346	-0.412280240988023	-0.412280240988023	-0.412280240988023	-0.412280240988023	-0.412280240988023	-0.412280240988023	-0.412280240988023
-0.333333333333333	-0.333333333333333	-0.333333333333333	2.66666666666667	-0.333333333333333	-0.333333333333333	-0.333333333333333	-0.333333333333333	-0.333333333333333
-0.354071802426618	-0.18393956062464	-0.354071802426618	-0.354071802426618	-0.354071802426618	-0.354071802426618	-0.354071802426618	-0.354071802426618	2.66244217761096
-1.13772279372141	-0.59689259185134	-1.13772279372141	-0.707298757321857	1.82990959602718	-0.0816638196555936	0.377561825127571	0.730114846267725	0.723714488849145
-0.863609450179542	-0.863609450179542	-0.863609450179542	0.363091683335626	-0.508399469779063	0.832438203984908	1.15511393693129	1.61219344624542	-0.863609450179542
1.48909090586103	0.581378919869575	0.273119502770245	-0.876186801466879	0.932837321026079	-0.410597751072908	-0.303933592907049	0.169655269349362	-1.85536377342946
-0.333333333333333	-0.333333333333333	-0.333333333333333	2.66666666666667	-0.333333333333333	-0.333333333333333	-0.333333333333333	-0.333333333333333	-0.333333333333333
1.23147306826122	0.732779811792587	-0.811835878831107	-0.811835878831107	-0.811835878831107	0.569571109675581	1.52535540442615	-0.811835878831107	-0.811835878831107
-0.443851397698949	-0.443851397698949	-0.443851397698949	-0.443851397698949	-0.443851397698949	-0.443851397698949	-0.443851397698949	0.606280861129234	2.50067892276342
0.327337501527611	-0.640631015390112	2.50539999358931	-0.504102122645794	-0.640631015390112	-0.00918488644764181	-0.640631015390112	-0.0385172657481789	-0.359040174104957
-1.25382373647688	-1.0863628035744	-1.15782702334807	0.172260768558925	0.855970692065248	0.439451620100788	0.70930904700734	-0.227192221071524	1.54821365673858
-0.611679986290521	-0.611679986290521	-0.611679986290521	2.43925392963631	0.65220978485903	-0.430362466378771	-0.0986580623049229	-0.2175810238941	-0.509822203045979
-0.955301227389615	-1.39052034736166	-1.39052034736166	1.24639549717484	0.934381789841941	0.362623338113962	0.325288364586949	0.73383964632541	0.133813286069837
-0.626805996297555	-0.626805996297555	-0.626805996297555	2.03966796166607	-0.626805996297555	-0.626805996297555	-0.626805996297555	0.835780839616882	0.885387176502383
-0.333333333333333	-0.333333333333333	-0.333333333333333	2.66666666666667	-0.333333333333333	-0.333333333333333	-0.333333333333333	-0.333333333333333	-0.333333333333333
-0.333333333333333	-0.333333333333333	-0.333333333333333	-0.333333333333333	-0.333333333333333	-0.333333333333333	-0.333333333333333	-0.333333333333333	2.66666666666667
0.585028594782192	-0.818222225299605	-0.711551695456823	0.343419844688291	1.69386875249791	1.22025159999596	-0.69341770538355	-1.13663375688031	-0.482743408944056
0.211263935703438	2.54998237119746	-0.608487543282723	-0.190344954131682	-0.438883789009724	0.0288598980890805	-0.608487543282723	-0.608487543282723	-0.335414832000411
-0.8335779493763	-0.206394540248643	0.74398031950092	0.513053094881638	1.9114161040081	0.492786964314588	-1.08157138920994	-1.08157138920994	-0.458121214660423
-1.09873915211199	-1.38780929849041	-0.825669198337539	-0.341930041944132	-0.0469931582775896	0.790883594417055	1.56475957669581	0.881018012752761	0.464479665296034
-0.343542557520608	-0.343542557520608	-0.343542557520608	-0.260871888598536	-0.343542557520608	-0.343542557520608	-0.343542557520608	-0.343542557520608	2.6656697912428
1.44580152425663	0.9567368476565	1.0351365286382	-1.43418675670378	-0.613390096630066	0.00154073447129631	-0.326457930860306	0.106073642446897	-1.17125449327536
-0.333333333333333	2.66666666666667	-0.333333333333333	-0.333333333333333	-0.333333333333333	-0.333333333333333	-0.333333333333333	-0.333333333333333	-0.333333333333333
2.36492384896122	-0.600713415524029	0.728489473522237	-0.600713415524029	-0.600713415524029	-0.229475369466164	0.139629124602864	-0.600713415524029	-0.600713415524029
-0.42351534842233	-0.42351534842233	-0.42351534842233	2.56627664672252	-0.42351534842233	0.398330792233792	-0.42351534842233	-0.42351534842233	-0.42351534842233
-0.333333333333333	-0.333333333333333	-0.333333333333333	2.66666666666667	-0.333333333333333	-0.333333333333333	-0.333333333333333	-0.333333333333333	-0.333333333333333
-0.362866713854832	-0.362866713854832	-0.362866713854832	2.66238561488297	-0.362866713854832	-0.362866713854832	-0.362866713854832	-0.287128732423103	-0.198056599330858
-0.683633544752581	-0.683633544752581	-0.683633544752581	0.374970362416081	0.204847114866054	0.566958980340876	-0.683633544752581	-0.683633544752581	2.27139126613989
-0.458092062115658	-0.419162236115142	0.804194213818873	-1.00950904957502	2.26112961975598	0.265576073263792	-0.622343930720574	-0.553016843322395	-0.268775784989862
2.30042322346239	0.0496033757899378	-0.803254666017705	-0.608574750283002	-0.140809582887566	0.566438549343162	0.242683182628191	-0.803254666017705	-0.803254666017705
-0.333333333333333	-0.333333333333333	-0.333333333333333	2.66666666666667	-0.333333333333333	-0.333333333333333	-0.333333333333333	-0.333333333333333	-0.333333333333333
-0.333333333333333	-0.333333333333333	2.66666666666667	-0.333333333333333	-0.333333333333333	-0.333333333333333	-0.333333333333333	-0.333333333333333	-0.333333333333333
-0.333333333333333	-0.333333333333333	2.66666666666667	-0.333333333333333	-0.333333333333333	-0.333333333333333	-0.333333333333333	-0.333333333333333	-0.333333333333333
-0.333333333333333	-0.333333333333333	-0.333333333333333	2.66666666666667	-0.333333333333333	-0.333333333333333	-0.333333333333333	-0.333333333333333	-0.333333333333333
-0.443128775331207	-0.443128775331207	-0.443128775331207	-0.310332361113871	-0.443128775331207	0.408048241097978	-0.443128775331207	-0.443128775331207	2.56105677200313
2.5850318086282	-0.463853959838203	-0.164671711087171	-0.374259275720247	-0.463853959838203	-0.463853959838203	-0.463853959838203	-0.463853959838203	0.273168977370223
-0.551418634068761	-0.955116802337669	0.748734779721992	0.460759864444303	-0.955116802337669	1.71291745902211	0.998846326509467	-0.955116802337669	-0.5044893886161
-0.333333333333333	-0.333333333333333	2.66666666666667	-0.333333333333333	-0.333333333333333	-0.333333333333333	-0.333333333333333	-0.333333333333333	-0.333333333333333
2.43146511966739	-0.616073882136538	0.511419546252245	-0.238998265357508	0.15887784513352	-0.297132978552578	-0.609673730225155	-0.72860988657837	-0.611273768203
0.244854423643744	-0.0719393200153699	2.56214199300208	-0.396199582885305	-0.544996644300949	-0.544996644300949	-0.544996644300949	-0.544996644300949	-0.158870936541356
0.935010830242549	0.420834880240371	-0.792599026663108	-1.36331299606386	1.03421905296081	-0.406967064161474	1.07475574611451	0.46137157339407	-1.36331299606386
-0.780068362598857	-0.780068362598857	0.875228999920067	-0.574222749862934	-0.780068362598857	-0.117202827286028	1.73754080249516	1.19892922512915	-0.780068362598857
0.283152102848839	-0.917429406488668	1.89548346789872	-0.858760385597008	-0.917429406488668	0.634632873463418	0.81330670981529	-0.0155265489632466	-0.917429406488668
2.5580044659768	-0.431559171541437	-0.431559171541437	-0.39582308524104	-0.431559171541437	0.427173648512866	-0.431559171541437	-0.431559171541437	-0.431559171541437
-0.567435657785731	0.219721326135077	2.28094201912554	-0.567435657785731	-0.567435657785731	0.903950601453773	-0.567435657785731	-0.567435657785731	-0.567435657785731
1.50931938057866	0.826125696295528	-0.516261894134326	-0.701860178389228	-1.30612125902372	0.14453199722149	0.903991643138102	0.396796331855308	-1.25652171754181
-0.521468488451227	-0.521468488451227	-0.521468488451227	0.971294317523185	-0.521468488451227	-0.165744018431601	-0.521468488451227	-0.521468488451227	2.32326063161576
-0.918006928084237	-0.918006928084237	-0.918006928084237	-0.341422718701955	2.00705117020664	-0.0854001280419222	1.12644013441557	-0.133937744187887	0.181290070562279
-0.502863141824042	-0.502863141824042	-0.502863141824042	0.352051605653621	2.51733786564072	-0.502863141824042	-0.502863141824042	-0.502863141824042	0.147789379649912
2.12204196544455	-0.629229410003789	-0.629229410003789	-0.485239630711087	-0.629229410003789	-0.629229410003789	-0.629229410003789	0.487491322732947	1.02185339255253
0.589787728339556	-0.449644256268516	-0.389379600413866	1.30069734120901	-0.893362784331068	-0.658170631836374	-0.893362784331068	-0.444844416421685	1.83827940405402
0.953554321334548	-0.354730978031731	-0.754736674943557	1.32689297178559	-0.151528084000523	-0.320597158561922	-1.14567557605871	-1.02087379862223	1.46769497709855
-0.483105487016436	-0.483105487016436	-0.483105487016436	2.26016099488138	-0.483105487016436	-0.483105487016436	-0.483105487016436	-0.483105487016436	1.12157741423367
-0.333333333333333	-0.333333333333333	-0.333333333333333	-0.333333333333333	-0.333333333333333	-0.333333333333333	-0.333333333333333	-0.333333333333333	2.66666666666667
-1.01293505865019	-1.01293505865019	-1.01293505865019	1.22883269606317	0.692792583408658	0.827736014753526	-0.0112601018689166	1.19949716750994	-0.898793183915798
-0.596218759101789	-0.596218759101789	-0.596218759101789	1.73319406715636	0.0479961433981763	1.7171953526903	-0.596218759101789	-0.596218759101789	-0.517291767735899
-0.380934626091869	-0.380934626091869	-0.380934626091869	2.64265989130597	-0.380934626091869	-0.380934626091869	-0.380934626091869	0.0238824913371232	-0.380934626091869
-0.757829779778841	-0.757829779778841	-0.757829779778841	-0.757829779778841	-0.757829779778841	1.64365332954144	-0.0282652908714136	0.908755766884691	1.26500509333949
1.22719277724183	-0.924365121663995	-0.924365121663995	0.458093498555116	-0.168066385757089	-0.0875296374341397	1.8512192377574	-0.924365121663995	-0.507814125371122
-0.606271635111299	0.271580774480995	0.515310149440703	-0.163078832941678	-0.606271635111299	-0.606271635111299	-0.606271635111299	-0.606271635111299	2.40754608457646
-0.333333333333333	-0.333333333333333	-0.333333333333333	-0.333333333333333	-0.333333333333333	-0.333333333333333	-0.333333333333333	-0.333333333333333	2.66666666666667
2.58912554797966	-0.459556897501666	-0.459556897501666	-0.409963147732598	0.240088260530781	-0.121466173269523	-0.459556897501666	-0.459556897501666	-0.459556897501666
2.57898381113615	-0.505199660020328	0.0639500742799087	0.117291192771027	-0.505199660020328	-0.505199660020328	-0.505199660020328	-0.505199660020328	-0.234226778085445
-0.333333333333333	-0.333333333333333	2.66666666666667	-0.333333333333333	-0.333333333333333	-0.333333333333333	-0.333333333333333	-0.333333333333333	-0.333333333333333
-0.333333333333333	-0.333333333333333	-0.333333333333333	2.66666666666667	-0.333333333333333	-0.333333333333333	-0.333333333333333	-0.333333333333333	-0.333333333333333
-0.608427641850021	0.772266990283533	-1.06492613744922	0.0928521732351943	1.3844869353161	-0.750283482772201	-1.44729695677705	0.842128325474531	0.779199794539128
-0.490648593685994	-0.490648593685994	-0.490648593685994	2.17378659550447	1.26075356029749	-0.490648593685994	-0.490648593685994	-0.490648593685994	-0.490648593685994
1.09225609129028	-0.124331467610385	2.02403095556011	-0.935034268806797	-0.0629954004146034	0.142880442520802	-0.295539098652522	-1.00330397838123	-0.837963275505648
-0.333333333333333	-0.333333333333333	2.66666666666667	-0.333333333333333	-0.333333333333333	-0.333333333333333	-0.333333333333333	-0.333333333333333	-0.333333333333333
-0.333333333333333	-0.333333333333333	2.66666666666667	-0.333333333333333	-0.333333333333333	-0.333333333333333	-0.333333333333333	-0.333333333333333	-0.333333333333333
-0.401918144969412	-0.401918144969412	2.613267867844	-0.401918144969412	-0.401918144969412	-0.401918144969412	-0.401918144969412	0.200159146941862	-0.401918144969412
-0.333333333333333	-0.333333333333333	-0.333333333333333	2.66666666666667	-0.333333333333333	-0.333333333333333	-0.333333333333333	-0.333333333333333	-0.333333333333333
-0.923756029271386	0.0618681867179453	-0.778152451909325	1.01229153785051	1.81124450081156	-1.14829487934255	-0.152537081045968	-0.605881552686082	0.723217768875288
-1.21384597295561	-1.14184368534437	-1.20744576961239	-0.272482731223449	1.39317018884995	0.924355293958971	0.760083408149619	0.501941873306352	0.256067394870926
-0.469369332212474	-0.469369332212474	-0.469369332212474	2.58686506958011	-0.469369332212474	-0.348826753712452	-0.324824912860678	-0.333358900719087	0.297622826562
-0.927673889113197	-0.927673889113197	-0.927673889113197	1.54952122137589	-0.927673889113197	-0.0502005995450337	0.505621386916988	1.32388523262979	0.381868315075156
-0.949788376876405	-0.949788376876405	-0.949788376876405	1.53405016059291	0.520673905237166	-0.0292160522742926	-0.57483916239478	-0.125220118571153	1.52391639803935
1.97388219215338	1.42292798474225	-0.441142639557755	-0.951561977885394	-0.0704619288600437	-0.524879145427597	-0.353672658903907	-0.619282722108885	-0.435809104152032
-1.18021039557647	-1.18021039557647	-0.729031907253972	1.75084985480233	-0.360516144333347	0.4741107282727	1.11301359944333	-0.0373315534072992	0.149326213629197
-0.988873627678841	0.521105466150069	-1.28916265269674	0.952070887490147	-0.107741355335019	0.04853694720538	1.06781283851836	1.12435038141694	-1.32809888507029
-0.333333333333333	-0.333333333333333	-0.333333333333333	-0.333333333333333	-0.333333333333333	-0.333333333333333	-0.333333333333333	-0.333333333333333	2.66666666666667
-0.333333333333333	-0.333333333333333	2.66666666666667	-0.333333333333333	-0.333333333333333	-0.333333333333333	-0.333333333333333	-0.333333333333333	-0.333333333333333
-0.333333333333333	-0.333333333333333	-0.333333333333333	2.66666666666667	-0.333333333333333	-0.333333333333333	-0.333333333333333	-0.333333333333333	-0.333333333333333
0.0676734401857779	-0.963250236619792	-0.963250236619792	1.64205869312424	-0.963250236619792	0.717267355524207	-0.963250236619792	0.880999155203105	0.545002302441848
0.893391179306952	0.934993873029903	0.60803936979697	0.784584134185389	0.694444964452329	-1.10567159086765	-1.2912836090162	-1.39849055053303	-0.120007770354665
1.11425152787744	-0.430363503640358	-0.167949623976422	-0.977059086273558	-1.10026560294504	0.154734110163174	1.21505685969957	1.29186092204023	-1.10026560294504
0.495944776400931	0.170569917122596	2.46739638278245	-0.522318512717661	-0.522318512717661	-0.522318512717661	-0.522318512717661	-0.522318512717661	-0.522318512717661
-0.852181892041242	-0.852181892041242	-0.852181892041242	1.02976422624007	-0.626604332383266	1.30973637475175	0.353564827549026	1.34226647200739	-0.852181892041242
-0.333333333333333	-0.333333333333333	-0.333333333333333	2.66666666666667	-0.333333333333333	-0.333333333333333	-0.333333333333333	-0.333333333333333	-0.333333333333333
2.33049907221646	-0.607497685889881	0.675642666261846	0.380723042512924	-0.607497685889881	-0.607497685889881	-0.607497685889881	-0.607497685889881	-0.34937635154182
-0.799875460926947	-0.799875460926947	2.21801157518464	0.630407810119399	-0.117797793638253	0.236306640356816	0.232573611685181	-0.799875460926947	-0.799875460926947
2.35520779024771	0.537205671532082	0.498275148016024	-0.565114768299305	-0.565114768299305	-0.565114768299305	-0.565114768299305	-0.565114768299305	-0.565114768299305
-0.566998510687931	1.49755637161316	1.46662271540715	-0.922202218156938	-0.922202218156938	-0.317929244339543	-0.101393650897475	0.788748973375458	-0.922202218156938
-0.333333333333333	-0.333333333333333	-0.333333333333333	-0.333333333333333	-0.333333333333333	-0.333333333333333	-0.333333333333333	-0.333333333333333	2.66666666666667
-0.45103281621828	-0.45103281621828	2.47078526057357	-0.45103281621828	0.686444452954381	-0.45103281621828	-0.45103281621828	-0.45103281621828	-0.45103281621828
-0.454815529942612	-0.454815529942612	-0.454815529942612	2.55958920974739	-0.454815529942612	-0.226015170189072	-0.454815529942612	-0.454815529942612	0.395319140097349
-0.44122698367115	-0.44122698367115	-0.44122698367115	2.61346239434929	-0.44122698367115	-0.44122698367115	-0.00705251995391007	0.0409520276315345	-0.44122698367115
-0.759955779382376	-0.759955779382376	-0.759955779382376	2.05396657153721	-0.385548370294896	0.912610652096739	-0.425549161864071	-0.600485956993264	0.72487360366541
2.3172129874234	0.487927877926666	0.0708722057323654	-0.302451286001663	-0.202720581781286	0.193002319456783	-0.890169125845804	-0.947767607427626	-0.725906789482832
-0.575095330134332	-0.255604509364115	-0.72764019614482	1.63413835873084	-0.253471014734597	-0.45775312551088	-0.72764019614482	-0.474287708889639	1.83735372219237
-0.812795144918168	-0.754128828683917	-0.812795144918168	1.00532732819603	0.584529841752173	1.94505504823921	-0.689595880826241	-0.674662636693886	0.209065417852967
-0.43348567721501	-0.43348567721501	-0.43348567721501	2.53720974298846	-0.43348567721501	-0.43348567721501	-0.43348567721501	0.497189997516598	-0.43348567721501
-0.37163917209602	-0.37163917209602	-0.37163917209602	2.6515435765505	-0.37163917209602	-0.37163917209602	-0.37163917209602	-0.0500693718783706	-0.37163917209602
-1.04643367245193	1.5893844770167	0.461881529227	-0.318943596394626	-1.19897191420588	0.521083434243393	1.14137006067642	-0.13227092291951	-1.01709939519156
-0.276692748366312	0.0705213901383387	-0.827115161479676	0.341999111334756	-0.827115161479676	-0.827115161479676	-0.827115161479676	1.45937794415694	1.71325494865497
-0.516845707614849	-0.516845707614849	-0.516845707614849	-0.516845707614849	0.281533358963329	0.327398823041969	-0.516845707614849	-0.516845707614849	2.4921420636838
-0.794472510119118	-0.794472510119118	-0.794472510119118	-0.794472510119118	2.07512095591301	0.427277839384616	-0.383311654829996	0.902965884673718	0.155837015335118
-0.52430507050676	-0.52430507050676	-0.52430507050676	0.859262938541597	-0.52430507050676	-0.52430507050676	-0.52430507050676	2.36764008950102	-0.0810726050020625
-0.467093187769563	-0.467093187769563	-0.467093187769563	2.63819067515565	-0.467093187769563	-0.214852200793155	-0.110329508515404	-0.151391994767377	-0.293244220001468
-0.342826105068527	-0.342826105068527	2.66580631121911	-0.266023575739433	-0.342826105068527	-0.342826105068527	-0.342826105068527	-0.342826105068527	-0.342826105068527
-0.0757387409358657	-0.336023991476024	-1.03100694527485	0.8805962062332	-0.72965209577651	-0.300821478083298	2.13295228875019	-0.872062263592539	0.331757020155694
-0.333333333333333	-0.333333333333333	-0.333333333333333	-0.333333333333333	-0.333333333333333	-0.333333333333333	-0.333333333333333	-0.333333333333333	2.66666666666667
-0.333333333333333	-0.333333333333333	-0.333333333333333	-0.333333333333333	-0.333333333333333	-0.333333333333333	-0.333333333333333	-0.333333333333333	2.66666666666667
-1.01127838834962	1.37557329301354	-0.787261023841795	1.71639971187188	-0.298156444666371	-0.0341359793535739	-0.425099617887473	-1.01127838834962	0.475236837563035
-0.840685076431515	0.643535626280842	1.10218808921028	1.66377069789016	-1.53453025581663	-0.594826023628642	0.140084550693179	-0.28870217046411	-0.290835437733549
-0.333333333333333	-0.333333333333333	-0.333333333333333	2.66666666666667	-0.333333333333333	-0.333333333333333	-0.333333333333333	-0.333333333333333	-0.333333333333333
-0.238868099733224	-0.580192896176629	0.742440690041566	1.63201844077219	-1.53323572624595	0.579778091736506	0.762173529835951	-0.371131458355043	-0.992982571875372
-0.511485418895064	-0.511485418895064	-0.386162010535117	-0.394161377026177	-0.143514560306283	-0.26617151316921	0.115664914004075	-0.511485418895064	2.60880080371791
-0.333333333333333	-0.333333333333333	-0.333333333333333	2.66666666666667	-0.333333333333333	-0.333333333333333	-0.333333333333333	-0.333333333333333	-0.333333333333333
-0.353693549458782	2.6625988767652	-0.353693549458782	-0.186744030553723	-0.353693549458782	-0.353693549458782	-0.353693549458782	-0.353693549458782	-0.353693549458782
-0.657329559892806	-0.657329559892806	-0.657329559892806	1.09122395029257	1.15468167146124	1.69807173760302	-0.657329559892806	-0.657329559892806	-0.657329559892806
0.954693819359195	2.07586196602486	0.68853639538861	-0.619848696795443	-0.619848696795443	-0.619848696795443	-0.619848696795443	-0.619848696795443	-0.619848696795443
-0.337678416591074	-0.922778277420079	-0.291809147647323	-0.197403791797975	1.79257577133149	-0.312610327749721	-0.668363843859974	-0.695565387070803	1.63363342080547
-0.643625665073679	-0.782815196215096	-0.782815196215096	-0.453239984546913	1.46981537674025	1.81272291897753	-0.121531599987674	-0.782815196215096	0.284304542535767
2.38248547452325	0.519485303824858	0.282676808036114	-0.0976035016426581	-0.671490757202769	-0.671490757202769	-0.671490757202769	-0.401081055930486	-0.671490757202769
-0.700343644671352	-1.15742187545068	-0.667276141394434	-0.809146397388953	-0.297133443423773	0.811694610007068	1.98825771047289	0.525287363882796	0.306081817966453
-0.442137326342685	-0.442137326342685	-0.442137326342685	0.587738641290276	-0.442137326342685	-0.442137326342685	-0.442137326342685	-0.442137326342685	2.50722264310852
-0.374589658285296	-0.0268452958714173	2.64897290386851	-0.374589658285296	-0.374589658285296	-0.374589658285296	-0.374589658285296	-0.374589658285296	-0.374589658285296
-0.333333333333333	-0.333333333333333	-0.333333333333333	-0.333333333333333	-0.333333333333333	-0.333333333333333	-0.333333333333333	-0.333333333333333	2.66666666666667
-0.333333333333333	-0.333333333333333	-0.333333333333333	-0.333333333333333	-0.333333333333333	-0.333333333333333	-0.333333333333333	-0.333333333333333	2.66666666666667
-0.773305929588189	-0.327420895162445	1.09237092498269	-1.08265200610366	-0.759438691675426	0.932897688985919	0.938231242029288	1.13023915159061	-1.15092148505879
-1.12686131529384	-1.2105937005752	-1.2516599022737	-0.0628733621964018	0.0677918250260913	0.763783944721411	0.616052284065776	1.48750908374559	0.71685114278027
-0.373749479990645	-0.373749479990645	-0.373749479990645	2.64972796072644	-0.373749479990645	-0.373749479990645	-0.373749479990645	-0.373749479990645	-0.033481600791933
-1.26134783113127	-0.862924533410189	1.70789246125597	0.0869976797641747	0.777704735385063	-0.610109750117293	1.11692457119578	-0.649578724724201	-0.305558608218044
-1.18029688265363	0.601082054564233	-1.23949839823183	0.338675336866271	-1.23683166329588	-0.101869274553477	0.897622979442416	1.40963608714576	0.511479760716148
0.93965364535395	-1.26737089174694	1.5759466063886	-0.553741401500207	-0.596943186784203	0.930053248624174	-0.318531681620677	0.40256478386033	-1.11163112257501
-0.949863027844184	-0.949863027844184	-0.949863027844184	1.1369321219742	1.39558166137157	1.0612038032228	-0.593086652881624	0.455377253211639	-0.606419103366024
-0.654447168434395	-0.654447168434395	-0.654447168434395	-0.573374658571291	1.55744558421225	-0.421363702577972	-0.138143289832525	-0.366426409710211	1.90520398178293
-0.881806335048276	-0.881806335048276	-0.881806335048276	1.73196294681952	-0.00379322526166663	0.728595595963737	-0.242766416746722	-0.780456097588096	1.21187620195807
-0.333333333333333	2.66666666666667	-0.333333333333333	-0.333333333333333	-0.333333333333333	-0.333333333333333	-0.333333333333333	-0.333333333333333	-0.333333333333333
-1.21597501061923	-1.21597501061923	-1.21597501061923	0.647986683290509	1.11357711498813	1.29224010996947	0.450124082878345	0.175463060742862	-0.0314660200116379
-0.333333333333333	-0.333333333333333	-0.333333333333333	2.66666666666667	-0.333333333333333	-0.333333333333333	-0.333333333333333	-0.333333333333333	-0.333333333333333
-0.37651704137508	-0.559975769750472	2.40949574069775	-0.386649936256279	-0.18932514120135	-0.559975769750472	-0.559975769750472	0.782899457136851	-0.559975769750472
-0.333333333333333	-0.333333333333333	2.66666666666667	-0.333333333333333	-0.333333333333333	-0.333333333333333	-0.333333333333333	-0.333333333333333	-0.333333333333333
-0.333333333333333	-0.333333333333333	-0.333333333333333	-0.333333333333333	-0.333333333333333	-0.333333333333333	-0.333333333333333	-0.333333333333333	2.66666666666667
-0.494270695026066	2.36060033653738	0.926498299572295	-0.321474465953293	-0.494270695026066	-0.494270695026066	-0.494270695026066	-0.494270695026066	-0.494270695026066
-0.333333333333333	-0.333333333333333	-0.333333333333333	-0.333333333333333	-0.333333333333333	-0.333333333333333	-0.333333333333333	-0.333333333333333	2.66666666666667
-0.627220762744722	-0.627220762744722	-0.627220762744722	2.39634599235717	-0.011733721752027	0.312543679394904	-0.627220762744722	-0.627220762744722	0.43894786372356
-0.862785102296847	1.51456974107614	1.33272182685672	-0.862785102296847	-0.862785102296847	0.641059818813926	0.501340893519237	-0.538551871078638	-0.862785102296847
-0.333333333333333	-0.333333333333333	-0.333333333333333	-0.333333333333333	-0.333333333333333	-0.333333333333333	-0.333333333333333	-0.333333333333333	2.66666666666667
-0.333333333333333	-0.333333333333333	-0.333333333333333	-0.333333333333333	-0.333333333333333	-0.333333333333333	-0.333333333333333	-0.333333333333333	2.66666666666667
-0.254922021844443	1.77645450787414	1.12421678252738	0.0149326707356579	0.418114780598417	-0.834096322520311	-1.14928233697652	0.053864276582194	-1.14928233697652
-0.793008839046085	-0.872469711284058	-0.872469711284058	0.780209772376881	0.396237772300767	0.166921161144199	-0.467165933425938	-0.483698061206993	2.14544355042528
-0.770725009429769	1.64793878111891	-0.770725009429769	1.72153869359867	-0.770725009429769	-0.486992013493298	-0.234192314106292	0.140207240682058	-0.476325359510724
-0.563263249252171	1.45883047983399	0.902501342551774	-0.764352496381024	-1.29401197224031	0.504056600893278	0.49978945506561	0.550461811769167	-1.29401197224031
2.66666666666667	-0.333333333333333	-0.333333333333333	-0.333333333333333	-0.333333333333333	-0.333333333333333	-0.333333333333333	-0.333333333333333	-0.333333333333333
-0.333333333333333	-0.333333333333333	-0.333333333333333	2.66666666666667	-0.333333333333333	-0.333333333333333	-0.333333333333333	-0.333333333333333	-0.333333333333333
-0.796750057730522	-0.796750057730522	-0.796750057730522	0.667691480775511	2.2387930002361	-0.0175988968575016	-0.619694489345962	-0.290115148196388	0.411174226579807
-0.798688148580079	-0.798688148580079	-0.798688148580079	0.779728192530698	2.16244223729429	-0.200383035496873	-0.798688148580079	0.122765715419726	0.330199484572459
-0.333333333333333	-0.333333333333333	-0.333333333333333	2.66666666666667	-0.333333333333333	-0.333333333333333	-0.333333333333333	-0.333333333333333	-0.333333333333333
-0.17805182645947	2.29630566869775	0.963138914841489	-0.507077381311195	-0.611064388111984	-0.611064388111984	-0.611064388111984	-0.611064388111984	-0.130057823320645
0.878396939966146	1.43515743969105	1.32049890765958	-0.0404712027790667	-0.556167949171766	-1.52996552819252	-0.418577710734004	-0.493239080428914	-0.595631816010504
0.60162947789267	0.206410113425942	-0.764304115088826	-0.0789372010001019	2.32224711590841	-0.32748271225718	-0.503491336108759	-1.03738416179188	-0.418687180980271
-0.725006845127818	-0.725006845127818	-0.725006845127818	-0.23534719055036	-0.725006845127818	1.59634262842457	-0.725006845127818	0.811713704804269	1.45232508296062
-0.52563110534936	-0.52563110534936	-0.52563110534936	-0.198200433704613	-0.52563110534936	-0.52563110534936	2.26126252659762	-0.52563110534936	1.09072453920313
-0.92078154704189	-0.92078154704189	-0.92078154704189	-0.329764967027618	1.23152161212561	1.21711958355125	1.1552442015281	0.409005757990223	-0.92078154704189
-0.775865239439526	-1.63238064239216	-1.04145967945846	0.839567609591321	0.955298520201982	0.579306391259511	-0.574802781834828	0.86676704019567	0.783568781876485
-0.614580039086864	-0.614580039086864	-0.614580039086864	0.74075563245388	0.823963961757444	-0.614580039086864	-0.614580039086864	-0.614580039086864	2.12276064030987
0.0143404177627624	1.30231140980251	-1.30029664036476	0.407931553218387	0.749790520463719	-0.571246393524874	0.0842055109127445	-1.63095585985323	0.943919481582754
-0.811866204971389	-0.811866204971389	-0.811866204971389	-0.262523159709726	0.176951276499605	-0.811866204971389	0.637226080442144	0.565758150281888	2.13005247237165
-0.333333333333333	-0.333333333333333	-0.333333333333333	-0.333333333333333	-0.333333333333333	-0.333333333333333	-0.333333333333333	-0.333333333333333	2.66666666666667
-0.386631971011169	2.63603011408029	0.0703936829978956	-0.386631971011169	-0.386631971011169	-0.386631971011169	-0.386631971011169	-0.386631971011169	-0.386631971011169
-0.649457356112213	-0.649457356112213	-0.649457356112213	-0.174275007693981	-0.649457356112213	2.14190561989343	1.11634371640492	0.163312451956682	-0.649457356112213
-0.333333333333333	-0.333333333333333	2.66666666666667	-0.333333333333333	-0.333333333333333	-0.333333333333333	-0.333333333333333	-0.333333333333333	-0.333333333333333
0.256672163779991	2.60138304495858	-0.40829360124837	-0.40829360124837	-0.40829360124837	-0.40829360124837	-0.40829360124837	-0.40829360124837	-0.40829360124837
-0.503945102090886	1.75287571489179	-0.503945102090886	-0.503945102090886	-0.503945102090886	-0.503945102090886	1.77473999974441	-0.503945102090886	-0.503945102090886
-0.654950263288731	0.851755350547315	-0.654950263288731	-0.512013235144285	-0.654950263288731	-0.654950263288731	1.99685161706271	0.938157583977913	-0.654950263288731
-0.143395210056882	-0.25751883591207	-0.997722540056932	0.456553757639782	2.37212415049882	-0.0788673655312853	-0.0815338053877149	-0.997722540056932	-0.27191761113679
2.63857872578541	-0.401093835009224	-0.401093835009224	-0.267218100185666	-0.401093835009224	-0.401093835009224	-0.401093835009224	0.0352023844555971	-0.401093835009224
-0.491175784533065	-0.491175784533065	-0.491175784533065	-0.491175784533065	-0.491175784533065	-0.491175784533065	-0.491175784533065	1.27161665163199	2.16661384009946
-0.333333333333333	-0.333333333333333	-0.333333333333333	2.66666666666667	-0.333333333333333	-0.333333333333333	-0.333333333333333	-0.333333333333333	-0.333333333333333
-0.932166461111129	-0.932166461111129	-0.932166461111129	0.0773891931988508	1.38826494507098	1.32320113639384	0.916285677208148	-0.932166461111129	0.0235248925726977
-0.333333333333333	-0.333333333333333	-0.333333333333333	2.66666666666667	-0.333333333333333	-0.333333333333333	-0.333333333333333	-0.333333333333333	-0.333333333333333
-0.551871714119901	-0.551871714119901	-0.551871714119901	1.89075172151011	-0.551871714119901	-0.32574238296114	-0.423340655607492	-0.551871714119901	1.61768988765802
-0.496492355136559	-1.31678922548751	-0.595696007857805	-1.13118239136389	0.963294728186292	0.873691428954199	0.415007873361341	-0.275684224886044	1.56385017422996
-0.333333333333333	-0.333333333333333	-0.333333333333333	-0.333333333333333	-0.333333333333333	-0.333333333333333	-0.333333333333333	2.66666666666667	-0.333333333333333
-1.00479070662752	0.237404398156877	-0.974922554687667	-0.0239419313168698	-0.927986887353606	1.19425197994443	1.7260117564451	-0.700775588668267	0.474749534107525
-0.535518948622273	0.854329609636753	-0.597384809235492	-0.423520407856965	-0.996846271298428	1.14285918370357	1.70498519306851	-1.11311142314051	-0.0357921262551561
-0.940846532595597	0.663931759853946	-0.940846532595597	0.106072639248355	-0.940846532595597	-0.509385702222822	0.886862077648532	-0.267788970258833	1.94284779351762
-0.877772033690488	-0.877772033690488	-0.877772033690488	1.42186862542383	1.63572667373201	0.409109439046723	0.184051842074032	-0.139668445514648	-0.877772033690488
-1.05822169853149	-1.05822169853149	-1.05822169853149	-0.0437937971224034	2.00052909777825	0.615424334392651	0.166345315998091	-0.0416604051110278	0.477820549658926
-0.803725160383037	-0.803725160383037	-0.803725160383037	0.897057544634551	-0.41492911398673	0.79039196263282	-0.803725160383037	-0.010666558200173	1.95304680645168
-0.333333333333333	-0.333333333333333	-0.333333333333333	-0.333333333333333	-0.333333333333333	-0.333333333333333	-0.333333333333333	-0.333333333333333	2.66666666666667
-1.042215403206	-1.042215403206	-1.042215403206	-0.709408119166375	0.11407657082911	0.454884029965844	1.23410108442401	0.553552856163489	1.47943978740194
-0.475271875137236	-0.475271875137236	-0.475271875137236	2.3285358840109	-0.475271875137236	-0.475271875137236	-0.475271875137236	-0.475271875137236	0.998367241949754
2.66666666666667	-0.333333333333333	-0.333333333333333	-0.333333333333333	-0.333333333333333	-0.333333333333333	-0.333333333333333	-0.333333333333333	-0.333333333333333
-0.333333333333333	-0.333333333333333	-0.333333333333333	-0.333333333333333	-0.333333333333333	-0.333333333333333	-0.333333333333333	-0.333333333333333	2.66666666666667
2.55619159526209	0.434120583881356	-0.427187454163349	-0.427187454163349	-0.427187454163349	-0.427187454163349	-0.427187454163349	-0.427187454163349	-0.427187454163349
-0.0751984840138434	-0.53118929133183	0.931181227575678	2.33115300442915	-0.53118929133183	-0.53118929133183	-0.53118929133183	-0.53118929133183	-0.53118929133183
-0.8127107917962	-0.8127107917962	-0.8127107917962	0.89495961272315	0.945091098677185	-0.8127107917962	1.62719929586027	0.59630395172039	-0.8127107917962
1.06821440277868	0.200571652618472	-0.725198362303542	2.13316988653401	-0.390299992850186	-0.110862499866813	-0.725198362303542	-0.725198362303542	-0.725198362303542
-0.896090712867406	-0.896090712867406	-0.896090712867406	-0.896090712867406	1.76711222126769	1.08064272873176	-0.205887509027868	0.545655237656759	0.39684017284128
-0.175457084632064	1.96415940030362	-0.366913295522371	-0.509305519220734	-1.04314303203744	-0.442642493144721	0.947148274487982	0.669296781803163	-1.04314303203744
0.553596811291549	0.202665499316752	1.53545782245508	-1.15306002506005	-1.10239365023086	0.278931726691214	0.969594415152251	0.0309331551588728	-1.31572575477481
-0.977596941212577	-0.803730818552839	0.388798783493709	1.54186184235983	-0.977596941212577	-0.406932060090123	-0.0197332715902156	1.61759493873309	-0.362665531928288
-0.474697790983971	2.33295296377965	0.989931573108145	-0.474697790983971	-0.474697790983971	-0.474697790983971	-0.474697790983971	-0.474697790983971	-0.474697790983971
-0.333333333333333	-0.333333333333333	-0.333333333333333	2.66666666666667	-0.333333333333333	-0.333333333333333	-0.333333333333333	-0.333333333333333	-0.333333333333333
1.43445917770045	1.82588539637488	-0.258699193268625	-0.794643811480883	-0.794643811480883	0.0937977148291885	-0.794643811480883	0.083132150287651	-0.794643811480883
-0.474697790983971	-0.474697790983971	-0.474697790983971	0.989931573108145	-0.474697790983971	-0.474697790983971	-0.474697790983971	-0.474697790983971	2.33295296377965
1.49697674252514	0.341221332625778	1.72364773892903	-0.688665006329308	-0.830534382902096	-0.830534382902096	0.0580159230011537	-0.572396118762136	-0.697731846185464
0.367990762730035	0.788246880166655	2.10714710658894	-0.523186867011833	-0.884777790390041	-0.797846639194395	0.339724805592801	-0.794646719518482	-0.602651538963681
-0.561709322134546	2.0454563773108	1.22351645447011	-0.715323013100229	-0.809198046468147	-0.452899624367187	0.29916740431897	-0.595312317033289	-0.433697912996476
-1.01875219110717	-0.588316055911626	-1.01875219110717	-1.01875219110717	1.20223426112856	1.3494466196341	0.239486771626764	-0.226152318863581	1.07955729570728
0.400966386981146	2.21091455555305	-0.690655269196426	0.124727980581545	-0.777579709820239	-0.577600168507787	-0.56640131419429	-0.834107260164559	0.709734798767572
1.6217160277902	1.23030002195966	0.868746817663864	-0.877160543493101	-0.877160543493101	-0.877160543493101	-0.133790091002934	-0.0783306024383873	-0.877160543493101
-1.00780754177243	-1.00780754177243	-1.00780754177243	0.326949380651436	0.585581864620904	1.21483203180435	0.636241835707706	1.26762505430533	-1.00780754177243
-0.333333333333333	-0.333333333333333	-0.333333333333333	2.66666666666667	-0.333333333333333	-0.333333333333333	-0.333333333333333	-0.333333333333333	-0.333333333333333
-0.596216809126931	2.44192913147783	-0.596216809126931	-0.12318969848687	-0.596216809126931	-0.596216809126931	0.219181671333782	0.44316294130991	-0.596216809126931
-0.333333333333333	-0.333333333333333	2.66666666666667	-0.333333333333333	-0.333333333333333	-0.333333333333333	-0.333333333333333	-0.333333333333333	-0.333333333333333
-0.333333333333333	-0.333333333333333	-0.333333333333333	2.66666666666667	-0.333333333333333	-0.333333333333333	-0.333333333333333	-0.333333333333333	-0.333333333333333
-0.618082327435912	-0.618082327435912	-0.618082327435912	1.86035076751635	-0.479947149559295	-0.196210027434353	1.62194758407679	-0.333811864855848	-0.618082327435912
2.66666666666667	-0.333333333333333	-0.333333333333333	-0.333333333333333	-0.333333333333333	-0.333333333333333	-0.333333333333333	-0.333333333333333	-0.333333333333333
0.608688690137984	-0.444072531531745	-0.444072531531745	-0.444072531531745	-0.444072531531745	-0.444072531531745	-0.444072531531745	-0.444072531531745	2.49981903058422
-0.333333333333333	-0.333333333333333	-0.333333333333333	2.66666666666667	-0.333333333333333	-0.333333333333333	-0.333333333333333	-0.333333333333333	-0.333333333333333
2.65462924938458	-0.36770082302259	-0.080723488226428	-0.36770082302259	-0.36770082302259	-0.36770082302259	-0.36770082302259	-0.36770082302259	-0.36770082302259
-0.333333333333333	-0.333333333333333	-0.333333333333333	-0.333333333333333	-0.333333333333333	-0.333333333333333	-0.333333333333333	-0.333333333333333	2.66666666666667
0.710439161458401	2.30492772149557	-0.575817161889305	-0.575817161889305	-0.575817161889305	0.439536088381853	-0.575817161889305	-0.575817161889305	-0.575817161889305
1.2415544637307	2.09067104398528	0.10175412955731	-0.432143921218342	-0.666824383097748	-0.334538183663952	-0.666824383097748	-0.666824383097748	-0.666824383097748
-0.333333333333333	-0.333333333333333	-0.333333333333333	-0.333333333333333	-0.333333333333333	-0.333333333333333	-0.333333333333333	-0.333333333333333	2.66666666666667
-0.333333333333333	-0.333333333333333	-0.333333333333333	-0.333333333333333	-0.333333333333333	-0.333333333333333	-0.333333333333333	-0.333333333333333	2.66666666666667
-0.189266291977996	0.733895750202717	-1.11136171134856	1.64479163006676	-0.955101469662286	0.478972898578002	0.0837891474191877	-1.3678844971885	0.682164543910673
-0.469145680664179	-0.469145680664179	0.911625255947669	-0.469145680664179	2.37239450870157	-0.469145680664179	-0.469145680664179	-0.469145680664179	-0.469145680664179
-0.333333333333333	-0.333333333333333	-0.333333333333333	-0.333333333333333	-0.333333333333333	-0.333333333333333	-0.333333333333333	-0.333333333333333	2.66666666666667
0.698589784650135	-0.930840664022704	0.667654607555855	0.247362891171502	1.82772374859135	0.137489675974578	-1.10205086828587	-1.20285687640344	-0.343072299231389
-0.333333333333333	-0.333333333333333	-0.333333333333333	2.66666666666667	-0.333333333333333	-0.333333333333333	-0.333333333333333	-0.333333333333333	-0.333333333333333
-0.681967853936243	1.22403423049448	0.667805866179636	-0.376388896359634	-0.681967853936243	-0.681967853936243	-0.681967853936243	-0.681967853936243	1.89438806936672
-0.396288591719356	-0.396288591719356	-0.396288591719356	-0.396288591719356	-0.396288591719356	-0.396288591719356	-0.396288591719356	0.151475047171329	2.62254509486417
0.273129291439046	0.0304596345844367	2.55475740577755	-0.5802145568409	-0.421812605003935	-0.462346437797232	-0.378612072684763	-0.435146102633309	-0.5802145568409
-0.333333333333333	-0.333333333333333	-0.333333333333333	2.66666666666667	-0.333333333333333	-0.333333333333333	-0.333333333333333	-0.333333333333333	-0.333333333333333
-0.333333333333333	2.66666666666667	-0.333333333333333	-0.333333333333333	-0.333333333333333	-0.333333333333333	-0.333333333333333	-0.333333333333333	-0.333333333333333
-0.495433409888549	0.356242753289075	-0.495433409888549	2.52836361278968	-0.495433409888549	-0.495433409888549	-0.495433409888549	-0.495433409888549	0.0879940932525408
-0.420232780461486	-0.420232780461486	-0.420232780461486	2.57472571582241	-0.420232780461486	-0.420232780461486	-0.420232780461486	-0.420232780461486	0.366903747407998
-0.411835352736178	-0.158512168139463	-0.411835352736178	2.63764247784069	-0.411835352736178	-0.411835352736178	-0.411835352736178	-0.411835352736178	-0.00811819328415102
0.360147251389814	-0.419519996683104	2.5764927253919	-0.419519996683104	-0.419519996683104	-0.419519996683104	-0.419519996683104	-0.419519996683104	-0.419519996683104
-0.333333333333333	-0.333333333333333	-0.333333333333333	2.66666666666667	-0.333333333333333	-0.333333333333333	-0.333333333333333	-0.333333333333333	-0.333333333333333
0.683822128847477	2.4217293172389	0.0108430334961501	-0.317647555043008	-0.559749384907907	-0.559749384907907	-0.559749384907907	-0.559749384907907	-0.559749384907907
-0.707824695355166	-0.707824695355166	-0.707824695355166	2.09496908954291	-0.707824695355166	-0.271538241302526	-0.459813447024509	0.383958154823019	1.08372322538178
0.589724543330397	-1.65391898401273	-0.981412568994976	0.884112759896454	1.73954518629493	-0.19584401283229	-0.13504644636756	0.0478795650131602	-0.295040042327374
1.41709256177022	-0.497315921614965	-0.497315921614965	-0.497315921614965	-0.497315921614965	-0.497315921614965	-0.497315921614965	-0.497315921614965	2.06411888953456
-0.721506730739565	-0.142286460821824	-0.721506730739565	-0.471897995636893	2.17406126685106	-0.721506730739565	0.477468560950198	-0.721506730739565	0.848681551615711
-0.333333333333333	-0.333333333333333	-0.333333333333333	-0.333333333333333	-0.333333333333333	-0.333333333333333	-0.333333333333333	-0.333333333333333	2.66666666666667
-0.651741649950301	0.48310297954767	-0.651741649950301	2.16830459102022	-0.651741649950301	0.918802256944213	-0.651741649950301	-0.651741649950301	-0.31150157776059
-1.03628368949322	-1.03628368949322	-0.652810723592228	1.0037498217325	-0.0810679983545904	1.48802444348229	1.00054976916587	-1.03628368949322	0.350405756045828
-1.06242848290895	-0.82028865798894	-0.415477805314294	0.219739224376751	1.61657667253867	1.14563071349821	-0.133336907995602	-1.24536672067892	0.694951964473075
-0.69012243868643	-0.451192877224667	-0.48799229628909	0.360527641848552	2.06183411743565	0.0357327692364691	-0.277328955268117	-1.38717810125456	0.835720140202191
-0.622721280185141	-0.622721280185141	-0.622721280185141	-0.622721280185141	-0.622721280185141	1.6601358277362	1.65533654860251	-0.622721280185141	0.420855304772125
-0.756340731674099	-0.756340731674099	-0.756340731674099	0.124209838877139	1.88264426111059	-0.756340731674099	0.937025750155205	-0.756340731674099	0.837823808227567
-0.330149474368871	2.65612985841192	-0.339216584327306	-0.242678531240447	-0.424020730409132	-0.424020730409132	-0.424020730409132	-0.161074541614538	-0.310948535633364
-0.517925752005209	-0.54779240864258	-0.54779240864258	0.450073922938167	-0.54779240864258	-0.348325808957279	0.099674040603292	2.49273990367267	-0.532859080323895
-0.344904569951974	-0.344904569951974	-0.344904569951974	-0.251049761705294	-0.344904569951974	-0.344904569951974	-0.344904569951974	2.6653817513691	-0.344904569951974
-0.333333333333333	-0.333333333333333	-0.333333333333333	2.66666666666667	-0.333333333333333	-0.333333333333333	-0.333333333333333	-0.333333333333333	-0.333333333333333
1.77712953867273	-0.795228133901871	0.861897159212222	-0.50668459235867	1.1419070655157	-0.093336635434492	-0.795228133901871	-0.795228133901871	-0.795228133901871
-0.925268711345057	-0.925268711345057	-0.925268711345057	-0.808461907395713	-0.493776910454559	1.10418283672459	0.496680783307685	1.23219029310743	1.24499103874572
-0.333333333333333	-0.333333333333333	-0.333333333333333	2.66666666666667	-0.333333333333333	-0.333333333333333	-0.333333333333333	-0.333333333333333	-0.333333333333333
-0.333333333333333	-0.333333333333333	-0.333333333333333	2.66666666666667	-0.333333333333333	-0.333333333333333	-0.333333333333333	-0.333333333333333	-0.333333333333333
-0.538242708448441	1.61852065351231	-0.492376820928999	1.892649330082	-0.538242708448441	-0.327579620423096	-0.538242708448441	-0.538242708448441	-0.538242708448441
0.633035915610422	-0.364342333755183	-0.11739787950049	-1.49239313450826	-0.346208183766717	1.58027857383145	0.719439806731935	0.669304215587353	-1.2817169802305
-0.333333333333333	-0.333333333333333	-0.333333333333333	2.66666666666667	-0.333333333333333	-0.333333333333333	-0.333333333333333	-0.333333333333333	-0.333333333333333
-0.36190893825275	-0.36190893825275	-0.36190893825275	-0.36190893825275	-0.36190893825275	-0.245657245906336	-0.246190510550128	-0.36190893825275	2.66330138597295
-0.333333333333333	-0.333333333333333	-0.333333333333333	-0.333333333333333	-0.333333333333333	-0.333333333333333	-0.333333333333333	-0.333333333333333	2.66666666666667
-0.333333333333333	-0.333333333333333	-0.333333333333333	-0.333333333333333	-0.333333333333333	-0.333333333333333	-0.333333333333333	-0.333333333333333	2.66666666666667
0.883823055747891	-1.04970656228838	-1.04970656228838	-1.00756895130221	-0.316298776136692	1.32653466484309	0.833684632549157	1.01823670091896	-0.638998202043436
0.276852472697133	-0.285267081242295	-0.580726505229433	-1.04684841238604	-1.08418083057936	1.30989381613231	0.820839137799806	1.45015704448721	-0.860719641679338
-0.333333333333333	-0.333333333333333	2.66666666666667	-0.333333333333333	-0.333333333333333	-0.333333333333333	-0.333333333333333	-0.333333333333333	-0.333333333333333
-0.858311575963636	-1.1047457378789	1.23957924397732	0.399996190179436	-0.490793962198237	0.581354664316208	-0.240092542067993	1.57775945751471	-1.1047457378789
-0.333333333333333	-0.333333333333333	-0.333333333333333	-0.333333333333333	-0.333333333333333	-0.333333333333333	-0.333333333333333	-0.333333333333333	2.66666666666667
-0.333333333333333	-0.333333333333333	-0.333333333333333	-0.333333333333333	-0.333333333333333	-0.333333333333333	-0.333333333333333	-0.333333333333333	2.66666666666667
1.21645479073473	-1.30711560372242	0.922607096874656	0.274648933462686	0.386108403547544	0.909807923276394	-0.0570629822922474	-0.894875554078423	-1.45057300780293
0.166439734763256	-0.414292141496864	2.61788549708444	-0.414292141496864	-0.414292141496864	-0.414292141496864	-0.414292141496864	-0.414292141496864	-0.298572382866518
-0.333333333333333	-0.333333333333333	-0.333333333333333	2.66666666666667	-0.333333333333333	-0.333333333333333	-0.333333333333333	-0.333333333333333	-0.333333333333333
-0.475206015090207	-0.412805225229877	-1.25174917779654	0.593074173715274	0.120534859046449	-0.291737026099151	1.33761693136503	1.55468634566549	-1.17441486557647
-0.333333333333333	-0.333333333333333	-0.333333333333333	2.66666666666667	-0.333333333333333	-0.333333333333333	-0.333333333333333	-0.333333333333333	-0.333333333333333
-0.727055063108564	-0.727055063108564	-0.727055063108564	2.18229112022463	-0.727055063108564	0.502283699968067	0.548150569219516	-0.671054815766679	0.346549678788728
-0.499361402804625	-0.499361402804625	-0.499361402804625	2.55796782196217	-0.499361402804625	0.352445082183612	-0.195868672711759	-0.499361402804625	-0.217737217410893
-0.333333333333333	-0.333333333333333	-0.333333333333333	2.66666666666667	-0.333333333333333	-0.333333333333333	-0.333333333333333	-0.333333333333333	-0.333333333333333
-0.333333333333333	-0.333333333333333	-0.333333333333333	2.66666666666667	-0.333333333333333	-0.333333333333333	-0.333333333333333	-0.333333333333333	-0.333333333333333
-0.411383643236158	0.284626280389411	-0.411383643236158	2.59505922226371	-0.411383643236158	-0.411383643236158	-0.411383643236158	-0.411383643236158	-0.411383643236158
-0.458700379325417	-0.458700379325417	-0.443232575836537	2.44497969631129	-0.458700379325417	0.750455155477747	-0.458700379325417	-0.458700379325417	-0.458700379325417
-0.76572966918352	-0.554551108402737	-0.712401749794434	-0.88838388377842	-0.190321418975275	0.791445576977812	1.15834166237473	1.83187328425889	-0.670272693477055
-0.333333333333333	-0.333333333333333	-0.333333333333333	2.66666666666667	-0.333333333333333	-0.333333333333333	-0.333333333333333	-0.333333333333333	-0.333333333333333
-0.79476118035143	0.718905963674836	-0.79476118035143	2.29977608872552	-0.79476118035143	0.140746984067904	-0.26193754508637	-0.455546133275776	-0.0576618170518179
0.0325324658124784	2.0612783666431	-0.982373803714514	0.730113863889886	-0.982373803714514	-0.253326578047988	0.493853497415657	-0.117330204569595	-0.982373803714514
-0.371703832130271	2.65573854040524	-0.371703832130271	-0.330100501429466	-0.371703832130271	-0.095415046194155	-0.371703832130271	-0.371703832130271	-0.371703832130271
-0.354576629040443	-0.354576629040443	-0.354576629040443	-0.180191766195185	-0.354576629040443	-0.354576629040443	-0.354576629040443	-0.354576629040443	2.66222816947828
-1.0987048136341	-1.11043792150851	-1.09177161352649	1.66870867547253	0.830858108622172	-0.321119755411421	-0.121123598461144	0.59139604336704	0.652194875079924
-0.333333333333333	-0.333333333333333	-0.333333333333333	-0.333333333333333	-0.333333333333333	-0.333333333333333	-0.333333333333333	-0.333333333333333	2.66666666666667
-0.299240241873681	-1.74743499532652	-0.68009145880382	0.385651862521696	2.03974097134573	0.274170203784442	-0.0677424433475177	0.0682758484132464	0.0266702532864243
-0.333333333333333	-0.333333333333333	-0.333333333333333	-0.333333333333333	-0.333333333333333	-0.333333333333333	-0.333333333333333	-0.333333333333333	2.66666666666667
-0.806972470653946	-0.806972470653946	-0.806972470653946	1.205925152775	-0.806972470653946	1.85555665922345	-0.251745542728792	0.625630342417104	-0.207476729070975
0.843293158243355	1.60599048407554	1.46731824301514	-0.652766980889007	-0.652766980889007	-0.652766980889007	-0.652766980889007	-0.652766980889007	-0.652766980889007
-1.32693175826145	0.237263196538153	-1.53652214940916	1.03615990376277	-0.5797660127196	0.605246326034139	0.253262463037978	1.40467634214208	-0.0933883111249064
-0.333333333333333	2.66666666666667	-0.333333333333333	-0.333333333333333	-0.333333333333333	-0.333333333333333	-0.333333333333333	-0.333333333333333	-0.333333333333333
0.525822842157267	-0.480073351100643	-0.480073351100643	-0.158463910732393	-0.480073351100643	-0.480073351100643	-0.480073351100643	-0.480073351100643	2.51308117517899
-0.611853292503669	-0.611853292503669	-0.611853292503669	1.8649525393107	-0.611853292503669	0.335348937750923	1.4708182779604	-0.611853292503669	-0.611853292503669
-0.53284981592852	-0.28005429604962	-0.893376759890834	-1.39043461754302	-0.0800578404492244	0.90765798827593	1.28951788750229	1.47298130277305	-0.493383848690042
-1.1727175391157	-1.1727175391157	-1.1727175391157	0.0992572955037281	0.478449793371407	1.48482988264892	0.705111975641116	0.946173873019724	-0.195670202837799
-0.672479561028687	-0.739674188062482	-1.62813647884265	-0.517291970022067	-0.250646624649868	1.49428051546581	0.796203001281388	0.779137699177567	0.738607606680993
-0.524627430800552	-0.672345545210511	-0.12680175083727	-0.672345545210511	-0.672345545210511	-0.294251165727982	-0.486231386621791	1.92685333433511	1.522095035284
-1.04393961026297	-1.04393961026297	-1.04393961026297	-1.03167121584237	0.844326313603174	1.16970546997559	0.843792905150105	0.754713693487492	0.550951664414931
-0.788690001368729	-0.788690001368729	-0.788690001368729	-0.788690001368729	-0.788690001368729	1.02239348486972	1.56155879835237	1.17065061360185	0.188847110019694
1.02026655939081	2.20060165833289	-0.583026394707643	-0.583026394707643	-0.583026394707643	-0.583026394707643	-0.583026394707643	-0.583026394707643	0.277290150522167
-0.401486566613666	-0.401486566613666	-0.401486566613666	2.61401829371149	-0.401486566613666	-0.401486566613666	-0.401486566613666	-0.401486566613666	0.196387672584159
-0.333333333333333	-0.333333333333333	-0.333333333333333	-0.333333333333333	-0.333333333333333	2.66666666666667	-0.333333333333333	-0.333333333333333	-0.333333333333333
-0.333333333333333	-0.333333333333333	-0.333333333333333	2.66666666666667	-0.333333333333333	-0.333333333333333	-0.333333333333333	-0.333333333333333	-0.333333333333333
-0.0891226195160686	-0.168053024566204	-0.346713063024283	0.129002621467077	2.45798288399372	0.205266458779033	-0.885893059684333	-0.885893059684333	-0.416577137764606
-0.333333333333333	-0.333333333333333	-0.333333333333333	2.66666666666667	-0.333333333333333	-0.333333333333333	-0.333333333333333	-0.333333333333333	-0.333333333333333
-0.333333333333333	-0.333333333333333	-0.333333333333333	2.66666666666667	-0.333333333333333	-0.333333333333333	-0.333333333333333	-0.333333333333333	-0.333333333333333
-0.333333333333333	-0.333333333333333	-0.333333333333333	-0.333333333333333	-0.333333333333333	-0.333333333333333	-0.333333333333333	-0.333333333333333	2.66666666666667
-0.502644648499856	-0.502644648499856	-0.502644648499856	-0.502644648499856	-0.502644648499856	-0.502644648499856	-0.502644648499856	1.61525408914884	1.90325845035013
-0.0906050607443524	-0.277800212406489	1.31895843168593	-0.232468053172069	0.154188599121519	1.63361694872485	-1.11244526184023	0.084323741948471	-1.47776913331762
-1.37747844442114	-0.702338022184532	-1.25695574661271	1.07723827244704	-0.33597035229784	1.23935729958759	1.00471133925259	0.448493756003942	-0.0970581017749315
-0.427706384129117	-1.76434069030178	0.00539299999386809	0.834255614436133	1.67431907501951	0.693444977233586	0.152070747079854	-0.485310735711977	-0.682125603620083
-1.14129540099826	-0.985025814185219	-1.31996540639884	0.433667363025353	0.109927980105497	0.35046580827165	1.76329220918549	0.0469934707405169	0.741939790253816
-0.333333333333333	-0.333333333333333	-0.333333333333333	-0.333333333333333	-0.333333333333333	-0.333333333333333	-0.333333333333333	-0.333333333333333	2.66666666666667
-0.628379942235859	0.163688144907616	-0.628379942235859	2.38414568482565	0.0340770033750472	-0.628379942235859	-0.628379942235859	-0.628379942235859	0.559988878070984
2.19033216889675	0.19946048969257	0.346655931283877	-0.62291404267626	-0.719444386618386	-0.719444386618386	-0.719444386618386	-0.719444386618386	0.76424299927661
-0.554158773793465	-0.554158773793465	-0.554158773793465	1.25586409877873	-0.554158773793465	-0.554158773793465	-0.554158773793465	-0.0699216587977205	2.13901020277978
-1.02076936830505	-0.781309887443521	-1.02076936830505	1.23836283866475	-0.840508110997263	1.27836163836322	1.1626317779023	-0.207460441102751	0.191460921223361
0.438413374734699	2.52541037636107	-0.583484467104331	-0.202672849634045	-0.248007565999556	-0.468814302179805	-0.583484467104331	-0.583484467104331	-0.293875631969366
-0.333333333333333	-0.333333333333333	-0.333333333333333	2.66666666666667	-0.333333333333333	-0.333333333333333	-0.333333333333333	-0.333333333333333	-0.333333333333333
-0.333333333333333	-0.333333333333333	-0.333333333333333	2.66666666666667	-0.333333333333333	-0.333333333333333	-0.333333333333333	-0.333333333333333	-0.333333333333333
-1.15413579549233	-1.14560244395449	-1.17280250198134	0.359467433531344	-0.37706747107813	0.916268621375145	0.814401737392228	1.4533364337877	0.306133986419868
-0.598211449052256	-0.666470124696887	-0.666470124696887	-0.666470124696887	-0.666470124696887	0.912545020488685	1.37809051922121	1.63992653282679	-0.666470124696887
-0.463122802536542	-0.463122802536542	-0.444989011419948	0.520902038937459	-0.363920298192822	-0.463122802536542	-0.387387557284885	-0.463122802536542	2.52788603810638
-0.506145085033867	-0.506145085033867	-0.506145085033867	-0.496011516418858	-0.506145085033867	-0.506145085033867	-0.419743078948001	1.30029685702062	2.14618316351558
0.685895444394796	-1.30938827059815	-0.379215910547978	-0.56535705370022	1.22511806825416	1.23098498107557	0.741364438342742	-0.336014097953905	-1.29338759926701
2.20625645423405	-0.672945548443254	0.278433664888161	-0.640948489698924	0.910375575088681	-0.672945548443254	-0.672945548443254	-0.672945548443254	-0.0623350107389547
-0.333333333333333	-0.333333333333333	-0.333333333333333	2.66666666666667	-0.333333333333333	-0.333333333333333	-0.333333333333333	-0.333333333333333	-0.333333333333333
-0.604982864631606	-0.604982864631606	-0.604982864631606	-0.483369929852604	-0.604982864631606	-0.604982864631606	2.095571033553	1.22934556828502	0.18336765117263
-0.494537600955808	-0.494537600955808	-0.494537600955808	-0.314797332088346	-0.494537600955808	-0.494537600955808	-0.494537600955808	0.917250208219775	2.36477272960343
-0.608639739502598	-0.608639739502598	-0.608639739502598	2.0593002598088	-0.40755749645174	-0.608639739502598	-0.608639739502598	0.0740798125003173	1.31737612165563
-0.47978285179057	-0.47978285179057	-0.47978285179057	2.29118976536814	-0.47978285179057	-0.47978285179057	-0.47978285179057	-0.47978285179057	1.06729019716583
-0.535104446351293	-0.535104446351293	-0.535104446351293	-0.440161781266038	2.06035065648496	-0.535104446351293	-0.359087145912336	1.41442050244988	-0.535104446351293
-0.820363949562105	-0.820363949562105	-0.820363949562105	-0.820363949562105	-0.820363949562105	0.831979302745244	0.612235784362214	1.46400859712362	1.19359606357945
-0.890226700578508	-0.890226700578508	-0.890226700578508	-0.0155265208062547	0.746636013885544	-0.682752084766675	-0.319004814885774	1.76320829598671	1.17811921232198
1.43503750112427	-0.369632667107655	-0.785069446378539	0.875077785804083	-0.785069446378539	-0.785069446378539	-0.362699832537024	-0.785069446378539	1.56249499823049
0.226106616116841	-0.501464765128331	0.330654996413069	-0.683357610439625	0.306118131649668	-0.683357610439625	-0.683357610439625	-0.683357610439625	2.37201546270726
-0.333333333333333	-0.333333333333333	-0.333333333333333	2.66666666666667	-0.333333333333333	-0.333333333333333	-0.333333333333333	-0.333333333333333	-0.333333333333333
2.66666666666667	-0.333333333333333	-0.333333333333333	-0.333333333333333	-0.333333333333333	-0.333333333333333	-0.333333333333333	-0.333333333333333	-0.333333333333333
0.557891728438692	1.56124337730076	1.67646079152415	-0.450794059970751	-0.668960367458568	-0.668960367458568	-0.668960367458568	-0.668960367458568	-0.668960367458568
-0.333333333333333	-0.333333333333333	-0.333333333333333	-0.333333333333333	-0.333333333333333	-0.333333333333333	-0.333333333333333	-0.333333333333333	2.66666666666667
-0.942530460466879	-0.942530460466879	-0.942530460466879	-0.162738219595199	1.70300272333855	1.13069282289032	0.812268768307285	0.0292762856810014	-0.68491099922131
-0.646976411036301	-0.646976411036301	-0.646976411036301	-0.152588776187806	2.05962256076101	-0.646976411036301	-0.646976411036301	1.28044204888005	0.0474062217282516
-0.333333333333333	-0.333333333333333	-0.333333333333333	-0.333333333333333	2.66666666666667	-0.333333333333333	-0.333333333333333	-0.333333333333333	-0.333333333333333
-0.355967673112456	-0.355967673112456	-0.355967673112456	-0.355967673112456	-0.355967673112456	-0.169835750148212	-0.355967673112456	-0.355967673112456	2.66160946193538
2.66666666666667	-0.333333333333333	-0.333333333333333	-0.333333333333333	-0.333333333333333	-0.333333333333333	-0.333333333333333	-0.333333333333333	-0.333333333333333
-0.333333333333333	-0.333333333333333	-0.333333333333333	2.66666666666667	-0.333333333333333	-0.333333333333333	-0.333333333333333	-0.333333333333333	-0.333333333333333
0.699209123961698	-1.75575624415096	-0.0218669520079554	-0.281603674639036	1.32641730838501	1.25281634796798	-0.926945429020161	0.0965345930107302	-0.388805073507306
-0.528339156846487	-0.528339156846487	-0.528339156846487	-0.477679744588582	-0.528339156846487	2.2158012166186	-0.275575352528095	-0.528339156846487	1.1791496647305
-0.65700601877393	-0.375406613956242	-0.180207026525798	2.37978756272592	-0.736472517481952	0.777124283413125	-0.306073427164008	-0.244740223463185	-0.65700601877393
2.28426967227121	0.536976715538967	0.673517312890449	-0.594816829694801	-0.594816829694801	-0.594816829694801	-0.594816829694801	-0.520679552226614	-0.594816829694801
-0.356974972758788	-0.356974972758788	-0.356974972758788	-0.1623098357215	-0.356974972758788	-0.356974972758788	-0.356974972758788	-0.356974972758788	2.66113464503303
-0.377587877106502	-0.377587877106502	-0.377587877106502	2.65538141258937	-0.377587877106502	-0.101330080014457	-0.377587877106502	-0.288524069935901	-0.377587877106502
-0.48909870332892	-0.48909870332892	-0.48909870332892	2.46807003784261	0.66017066316786	-0.48909870332892	-0.48909870332892	-0.19364848103694	-0.48909870332892
-0.659582598004613	1.0230018841031	-0.373729893595822	-0.659582598004613	-0.659582598004613	0.572357228831778	2.076283770684	-0.659582598004613	-0.659582598004613
-1.07136980016919	-0.681005094482853	0.66713968143935	1.13536401421613	0.626610012542955	-1.18709267057074	0.812726518396138	-1.18709267057074	0.884720009198946
-0.533479683093235	-0.533479683093235	-0.533479683093235	0.898061666029206	-0.533479683093235	-0.533479683093235	2.34187032179465	-0.533479683093235	-0.0390538892644337
-0.613821453015438	-1.18130110488605	-1.56104312756639	0.463536532678775	0.870479177770203	1.43582544749093	0.84967870180878	-0.125810286228208	-0.137543888052601
-0.437862961388663	-0.437862961388663	-0.437862961388663	0.542395410148928	-0.437862961388663	-0.437862961388663	-0.437862961388663	-0.437862961388663	2.52264531957171
2.01685004369263	-0.155119522147752	1.11830628763051	-1.05366327820988	-0.121524117618426	-0.133255846184223	-0.0644652559575077	-0.472409453813608	-1.13471885739175
-0.333333333333333	-0.333333333333333	-0.333333333333333	-0.333333333333333	-0.333333333333333	-0.333333333333333	-0.333333333333333	-0.333333333333333	2.66666666666667
-0.304060346370786	-0.105126301785572	0.505542548214615	-0.103526296065048	-1.02726293204786	1.57914638668656	-1.02726293204786	1.44741258236338	-0.964862708947408
-1.19861694266337	-1.19861694266337	0.0176031860738277	0.857221818807313	-1.19861694266337	-0.149893796568049	0.89989620928932	0.685457397117235	1.28556601327046
-0.447439489858544	-0.447439489858544	-0.447439489858544	2.53517437048593	-0.447439489858544	-0.349832491209932	-0.447439489858544	-0.447439489858544	0.499295059875262
-0.36475378204737	-0.36475378204737	-0.36475378204737	-0.103411104739669	-0.36475378204737	2.65668757907126	-0.36475378204737	-0.36475378204737	-0.36475378204737
-0.926985920149066	-1.15045097831452	-1.63684747723311	0.274072101303423	0.719402229151038	0.957800513160479	1.07246635446256	0.691135765946339	-0.00059258832714168
-0.333333333333333	-0.333333333333333	-0.333333333333333	2.66666666666667	-0.333333333333333	-0.333333333333333	-0.333333333333333	-0.333333333333333	-0.333333333333333
-0.423358060740855	-0.423358060740855	-0.423358060740855	-0.423358060740855	-0.423358060740855	2.56669341849858	-0.423358060740855	-0.423358060740855	0.396813006687404
-0.333333333333333	-0.333333333333333	-0.333333333333333	-0.333333333333333	-0.333333333333333	2.66666666666667	-0.333333333333333	-0.333333333333333	-0.333333333333333
-0.333333333333333	-0.333333333333333	-0.333333333333333	-0.333333333333333	-0.333333333333333	-0.333333333333333	-0.333333333333333	-0.333333333333333	2.66666666666667
-0.955179283447309	-1.58556561121655	-0.85544811314879	-0.193595801167712	0.318926416248738	0.477322980840503	1.28957203091881	1.3354377028208	0.168529678151507
-0.447608011344332	0.24416059932989	-0.447608011344332	-0.447608011344332	-0.149992834199987	-0.447608011344332	-0.447608011344332	-0.447608011344332	2.5914803029361
-0.333333333333333	-0.333333333333333	-0.333333333333333	-0.333333333333333	-0.333333333333333	-0.333333333333333	-0.333333333333333	-0.333333333333333	2.66666666666667
-0.645399769902427	-0.645399769902427	-0.645399769902427	2.29890331262765	-0.645399769902427	-0.109877977355289	-0.183485554418541	-0.358970285243251	0.935029583999136
-0.533818939075503	-1.19676659354238	-0.860759335043481	0.552071185216183	1.99476901734242	0.930212687241136	-0.0346081550199931	-0.546619215589747	-0.304480651528634
-0.734096729960496	1.33128376783245	-0.734096729960496	-0.734096729960496	-0.734096729960496	0.905619088793509	-0.734096729960496	-0.201215759584682	1.63479655276121
0.855478888976374	2.17060657907415	0.602159483949429	-0.604707491999994	-0.604707491999994	-0.604707491999994	-0.604707491999994	-0.604707491999994	-0.604707491999994
0.132869235127856	-0.394103663514828	-0.394103663514828	2.62585640947594	-0.394103663514828	-0.394103663514828	-0.394103663514828	-0.394103663514828	-0.394103663514828
-0.333333333333333	-0.333333333333333	-0.333333333333333	-0.333333333333333	-0.333333333333333	-0.333333333333333	-0.333333333333333	-0.333333333333333	2.66666666666667
-0.627558347640747	-0.627558347640747	-0.627558347640747	-0.627558347640747	-0.627558347640747	1.89434806666742	1.32159960209415	0.549402417082898	-0.627558347640747
-0.333333333333333	-0.333333333333333	-0.333333333333333	2.66666666666667	-0.333333333333333	-0.333333333333333	-0.333333333333333	-0.333333333333333	-0.333333333333333
-0.722551597893259	-0.722551597893259	-0.722551597893259	2.37854220854791	0.556816251058139	0.109384143817529	-0.516167538891929	0.067254064589867	-0.428174335441749
-0.333333333333333	-0.333333333333333	-0.333333333333333	2.66666666666667	-0.333333333333333	-0.333333333333333	-0.333333333333333	-0.333333333333333	-0.333333333333333
-0.437500671440721	0.538608250074951	-0.437500671440721	-0.437500671440721	-0.437500671440721	-0.437500671440721	-0.437500671440721	-0.437500671440721	2.52389645001011
-0.333333333333333	-0.333333333333333	-0.333333333333333	2.66666666666667	-0.333333333333333	-0.333333333333333	-0.333333333333333	-0.333333333333333	-0.333333333333333
-0.827239951499853	-1.05390132789577	-1.12056643860045	0.174336671727262	1.96842813101162	0.564194239128232	-0.214454253902433	0.779122556040121	-0.269919626008726
0.167902211429266	2.53459441369006	-0.495646379873964	-0.495646379873964	-0.495646379873964	-0.495646379873964	-0.495646379873964	-0.495646379873964	0.271381654124464
-0.953585895509377	-1.08425062951374	-0.89918670012797	0.551458510042895	-0.302928852712151	2.04636973214177	0.353594769979148	-0.27786255680111	0.566391622500536
-0.520601506395042	-0.520601506395042	-0.520601506395042	0.151409999867882	-0.303531123022812	2.60745205251928	-0.320598081912029	-0.34193178052355	-0.230996547743639
-0.42090060391394	-0.42090060391394	-0.118470896539561	0.0127419923741906	-0.42090060391394	2.63113252764902	-0.42090060391394	-0.42090060391394	-0.42090060391394
-0.491719364330968	-0.630915409982142	-0.212793954846048	0.228260182140623	-0.0277325454937204	2.54712763996172	-0.49918581888697	-0.689047091882441	-0.22399363668005
-0.337512403555556	-0.337512403555556	-0.337512403555556	-0.303915224339263	-0.337512403555556	-0.337512403555556	-0.337512403555556	-0.337512403555556	2.66650204922815
-0.659751790242347	-0.659751790242347	-0.659751790242347	-0.659751790242347	-0.659751790242347	1.57584328271106	1.3737224495409	1.00894500920213	-0.659751790242347
-0.895649448262069	-0.978860924265241	-0.978860924265241	1.70630939752945	-0.978860924265241	0.564818636973103	0.397328871171845	0.222904815703656	0.940870499679749
-0.503064734448835	-0.503064734448835	-0.503064734448835	1.87939627615861	-0.503064734448835	-0.503064734448835	-0.503064734448835	-0.503064734448835	1.64205686498325
-0.89497088312167	0.640026853245532	-1.13444759737771	1.35045666034807	-0.144006041980245	-0.911504910163846	-0.714163297079807	0.320546782333804	1.48806243379586
-0.59010282349091	-0.59010282349091	-0.59010282349091	0.802174730125151	2.2403280958527	-0.59010282349091	-0.59010282349091	-0.59010282349091	0.49811411496762
-0.414529900335247	-0.414529900335247	-0.414529900335247	0.313490089031232	2.58821921331551	-0.414529900335247	-0.414529900335247	-0.414529900335247	-0.414529900335247
-0.454835320611179	-0.454835320611179	-0.454835320611179	2.56890704660983	-0.454835320611179	0.369627765759839	-0.454835320611179	-0.264984829829754	-0.399373379484021
-0.333333333333333	-0.333333333333333	-0.333333333333333	-0.333333333333333	-0.333333333333333	-0.333333333333333	-0.333333333333333	-0.333333333333333	2.66666666666667
-0.343504303307429	-0.25390994301748	-0.398967478725016	2.66110656498764	-0.332838308034816	-0.398967478725016	-0.398967478725016	-0.317905914653158	-0.216045659799704
-0.333333333333333	-0.333333333333333	-0.333333333333333	-0.333333333333333	-0.333333333333333	-0.333333333333333	-0.333333333333333	-0.333333333333333	2.66666666666667
1.05647756227387	-0.512951556736116	-0.512951556736116	2.28781016023312	-0.512951556736116	-0.512951556736116	-0.512951556736116	-0.512951556736116	-0.266578382090307
-1.09919966159304	-1.38348156673979	-0.933324103430495	-0.0346092625819682	-0.304490395798202	0.728098287811737	1.11211887262535	1.35266510005721	0.562222729649191
-0.501816195834769	-0.501816195834769	-0.501816195834769	-0.501816195834769	-0.501816195834769	-0.501816195834769	-0.372213926079143	2.25183202946686	1.13127907162089
-0.760559384701576	-0.643212888815258	-0.553602837411161	-0.373849341439846	-0.135955990688492	1.57890302874111	-0.819232632644736	-0.126354913752339	1.83386496071229
-0.393516991298089	-0.694298838584507	-0.318854830624156	0.482696794325287	2.43297909135796	-0.322587938657853	-0.694298838584507	-0.694298838584507	0.202180390650366
-0.333333333333333	-0.333333333333333	-0.333333333333333	-0.333333333333333	-0.333333333333333	-0.333333333333333	-0.333333333333333	-0.333333333333333	2.66666666666667
-0.931867494740358	-0.863061964252342	-1.38737077409513	0.338101250158596	1.31684658694548	1.52059629738286	0.244760414225242	0.2074240798519	-0.445428395476248
-0.00314060736469263	2.42128976469222	-0.0655379574594261	-0.592982224499524	-0.592982224499524	-0.592982224499524	-0.592982224499524	-0.592982224499524	0.612299922629517
-0.666960650355283	-0.666960650355283	-0.666960650355283	2.02215217168213	-0.666960650355283	0.507226625894248	-0.666960650355283	-0.340619772487566	1.14604422668759
-0.870334243896709	0.345573890958987	-0.870334243896709	-0.453832378404472	-0.870334243896709	-0.870334243896709	0.777541254657722	1.61374474389181	1.19830946448278
-0.474315506687672	-0.474315506687672	2.5564912384072	-0.37510219190632	-0.205479427925297	-0.474315506687672	-0.474315506687672	-0.474315506687672	0.395667914862791
0.428722487925337	1.47027814380144	-0.0651231533144351	0.672978755406779	0.466054231863549	0.300194626652351	-1.47732969543421	-1.63785619436853	-0.157919202532276
-0.619603672452121	-0.619603672452121	-0.619603672452121	1.97768295375067	0.5014428343812	-0.619603672452121	-0.619603672452121	-0.619603672452121	1.23849624658084
-0.333333333333333	-0.333333333333333	-0.333333333333333	-0.333333333333333	-0.333333333333333	-0.333333333333333	-0.333333333333333	-0.333333333333333	2.66666666666667
1.17167055617467	0.00900738036306745	1.57700267251266	0.77913840140525	-1.20752230038293	-1.20752230038293	-0.734990385809955	-0.162725437348555	-0.224058586531277
-1.23721524145863	0.0613896733632416	-1.34707668394458	0.598430802408672	-0.661242630367203	1.15840417430311	1.09814037332781	0.956280452447882	-0.627110920080304
-0.534255253226405	-1.8221920243972	-0.238269784075353	-0.787042843095953	0.345168239800775	1.52324373773713	1.02246832236264	0.482761484919643	0.00811811997471196
-0.540838518689095	-1.77612649628667	-0.920598898675916	0.688049003066009	0.490701614589712	1.54997705651924	0.395761519593007	0.517903551920228	-0.404828832036512
-0.333333333333333	-0.333333333333333	-0.333333333333333	-0.333333333333333	-0.333333333333333	-0.333333333333333	-0.333333333333333	-0.333333333333333	2.66666666666667
-0.990399471787091	-0.916266177991504	-0.747732934542543	0.058666635377803	0.127999931733388	1.18079937024051	-0.193066563697861	-0.499733066809103	1.9797322774764
-0.53485310929957	-0.53485310929957	-0.490054865267831	2.22183883593922	-0.392992003199064	-0.432990435370259	-0.53485310929957	-0.480988553975694	1.17974634977234
-0.821478058434104	-0.821478058434104	-0.821478058434104	-0.821478058434104	-0.821478058434104	1.5156631671123	0.781239737724485	0.706037338636844	1.1044500486969
-0.333333333333333	-0.333333333333333	-0.333333333333333	2.66666666666667	-0.333333333333333	-0.333333333333333	-0.333333333333333	-0.333333333333333	-0.333333333333333
-0.488414870771487	-0.488414870771487	-0.488414870771487	-0.488414870771487	-0.488414870771487	-0.488414870771487	2.20225210415927	-0.488414870771487	1.21665199124113
-0.370251038580338	-0.370251038580338	-0.370251038580338	-0.0609183847088001	-0.370251038580338	-0.370251038580338	-0.370251038580338	-0.370251038580338	2.65267565477118
-0.433575427568075	-0.433575427568075	-0.433575427568075	0.498105103749793	-0.433575427568075	-0.433575427568075	-0.433575427568075	-0.433575427568075	2.53692288922673
-0.333333333333333	-0.333333333333333	-0.333333333333333	-0.333333333333333	-0.333333333333333	-0.333333333333333	2.66666666666667	-0.333333333333333	-0.333333333333333
-0.428116430229633	-0.428116430229633	-0.428116430229633	2.55352933485339	-0.428116430229633	-0.428116430229633	-0.428116430229633	0.443285676754029	-0.428116430229633
-0.699036004541324	1.66454356222516	-0.699036004541324	0.866728798713733	-0.699036004541324	1.36802951910193	-0.699036004541324	-0.699036004541324	-0.404121857334223
-0.701784515396601	1.07095765825912	-0.764182479992786	0.299782813762678	-0.150869152765326	-0.653786081091843	-1.31403121075062	0.379246888333888	1.83466607964149
-0.333333333333333	-0.333333333333333	-0.333333333333333	-0.333333333333333	-0.333333333333333	-0.333333333333333	-0.333333333333333	-0.333333333333333	2.66666666666667
-1.38185767540864	-0.642129155226556	-1.66878914178064	0.165332257574944	0.543463130544735	0.960527083524109	0.887994222136392	0.895460840220422	0.239998438415241
-0.333333333333333	-0.333333333333333	-0.333333333333333	-0.333333333333333	-0.333333333333333	-0.333333333333333	-0.333333333333333	-0.333333333333333	2.66666666666667
-0.523498062338805	-0.523498062338805	-0.523498062338805	2.17220588175897	1.24857398637275	-0.523498062338805	-0.523498062338805	-0.523498062338805	-0.279791494098907
0.271984015062552	2.26440025089332	-0.594631719205382	-0.802619495429687	-0.802619495429687	0.0325314214094424	0.673560413772554	-0.239985895643428	-0.802619495429687
1.18340670946644	1.40529546749139	1.40316192174115	-0.665310683116494	-0.665310683116494	-0.665310683116494	-0.665310683116494	-0.665310683116494	-0.665310683116494
-0.489375488007123	-0.489375488007123	-0.489375488007123	-0.489375488007123	2.1903686026966	-0.489375488007123	-0.489375488007123	-0.489375488007123	1.23525981335324
-1.24279990195795	-1.24279990195795	-1.24279990195795	0.0773416247999583	0.897162847679519	1.08278274719942	1.09665090061183	0.374973532650834	0.199488052932307
-0.333333333333333	-0.333333333333333	-0.333333333333333	2.66666666666667	-0.333333333333333	-0.333333333333333	-0.333333333333333	-0.333333333333333	-0.333333333333333
-0.353120144916928	-0.353120144916928	-0.353120144916928	2.66283048027977	-0.353120144916928	-0.353120144916928	-0.353120144916928	-0.353120144916928	-0.190989465861261
-0.822029735938763	-0.822029735938763	-0.822029735938763	-0.319069144134835	0.153489800020288	-0.822029735938763	1.91038501677759	0.364701246843571	1.17861202424844
-0.333333333333333	-0.333333333333333	-0.333333333333333	2.66666666666667	-0.333333333333333	-0.333333333333333	-0.333333333333333	-0.333333333333333	-0.333333333333333
-0.735050420285642	-0.735050420285642	-0.735050420285642	1.80061573164063	-0.735050420285642	-0.735050420285642	-0.0443294133978593	1.28590857206788	0.633057211117573
-0.285323411859723	0.899702048238043	-0.49278286459511	0.964233137649307	1.15409320236344	-0.67997635536663	-1.09276200168331	-1.42501711493305	0.957833360187033
-0.400111038784242	-0.400111038784242	-0.400111038784242	-0.400111038784242	2.61636590408796	-0.400111038784242	-0.400111038784242	-0.400111038784242	0.184411367401743
-0.502322729879053	-0.502322729879053	2.13758261589325	-0.437258396104463	-0.502322729879053	-0.502322729879053	1.31361215948553	-0.502322729879053	-0.502322729879053
-1.25650192916629	-1.25650192916629	-1.25650192916629	0.869744650615556	0.295919388552534	0.443642062894037	1.1518576279681	0.944405930066135	0.0639361274025206
-0.333333333333333	-0.333333333333333	-0.333333333333333	-0.333333333333333	-0.333333333333333	-0.333333333333333	-0.333333333333333	2.66666666666667	-0.333333333333333
-1.44775413046809	-1.18218836093555	-0.981147607695058	0.641043297762716	0.322151068484692	0.511993265178633	-0.195115591046551	1.24309902828929	1.08791903042991
-0.333333333333333	2.66666666666667	-0.333333333333333	-0.333333333333333	-0.333333333333333	-0.333333333333333	-0.333333333333333	-0.333333333333333	-0.333333333333333
0.151401957334104	0.145535501844446	0.121536365750391	2.41265389152956	-0.913626371106538	-0.913626371106538	-0.453909586371519	-0.0587238120227376	-0.491241575851161
-0.537640049701609	-1.2694278951288	-1.15421931304988	1.21769070780632	1.32383194777717	1.02407628514592	0.219749702854229	-0.193614422660401	-0.630446963042958
-0.76787823610024	-1.45475565819099	-0.372710402428468	0.258171577644011	-0.288983884363059	1.43727559957153	1.43887546934348	0.522150090015842	-0.772144555492108
-0.718586164620222	-0.718586164620222	-0.718586164620222	2.09044325520911	-0.640705743941323	0.742471864417481	0.771276951517895	-0.718586164620222	-0.0891416687222702
0.957921912680825	0.81551369960411	0.232546744949242	-1.64702832202583	1.10779722307242	-0.35948739930227	-0.459226484865362	-1.29180783547492	0.64377046136178
-0.566974964845	-1.62720866791845	-0.698704202601107	1.19510358392496	1.21323635349462	0.650587180082908	0.666586682644379	-0.878965264793675	0.0463393000113712
-0.333333333333333	-0.333333333333333	-0.333333333333333	-0.333333333333333	-0.333333333333333	-0.333333333333333	2.66666666666667	-0.333333333333333	-0.333333333333333
-0.333333333333333	-0.333333333333333	2.66666666666667	-0.333333333333333	-0.333333333333333	-0.333333333333333	-0.333333333333333	-0.333333333333333	-0.333333333333333
-0.485313524318016	-0.591975837354943	-0.652773355785991	-0.0565310259095711	2.38603594263605	0.661306340828945	-0.652773355785991	-0.652773355785991	0.044798171475509
-0.307694725109753	-0.597847532146992	-0.548777572133342	-0.168485382027548	2.53302926437616	0.36275027203328	-0.597847532146992	-0.543977249958093	-0.131149542886727
-0.0975968908294648	-0.878905333808515	-1.06289947225751	0.279457763905134	1.49968555744511	0.876772068435193	-0.792508086188988	-0.995701612997874	1.17169600629691
-0.84001123009187	-1.90349211441135	-0.891745255056258	0.196269290586545	0.804810759497544	1.2245497043117	0.58294112666058	0.347737982234857	0.478939736268253
-0.753160084834964	-0.753160084834964	-0.753160084834964	0.314621676795093	0.598367879186297	1.99096437250102	0.861846495692415	-0.753160084834964	-0.753160084834964
-0.802029034972342	-0.802029034972342	-0.598307141936885	-0.553509657604481	1.82875656278658	-0.266059133138221	0.984537304474728	-0.802029034972342	1.0106691703353
-0.333333333333333	2.66666666666667	-0.333333333333333	-0.333333333333333	-0.333333333333333	-0.333333333333333	-0.333333333333333	-0.333333333333333	-0.333333333333333
-1.24152628639341	-1.24152628639341	-1.24152628639341	1.117379583611	0.433120883358762	1.17497891301649	0.320055533044284	0.675784724835589	0.00325922131409632
-0.333333333333333	-0.333333333333333	-0.333333333333333	-0.333333333333333	-0.333333333333333	-0.333333333333333	-0.333333333333333	2.66666666666667	-0.333333333333333
-0.333333333333333	-0.333333333333333	-0.333333333333333	-0.333333333333333	-0.333333333333333	-0.333333333333333	-0.333333333333333	2.66666666666667	-0.333333333333333
-0.333333333333333	-0.333333333333333	-0.333333333333333	-0.333333333333333	-0.333333333333333	-0.333333333333333	-0.333333333333333	2.66666666666667	-0.333333333333333
-0.558373232666225	-1.59203338169661	-1.48216032147976	0.369147406737201	1.05612071527752	1.14999284439483	0.271008362660012	0.385148337836742	0.401149268936284
-0.920626268085427	-1.63216476265435	-0.895023683573202	-0.360569731880503	0.517385562017882	0.923826591149455	1.39640763027094	0.398440221471503	0.572324441283698
2.05933164133342	-1.01055458777183	-0.437217600925384	0.626255842583279	-0.305483428133689	0.578788873439713	-1.01055458777183	-0.788686507280554	0.288120354526864
-0.381344912835558	-0.381344912835558	2.6422135638984	0.0272008259505083	-0.381344912835558	-0.381344912835558	-0.381344912835558	-0.381344912835558	-0.381344912835558
1.3097681835504	-1.20760365778618	-1.20760365778618	0.900695259333208	0.46655528500101	1.0804313420727	-0.874265225405802	-0.619861333813102	0.151883804833938
-0.892811932214065	-1.54886424483336	-1.40805301675898	0.910531863693122	0.651311193828912	0.474763782872012	0.42409307579979	1.00920639851798	0.379822879094586
-1.035194074106	-1.07946048737276	-1.16266001110308	0.911994779351496	0.162665735498366	0.0437330829864459	1.42825849070369	1.15412672661792	-0.423464242576075
-0.333333333333333	-0.333333333333333	-0.333333333333333	-0.333333333333333	-0.333333333333333	-0.333333333333333	-0.333333333333333	-0.333333333333333	2.66666666666667
-0.425181152177362	-0.425181152177362	-0.425181152177362	2.58119033122531	-0.425181152177362	-0.425181152177362	-0.425181152177362	-0.370248339903018	0.340144921741891
-0.522134521480796	2.54933913450276	0.142400324040217	-0.648001474565033	-0.533334546967105	-0.413334273899507	-0.366934168313368	-0.401067579319263	0.193067106002092
2.09276481084622	-0.495845063060231	-0.495845063060231	-0.495845063060231	-0.495845063060231	1.37815063057538	-0.495845063060231	-0.495845063060231	-0.495845063060231
-0.50454703925951	-0.50454703925951	-0.50454703925951	-0.50454703925951	-0.50454703925951	-0.33920921455502	-0.50454703925951	2.27099502448942	1.09549642562266
-0.333333333333333	-0.333333333333333	-0.333333333333333	-0.333333333333333	-0.333333333333333	-0.333333333333333	-0.333333333333333	-0.333333333333333	2.66666666666667
-0.333333333333333	-0.333333333333333	-0.333333333333333	2.66666666666667	-0.333333333333333	-0.333333333333333	-0.333333333333333	-0.333333333333333	-0.333333333333333
-0.549821337477155	-0.549821337477155	-0.49008649072387	0.0405936210575392	-0.549821337477155	0.352601525974247	2.52438988293294	-0.22821318933224	-0.549821337477155
-0.429445909120037	-0.429445909120037	2.60079696797055	0.252772122881171	-0.429445909120037	-0.339301384172262	-0.429445909120037	-0.429445909120037	-0.367038161079269
0.143946987820145	-0.852896273654801	-0.623552987173139	1.85335450682881	1.4576039985279	-0.338740626751726	-0.668888287989281	-0.852896273654801	-0.117931043953102
-0.503345628692087	-0.503345628692087	-0.503345628692087	-0.503345628692087	-0.503345628692087	-0.503345628692087	1.85984254255958	1.66357685828502	-0.503345628692087
-0.376970302696952	-0.376970302696952	-0.376970302696952	-0.376970302696952	2.64673207809925	-0.376970302696952	-0.376970302696952	-0.376970302696952	-0.00793995922059017
-0.333333333333333	-0.333333333333333	-0.333333333333333	-0.333333333333333	-0.333333333333333	-0.333333333333333	-0.333333333333333	2.66666666666667	-0.333333333333333
-0.333333333333333	-0.333333333333333	-0.333333333333333	-0.333333333333333	-0.333333333333333	-0.333333333333333	-0.333333333333333	2.66666666666667	-0.333333333333333
-0.501895076962764	1.57608921617956	1.93717632255979	-0.501895076962764	-0.501895076962764	-0.501895076962764	-0.501895076962764	-0.501895076962764	-0.501895076962764
-1.14939557606618	-1.14939557606618	-1.14939557606618	1.06779115697657	1.42034358193236	0.552563256057803	-0.137074089581907	-0.178676342451124	0.723239165264847
-1.21158324882168	-1.32517473353784	-1.31770862656119	1.05704668536851	0.651210441852119	0.67094229600469	0.948788134207109	0.195244622921085	0.331234428567183
0.411685543691444	1.22237479627514	1.61385236956227	-1.05342194107659	-1.05342194107659	-0.0389936789619926	-0.471539063070793	0.422885855733718	-1.05342194107659
-0.333333333333333	-0.333333333333333	2.66666666666667	-0.333333333333333	-0.333333333333333	-0.333333333333333	-0.333333333333333	-0.333333333333333	-0.333333333333333
-0.489487716023494	-0.489487716023494	-0.489487716023494	2.18894639884694	1.2374676133175	-0.489487716023494	-0.489487716023494	-0.489487716023494	-0.489487716023494
-0.474486122115658	2.33456416471442	0.986838690095168	-0.474486122115658	-0.474486122115658	-0.474486122115658	-0.474486122115658	-0.474486122115658	-0.474486122115658
-0.544045189061143	-0.770197306866951	-0.0906741981768572	0.127477255083935	2.03590243788861	1.24223651502294	-0.460304900156633	-0.770197306866951	-0.770197306866951
-0.946067028820904	-0.726335331804436	-0.190339323305528	0.346723343916761	0.550455160082515	-0.0900734033077221	-0.729001978612888	-0.519403539468539	2.30404210132074
-0.333333333333333	-0.333333333333333	-0.333333333333333	-0.333333333333333	-0.333333333333333	-0.333333333333333	-0.333333333333333	-0.333333333333333	2.66666666666667
-0.104122754678281	2.49438296366737	0.228157430569941	-0.574541893344303	-0.574541893344303	-0.574541893344303	-0.574541893344303	-0.574541893344303	0.254291827162498
-0.736580402924337	-0.736580402924337	-0.736580402924337	0.417533830973845	0.450066625921992	2.0959060555938	-0.736580402924337	-0.736580402924337	0.719395502132057
-0.333333333333333	-0.333333333333333	-0.333333333333333	-0.333333333333333	-0.333333333333333	-0.333333333333333	-0.333333333333333	-0.333333333333333	2.66666666666667
1.02033396366988	-0.476744496325018	-0.476744496325018	-0.476744496325018	-0.476744496325018	-0.476744496325018	-0.476744496325018	-0.476744496325018	2.31687751060525
-0.371262527117238	2.34929475259949	-0.91100061123277	-0.460863315784638	0.20474254288748	-0.596331174841303	0.0628746274974295	0.517278627167818	-0.794732921176262
-1.17403073730196	-1.17403073730196	-1.17403073730196	0.614305316383431	0.871381957563377	-0.0518538637695823	-0.207593239754114	0.994586737879907	1.30126530360287
-0.68431499013537	-0.860327419398559	-0.656046327253706	0.769120978780361	1.32969389743373	1.69611977289983	-0.860327419398559	-0.60697619545912	-0.126942297468603
-0.396799506205367	-1.43199821795888	-0.175466448308556	0.547199319041272	1.76639780181744	0.0991998765513414	-0.011733318731879	-1.25973176566811	0.862932259462746
-1.19308524712559	-0.999482232057828	-0.981881957960759	1.31202043269064	1.07575008647846	0.624009717987011	0.556808671434564	-0.889080512721665	0.494941041275168
-0.572769432747432	-2.04362427028693	0.0165324510383336	1.13487276805078	0.34504825231619	0.963681904073193	0.29065115535135	-0.797290783945448	0.66289795614996
-0.16313458411743	-0.354594025193862	1.19041433357612	2.07091443724516	-0.905506567344151	-0.679915081061893	-0.0639383277379979	-0.905506567344151	-0.1887336180218
-0.836412963663617	-0.836412963663617	-0.836412963663617	-0.343028288364275	-0.836412963663617	0.279436485770139	1.7659911777261	1.3398134960351	0.303438983487404
-1.28886679939113	-1.28886679939113	-1.28886679939113	0.716247787377708	1.0474116592882	0.94928903057398	0.485339644805659	0.181906081010056	0.48640619511777
-0.530020887249043	-0.530020887249043	-0.530020887249043	-0.530020887249043	-0.530020887249043	-0.530020887249043	-0.274579853718509	2.0958489438665	1.35885623334626
0.546208606315011	-1.55198624181228	-1.10877324771117	0.405404478225126	1.26569636689552	0.887551947138973	0.651811702382424	-0.0559423808572611	-1.03997123057634
-0.491847186490886	-0.491847186490886	-0.491847186490886	-0.491847186490886	-0.491847186490886	-0.491847186490886	1.28573595244491	-0.491847186490886	2.1571943529913
-0.960519843460481	-1.53331179897217	-1.17118355149318	0.0165331011367434	0.725856472487349	0.705056764605639	0.274129483364068	0.54345903414005	1.39998033819198
-0.551216417268631	-0.551216417268631	-0.551216417268631	2.22815149644059	-0.551216417268631	1.10083304487089	-0.0216860376997027	-0.551216417268631	-0.551216417268631
-0.472132163026515	-0.472132163026515	-0.472132163026515	-0.17395278665363	0.475747536105177	-0.472132163026515	-0.472132163026515	-0.472132163026515	2.53099822870755
-0.57330677328277	-0.57330677328277	-0.57330677328277	2.4617526190449	-0.57330677328277	-0.57330677328277	-0.205323821129178	0.120527749545959	0.48957731895217
-0.96898825500304	-0.96898825500304	-0.96898825500304	1.67079813039324	0.543422692266427	0.855930737083038	-0.96898825500304	0.179185500099626	0.626615960169825
-1.0298065871568	0.373764093888673	-0.838895377500922	0.317237311141401	-0.0885823272611859	0.014339079061678	0.827044898937555	1.82692902772185	-1.40203011883224
-1.07359511479518	-1.42397418057418	-1.2895822101384	1.02334626517898	0.731097059628157	0.664967677350234	1.03667880192856	0.125266589727179	0.20579511169465
-0.515759575848179	-0.0906712801387699	-1.1307241993776	-0.0752038264680385	-0.261879991459623	2.14997606023165	-0.4357555051375	-0.684834845283415	1.04485316348147
-0.333333333333333	-0.333333333333333	-0.333333333333333	-0.333333333333333	-0.333333333333333	-0.333333333333333	-0.333333333333333	-0.333333333333333	2.66666666666667
-0.399991452995383	-0.499204031498016	0.501456168883379	0.00539327637021432	0.553729462933153	1.57679250362159	0.258758732223712	-2.11327533552472	0.116340675986062
-0.287447023846978	0.00693285957330357	-1.2767127552684	1.44203479124718	-0.439436637569406	1.32844255362305	0.74821553702655	-1.2767127552684	-0.245316569516902
-0.917934261754787	-1.30249591354166	-0.586176498354742	2.18522758303856	0.526438766038336	-0.0837394997649631	0.234683948385884	-0.00266686304983959	-0.0533372609967919
2.44658866487035	-0.502900673628763	-0.123147254277701	-0.502900673628763	-0.502900673628763	-0.502900673628763	-0.502900673628763	0.69396263117992	-0.502900673628763
-0.785422230687559	-0.785422230687559	-0.785422230687559	1.36641543867635	-0.567838644789052	1.3424172490552	1.26668962847287	-0.541173989654431	-0.510242989698271
-0.416959414331621	-0.416959414331621	-0.416959414331621	2.59976002035159	-0.416959414331621	-0.416959414331621	-0.416959414331621	0.261895781063771	-0.359899315425645
-1.02510925297591	0.58926448994696	0.0111405595444525	-1.22190605216274	-1.22190605216274	0.606330879036333	1.47458342395818	-0.224055615093468	1.01165761990894
-0.333333333333333	-0.333333333333333	-0.333333333333333	2.66666666666667	-0.333333333333333	-0.333333333333333	-0.333333333333333	-0.333333333333333	-0.333333333333333
2.05404952011561	-0.497791554936982	-0.497791554936982	1.43049136444327	-0.497791554936982	-0.497791554936982	-0.497791554936982	-0.497791554936982	-0.497791554936982
-0.333333333333333	-0.333333333333333	-0.333333333333333	-0.333333333333333	-0.333333333333333	-0.333333333333333	-0.333333333333333	-0.333333333333333	2.66666666666667
-0.443407938426163	-0.443407938426163	-0.443407938426163	-0.443407938426163	-0.443407938426163	-0.443407938426163	-0.443407938426163	0.601463133799407	2.50239243518375
-0.333333333333333	-0.333333333333333	-0.333333333333333	-0.333333333333333	-0.333333333333333	-0.333333333333333	-0.333333333333333	-0.333333333333333	2.66666666666667
-0.590542817303627	-0.590542817303627	-0.590542817303627	-0.29506399270996	-0.590542817303627	-0.349999586452104	2.27784187342695	-0.321198401383407	1.05059137633304
-0.721684471969443	-0.721684471969443	-0.721684471969443	-0.357938430833916	-0.721684471969443	1.98187664608919	1.26398489921467	0.362086723906496	-0.36327195049866
-0.605275143633078	-0.605275143633078	-0.605275143633078	-0.605275143633078	-0.605275143633078	-0.605275143633078	0.886848073887056	0.582344014843454	2.16245877306796
-1.23458008477588	-0.57432803022213	-1.09591648688899	0.0107256885544986	-0.414864892652201	1.29496393359928	1.23896517291419	1.18136644763809	-0.406331748166854
0.24373570787233	1.46988098664364	-0.27733603521578	-0.297069560798442	0.925875686797297	1.14241112967731	-1.14614449938214	-1.11521086468499	-0.94614255090922
-0.551238755391345	-0.551238755391345	-0.551238755391345	-0.551238755391345	-0.551238755391345	1.95200024925906	1.5285720921026	-0.1731398090136	-0.551238755391345
-0.729172245858538	-0.729172245858538	-0.729172245858538	-0.295011332890426	-0.729172245858538	2.24915028241411	0.83626053001543	0.163684471965319	-0.0373949680702803
-0.691906838748006	-0.691906838748006	2.25204592700943	0.582436911459369	0.308258306349871	0.316793048921373	-0.691906838748006	-0.691906838748006	-0.691906838748006
-0.333333333333333	-0.333333333333333	-0.333333333333333	-0.333333333333333	-0.333333333333333	-0.333333333333333	-0.333333333333333	-0.333333333333333	2.66666666666667
2.03751879030751	-0.624891244038994	0.713780467942119	-0.624891244038994	-0.624891244038994	-0.624891244038994	-0.624891244038994	-0.624891244038994	0.998048205984324
-0.103943773376651	-0.972769121994137	-0.173812478514091	-0.371684918254476	1.03528946458956	-0.972769121994137	-0.972769121994137	0.673145565442058	1.85931350609601
-0.364688642055686	0.559062828916691	-0.258019880973425	-0.348154984087935	-0.43188996153751	-0.552959005365875	-0.552959005365875	-0.552959005365875	2.50256765583548
-0.41280369873771	-0.41280369873771	-0.41280369873771	-0.41280369873771	-0.41280369873771	-0.41280369873771	-0.41280369873771	2.59202322463213	0.297602666531837
1.36531556614237	0.6282584909827	0.42292782966832	-0.323729120565788	1.48211404621471	-0.698657574861916	-1.0090535356021	-1.0090535356021	-0.8581221663762
0.00799884768012886	-1.14276870523445	-1.09530887566568	-0.0682568335371019	2.01464310236853	0.93959797415917	-0.151978105922454	-0.69803277421927	0.194105370371134
-0.328083635239742	-1.53350652916611	-1.2129493790556	1.55578966624164	0.796799941437563	0.80000017920905	-0.281146814591282	-0.268879236467253	0.471975807631741
2.43728107243505	0.559545977997767	0.202237681129553	-0.533177455260397	-0.533177455260397	-0.533177455260397	-0.533177455260397	-0.533177455260397	-0.533177455260397
1.14285860806142	-0.833545499020064	-0.0943938281039996	-0.309846407505219	1.75455194611389	0.36690934313871	-1.1716567251101	-1.11406049101274	0.2591830534381
1.07889623912077	0.244258268668962	-0.00373320497965651	0.0661310596396315	1.02663136940557	1.00636539951601	-0.71784198608826	-1.87140232480216	-0.829304820480865
1.53072976598368	-0.415941784191068	1.33872928432261	-0.456475219208406	1.03206184833618	-0.589275552357313	-0.577542189589137	-0.890609641630939	-0.971676511665614
-0.480205814078762	-0.480205814078762	-0.480205814078762	-0.480205814078762	-0.480205814078762	-0.480205814078762	-0.480205814078762	1.07401826095884	2.28742243759251
-0.333333333333333	-0.333333333333333	-0.333333333333333	2.66666666666667	-0.333333333333333	-0.333333333333333	-0.333333333333333	-0.333333333333333	-0.333333333333333
-0.437286319126231	-0.740228135547601	-1.66398733632544	0.371269655688553	0.0917951630744718	1.44809980948212	1.44543306814038	-0.141811378461726	-0.373284526924533
-0.343542557520608	-0.343542557520608	-0.343542557520608	2.6656697912428	-0.260871888598536	-0.343542557520608	-0.343542557520608	-0.343542557520608	-0.343542557520608
0.165334385598194	-1.64747715197684	0.125867467745722	0.972272854662928	1.6837440494629	0.0597337135064442	-0.328002087557707	-1.15574068900415	0.124267457562513
-1.04543239855477	1.11797260580143	-1.04543239855477	-1.04543239855477	-0.761672176089903	0.220287541124041	0.52058266377013	1.51587697790441	0.523249583154198
-0.333333333333333	-0.333333333333333	-0.333333333333333	-0.333333333333333	-0.333333333333333	-0.333333333333333	-0.333333333333333	-0.333333333333333	2.66666666666667
-0.564683614177006	-0.564683614177006	-0.564683614177006	0.0326519751717407	-0.564683614177006	-0.564683614177006	2.15532665875032	-0.564683614177006	1.20012305113996
-0.390988096158801	-0.390988096158801	-0.390988096158801	2.63031049169457	-0.390988096158801	-0.390988096158801	-0.390988096158801	-0.390988096158801	0.106606181417049
1.9856822289033	0.709286521877772	1.08319098933489	-0.636982915870845	-0.636982915870845	-0.636982915870845	-0.636982915870845	-0.593245160761737	-0.636982915870845
-0.594190040255017	-1.55428166723799	-1.03209849900669	0.291761177755381	1.59801917468943	0.786208365651611	0.00373368966048952	-0.375502502997785	0.876350301740568
-0.760381270161576	-0.760381270161576	2.23148674187536	-0.245737307306738	-0.760381270161576	0.762751535966317	-0.760381270161576	0.252907361366084	0.0401167487452748
-0.0778011961615249	-0.55189668015875	-0.55189668015875	-0.55189668015875	-0.55189668015875	-0.55189668015875	1.23462735965082	2.1545539174632	-0.55189668015875
-0.621333311241481	-0.621333311241481	-0.621333311241481	2.24746658675674	0.995199964615111	-0.621333311241481	-0.165333327454815	-0.621333311241481	0.0293333322903701
-0.50292382033984	-0.50292382033984	-0.50292382033984	1.63250245393452	-0.50292382033984	-0.50292382033984	-0.50292382033984	-0.50292382033984	1.88796428844436
-1.24425286740041	-1.10398107576692	-1.24425286740041	-0.158346526085631	0.46354286191684	0.991028800797152	1.40277717775934	0.665683580658639	0.227800915521392
-0.648011981132279	-1.60429632859744	-0.21813736648815	1.77176609162258	0.9050834008078	0.276271774672033	-0.022933757356945	-0.869349406786514	0.409607573258922
-0.336653721823001	-0.336653721823001	-0.336653721823001	-0.336653721823001	-0.336653721823001	-0.336653721823001	-0.336653721823001	-0.30998690703329	2.66656295979431
-0.929547567546762	-1.34768397176772	-1.29275023498869	0.309928202108221	0.541929905980819	1.54567061101123	0.852332185644847	0.374462009392323	-0.0543411398342718
-0.613804473277482	-1.98179793394659	-0.835670079374305	0.985121216814525	1.27898647873604	0.354190899476685	0.0971254616433469	0.358990876531664	0.356857553396118
0.121663838471911	-0.813838038838171	-0.372221417166136	-0.0250083486776169	2.34574754906658	0.597415078244199	-0.74610215604548	-0.831438701296114	-0.276217803759173
-0.333333333333333	-0.333333333333333	-0.333333333333333	2.66666666666667	-0.333333333333333	-0.333333333333333	-0.333333333333333	-0.333333333333333	-0.333333333333333
-0.333333333333333	-0.333333333333333	-0.333333333333333	-0.333333333333333	-0.333333333333333	-0.333333333333333	-0.333333333333333	-0.333333333333333	2.66666666666667
-1.08637651520775	-1.08637651520775	-1.08637651520775	-0.645319383113099	0.25439450061566	1.35890395716709	0.791449557470941	0.313593220884712	1.18610769259796
-0.333333333333333	-0.333333333333333	-0.333333333333333	-0.333333333333333	-0.333333333333333	-0.333333333333333	-0.333333333333333	-0.333333333333333	2.66666666666667
-0.990912251110827	-0.990912251110827	-0.746102819298207	0.210734044910597	1.07263391813324	0.0469944031535721	0.278469987917575	1.89719901961976	-0.778104052214889
-0.333333333333333	-0.333333333333333	-0.333333333333333	-0.333333333333333	-0.333333333333333	-0.333333333333333	-0.333333333333333	-0.333333333333333	2.66666666666667
-0.333333333333333	-0.333333333333333	-0.333333333333333	2.66666666666667	-0.333333333333333	-0.333333333333333	-0.333333333333333	-0.333333333333333	-0.333333333333333
-0.82025885054846	-0.939724378846805	-0.864525095409008	0.221331224302738	0.0725326421811379	0.505061854011308	2.21331224302738	-0.648527153619589	0.260797514901299
-0.795205343797867	-0.795205343797867	-0.795205343797867	-0.795205343797867	-0.795205343797867	0.866139153808005	0.73280492446564	0.586137272189038	1.79094536852665
-0.756794535726089	-1.06183511432912	-1.15462717844962	0.727345202477119	1.79765366621188	-0.122182143177825	0.0010073212580138	-0.432555599029161	1.00198838076481
0.557900705527001	-0.763639553067071	-0.79510479731931	0.84002128534793	1.99463575663775	0.107787719952587	-0.571114922981332	-1.19135355120769	-0.17913264288987
0.841120529480067	1.31631748072007	0.00379256826030152	0.187258057852403	-2.14392698577282	-0.580203684947115	0.0869920344706728	0.665121658650435	-0.376471658714025
1.4330270864079	1.78237966381887	-0.124925400030926	-0.410807814522953	-0.77562791062845	-0.77562791062845	-0.77562791062845	-0.77562791062845	0.422838106840924
-0.289608186373771	-1.07256365156106	-0.559482481595001	1.60964549995588	1.52590979965996	0.38934433895553	-0.873624694807066	-0.784555510415869	0.0549348861813966
-0.931101945644366	-0.931101945644366	0.63833277716856	-0.202112048911349	1.9533942880271	1.00469419564375	-0.220776749998149	-0.860709358688435	-0.450619211952743
-0.333333333333333	-0.333333333333333	-0.333333333333333	2.66666666666667	-0.333333333333333	-0.333333333333333	-0.333333333333333	-0.333333333333333	-0.333333333333333
-0.315815821271611	-1.50310314785361	-0.697710576811912	0.000474108945426313	0.346632902724274	2.00168796758678	0.768530600534859	0.0575449732510302	-0.658241007105233
1.67834643922755	0.782971574508485	0.339817010731508	1.15253368365102	-0.790733741623714	-0.790733741623714	-0.790733741623714	-0.790733741623714	-0.790733741623714
-0.375534478936989	-1.67903083347352	-1.41022471126141	0.719957138173503	0.865560454371733	0.884760891672599	0.958895913473162	-0.182996760447754	0.218612386428682
-0.429300150668112	0.67888085937951	-0.694879622758447	-0.0618618850652186	-0.975924566115086	0.667148432901624	1.64787262803039	0.681547319942667	-1.51348301564733
-0.333333333333333	2.66666666666667	-0.333333333333333	-0.333333333333333	-0.333333333333333	-0.333333333333333	-0.333333333333333	-0.333333333333333	-0.333333333333333
-0.972342002321935	-0.908337043310069	-0.972342002321935	0.245885717537253	-0.972342002321935	1.00167760853571	1.25503057129101	1.30356766520834	0.0192014877035601
-0.720506793554106	-0.720506793554106	-0.720506793554106	-0.00853301902062592	-0.720506793554106	1.72420315585524	-0.720506793554106	0.372786268463597	1.51407756247232
-0.508465615133546	-0.508465615133546	-0.508465615133546	-0.307390576421643	-0.508465615133546	1.08093389510908	2.27725037211385	-0.508465615133546	-0.508465615133546
-0.779728592597904	-0.0634662807928528	-0.777595272235119	1.12692648164116	-1.76318927984177	0.849061504388415	0.827728300760566	0.934394318899814	-0.354131180222304
-0.604776002964295	-0.604776002964295	-0.604776002964295	-0.529045674550777	-0.604776002964295	1.96365541703222	1.48794095967406	-0.0778635771012232	-0.425583113197096
0.344530283105395	-0.827726005231538	-1.09012368214772	1.43198732219503	0.547728484131952	-1.09012368214772	1.42718736469046	-0.0927991784215773	-0.650660906174276
-0.573126651225804	-0.573126651225804	-0.573126651225804	-0.573126651225804	-0.573126651225804	2.19284786124956	1.0943501755547	-0.573126651225804	0.151561870550562
-0.408630101916261	-0.408630101916261	-0.408630101916261	-0.408630101916261	-0.408630101916261	-0.408630101916261	0.259697912486884	2.60071280092695	-0.408630101916261
-0.333333333333333	-0.333333333333333	-0.333333333333333	-0.333333333333333	-0.333333333333333	-0.333333333333333	-0.333333333333333	-0.333333333333333	2.66666666666667
-0.333333333333333	-0.333333333333333	-0.333333333333333	-0.333333333333333	-0.333333333333333	-0.333333333333333	-0.333333333333333	-0.333333333333333	2.66666666666667
-0.804327257336886	-0.196326250906734	-1.13926114508964	1.83621044690494	-0.184059563934897	0.812742086080853	-0.997394243589268	-0.267793035873085	0.940208963744718
-0.571881503476269	-0.571881503476269	-0.571881503476269	0.0425503543519142	2.07785588340777	-0.571881503476269	-0.571881503476269	-0.571881503476269	1.31088278309794
-0.502893377603301	-0.502893377603301	-0.502893377603301	1.88973179648999	-0.502893377603301	-0.502893377603301	-0.502893377603301	-0.502893377603301	1.63052184673311
-0.471181898420273	-0.471181898420273	-0.471181898420273	2.35857655945093	-0.471181898420273	-0.471181898420273	-0.471181898420273	-0.471181898420273	0.939696729491003
-0.490565470091732	-0.490565470091732	-0.490565470091732	-0.283649825501766	-0.490565470091732	0.817056077677845	-0.490565470091732	-0.490565470091732	2.40998656837431
0.569577489659524	1.53017280022983	1.60164407819564	-0.805444559563269	-0.549961409222804	-0.0469956247320771	-0.605965022554221	-0.933452818606507	-0.759574933406108
-0.413975812470027	-0.580372045137625	-0.724902106204673	1.0158584817025	2.16143254506789	-0.570238941225175	-0.779834195835322	0.348140265997913	-0.456108191895476
-0.333333333333333	-0.333333333333333	2.66666666666667	-0.333333333333333	-0.333333333333333	-0.333333333333333	-0.333333333333333	-0.333333333333333	-0.333333333333333
0.708312599464613	-0.452926523730947	2.46217306665203	-0.452926523730947	-0.452926523730947	-0.452926523730947	-0.452926523730947	-0.452926523730947	-0.452926523730947
-0.333333333333333	-0.333333333333333	-0.333333333333333	2.66666666666667	-0.333333333333333	-0.333333333333333	-0.333333333333333	-0.333333333333333	-0.333333333333333
-0.444752957668296	-0.444752957668296	-0.444752957668296	2.65453217665471	-0.263414643149311	-0.345550232666734	-0.211679888713012	-0.221280152422841	-0.278348386697933
-0.523571379285249	0.997541259480312	-0.523571379285249	-0.344365963217497	-0.523571379285249	-0.523571379285249	-0.523571379285249	-0.356633000626897	2.32131460079031
-0.333333333333333	-0.333333333333333	-0.333333333333333	2.66666666666667	-0.333333333333333	-0.333333333333333	-0.333333333333333	-0.333333333333333	-0.333333333333333
-0.457131136121851	-0.930203194672634	-0.930203194672634	0.279410592016404	-0.16646115651624	1.85596189424427	-0.116327251776924	-0.860335731684863	1.32528917918448
0.165877300848372	0.235215079338045	0.757381888117968	1.26408103861943	1.26941471388786	-1.09660363519052	-1.21501122614981	-1.19154305496869	-0.188812104502648
-0.724536004347398	-0.724536004347398	-0.724536004347398	-0.724536004347398	-0.724536004347398	1.78503203033772	1.14244183021116	-0.218996162256133	0.914202323444223
-0.489565883886229	-0.720483125414265	-0.343976029527906	1.64788516471508	-0.404238496716516	0.111458899490438	-0.660753954395466	-0.878872087848045	1.7385455135829
-1.40690556687867	-0.155144213558332	-1.34503751532981	1.26942100788121	-0.531685975571181	0.247531466781188	0.73234231900453	1.29768830729578	-0.108209829624719
-1.06575471584746	-0.648673883433402	-1.00281924497168	0.776974537337417	-0.570804572010829	1.04098350414683	0.760440642446322	1.49379888358358	-0.784145151250757
-0.74086222417752	-0.74086222417752	-0.74086222417752	-0.74086222417752	0.862877527295544	-0.74086222417752	1.75514776481282	-0.105126346639811	1.19141217541906
-0.393578645876592	-2.1604161171356	-0.221854629654014	0.932749392463631	0.803689728097593	-0.30824994216351	0.0997279224646652	0.0202655671318572	1.22766672467197
-0.333333333333333	-0.333333333333333	-0.333333333333333	-0.333333333333333	-0.333333333333333	-0.333333333333333	-0.333333333333333	-0.333333333333333	2.66666666666667
-0.333333333333333	-0.333333333333333	-0.333333333333333	-0.333333333333333	-0.333333333333333	-0.333333333333333	-0.333333333333333	-0.333333333333333	2.66666666666667
-1.18709153116946	-1.60412009243384	-0.77699566977264	-0.0373299223638194	0.484755706124454	0.261309456546736	0.901250982783639	1.41480405758875	0.543417012696171
-1.29484696704351	-1.17805475708366	0.144523693603291	0.898073431837427	-0.95086991031243	-0.197320172078294	0.628758061838674	1.63402434391323	0.315712275325271
-0.127403382908208	-0.541790292990578	-0.738050760056616	0.862432016207465	-0.886846059815923	-0.886846059815923	-0.507658037848658	1.95039764885616	0.875764928372278
-0.502808954952006	-0.502808954952006	-0.502808954952006	-0.502808954952006	-0.502808954952006	-0.502808954952006	-0.502808954952006	1.62516624508647	1.89449643957756
-0.333333333333333	-0.333333333333333	-0.333333333333333	-0.333333333333333	-0.333333333333333	-0.333333333333333	-0.333333333333333	-0.333333333333333	2.66666666666667
-0.348954727595013	-0.348954727595013	-0.348954727595013	-0.348954727595013	2.66469131489929	-0.231609217975766	-0.348954727595013	-0.348954727595013	-0.339353731353438
-0.333333333333333	-0.333333333333333	-0.333333333333333	2.66666666666667	-0.333333333333333	-0.333333333333333	-0.333333333333333	-0.333333333333333	-0.333333333333333
-0.674862459194603	-0.674862459194603	-0.674862459194603	1.78088539881783	-0.674862459194603	-0.598053664330617	-0.591119537016508	1.25175814531038	0.855979493997337
-0.658529422114032	-0.658529422114032	-0.658529422114032	1.10942030422198	-0.658529422114032	1.67527088028307	-0.658529422114032	1.16648534817913	-0.658529422114032
-0.931247390874314	-1.03577939198805	-1.03577939198805	1.86978357774466	0.720998218566198	-0.559518795077014	-0.0928580758192836	0.735931361582446	0.32846988785341
-0.586996422151912	1.04530038150843	0.0763741181138387	-0.422753555269395	-0.586996422151912	2.23606116640668	-0.586996422151912	-0.586996422151912	-0.586996422151912
-0.642433541881787	-0.642433541881787	-0.642433541881787	0.490164409479664	1.96296833681504	-0.502191893478745	-0.642433541881787	-0.642433541881787	1.26122685659297
0.625539107236308	-0.389924907693719	2.47566760922804	-0.249658607312103	-0.650190894713599	-0.361124982900535	-0.569124439740194	-0.447524757280086	-0.433658126824108
-0.333333333333333	-0.333333333333333	-0.333333333333333	-0.333333333333333	-0.333333333333333	2.66666666666667	-0.333333333333333	-0.333333333333333	-0.333333333333333
2.66666666666667	-0.333333333333333	-0.333333333333333	-0.333333333333333	-0.333333333333333	-0.333333333333333	-0.333333333333333	-0.333333333333333	-0.333333333333333
-0.746559059964829	-0.746559059964829	-0.746559059964829	1.35197170506846	-0.746559059964829	0.763743132303093	1.67301758068473	-0.0559371182321458	-0.746559059964829
-0.333333333333333	-0.333333333333333	-0.333333333333333	-0.333333333333333	-0.333333333333333	-0.333333333333333	-0.333333333333333	-0.333333333333333	2.66666666666667
-0.363700100486466	-0.448506169216486	-0.495976232845239	-0.318896894364946	-0.564247785030412	2.42849970958683	0.768114225583359	-0.564247785030412	-0.441038968196232
2.01121055764705	-0.499587997157489	1.48590542245536	-0.499587997157489	-0.499587997157489	-0.499587997157489	-0.499587997157489	-0.499587997157489	-0.499587997157489
-0.466749219252391	-0.466749219252391	-0.466749219252391	0.183949920842995	-0.466749219252391	-0.344076430545884	2.60860425762466	-0.325942192215357	-0.255538678696839
-1.28111484588713	-1.14136979307676	-1.43792799675068	0.537704352904377	0.57237392707489	0.945738571988103	1.04974729449964	0.589975403192227	0.164873086055326
-0.333333333333333	-0.333333333333333	-0.333333333333333	-0.333333333333333	-0.333333333333333	-0.333333333333333	-0.333333333333333	-0.333333333333333	2.66666666666667
-0.150348372246569	-0.785047255479029	1.31052578000024	-0.180749915392998	0.63262470387549	1.67427757694523	-0.495965915384917	-1.27733891028874	-0.727977692028715
0.778608530142492	-2.00326214791589	-0.445393234839101	-0.00432593216381711	1.49754290016218	0.440474709228187	0.484208105624043	-0.033659307795184	-0.714193622442902
-0.333333333333333	-0.333333333333333	-0.333333333333333	-0.333333333333333	-0.333333333333333	-0.333333333333333	-0.333333333333333	-0.333333333333333	2.66666666666667
2.66666666666667	-0.333333333333333	-0.333333333333333	-0.333333333333333	-0.333333333333333	-0.333333333333333	-0.333333333333333	-0.333333333333333	-0.333333333333333
-0.848549595470743	-0.848549595470743	-0.848549595470743	1.02188625073661	-0.848549595470743	1.53709612454222	1.1738891638159	0.20320389432706	-0.541877051538827
-0.746317642744064	-0.273742650030559	2.18567415742088	0.357246307509032	0.875692010576218	-0.746317642744064	-0.746317642744064	-0.746317642744064	-0.159599254499305
0.146246596024183	-0.509196515249521	-0.509196515249521	-0.509196515249521	-0.509196515249521	2.50136195760651	-0.509196515249521	0.407570537866425	-0.509196515249521
-0.177551628101981	-1.31522138934154	-1.62777388820998	0.479021965937352	0.657166222971582	1.29240517544993	0.975052382230268	0.223539633244549	-0.506638474180184
-0.333333333333333	-0.333333333333333	-0.333333333333333	2.66666666666667	-0.333333333333333	-0.333333333333333	-0.333333333333333	-0.333333333333333	-0.333333333333333
-1.07901988858691	-1.07901988858691	-1.07901988858691	0.268821563938608	0.905672649936025	-0.424567390664945	1.2171643033887	-0.12214313123401	1.39211167039636
0.520020486899535	-0.842699865950016	-0.985638830554196	0.828832652966028	1.59632955619519	0.56375554323365	-0.42615012208485	-1.50085912834389	0.246409707638549
-0.457387649088282	-0.457387649088282	-0.457387649088282	2.44052663596308	-0.457387649088282	-0.457387649088282	0.761186907654882	-0.457387649088282	-0.457387649088282
-1.19022901616725	-1.19022901616725	-1.19022901616725	0.487030383544689	0.521162212346458	1.06460492404963	1.38779067801638	0.351569687987667	-0.241470837443074
-0.477392669918424	-0.196859291145606	-2.05072625809297	0.953007561771115	-0.366459318616625	1.42767430532208	0.317807458884374	-0.170192620159596	0.56314083195566
-0.728657534885445	-0.51370504370777	-0.728657534885445	0.662399777748242	-0.728657534885445	-0.586778223090751	-0.481702191423252	1.16217765425812	1.94358063087175
-0.658789373163114	-0.658789373163114	-0.658789373163114	0.25436523836057	-0.658789373163114	-0.179276525172581	-0.658789373163114	2.1350797011132	1.08377845151438
-0.613080729995736	-0.613080729995736	-0.613080729995736	2.06418462678053	-0.613080729995736	-0.613080729995736	-0.613080729995736	1.10794223939012	0.506357513803743
-0.333333333333333	-0.333333333333333	-0.333333333333333	-0.333333333333333	-0.333333333333333	-0.333333333333333	-0.333333333333333	-0.333333333333333	2.66666666666667
-1.31910547317276	-0.555272461614573	-0.877447837998052	0.573408161609669	-1.29990296729559	0.839576229184762	0.600078308661282	0.919053267398568	1.11961277322669
-0.845405985599428	-1.09127654737232	-1.75208701599837	0.745552551859416	0.191943781533476	0.816487008943568	1.19249296566783	0.555149535475639	0.187143705490187
0.9812519756534	-1.74812172619122	-1.22176536751192	1.32522345624929	-0.000533289117202876	0.511957552514817	0.403699861722622	0.24531299391335	-0.497025457233135
-1.84098368296265	-0.943395250032685	-0.951928473399814	0.944580419944785	0.654984151922817	0.752582894184364	0.874181327165964	0.382987657095555	0.126990956081661
-1.45551660791551	-0.607487510595738	-0.949899259324855	-0.446948668901869	0.603220697527462	1.46565028895267	1.3685802916494	0.123204227346458	-0.100803458738011
-1.04837812894516	-1.21688651589667	-1.26647917408177	0.972122751305712	0.460198537782134	0.0991853163701931	1.59549713214849	0.307154528114147	0.0975855532029321
-1.29620354594631	-1.29620354594631	-1.29620354594631	0.797362832388168	1.11313131543887	0.353580099452046	0.389317410878392	0.768026233456093	0.467192746225356
-0.583482039675989	-0.583482039675989	-0.470412393961812	-0.189871669218146	1.7701799722894	-0.583482039675989	-0.505613321401131	-0.583482039675989	1.72964557099564
-0.530095364178538	-0.530095364178538	-0.530095364178538	-0.530095364178538	-0.242083796832792	-0.530095364178538	-0.530095364178538	1.26517673894327	2.15747924296074
-0.546060358288766	-0.546060358288766	-0.546060358288766	2.48639680666721	0.531245915578815	-0.185002760561859	-0.546060358288766	-0.546060358288766	-0.102338170240337
-1.42975983207758	0.1988509737444	-0.525331565321169	0.740654699584326	-0.289092342341753	0.327369377216273	1.06914987194397	-1.41589477610136	1.32405359335291
-0.729479438221442	-0.729479438221442	-0.729479438221442	-0.729479438221442	-0.583346514204052	-0.00414813652928662	0.341984227292926	2.03477948580094	1.12864869052523
-0.4782194336797	-0.4782194336797	-0.4782194336797	2.30469767220208	-0.4782194336797	-0.4782194336797	-0.4782194336797	-0.4782194336797	1.0428383635558
-0.636784445668576	-0.636784445668576	-0.636784445668576	0.623451438012199	-0.636784445668576	-0.636784445668576	-0.636784445668576	1.78182314319825	1.41543209280101
-1.0619274572002	-0.955260636722501	-1.44112800399842	0.858075311398378	-0.440593227917605	1.08047563209438	1.19567579821029	0.559941548163209	0.204741035972473
-0.700967799152495	-0.700967799152495	-0.700967799152495	-0.471084970871084	1.33277518051577	1.48265238410527	1.16049640201253	-0.700967799152495	-0.700967799152495
2.27700277005408	1.05185888724403	-0.178618665060201	-0.53277431947286	-0.557309199146026	-0.557309199146026	-0.557309199146026	-0.557309199146026	-0.388231876180946
-1.04809983975866	-0.730202890905654	-1.26092011256462	-0.282693595456535	-0.0666730177963527	0.915820572450699	0.490713410981155	0.082674542067477	1.89938093098249
0.366931115445294	-0.893327933678587	-0.0911994487516647	-0.485330399789561	1.75998936187423	1.24372581572446	-0.981860731881958	-1.08906008392339	0.170132304981176
-0.902459235357317	-0.745648942688847	-0.621907487249782	2.31535197440078	-0.355756684387311	0.33655542406056	0.338688897430199	0.297619535064647	-0.662443481272924
2.11994342076967	1.18234223545582	0.214874345717864	-0.586193333657226	-0.586193333657226	-0.586193333657226	-0.586193333657226	-0.586193333657226	-0.586193333657226
-0.953630279301666	-0.953630279301666	-0.953630279301666	-0.409613005874541	-0.380278741130922	1.1168354613298	1.85285883126062	0.187205944091099	0.493882348228939
-0.678900423297537	-1.51466619405218	-1.05064818476275	-0.234083159220083	0.773955964408678	1.19210552680283	1.1595709307492	0.750488386927374	-0.397822847555549
-0.333333333333333	-0.333333333333333	-0.333333333333333	2.66666666666667	-0.333333333333333	-0.333333333333333	-0.333333333333333	-0.333333333333333	-0.333333333333333
0.35350850906942	2.57821193270008	-0.41881720596707	-0.41881720596707	-0.41881720596707	-0.41881720596707	-0.41881720596707	-0.41881720596707	-0.41881720596707
-0.333333333333333	-0.333333333333333	-0.333333333333333	-0.333333333333333	-0.333333333333333	-0.333333333333333	-0.333333333333333	-0.333333333333333	2.66666666666667
0.31194810064606	0.813293262398656	0.669289864873974	1.53224355818855	-1.75423398087474	-1.04701729525353	-0.0389935125807565	-0.519004837663029	0.0324748402648261
-0.600564189779506	-0.600564189779506	-0.600564189779506	0.200543637084453	-0.600564189779506	-0.600564189779506	2.29718469394346	0.865644476032095	-0.360551858162474
-0.789260731977772	-0.806860434462748	-0.627663463706627	1.2208386215336	-0.806860434462748	-0.536998329693113	1.09390743391468	1.6064321032499	-0.353534764395179
-0.333333333333333	-0.333333333333333	-0.333333333333333	2.66666666666667	-0.333333333333333	-0.333333333333333	-0.333333333333333	-0.333333333333333	-0.333333333333333
-0.16633722510716	-0.788190748539485	-0.432464933677255	0.856574488394725	1.73335595711063	1.03470405685647	-0.0703392540798717	-1.11245056178721	-1.05485177917084
-0.46745797777674	0.888869448361214	-0.46745797777674	-0.46745797777674	-0.46745797777674	-0.46745797777674	-0.46745797777674	-0.46745797777674	2.38333639607594
-0.460100647310006	-0.460100647310006	-0.460100647310006	-0.460100647310006	-0.460100647310006	-0.412105602323386	-0.460100647310006	2.460131200987	0.712578285196408
-0.217126076895616	-0.542459636436264	-0.542459636436264	-0.542459636436264	1.11407484870022	-0.432592893378274	2.247942303755	-0.542459636436264	-0.542459636436264
-0.346973717144838	-0.346973717144838	2.66487190954681	-0.346973717144838	-0.346973717144838	-0.346973717144838	-0.236055889532964	-0.346973717144838	-0.346973717144838
-0.294853312472413	-0.774819516456846	-0.463908075431375	-0.606831345062295	0.850666027703768	2.23456858252555	-0.758820642990699	0.364833570115081	-0.550835287930777
0.6416502603755	-0.674597946445761	-0.605798911324229	-0.614865450836369	-0.448467784495918	2.42935852182804	-0.508733605958965	-0.0735397093762468	-0.145005373766056
-0.0282089034522936	-0.972792332288632	-0.776515256166796	0.315809341380817	2.2183102395509	0.607024785844194	-0.931723487556617	0.00699296346086186	-0.438897350772441
-0.333333333333333	-0.333333333333333	-0.333333333333333	2.66666666666667	-0.333333333333333	-0.333333333333333	-0.333333333333333	-0.333333333333333	-0.333333333333333
-0.333333333333333	-0.333333333333333	-0.333333333333333	-0.333333333333333	2.66666666666667	-0.333333333333333	-0.333333333333333	-0.333333333333333	-0.333333333333333
-0.581547007884977	-0.581547007884977	-0.581547007884977	0.247304154071541	1.04895363696771	-0.581547007884977	-0.581547007884977	-0.581547007884977	2.19302425627063
-0.333333333333333	2.66666666666667	-0.333333333333333	-0.333333333333333	-0.333333333333333	-0.333333333333333	-0.333333333333333	-0.333333333333333	-0.333333333333333
0.126518186635196	-0.430813684701585	-0.430813684701585	-0.396147108972503	2.61931164752334	-0.430813684701585	-0.430813684701585	-0.430813684701585	-0.195614301678121
-0.333333333333333	2.66666666666667	-0.333333333333333	-0.333333333333333	-0.333333333333333	-0.333333333333333	-0.333333333333333	-0.333333333333333	-0.333333333333333
-0.333333333333333	-0.333333333333333	-0.333333333333333	-0.333333333333333	-0.333333333333333	-0.333333333333333	-0.333333333333333	-0.333333333333333	2.66666666666667
-0.719881282403229	-0.719881282403229	-0.719881282403229	2.38038452690609	0.207585127778934	-0.719881282403229	0.388918410965785	-0.224414752754448	0.127051816716538
-1.09917479254714	-1.09917479254714	-1.09917479254714	-0.55892051556982	0.805848186093509	0.797848369553864	1.26343769216117	1.0826418383652	-0.0933311929625177
-0.997944112822284	-0.997944112822284	-0.971276960163732	-0.976610390695442	1.04049303639749	0.597818302265512	1.42076663330845	0.803688720789539	0.0810088837427599
-0.405893193104623	-0.405893193104623	-0.405893193104623	2.60603697964414	-0.405893193104623	-0.405893193104623	-0.405893193104623	-0.405893193104623	0.235215372088224
-0.823979668094772	-1.37329944682462	-1.37489940734519	0.85864547937384	1.18397078522356	1.00904176830764	0.244793959647573	-0.242660678953476	0.518387208665449
-0.333333333333333	-0.333333333333333	-0.333333333333333	2.66666666666667	-0.333333333333333	-0.333333333333333	-0.333333333333333	-0.333333333333333	-0.333333333333333
-0.610943548619935	-0.610943548619935	-0.610943548619935	-0.610943548619935	-0.610943548619935	0.534508946959597	2.10070726144614	-0.610943548619935	1.03044508331386
-0.373328541484852	-0.373328541484852	-0.373328541484852	-0.373328541484852	-0.373328541484852	2.65009931805462	-0.373328541484852	-0.373328541484852	-0.0367995276606498
-1.18780538515375	0.202145595407845	-1.4427541835837	0.524298470411376	-0.38775685451584	0.0538699343962858	0.480562484069837	1.94251783238884	-0.185077893420903
-0.333333333333333	-0.333333333333333	-0.333333333333333	2.66666666666667	-0.333333333333333	-0.333333333333333	-0.333333333333333	-0.333333333333333	-0.333333333333333
-0.333333333333333	-0.333333333333333	-0.333333333333333	2.66666666666667	-0.333333333333333	-0.333333333333333	-0.333333333333333	-0.333333333333333	-0.333333333333333
-0.333333333333333	-0.333333333333333	-0.333333333333333	2.66666666666667	-0.333333333333333	-0.333333333333333	-0.333333333333333	-0.333333333333333	-0.333333333333333
-0.333333333333333	-0.333333333333333	-0.333333333333333	2.66666666666667	-0.333333333333333	-0.333333333333333	-0.333333333333333	-0.333333333333333	-0.333333333333333
-0.333333333333333	-0.333333333333333	-0.333333333333333	2.66666666666667	-0.333333333333333	-0.333333333333333	-0.333333333333333	-0.333333333333333	-0.333333333333333
-0.333333333333333	-0.333333333333333	-0.333333333333333	-0.333333333333333	-0.333333333333333	-0.333333333333333	-0.333333333333333	-0.333333333333333	2.66666666666667
-0.460898452543637	0.804275800369	2.42201336743647	-0.460898452543637	-0.460898452543637	-0.460898452543637	-0.460898452543637	-0.460898452543637	-0.460898452543637
-0.354551126039939	0.706791121557468	0.0534523008002702	-0.737487675675587	-0.737487675675587	-0.737487675675587	-0.737487675675587	0.282254222518505	2.26200418386603
-0.333333333333333	-0.333333333333333	-0.333333333333333	2.66666666666667	-0.333333333333333	-0.333333333333333	-0.333333333333333	-0.333333333333333	-0.333333333333333
0.494367961268022	-1.33559946572733	0.355160296317341	-0.876907542901331	0.0719447021073343	1.99898414067749	0.321025083455871	-0.0437950040010861	-0.985180171196305
-0.71472191521782	-1.29983381148196	-1.30996792819027	0.650716967586374	1.01181154714045	1.18195803292738	0.787260855866793	0.381362812970703	-0.688586561601646
-0.193467560725417	-0.591305601371799	0.0134508840075541	2.5220703789145	-0.511311357274001	-0.591305601371799	-0.40891872482882	-0.591305601371799	0.352093184021566
-0.782742825885312	-0.782742825885312	-0.782742825885312	0.974428900203173	-0.782742825885312	0.373417508609327	0.755782342480478	1.81008537813357	-0.782742825885312
2.66666666666667	-0.333333333333333	-0.333333333333333	-0.333333333333333	-0.333333333333333	-0.333333333333333	-0.333333333333333	-0.333333333333333	-0.333333333333333
-0.333333333333333	-0.333333333333333	-0.333333333333333	-0.333333333333333	-0.333333333333333	-0.333333333333333	-0.333333333333333	2.66666666666667	-0.333333333333333
-0.803747622306969	-1.33122366640889	-1.47895962618263	0.910416185320501	0.958950381491658	0.786680652224803	1.00481786358748	-0.11413536242448	0.0672011946985253
-1.03218612247506	-1.03218612247506	-1.03218612247506	-0.731882546304807	1.0246000049006	0.561609766684296	1.50625920433531	-0.0581997457665651	0.794171683576357
-0.333333333333333	-0.333333333333333	-0.333333333333333	-0.333333333333333	-0.333333333333333	-0.333333333333333	-0.333333333333333	-0.333333333333333	2.66666666666667
0.954555126558526	-0.352039978079594	-0.180316050041441	0.97588729153221	1.12414583809931	0.583375456016431	-0.684821751669058	-0.511497911257879	-1.9092880211585
-0.224330559544641	2.66441422901314	-0.348583381352646	-0.348583381352646	-0.348583381352646	-0.348583381352646	-0.348583381352646	-0.348583381352646	-0.348583381352646
-0.333333333333333	-0.333333333333333	-0.333333333333333	-0.333333333333333	-0.333333333333333	-0.333333333333333	-0.333333333333333	-0.333333333333333	2.66666666666667
2.66666666666667	-0.333333333333333	-0.333333333333333	-0.333333333333333	-0.333333333333333	-0.333333333333333	-0.333333333333333	-0.333333333333333	-0.333333333333333
-0.333333333333333	-0.333333333333333	2.66666666666667	-0.333333333333333	-0.333333333333333	-0.333333333333333	-0.333333333333333	-0.333333333333333	-0.333333333333333
-0.192605704303639	-1.26361194681914	-1.26361194681914	-0.888653088010176	1.2954955987931	0.529043422251874	1.33283147378119	0.493307656191846	-0.0421954650659043
-1.10083070870168	0.730055139753715	-0.808571621910667	0.874584724644892	-0.328584070611553	1.82229347870992	-0.972834028355252	0.359931405751953	-0.576044319281318
-0.730764993486339	-0.730764993486339	-0.730764993486339	1.86137358530634	1.50295442379426	-0.101398013450257	-0.730764993486339	0.020208487777054	-0.360078509482036
0.714124573458957	0.251196918670029	0.331195937354752	-0.906122218302292	2.00317542786545	-1.38451635003693	-0.709857959129105	-0.24426367038402	-0.0549326594968427
1.51509436844266	-0.170786637847683	-0.341454756168755	-0.591056879213323	1.9524314216404	-0.591056879213323	-0.591056879213323	-0.591056879213323	-0.591056879213323
-0.867286012340267	-0.867286012340267	-0.867286012340267	1.0431729193868	-0.819284531643607	-0.0821951280571194	-0.195265282587029	1.78239572211536	0.873034337806412
-0.333333333333333	2.66666666666667	-0.333333333333333	-0.333333333333333	-0.333333333333333	-0.333333333333333	-0.333333333333333	-0.333333333333333	-0.333333333333333
1.84101134858158	1.51569826146217	-0.608969507527532	0.29710743512144	-0.608969507527532	-0.608969507527532	-0.608969507527532	-0.608969507527532	-0.608969507527532
0.854956223317313	1.27893818740349	-0.174333324715799	0.368576913573169	1.07628014167676	-0.493786402058718	-1.01163103995517	-1.73640020875154	-0.162600490489515
-0.812254652606701	-1.24584823932321	-1.49971115110311	0.594124545636156	1.59250977851846	0.610657634428544	0.278929207690942	0.0367994556991875	0.444793421059743
-0.333333333333333	-0.333333333333333	-0.333333333333333	2.66666666666667	-0.333333333333333	-0.333333333333333	-0.333333333333333	-0.333333333333333	-0.333333333333333
-0.333333333333333	-0.333333333333333	-0.333333333333333	2.66666666666667	-0.333333333333333	-0.333333333333333	-0.333333333333333	-0.333333333333333	-0.333333333333333
-0.503705125538321	-0.503705125538321	-0.503705125538321	-0.503705125538321	1.82564215638104	-0.503705125538321	-0.503705125538321	-0.503705125538321	1.70029372238722
-0.430610681518612	-0.430610681518612	-0.430610681518612	0.468124659140592	-0.430610681518612	-0.430610681518612	-0.430610681518612	-0.430610681518612	2.54615011148971
-0.341258295329369	-0.341258295329369	-0.341258295329369	2.6660693216633	-0.341258295329369	-0.341258295329369	-0.341258295329369	-0.341258295329369	-0.277261254357721
-0.406298777135827	-0.947655155364498	-0.221224232066518	0.489739366139214	2.20714580741638	0.657213161965621	-0.757247049918552	-0.863918257451294	-0.157754863584536
-0.573305998754952	-0.681034195730301	0.332784133230782	-0.470910880837789	2.48361491739703	0.134393592266277	-0.384515000095182	-0.726365367724879	-0.114661199750991
-1.06966787271858	-1.06966787271858	-1.06966787271858	-0.671831062535079	0.308895336831482	1.66612681393202	0.785126263766957	0.548344033577315	0.572342232583021
-0.707126487808671	-0.486349439578814	-1.15987942004816	0.824980902443449	0.363695523895561	-0.862310355042701	0.0101322799912254	-0.070392682044302	2.08724967819241
1.14925826719082	1.54601189459387	1.28417583134804	-0.668662587401957	-0.672928755438549	-0.672928755438549	-0.651597915255589	-0.647331747218997	-0.665996232379087
-0.333333333333333	-0.333333333333333	-0.333333333333333	-0.333333333333333	-0.333333333333333	-0.333333333333333	-0.333333333333333	-0.333333333333333	2.66666666666667
-0.335991637645527	-0.335991637645527	-0.335991637645527	-0.314658835255335	-0.335991637645527	-0.335991637645527	-0.335991637645527	-0.335991637645527	2.66660029877402
-0.514187593443887	-1.10404852523373	-0.0352589164571979	-0.475787966781257	2.40045073587934	-0.617119926025659	0.117806262045229	-0.116324794967194	0.344470724984364
-0.409474947728914	-0.409474947728914	-0.409474947728914	2.59901038096127	0.267314253141117	-0.409474947728914	-0.409474947728914	-0.409474947728914	-0.409474947728914
-0.470734584273927	-0.470734584273927	-0.470734584273927	0.933469524932922	-0.470734584273927	-0.470734584273927	-0.470734584273927	-0.470734584273927	2.36167256498455
-0.440498124840616	0.545155690893154	2.38845633330436	-0.482633758738326	0.29820887450531	-0.300757161787451	-0.497567907461565	-0.713046339039727	-0.797317606835147
-0.367388683217286	-0.367388683217286	-0.367388683217286	2.65485728615871	-0.367388683217286	-0.367388683217286	-0.367388683217286	-0.367388683217286	-0.0831365036377184
-1.16480666789014	-0.0405335653661404	-0.681070565428439	-0.766404387251892	1.08587288270345	-0.680537229042042	-0.0768004396411083	1.94987782866591	0.374402143250403
2.01922126390458	-0.499279169676755	-0.499279169676755	-0.499279169676755	-0.499279169676755	-0.499279169676755	-0.499279169676755	-0.499279169676755	1.47573292383271
-0.437355586551714	-0.437355586551714	-0.437355586551714	-0.437355586551714	-0.437355586551714	2.52439511115763	0.53709399470436	-0.437355586551714	-0.437355586551714
-0.333333333333333	-0.333333333333333	-0.333333333333333	-0.333333333333333	-0.333333333333333	-0.333333333333333	-0.333333333333333	2.66666666666667	-0.333333333333333
-0.333333333333333	-0.333333333333333	-0.333333333333333	2.66666666666667	-0.333333333333333	-0.333333333333333	-0.333333333333333	-0.333333333333333	-0.333333333333333
0.195254653425046	-0.40686447660588	0.729642047836905	-0.145537307681917	2.32800434429633	-0.675124815317621	-0.675124815317621	-0.675124815317621	-0.675124815317621
-0.411165821662641	-0.411165821662641	-0.411165821662641	2.59551757980814	-0.411165821662641	-0.411165821662641	-0.411165821662641	-0.411165821662641	0.28264317183035
-0.522645761254316	2.29750810151387	-0.727970881747084	0.243723584584921	-0.727970881747084	0.139194432334058	-0.727970881747084	-0.611175553466782	0.637307841529498
-0.679980720081271	-0.746117941940318	-0.0335427128783339	-0.715716154472853	-0.517837853588126	0.17606961123945	1.21346393798014	2.03857911714098	-0.734917283399673
-0.746700214806815	-0.746700214806815	-0.746700214806815	-0.311515199526976	-0.746700214806815	1.99773861929864	0.226599604906061	1.26283059104421	-0.188852756494668
1.64005685628988	-0.87896380460674	0.58508695003252	1.48271806845069	-0.87896380460674	-0.320011093910221	-0.192006656346132	-0.558952710696519	-0.87896380460674
-0.348905594950028	-0.348905594950028	-0.348905594950028	-0.221976963091509	-0.348905594950028	-0.348905594950028	-0.348905594950028	-0.348905594950028	2.66431612774172
-0.619149391421202	-0.619149391421202	-0.571686604309671	2.19928689941519	-0.619149391421202	-0.452762991659432	-0.265045002184615	-0.219715374044389	1.16737124704652
-0.340669177910576	-0.340669177910576	-0.340669177910576	-0.340669177910576	-0.340669177910576	-0.340669177910576	-0.340669177910576	-0.28147131589411	2.66615556126813
1.24693315599174	0.673066570941649	0.929066534532768	-1.0607998491307	-1.0607998491307	1.1471998368427	-0.677333237001501	-0.158933310729486	-1.03839985231647
-0.333333333333333	-0.333333333333333	-0.333333333333333	-0.333333333333333	-0.333333333333333	-0.333333333333333	-0.333333333333333	-0.333333333333333	2.66666666666667
-0.333333333333333	-0.333333333333333	-0.333333333333333	-0.333333333333333	2.66666666666667	-0.333333333333333	-0.333333333333333	-0.333333333333333	-0.333333333333333
-0.479124739741982	-0.479124739741982	-0.479124739741982	2.29695422540499	-0.479124739741982	-0.479124739741982	-0.479124739741982	-0.479124739741982	1.05691895278891
-0.333333333333333	-0.333333333333333	-0.333333333333333	2.66666666666667	-0.333333333333333	-0.333333333333333	-0.333333333333333	-0.333333333333333	-0.333333333333333
-0.445832335966273	-0.350893694172046	-0.465033409587577	2.60340482772808	0.196336904035127	-0.465033409587577	-0.422897720251937	-0.465033409587577	-0.185017752610223
-0.333333333333333	-0.333333333333333	-0.333333333333333	-0.333333333333333	-0.333333333333333	-0.333333333333333	2.66666666666667	-0.333333333333333	-0.333333333333333
-1.21007095717433	-1.21007095717433	-1.21007095717433	0.7413906829191	1.10138975563379	1.09125644840182	0.787257231442749	0.0763257293261764	-0.16740697620066
-0.333333333333333	-0.333333333333333	-0.333333333333333	2.66666666666667	-0.333333333333333	-0.333333333333333	-0.333333333333333	-0.333333333333333	-0.333333333333333
-0.964329757326178	-1.67637634252001	-0.839521591831529	0.290685684592238	1.28328395803473	1.02140015778741	0.883257786577517	-0.0117341010294113	0.01333420571524
-0.963870426876947	-0.222431636971603	0.755840838342354	-0.12108388871116	0.935066330002927	1.4316702964791	-1.26257957964457	-1.21563956992394	0.663027637303843
2.66666666666667	-0.333333333333333	-0.333333333333333	-0.333333333333333	-0.333333333333333	-0.333333333333333	-0.333333333333333	-0.333333333333333	-0.333333333333333
-0.386172046116501	-0.386172046116501	-0.386172046116501	0.0666038637156592	-0.386172046116501	-0.386172046116501	2.63660045909985	-0.386172046116501	-0.386172046116501
-0.775925858433912	-0.775925858433912	-0.775925858433912	-0.370600299270329	-0.407932916561712	0.733378526346271	0.0235254747058388	0.0363252292057418	2.31308156087592
-0.412755953269129	-0.0692766273326081	-0.351953712342478	2.64922356567741	-0.412755953269129	-0.338619887577861	-0.412755953269129	-0.412755953269129	-0.238349525347945
-0.762738021603792	-0.83794505730039	-0.787807033502658	1.81616990458805	0.227221256785465	0.515248202006478	1.21558038547905	-0.547784579151814	-0.83794505730039
-0.389318646780687	-0.389318646780687	-0.389318646780687	2.65109999061205	-0.389318646780687	-0.31678804957223	-0.332254132800504	-0.389318646780687	-0.0554645743358788
0.760520624294868	1.859168931481	-0.665588877363251	-0.791986765131753	1.18718016106618	-0.381326960989363	-0.502924928969187	-0.81598636407514	-0.649055820313363
-0.288400348731292	0.357433923062901	-0.946500671930329	0.555823971871686	0.227840423437807	-0.182805645333067	2.16960969148294	-0.946500671930329	-0.946500671930329
-0.333333333333333	-0.333333333333333	2.66666666666667	-0.333333333333333	-0.333333333333333	-0.333333333333333	-0.333333333333333	-0.333333333333333	-0.333333333333333
-0.543399709165218	-0.48100059316184	-0.402601703824263	-0.391401862490323	-0.58286581672291	2.17069517409281	1.25604146515441	-0.551399595832317	-0.474067358050354
-0.583271883520984	1.1062788574066	0.229504419879787	-0.583271883520984	-0.583271883520984	-0.583271883520984	-0.583271883520984	-0.583271883520984	2.1638480238395
1.71569046084021	-0.659019489050763	0.213965057989776	-0.293720518542047	-0.659019489050763	-0.659019489050763	-0.659019489050763	-0.659019489050763	1.65916244496587
-0.333333333333333	-0.333333333333333	-0.333333333333333	2.66666666666667	-0.333333333333333	-0.333333333333333	-0.333333333333333	-0.333333333333333	-0.333333333333333
-0.390535837479428	-0.390535837479428	-0.390535837479428	0.102819374510898	-0.390535837479428	2.63093148784511	-0.390535837479428	-0.390535837479428	-0.390535837479428
-0.185528824767324	2.51829751638023	0.419765632274583	-0.468177337747246	-0.552971891641222	-0.0724694195753557	-0.552971891641222	-0.552971891641222	-0.552971891641222
-0.333333333333333	-0.333333333333333	-0.333333333333333	2.66666666666667	-0.333333333333333	-0.333333333333333	-0.333333333333333	-0.333333333333333	-0.333333333333333
-0.577601499198725	-0.577601499198725	-0.577601499198725	2.44373967620365	-0.577601499198725	0.593601540727775	0.00426667774108027	-0.557868114646229	-0.173333783231381
-0.428474716776491	-0.428474716776491	0.304377060216332	2.58880512488901	-0.428474716776491	-0.428474716776491	-0.322333884446381	-0.428474716776491	-0.428474716776491
-0.0350811848951388	-0.571609982260976	-0.571609982260976	-0.571609982260976	-0.571609982260976	1.86676940298416	-0.571609982260976	1.59797167547682	-0.571609982260976
-0.484262327695648	-0.484262327695648	-0.484262327695648	2.24851318674543	-0.484262327695648	-0.484262327695648	-0.484262327695648	-0.484262327695648	1.1413231071241
-0.333333333333333	-0.333333333333333	-0.333333333333333	-0.333333333333333	-0.333333333333333	-0.333333333333333	-0.333333333333333	-0.333333333333333	2.66666666666667
2.09593542442272	-0.495671215819028	1.37376308631049	-0.495671215819028	-0.495671215819028	-0.495671215819028	-0.495671215819028	-0.495671215819028	-0.495671215819028
0.876727011086777	0.0799394888784098	2.18710649038126	-0.817646454814148	-0.840046104032857	0.111405662780882	-0.185656351857713	-0.596849912515444	-0.814979829907159
-0.471068052218894	-0.471068052218894	-0.471068052218894	2.56690309244703	-0.454534150272854	-0.099321934270834	-0.450800688543103	-0.471068052218894	0.322025889515346
2.42824447819026	-0.537983640827972	-0.537983640827972	0.245970932159588	-0.537983640827972	-0.537983640827972	-0.537983640827972	-0.537983640827972	0.55368643461797
-0.409266985671802	-0.409266985671802	-0.409266985671802	0.265436841706345	-0.409266985671802	-0.409266985671802	-0.409266985671802	-0.409266985671802	2.59943205799628
-0.817083110175783	-0.817083110175783	-0.817083110175783	-0.817083110175783	-0.817083110175783	1.23469151439748	1.45336258174217	0.854950538911084	0.54241091582818
-0.333333333333333	-0.333333333333333	-0.333333333333333	2.66666666666667	-0.333333333333333	-0.333333333333333	-0.333333333333333	-0.333333333333333	-0.333333333333333
-0.566741334077835	-0.566741334077835	-0.566741334077835	-0.523546934439284	-0.566741334077835	0.536049017187888	0.44806042533158	2.37314416230898	-0.566741334077835
-0.64257145995091	-0.64257145995091	-0.64257145995091	1.47091030527125	-0.64257145995091	1.70023080969858	-0.64257145995091	0.684287644735623	-0.64257145995091
-0.420294627463331	-0.420294627463331	-0.420294627463331	0.367491114622126	-0.420294627463331	2.57457127762119	-0.420294627463331	-0.420294627463331	-0.420294627463331
-0.442046719977913	-0.442046719977913	-0.442046719977913	-0.375917478758697	-0.442046719977913	2.53910213821093	0.489095660415239	-0.442046719977913	-0.442046719977913
-0.0810671739686139	-0.414402593247454	-0.120000750940383	-0.369602312896378	-0.414402593247454	-0.414402593247454	-0.414402593247454	-0.414402593247454	2.64268320404264
-0.361968051205859	-0.361968051205859	-0.361968051205859	-0.361968051205859	-0.361968051205859	-0.361968051205859	-0.361968051205859	-0.124665375632204	2.6584417340732
1.94725285881792	0.134992148885794	-0.743938295483875	1.02138923537996	-0.743938295483875	-0.743938295483875	-0.743938295483875	-0.743938295483875	0.616057234335699
1.47934969469844	-0.741541590744763	-0.741541590744763	1.66069048169428	0.0163562278466856	-0.741541590744763	-0.741541590744763	-0.741541590744763	0.551311549484422
-0.20893962895033	-0.0340134279686596	0.544629645400586	-0.642521950285996	-0.965175461243041	2.42028650165832	-0.443596727828181	-0.203606513066743	-0.467062437715966
-1.54673304699908	-1.76594245469447	0.371749287502883	0.809634746670554	0.593625476313786	0.899771948374983	0.726964532089569	-0.0229343175934348	-0.0661361716647885
-0.333333333333333	-0.333333333333333	2.66666666666667	-0.333333333333333	-0.333333333333333	-0.333333333333333	-0.333333333333333	-0.333333333333333	-0.333333333333333
-0.333333333333333	-0.333333333333333	-0.333333333333333	-0.333333333333333	-0.333333333333333	-0.333333333333333	-0.333333333333333	-0.333333333333333	2.66666666666667
-0.333333333333333	-0.333333333333333	-0.333333333333333	-0.333333333333333	-0.333333333333333	-0.333333333333333	-0.333333333333333	-0.333333333333333	2.66666666666667
-0.571621996460236	-0.571621996460236	2.31131535357359	0.36962558452565	-0.571621996460236	-0.571621996460236	-0.571621996460236	-0.571621996460236	0.748791040662174
1.79010934152744	-0.693345114601211	0.0726000312322825	0.0603321075873173	-0.693345114601211	-0.693345114601211	-0.693345114601211	-0.693345114601211	1.54368409265901
-1.24258003148448	-1.24258003148448	-1.24258003148448	-0.277313998442888	1.02606179423869	0.799410930126711	0.828742218423555	0.678886000034225	0.671953150073153
-0.344257734604241	-0.344257734604241	-0.344257734604241	-0.255719078123137	-0.344257734604241	-0.344257734604241	-0.344257734604241	-0.344257734604241	2.6655232203528
-0.333333333333333	-0.333333333333333	-0.333333333333333	-0.333333333333333	2.66666666666667	-0.333333333333333	-0.333333333333333	-0.333333333333333	-0.333333333333333
-0.333333333333333	-0.333333333333333	2.66666666666667	-0.333333333333333	-0.333333333333333	-0.333333333333333	-0.333333333333333	-0.333333333333333	-0.333333333333333
-0.890507978617448	-0.890507978617448	-0.890507978617448	0.294426385371621	1.17432814080905	1.67027276660105	0.702914109411057	-0.279909487722991	-0.890507978617448
-0.377504898678357	-0.377504898678357	-0.377504898678357	-0.00367372527359293	-0.377504898678357	-0.377504898678357	-0.377504898678357	-0.377504898678357	2.64620801602209
-0.394837401545951	-0.394837401545951	0.139099877128243	-0.394837401545951	-0.394837401545951	2.62476193369342	-0.394837401545951	-0.394837401545951	-0.394837401545951
-0.502545718766117	-0.502545718766117	-0.502545718766117	1.90825143210719	-0.502545718766117	-0.502545718766117	-0.502545718766117	-0.502545718766117	1.60956859925563
-0.207522926959479	-0.410719990507182	-0.457119319978704	-1.00697804049755	-0.950978849756061	1.57325133862	0.976993288629624	1.26978905736371	-0.786714556914348
-0.48209045352428	2.27000305129042	1.10463012337954	-0.48209045352428	-0.48209045352428	-0.48209045352428	-0.48209045352428	-0.48209045352428	-0.48209045352428
-0.333333333333333	-0.333333333333333	-0.333333333333333	-0.333333333333333	-0.333333333333333	-0.333333333333333	-0.333333333333333	-0.333333333333333	2.66666666666667
-0.333333333333333	-0.333333333333333	-0.333333333333333	-0.333333333333333	-0.333333333333333	-0.333333333333333	-0.333333333333333	-0.333333333333333	2.66666666666667
-0.559069150409198	-0.372396707777337	-0.43639868810826	-0.36919660876079	1.22978619984012	-0.559069150409198	-0.559069150409198	-0.559069150409198	2.18448240644307
-0.890696523309405	-0.668837180400056	-0.924295414182696	0.140202779199658	-0.968027303890788	1.88414521024189	0.992974628507466	-0.181386604873267	0.615920408707204
-0.333333333333333	-0.333333333333333	-0.333333333333333	2.66666666666667	-0.333333333333333	-0.333333333333333	-0.333333333333333	-0.333333333333333	-0.333333333333333
-0.614528028147794	-0.614528028147794	-0.521726592074559	-0.396391319217029	-0.614528028147794	1.10336522238031	2.19938218290041	-0.614528028147794	0.0734826186020519
-0.333333333333333	-0.333333333333333	-0.333333333333333	-0.333333333333333	-0.333333333333333	-0.333333333333333	-0.333333333333333	-0.333333333333333	2.66666666666667
-0.333333333333333	-0.333333333333333	-0.333333333333333	-0.333333333333333	-0.333333333333333	-0.333333333333333	-0.333333333333333	-0.333333333333333	2.66666666666667
0.293211522755677	-0.498779585091859	-0.549445682900287	-0.195849652931993	-0.247582405431125	2.4905201856054	0.121480117552373	-0.86037552524043	-0.55317897431775
-1.19837151208767	-0.532820245089612	-1.17810632927843	-0.174979780221265	-0.546152602200951	0.572165512298188	1.3955718874945	1.50436392152303	0.158329147562216
-0.333333333333333	-0.333333333333333	-0.333333333333333	-0.333333333333333	-0.333333333333333	-0.333333333333333	-0.333333333333333	-0.333333333333333	2.66666666666667
-0.10345853376613	1.85532081944519	0.798337242514934	0.286377487795938	-0.998854813113207	-0.895396279347076	-0.998854813113207	-0.689012503225981	0.745541392809537
-0.333333333333333	-0.333333333333333	-0.333333333333333	-0.333333333333333	-0.333333333333333	-0.333333333333333	-0.333333333333333	-0.333333333333333	2.66666666666667
-0.945652519699492	-0.551521995290335	-0.945652519699492	-0.557388620146222	-0.663521197084548	1.54872970311732	1.55566298703792	0.580736601895917	-0.0213924401310631
-0.526619703056083	-0.526619703056083	-0.526619703056083	-0.361806581944338	1.71302526635563	1.80849953392522	-0.526619703056083	-0.526619703056083	-0.526619703056083
2.53611403865654	-0.433827695900304	-0.433827695900304	0.5006798326456	-0.433827695900304	-0.433827695900304	-0.433827695900304	-0.433827695900304	-0.433827695900304
0.601781286841555	0.188978879737834	-0.571558888388659	2.41779187623195	-0.571558888388659	-0.571558888388659	-0.571558888388659	-0.571558888388659	-0.350757600868064
1.01336316718414	-0.476280688576544	-0.476280688576544	-0.476280688576544	-0.476280688576544	-0.476280688576544	-0.476280688576544	2.32060165285167	-0.476280688576544
-0.707222832664828	-1.39257829267562	-1.52218247694225	0.869894751188789	0.687488862220938	1.29070833714094	-0.0501349519385324	0.356278169095102	0.467748434575456
-0.333333333333333	-0.333333333333333	-0.333333333333333	-0.333333333333333	-0.333333333333333	-0.333333333333333	-0.333333333333333	-0.333333333333333	2.66666666666667
-0.519372129259795	-0.519372129259795	-0.519372129259795	-0.385514554816227	-0.519372129259795	-0.519372129259795	-0.519372129259795	1.97645834243702	1.52528898793798
-0.358356942734075	-0.358356942734075	-0.358356942734075	-0.151947610578828	-0.358356942734075	-0.358356942734075	-0.358356942734075	-0.358356942734075	2.66044620971735
-1.48223641766458	-1.16702709791574	-0.52594147636227	1.17650885974312	0.745029435586082	0.471954694957649	-0.381403869506205	-0.186731446987888	1.34984731814984
-0.333333333333333	-0.333333333333333	-0.333333333333333	-0.333333333333333	-0.333333333333333	-0.333333333333333	-0.333333333333333	-0.333333333333333	2.66666666666667
-0.644871725189007	-0.691810279214344	-0.691810279214344	-0.668341002201676	-0.420846808249898	1.91861339578566	1.49563301689824	-0.00480053393440955	-0.291765784680221
-0.680969723417464	-0.664437304966936	-0.680969723417464	1.94981802550049	-0.680969723417464	-0.556176629307024	-0.426583800807721	1.29438762951019	0.445901250323391
-0.543537126395505	1.33063482730971	-0.173396165703581	-0.543537126395505	-0.543537126395505	-0.543537126395505	-0.543537126395505	-0.543537126395505	2.1039840967669
0.315827397620341	-0.414782698563302	-0.414782698563302	-0.414782698563302	-0.414782698563302	-0.414782698563302	-0.414782698563302	2.58765149232276	-0.414782698563302
-0.388424329588431	-0.388424329588431	-0.388424329588431	0.0852234034098524	-0.388424329588431	-0.388424329588431	2.63374690370918	-0.388424329588431	-0.388424329588431
-0.333333333333333	-0.333333333333333	-0.333333333333333	2.66666666666667	-0.333333333333333	-0.333333333333333	-0.333333333333333	-0.333333333333333	-0.333333333333333
-0.60544905118136	-0.60544905118136	-0.60544905118136	1.57875462748828	1.8011753683931	-0.60544905118136	-0.60544905118136	-0.60544905118136	0.252764311206785
-0.519005889565667	-0.519005889565667	-0.519005889565667	-0.21179801887505	1.02716705684423	-0.519005889565667	-0.519005889565667	-0.519005889565667	2.29866629942484
-0.439288037699454	-0.439288037699454	-0.439288037699454	-0.439288037699454	-0.439288037699454	-0.439288037699454	-0.439288037699454	0.557375582767567	2.5176406811286
-0.643578759133378	-0.571042810590169	-0.704914303857416	-0.503840387675137	2.22852479164002	-0.704914303857416	-0.391836349483417	0.475394917658188	0.816207205298709
-0.435771700153755	-0.435771700153755	-0.435771700153755	2.61368209822979	-0.204316130286938	0.15939976521806	-0.435771700153755	-0.435771700153755	-0.389907232392128
-0.691086796440144	-0.691086796440144	-0.691086796440144	-0.68042096231863	-0.691086796440144	1.38981744066737	-0.0932667939292458	0.243773564310619	1.90444393703046
-0.810144118361852	-0.810144118361852	-0.810144118361852	-0.810144118361852	-0.810144118361852	1.25936814302775	0.76972580901856	1.50898972507165	0.512636914691295
-0.528036480367048	-0.741917923424813	-0.741917923424813	-0.741917923424813	0.611242228788523	2.14894846403923	0.726450188141333	-0.741917923424813	0.00906729309721213
-0.333333333333333	-0.333333333333333	-0.333333333333333	-0.333333333333333	-0.333333333333333	-0.333333333333333	-0.333333333333333	-0.333333333333333	2.66666666666667
-0.44478930937032	-0.44478930937032	2.49700665044585	0.616518515146391	-0.44478930937032	-0.44478930937032	-0.44478930937032	-0.44478930937032	-0.44478930937032
-0.586041366418333	-0.586041366418333	-0.586041366418333	2.23541979802466	-0.586041366418333	-0.586041366418333	0.0971895885252352	1.03963228749892	-0.442034841957159
-0.389712430956652	2.65214211603904	-0.389712430956652	-0.209995568695512	-0.389712430956652	-0.389712430956652	-0.389712430956652	-0.389712430956652	-0.103871961603621
-0.69226915739657	-0.748264565574243	-0.748264565574243	0.869736085959674	2.10590138268203	-0.247505629585335	-0.474686999906181	-0.710934293455794	0.646287742850672
0.687524726761789	-0.606984591974333	-0.677390537616347	-1.04222134685224	-0.510976484280678	1.15529756258032	1.35638121036092	0.847004861208472	-1.20863540018791
2.39055775856441	-0.466305742869514	0.873582441522199	-0.466305742869514	-0.466305742869514	-0.466305742869514	-0.466305742869514	-0.466305742869514	-0.466305742869514
-0.599439194331877	-0.758365244074671	0.285320257088572	-0.646370376806259	-0.758365244074671	1.79298449407809	1.48313202796882	-0.0405314757733298	-0.758365244074671
-0.827249157485299	-0.827249157485299	-0.827249157485299	1.75458598166062	0.664465960091883	-0.780316397261204	-0.654451267569315	0.382336071926588	1.11512712360733
0.322183411848534	-0.589257282954171	-1.03884447178898	0.306717185898108	0.992564309079078	1.95200363614173	-0.665521776433859	-1.03884447178898	-0.24100054000147
-0.984672845279714	-0.848144817625837	-1.08813549123617	0.425405690332979	-0.414028354695152	1.35390294090094	1.54162897892502	0.538467963233845	-0.524424064555904
-0.96894868850362	-1.21746696147232	0.0955201373451461	1.48370267927117	1.63676007056305	0.299241125057686	-0.384984077128671	-0.41591553599602	-0.527908749136421
1.26400764635534	-1.10709553498931	0.776027571922066	0.355778065197013	-0.534852234588316	0.165385839434521	-1.35188553954108	-0.835639952599648	1.26827413880941
-0.267193254939856	-1.91941821263182	-1.10983864976016	1.10290549144835	0.98770839949823	0.678916194687498	0.579185378971424	0.0810646202611937	-0.133329967534858
1.50406092182558	1.22402751274583	1.26029850668378	-0.664731156875863	-0.664731156875863	-0.664731156875863	-0.664731156875863	-0.664731156875863	-0.664731156875863
-0.561796450778934	-0.561796450778934	-0.561796450778934	0.0222845727917384	-0.561796450778934	-0.561796450778934	-0.561796450778934	1.17444440010923	2.17404973177264
-0.333333333333333	-0.333333333333333	-0.333333333333333	2.66666666666667	-0.333333333333333	-0.333333333333333	-0.333333333333333	-0.333333333333333	-0.333333333333333
2.66666666666667	-0.333333333333333	-0.333333333333333	-0.333333333333333	-0.333333333333333	-0.333333333333333	-0.333333333333333	-0.333333333333333	-0.333333333333333
-0.773293638459683	-1.20850464933009	-0.325282303740149	0.392069178638153	0.100861811070456	-0.1071434514779	1.40382810954643	-1.07463459574127	1.59209953949405
-0.555340627421423	-0.867386348165692	-0.867386348165692	0.789923146453868	-0.867386348165692	1.35587273570117	1.41614823389621	-0.867386348165692	0.462941904032951
-0.610806560470856	-0.610806560470856	-0.610806560470856	0.962581833872916	-0.610806560470856	-0.610806560470856	-0.610806560470856	0.581768507241915	2.12048902171032
-0.333333333333333	-0.333333333333333	-0.333333333333333	-0.333333333333333	-0.333333333333333	-0.333333333333333	-0.333333333333333	-0.333333333333333	2.66666666666667
-0.43367919054205	-0.43367919054205	-0.43367919054205	-0.43367919054205	-0.43367919054205	-0.43367919054205	-0.43367919054205	0.49916368159821	2.53659065219615
0.311924222287456	2.48034272350082	-0.736020282111033	-0.0245912903209137	0.116201253781479	-0.540830618696353	-0.631492484216833	-0.370172989481332	-0.605360534743283
1.24700037387553	1.28486907641837	1.45874509091085	-0.695504057969929	-0.576030968257303	-0.691770523916409	-0.70883810816107	-0.644301305235946	-0.674169577664103
-0.333333333333333	-0.333333333333333	-0.333333333333333	-0.333333333333333	-0.333333333333333	-0.333333333333333	-0.333333333333333	-0.333333333333333	2.66666666666667
-0.634178016374133	-0.634178016374133	2.13909157494613	-0.544046754656224	-0.634178016374133	-0.548313323258255	-0.00539246864978861	-0.36005098369363	1.22124600443417
-0.533244982074754	-1.02228496841356	-0.798297188411056	0.820814478464217	1.79196149604652	0.899210201465094	0.370705701506796	-0.894291951269273	-0.634572787313984
-0.333333333333333	-0.333333333333333	-0.333333333333333	2.66666666666667	-0.333333333333333	-0.333333333333333	-0.333333333333333	-0.333333333333333	-0.333333333333333
-0.897736365932962	-0.897736365932962	-0.897736365932962	0.348770696693656	-0.897736365932962	0.229827147285981	0.0234094180448593	1.75369136548206	1.23524683622529
0.0463965391534633	0.0714613361674027	-0.698081261515898	-0.608487944529901	2.01851609995239	1.26443901532024	-0.698081261515898	-0.698081261515898	-0.698081261515898
-0.822486800698434	-1.57403278136257	-0.978769960623623	1.14465413378654	0.397908659741266	0.952633869032039	0.190953485505862	-0.442179998559664	1.13131939317859
-0.333333333333333	-0.333333333333333	-0.333333333333333	-0.333333333333333	-0.333333333333333	-0.333333333333333	-0.333333333333333	-0.333333333333333	2.66666666666667
-0.561019147652423	-0.561019147652423	-0.561019147652423	0.129661972648515	-0.408482622242331	-0.466617172136387	-0.561019147652423	0.527536965501411	2.46197744683848
-0.655648267613488	-0.655648267613488	-0.655648267613488	1.10222864945869	1.72943230676357	-0.655648267613488	-0.655648267613488	-0.655648267613488	1.10222864945869
-0.333333333333333	-0.333333333333333	-0.333333333333333	-0.333333333333333	-0.333333333333333	-0.333333333333333	-0.333333333333333	-0.333333333333333	2.66666666666667
-1.2042276610264	-1.2042276610264	-1.2042276610264	1.30662434433777	0.38078766606415	1.28102517350993	0.13119575049269	0.317323055053458	0.195726993621208
-0.368062237212883	-0.368062237212883	-0.368062237212883	-0.0779265564216611	-0.368062237212883	-0.368062237212883	2.65436221691185	-0.368062237212883	-0.368062237212883
-0.333333333333333	-0.333333333333333	-0.333333333333333	-0.333333333333333	-0.333333333333333	-0.333333333333333	-0.333333333333333	-0.333333333333333	2.66666666666667
-0.879485386275617	-0.0485903528329063	-0.562166679665596	-0.945082362600042	1.39400981755383	-0.66029548977693	-0.363242515689902	0.204197994953901	1.86065497433327
-0.333333333333333	-0.333333333333333	-0.333333333333333	2.66666666666667	-0.333333333333333	-0.333333333333333	-0.333333333333333	-0.333333333333333	-0.333333333333333
-1.06079566253327	-1.06079566253327	-0.751996925174416	0.37439846912939	0.370665151061148	1.84372579455883	1.02826246222431	-0.0773330171278655	-0.666130609604855
-0.469359109592123	-1.03465211622119	-0.770670948031203	0.119932185054218	0.875078314664372	0.204726136048579	-0.376032433969399	-0.706142218029205	2.15712019007596
-0.431957137078293	-0.431957137078293	2.54202241665158	0.481677542896468	-0.431957137078293	-0.431957137078293	-0.431957137078293	-0.431957137078293	-0.431957137078293
-0.370918750305105	-0.370918750305105	2.65213721559422	-0.0557059634585099	-0.370918750305105	-0.370918750305105	-0.370918750305105	-0.370918750305105	-0.370918750305105
-0.751367350391642	-0.751367350391642	-0.751367350391642	2.2490060265587	-0.751367350391642	-0.319390380016637	0.407504200997107	0.644291577350814	0.024057976676577
-0.430851931619728	-0.430851931619728	-0.430851931619728	-0.337523394650801	0.342974966334064	-0.430851931619728	-0.430851931619728	-0.430851931619728	2.5796600180351
-1.34821154092177	-0.124794897379625	-1.78499368175045	0.0805300406167669	0.0709304331260263	0.3813177419933	0.427715844865212	1.17541860608844	1.1220874533621
-0.789216622753979	-0.789216622753979	-0.789216622753979	1.85965721814782	-0.789216622753979	0.504022568747303	1.06238192276868	-0.696423377673062	0.427228159025165
-0.766858520447533	0.281653546687823	-0.70125985093703	-0.851123478030131	1.96801934337246	-0.987120719698247	1.07683741855904	0.223521392406158	-0.243669131912546
-0.612186567419797	-0.612186567419797	-0.612186567419797	0.395245804345178	-0.612186567419797	-0.612186567419797	-0.612186567419797	1.30508149848549	1.97279210168811
-0.973916595609158	-0.795251640588677	-0.973916595609158	0.549802140192382	-0.973916595609158	1.25699536513912	0.962064857299344	1.26926191428978	-0.321122849504473
-0.665981081323898	2.19601928977826	-0.665981081323898	-0.045267753214543	0.227227530860955	-0.665981081323898	-0.665981081323898	-0.665981081323898	0.951926339194815
-0.960501197635293	-1.25595797913999	-1.19729327523111	0.92690232176021	0.788773609829316	1.46821754419209	-0.308256353266629	0.577047360267288	-0.038932030775889
-0.333333333333333	-0.333333333333333	-0.333333333333333	-0.333333333333333	-0.333333333333333	-0.333333333333333	-0.333333333333333	-0.333333333333333	2.66666666666667
-0.333333333333333	-0.333333333333333	-0.333333333333333	-0.333333333333333	-0.333333333333333	-0.333333333333333	-0.333333333333333	-0.333333333333333	2.66666666666667
-0.395877403092765	-0.395877403092765	-0.395877403092765	-0.183597035146913	-0.395877403092765	-0.395877403092765	-0.090257677381778	-0.395877403092765	2.64911913108529
-0.378770903760001	-0.378770903760001	-0.378770903760001	-0.354234656825775	-0.378770903760001	2.64825521258206	-0.0213951331962691	-0.378770903760001	-0.378770903760001
-0.529649232374922	-0.688046233732963	-0.629914000911325	0.181270642407127	0.710860616644616	-0.162189522153743	-0.381918695754797	-0.833643477405506	2.33322990328152
-0.54441568788305	-0.312973842337644	-0.54441568788305	0.0176573655843647	-0.54441568788305	-0.54441568788305	-0.54441568788305	2.47499382704342	0.542401089125101
-0.411713103163383	0.405313417621983	-1.00155078722906	1.1695425326908	0.0469310273035982	0.795160928518917	1.1503434760666	-1.79031203020657	-0.363715461602885
-0.464667617316327	-0.464667617316327	-0.464667617316327	-0.464667617316327	-0.464667617316327	-0.464667617316327	-0.464667617316327	0.852177061217805	2.40049625999649
1.55142595346448	0.729643631018661	1.54929283906488	-0.576888938736211	-0.770469070499893	-0.244123092398644	-0.770469070499893	-0.6979431809135	-0.770469070499893
0.653849947484075	0.874604288216738	2.13727645936395	-0.610955115844129	-0.610955115844129	-0.610955115844129	-0.610955115844129	-0.610955115844129	-0.610955115844129
-0.38508758414099	-0.0923167342809138	-0.943431991797639	-0.189907017567606	1.46326171570423	0.486825602600768	1.44779658884459	-0.243235041221536	-1.54390553814089
-0.657144257423494	-0.605409480912473	-0.570741847167974	0.258081273431268	-0.709412382145969	-0.709412382145969	0.0276748460832158	2.3205388071232	0.645825423158198
-0.660665542032695	-0.660665542032695	-0.660665542032695	-0.252178703757054	-0.660665542032695	-0.660665542032695	1.57854625159578	1.79718803187387	0.179772130450869
-0.333333333333333	-0.333333333333333	-0.333333333333333	2.66666666666667	-0.333333333333333	-0.333333333333333	-0.333333333333333	-0.333333333333333	-0.333333333333333
-0.519274397445035	-0.519274397445035	-0.519274397445035	-0.519274397445035	-0.519274397445035	-0.519274397445035	-0.35449780008143	2.0782233558175	1.39192082893413
-0.867692965735091	-2.02329361519777	0.604138041425499	-0.241098243483753	-0.482670506615545	1.04995352040603	0.927300936475977	0.540145388940256	0.493217443784411
-1.04750840346663	-1.17978782392137	0.717461767036324	2.13519845884559	-0.416514232507128	0.0672657447204872	-0.379177299314258	-0.182891707671742	0.285953496278726
-0.432878607663076	-0.432878607663076	-0.432878607663076	-0.432878607663076	-0.432878607663076	-0.432878607663076	-0.0296881837699128	0.00497765955423485	2.62198217019412
2.66666666666667	-0.333333333333333	-0.333333333333333	-0.333333333333333	-0.333333333333333	-0.333333333333333	-0.333333333333333	-0.333333333333333	-0.333333333333333
-1.17380673623309	-0.316250520030089	0.366914599967455	2.19188808992186	-1.12687579902795	-0.0186657136611351	-0.302917867414992	-0.083195752318202	0.46290969879615
-0.384208324407673	-0.384208324407673	-0.384208324407673	2.63896536750723	-0.384208324407673	-0.384208324407673	-0.384208324407673	-0.384208324407673	0.0504929033464983
-1.22196518392297	-1.22196518392297	-1.21503162783572	0.982372301352622	1.37438489551608	0.563158833308438	0.160479229779991	-0.0048594153773845	0.583426151101923
-0.785027786075507	-0.785027786075507	-0.770095192318636	2.17375900546452	-0.589837453396407	0.221855678673513	-0.524240702250152	0.858624141020086	0.199990094958094
-0.128472185515107	-1.73751519902604	-1.07405828526813	0.924845663899572	1.3909721451089	0.868313161601872	0.238455753926563	-0.457534014927187	-0.0250070398004502
-1.1355949507182	-1.1355949507182	-1.1355949507182	-0.13334839721914	1.34468523755781	0.26349643290502	0.82782684993642	-0.133881790808016	1.23800651978249
-0.333333333333333	-0.333333333333333	-0.333333333333333	2.66666666666667	-0.333333333333333	-0.333333333333333	-0.333333333333333	-0.333333333333333	-0.333333333333333
-0.500690977744805	-0.500690977744805	-0.500690977744805	1.52524100096201	-0.500690977744805	-0.500690977744805	-0.500690977744805	-0.500690977744805	1.97959584325162
-0.49701846042276	-0.49701846042276	-0.49701846042276	-0.49701846042276	-0.49701846042276	-0.49701846042276	-0.49701846042276	1.40893001334435	2.07019920961497
-0.0527961030874611	-0.467165518228443	-0.247981696319892	-0.603688774697029	1.87399501261957	-0.907666337927865	-0.159454897203544	-0.907666337927865	1.47242465277252
-0.333333333333333	-0.333333333333333	-0.333333333333333	-0.333333333333333	-0.333333333333333	-0.333333333333333	-0.333333333333333	-0.333333333333333	2.66666666666667
-1.21918097008822	-1.21918097008822	-1.21918097008822	1.50610982481589	0.826653763620621	0.331194830457036	0.264529204358599	0.0965318265905371	0.632523460421972
-0.333333333333333	-0.333333333333333	-0.333333333333333	2.66666666666667	-0.333333333333333	-0.333333333333333	-0.333333333333333	-0.333333333333333	-0.333333333333333
1.87425406801535	0.543094581977319	1.35106999117107	-0.628069773527293	-0.628069773527293	-0.628069773527293	-0.628069773527293	-0.628069773527293	-0.628069773527293
-0.774448783428347	-0.693383213321225	-0.937113249761717	0.34820269733147	-0.679516734223954	1.40525506543881	-0.937113249761717	1.26285699163222	1.00526047609446
-0.333333333333333	-0.333333333333333	-0.333333333333333	-0.333333333333333	-0.333333333333333	-0.333333333333333	-0.333333333333333	-0.333333333333333	2.66666666666667
2.66666666666667	-0.333333333333333	-0.333333333333333	-0.333333333333333	-0.333333333333333	-0.333333333333333	-0.333333333333333	-0.333333333333333	-0.333333333333333
0.348303443965193	0.277907987784409	0.48749445959538	1.6074221715624	0.404299829563544	-1.34918698803054	-1.7262293177261	0.0619219290479119	-0.111933515762207
-0.333333333333333	-0.333333333333333	-0.333333333333333	-0.333333333333333	-0.333333333333333	-0.333333333333333	-0.333333333333333	-0.333333333333333	2.66666666666667
0.119460737313753	-2.35934956194662	-0.218122506970201	1.01968272207096	1.13007724271358	-0.0351982529585165	0.162658593217387	0.0170658196162503	0.163725206943402
-1.04909311347175	-0.794686700087903	-0.36054242232176	-0.438411051994803	-0.27040681674132	0.698684279943056	1.58403993238998	1.47203710888766	-0.841621216603162
-0.460235530589428	0.160602406373596	0.25127461366201	-0.671448436978911	-0.700250196941113	-0.460235530589428	2.45780944632183	0.122733425682552	-0.700250196941113
-0.333333333333333	-0.333333333333333	-0.333333333333333	-0.333333333333333	-0.333333333333333	-0.333333333333333	-0.333333333333333	-0.333333333333333	2.66666666666667
-0.852729692492848	-0.852729692492848	-0.852729692492848	-0.206916273100203	1.89584368781243	-0.852729692492848	0.0431964384564857	0.692209594031092	0.986585322771588
-0.492708745152042	-0.445778459384102	0.927998996731944	-0.583902823178379	-0.637765992071127	-0.637765992071127	2.30710943986707	0.0309905801220102	-0.468177004864255
-1.13170813872229	-0.762630362738501	-1.67679121250182	0.856618376982285	0.891286087154173	1.10249244450906	0.38887096435543	0.599543972323056	-0.267682131361397
-0.577594023858082	-0.678392980930268	-0.66505978555035	-0.842657948010868	-0.842657948010868	0.0069332615975576	1.92478008504508	1.18132111066081	0.493328229056996
-0.441363604629828	0.579437879440175	-0.441363604629828	-0.441363604629828	-0.441363604629828	-0.441363604629828	-0.441363604629828	-0.441363604629828	2.5101073529686
0.221296457075065	-0.58625188896265	-0.331826155105325	2.33617703305891	-0.45290506828271	-0.657192397564378	-0.582518177983612	-0.701996929312838	0.755217127077544
-0.64797016526057	-0.415447538055954	-0.554641129111928	-0.634637445810764	-0.720500159067515	0.613305094691075	2.28522811369674	0.574373553897641	-0.499710324978728
-0.010074705461969	0.63743254087607	0.974520333038871	-1.31575653333307	-1.34135813780113	1.20600150677092	0.711570520481496	0.193671396763015	-1.0560069213342
-0.818086765524083	-0.939146541126408	-0.966878295889937	-0.0661295690514906	-1.02340841136944	0.485839011337966	1.54284551020937	1.24792896435877	0.537036097055249
-0.417152380611735	-0.812377444725908	-0.836378966838105	0.381298254987344	2.06567174010551	1.04640710107422	-0.242207952771723	-0.907316798858597	-0.277943552360994
-0.675053176854976	-0.675053176854976	-0.675053176854976	1.29162505066809	-0.675053176854976	-0.649456497104133	-0.648923232942657	1.32042131538779	1.3865460714108
-0.938076800274981	-0.938076800274981	-0.938076800274981	-0.71729010595216	0.295448861485128	1.37965018892062	1.65963331577927	0.29971527103726	-0.10292713044518
-0.0143991025479048	-0.631960611824715	-0.540766295687984	-0.0719955127395246	-0.631960611824715	0.826615146268615	-0.631960611824715	-0.631960611824715	2.32838821200566
0.858075506840901	0.852208425193188	-0.742037669808336	0.055352063221867	-0.742037669808336	-0.742037669808336	-0.742037669808336	-0.742037669808336	1.94455235378573
0.479483418822827	2.14760220363502	0.988771602804809	-0.577489545210984	-0.61215313888515	-0.61215313888515	-0.61215313888515	-0.61215313888515	-0.589755124511073
1.65809524380117	-0.656683705513445	0.968461791850983	-0.656683705513445	-0.656683705513445	-0.656683705513445	-0.656683705513445	-0.656683705513445	1.31354519742853
0.355140937164425	0.0607407743356479	0.478341005304728	0.495941015039057	1.80687507343241	0.275674226545787	-1.15579323184631	-1.29019330618118	-1.02672649379456
-0.4097981771281	-0.4097981771281	-0.4097981771281	2.59835156560834	-0.4097981771281	-0.4097981771281	-0.4097981771281	-0.4097981771281	0.270235674288381
-0.661416794097982	-0.661416794097982	-0.661416794097982	-0.661416794097982	-0.661416794097982	1.06809153499518	1.33154423760758	1.56886499198515	-0.661416794097982
1.79854887804762	-0.922209670861308	-0.0650720531203467	0.462438279142137	1.27583894314647	-0.831535498480497	-0.922209670861308	-0.722193114138931	-0.0736060928738348
-0.501019054541169	-0.501019054541169	-0.501019054541169	1.53808227141081	-0.501019054541169	-0.501019054541169	-0.501019054541169	1.96905111037739	-0.501019054541169
-1.4428235004862	-0.678473749581681	-0.8630271437289	0.867294274229413	1.29560749821848	0.707810271772713	0.136014784703875	-0.949969927676866	0.92756749254917
-0.333333333333333	-0.333333333333333	-0.333333333333333	-0.333333333333333	-0.333333333333333	-0.333333333333333	-0.333333333333333	-0.333333333333333	2.66666666666667
-0.582409154394373	-0.582409154394373	-0.582409154394373	-0.582409154394373	-0.582409154394373	2.23605525451768	0.923367724174653	0.335031947673896	-0.582409154394373
-0.511589731839329	-0.511589731839329	-0.511589731839329	-0.511589731839329	-0.511589731839329	2.50105267419135	0.204232879508612	0.364252837336021	-0.511589731839329
-0.524746684275611	-1.26982179002347	-1.23408805195252	1.60967749124545	-0.238343440333881	0.353663265020536	1.00273728341362	0.769134637517013	-0.468212710611136
-0.333333333333333	2.66666666666667	-0.333333333333333	-0.333333333333333	-0.333333333333333	-0.333333333333333	-0.333333333333333	-0.333333333333333	-0.333333333333333
-0.428701866759456	-0.428701866759456	-0.428701866759456	0.449085203617127	-0.428701866759456	-0.428701866759456	2.55182786369906	-0.428701866759456	-0.428701866759456
-0.699127331434496	-0.699127331434496	-0.124205025147204	0.513649407431277	-0.699127331434496	1.07737192853115	2.02882034635725	-0.699127331434496	-0.699127331434496
0.405952781843714	-1.46937128073475	1.21347287022364	-0.629849075245986	1.7447080142305	-0.158351216508965	-0.274092206719297	-0.0186086384669971	-0.81386124862186
-0.600104120933892	-0.71956792144764	-0.329710608163935	0.703331273957182	1.89316939425259	0.0569467818917235	-1.50408243285712	-0.271578669521084	0.771596302822181
1.29755192803328	-0.981296978044077	-1.0996925916994	0.927432306966658	0.767438234459472	0.671975104530183	-1.16635678857739	-0.839435567087705	0.422384351418973
-0.370547861225275	-0.370547861225275	-0.370547861225275	-0.320414566711188	-0.370547861225275	2.65718312767332	-0.113481393610492	-0.370547861225275	-0.370547861225275
-0.333333333333333	-0.333333333333333	-0.333333333333333	-0.333333333333333	-0.333333333333333	-0.333333333333333	-0.333333333333333	-0.333333333333333	2.66666666666667
-0.470419603316012	-0.470419603316012	-0.470419603316012	0.92910538432709	2.363831838885	-0.470419603316012	-0.470419603316012	-0.470419603316012	-0.470419603316012
1.83638805765285	0.860888386263166	1.11103018280869	-0.607427958917703	-0.224481669110269	-0.782900562464563	-0.782900562464563	-0.782900562464563	-0.627695311303054
1.53453311126032	-0.364371603894193	-0.776156558978263	-1.49144622836652	0.870983261358015	1.2208937931393	-0.216619748248743	-0.597467491681419	-0.180348534588488
-0.333333333333333	-0.333333333333333	-0.333333333333333	2.66666666666667	-0.333333333333333	-0.333333333333333	-0.333333333333333	-0.333333333333333	-0.333333333333333
-0.333333333333333	-0.333333333333333	-0.333333333333333	2.66666666666667	-0.333333333333333	-0.333333333333333	-0.333333333333333	-0.333333333333333	-0.333333333333333
-0.983980178613816	-0.983980178613816	-0.971181207243191	-0.307234567392065	0.333247291612918	1.26757220166848	1.79179673739029	-0.281636624650816	0.13539652584202
0.758332639918988	0.323670616491171	1.63405661840792	-0.582986364892005	-1.18937988714652	0.452735904429247	0.688466719588873	-1.18937988714652	-0.895516359651147
0.430848852814055	-0.861875472999645	-1.20478873269363	1.70490760461642	1.3710604808708	-0.504029754096595	-0.429900760165859	-0.618156406623052	0.111934188277507
-0.333333333333333	-0.333333333333333	-0.333333333333333	-0.333333333333333	-0.333333333333333	-0.333333333333333	-0.333333333333333	2.66666666666667	-0.333333333333333
-0.333333333333333	-0.333333333333333	2.66666666666667	-0.333333333333333	-0.333333333333333	-0.333333333333333	-0.333333333333333	-0.333333333333333	-0.333333333333333
1.79200563191392	-0.7651666134814	-0.49745014482896	-0.290529846348588	1.03312010423977	-0.7651666134814	1.02352070894944	-0.7651666134814	-0.7651666134814
-1.15099545807144	-1.32380478541859	-0.974452595874201	0.814977321563098	0.4400237501895	0.0064003454573017	-0.153074928853802	1.58995248401806	0.75097386699008
-0.333333333333333	-0.333333333333333	-0.333333333333333	-0.333333333333333	-0.333333333333333	-0.333333333333333	-0.333333333333333	-0.333333333333333	2.66666666666667
0.0405967868081666	1.29405962037419	0.536114647396609	-1.07098472176698	-1.28807381677182	-0.51039347152107	1.52875053389294	-0.761086038234276	0.231016459822239
-0.802742351203294	-1.58083416589662	-1.35311298366629	0.993961777447707	1.1662192525306	0.285199596688674	0.366261937904154	0.593449815258065	0.331597120937008
0.643878328522854	2.4869844881377	-0.447266116665795	-0.447266116665795	-0.447266116665795	-0.447266116665795	-0.447266116665795	-0.447266116665795	-0.447266116665795
-0.546175533841624	-0.546175533841624	-0.546175533841624	0.507124901661781	-0.546175533841624	0.356196282295976	-0.546175533841624	-0.546175533841624	2.413732019092
-0.478481623894887	-0.296606456229119	-0.478481623894887	-0.478481623894887	0.711440660745372	-0.478481623894887	-0.478481623894887	-0.478481623894887	2.45605553885308
-0.831944218069424	-1.14501219328566	-1.25594599029584	1.01926351953801	-0.475142726724171	1.42406521151266	1.01446349947507	-0.057007645685789	0.307260543535149
0.426718970358035	-1.41271771328087	-1.01912412890119	0.705114432480248	-0.0410067389928849	1.57016699869141	0.24485526809046	0.670448330874992	-1.1444554193202
0.893314371448188	-0.646386279519525	-0.646386279519525	-0.646386279519525	-0.646386279519525	-0.646386279519525	-0.646386279519525	1.83889430015125	1.1461090055177
0.319511516202587	-0.463919818314181	1.95783762895651	0.931750571359326	0.176584628761816	-1.18975375042944	-1.12095685311653	-0.0916699398303794	-0.519383983589704
-0.50256566312625	-0.50256566312625	-0.50256566312625	-0.50256566312625	-0.50256566312625	-0.50256566312625	-0.50256566312625	1.61069924439213	1.90726039749163
-0.614989259207992	-0.614989259207992	-0.614989259207992	-0.614989259207992	-0.614989259207992	1.57913218147761	-0.614989259207992	0.345005537397277	1.76579783637307
-0.64209883785659	0.0229321013520209	-1.13540566926635	-0.837821656372678	1.04101074044524	0.445309409975293	-1.13540566926635	0.614366994361123	1.62711258662829
0.683725974929553	0.696524727905096	2.10812052483263	-0.799329526111421	-0.799329526111421	-0.196188292138986	-0.0948648310826086	-0.799329526111421	-0.799329526111421
-0.0138661775998006	-0.833570599557246	1.56794469782361	-0.30078939101106	1.44581567204075	0.417585271563227	-1.31088709770423	-0.873569188787441	-0.0986631867678124
-0.351529657541544	-0.351529657541544	-0.351529657541544	2.66343568074928	-0.351529657541544	-0.351529657541544	-0.351529657541544	-0.202728077958466	-0.351529657541544
-0.795812896093821	-0.795812896093821	-0.795812896093821	0.32039913098878	-0.795812896093821	0.896370936650131	1.14435879742099	1.61793561540921	-0.795812896093821
-0.923743318026183	-1.2010796490733	-0.770141657753931	1.86402014809556	0.310936694231677	0.0154668338468588	-0.674140620083773	0.948810255640057	0.429871313123039
0.832595051482397	1.58507704982949	1.00911634237743	-1.22593118070738	-1.21313205387511	0.0123843403145542	0.158507704982947	-0.350257586599706	-0.808359667804633
-0.551248397818737	-0.551248397818737	-0.551248397818737	1.49638107645206	1.9773607081688	-0.551248397818737	-0.551248397818737	-0.551248397818737	-0.166251397708446
-0.028858997149498	-1.82084272158654	1.05379783636455	1.06393107766345	-0.13872466596915	-1.08378274921393	0.864999551111362	-0.452855146235049	0.542335815014811
0.324792262818696	1.56689600683305	1.78502414393132	-0.612785402263846	-0.612785402263846	-0.612785402263846	-0.612785402263846	-0.612785402263846	-0.612785402263846
-0.565304979374398	-0.565304979374398	-0.565304979374398	-0.276755871021957	-0.565304979374398	2.41299117781606	0.778768501306108	-0.292223383299629	-0.361560507302989
-0.603026685670536	-0.603026685670536	-0.603026685670536	2.03246716568586	1.25653767282395	-0.603026685670536	-0.603026685670536	-0.603026685670536	0.329155275513394
-0.557293070982572	-0.557293070982572	-0.146656071311203	2.53048384862422	0.409570410061833	-0.227716881635941	-0.557293070982572	-0.557293070982572	-0.336509021808615
-0.48418262745509	-1.51719642557339	-1.34173873864467	0.29337757783994	1.45491813142881	1.15253360714741	0.297644026154315	-0.0564711839388942	0.201115633041558
1.59835601384774	-0.964773449799989	-0.0506652723775561	0.0634649201360967	-0.183994936529019	0.775445326704911	-1.73061904068599	-0.368523191714645	0.861309630418453
0.895371483613354	-0.0715230563018734	-1.61066130351387	0.994567503703939	0.486321228723679	-0.355778318174358	-1.26027536158099	-0.324312913952076	1.2462907374822
-1.0213826514179	-1.0213826514179	-1.0213826514179	0.812839248439099	1.70994923260876	1.04005021945948	-0.2554790026262	0.112005408249482	-0.355217151876929
2.66666666666667	-0.333333333333333	-0.333333333333333	-0.333333333333333	-0.333333333333333	-0.333333333333333	-0.333333333333333	-0.333333333333333	-0.333333333333333
-1.29308400150259	-1.29308400150259	-1.29308400150259	1.05697056006254	0.904459644562733	0.784477280970232	0.406399521916527	0.406932776865827	0.320012220129926
-0.667196126053417	-0.235770282909995	-0.406954084701143	-0.16057739801108	1.66378330581296	-0.766386740175391	-0.441084188485048	-0.766386740175391	1.78057225469851
-1.151444317902	-1.18131194199992	-1.16691148038128	0.762750376516555	0.506208819532625	1.12756207085545	1.32116827706162	-0.247415338509566	0.0293935348265249
-0.407875016764055	-0.407875016764055	-0.407875016764055	-0.407875016764055	-0.407875016764055	-0.407875016764055	-0.407875016764055	0.252914509886528	2.60221060746185
-0.333333333333333	-0.333333333333333	-0.333333333333333	-0.333333333333333	-0.333333333333333	-0.333333333333333	-0.333333333333333	-0.333333333333333	2.66666666666667
-0.342430853648942	0.340830709473012	-0.317361928226044	0.166414994296682	2.41141727312596	-0.370166686031722	-0.917415994199657	-0.917415994199657	-0.053871520589631
-0.380699907426913	-0.380699907426913	-0.380699907426913	-0.380699907426913	-0.380699907426913	-0.380699907426913	-0.380699907426913	2.64291310266469	0.0219862493236886
-0.507902621576385	-0.507902621576385	-0.507902621576385	-0.507902621576385	-0.507902621576385	-0.507902621576385	0.977045813221506	2.33024774536312	-0.259877829126306
-0.463425672814938	-0.463425672814938	-0.463425672814938	-0.463425672814938	-0.463425672814938	2.40778701123066	-0.463425672814938	-0.463425672814938	0.836192698473904
-0.623912957668041	-0.623912957668041	-0.623912957668041	0.517902863521576	1.30133464368391	-0.623912957668041	-0.623912957668041	-0.623912957668041	1.92424023880276
-0.650275255759749	-0.650275255759749	-0.650275255759749	-0.650275255759749	-0.650275255759749	1.25432662566398	1.76261158589832	0.884713322996202	-0.650275255759749
-0.333333333333333	-0.333333333333333	-0.333333333333333	-0.333333333333333	-0.333333333333333	-0.333333333333333	-0.333333333333333	-0.333333333333333	2.66666666666667
-0.605910616977406	-0.605910616977406	-0.605910616977406	0.26028554672973	-0.605910616977406	-0.605910616977406	0.481101563832412	2.41830874768975	-0.130142773364865
-0.40438427010433	-0.40438427010433	-0.40438427010433	0.221839414187383	-0.40438427010433	-0.40438427010433	-0.40438427010433	-0.40438427010433	2.60885047654294
-0.333333333333333	-0.333333333333333	2.66666666666667	-0.333333333333333	-0.333333333333333	-0.333333333333333	-0.333333333333333	-0.333333333333333	-0.333333333333333
0.377479243082811	-0.541448641137775	0.441478863574088	-0.541448641137775	-0.541448641137775	2.42973374016976	-0.541448641137775	-0.541448641137775	-0.541448641137775
-0.803254494633438	-0.39629355213323	-1.31155564561994	1.10567501153726	-1.20008141628502	1.01126860678951	0.0597373860550763	1.32008955791352	0.214414546376256
0.163681334734968	-0.651821506426469	0.29062029889221	0.286886799946408	2.34297800509837	-0.442745565461601	-0.913699789624812	-0.913699789624812	-0.162199787534252
-0.504547738937539	-0.504547738937539	-0.290674965878392	2.64594221233523	-0.138137277362392	-0.334409547900462	-0.326942668043035	-0.368543855820126	-0.178138419455748
0.0283257280801481	-0.638869611782602	0.46405601798252	1.32751665366421	1.6784475358622	-0.58873662861146	-1.05486670618144	-1.15459934291552	-0.0612736460980629
-0.412646420455582	-0.655825758415046	-0.655825758415046	-0.223329172702052	-0.655825758415046	-0.484107015382266	2.45271012089573	0.179836571809689	0.455013191079609
-0.303315151650996	-0.105470007802066	-0.566219884582323	-0.312380832096904	2.3630614500866	0.701908827204079	-0.311314281456209	-1.07229816359212	-0.393971956110075
1.85019700067802	-0.46782367467496	1.58191250926004	-0.670503807356536	-0.670503807356536	-0.0480624525160105	-0.234208153320932	-0.670503807356536	-0.670503807356536
-0.333333333333333	-0.333333333333333	-0.333333333333333	-0.333333333333333	-0.333333333333333	-0.333333333333333	-0.333333333333333	-0.333333333333333	2.66666666666667
-0.333333333333333	-0.333333333333333	-0.333333333333333	-0.333333333333333	-0.333333333333333	-0.333333333333333	-0.333333333333333	-0.333333333333333	2.66666666666667
-0.333333333333333	-0.333333333333333	-0.333333333333333	2.66666666666667	-0.333333333333333	-0.333333333333333	-0.333333333333333	-0.333333333333333	-0.333333333333333
-0.333333333333333	-0.333333333333333	-0.333333333333333	2.66666666666667	-0.333333333333333	-0.333333333333333	-0.333333333333333	-0.333333333333333	-0.333333333333333
-0.357790508079831	-0.357790508079831	-0.357790508079831	2.66073358625382	-0.357790508079831	-0.357790508079831	-0.357790508079831	-0.357790508079831	-0.156200029695004
2.66666666666667	-0.333333333333333	-0.333333333333333	-0.333333333333333	-0.333333333333333	-0.333333333333333	-0.333333333333333	-0.333333333333333	-0.333333333333333
2.53337386763949	-0.434673621500249	-0.434673621500249	0.509341482862255	-0.434673621500249	-0.434673621500249	-0.434673621500249	-0.434673621500249	-0.434673621500249
-0.662792762675409	-0.662792762675409	-0.662792762675409	-0.662792762675409	-0.662792762675409	0.0550500202526095	0.401171837578229	0.546766993402411	2.31097496214378
-0.724323455851828	-0.608581047957979	-0.157879044869029	0.940340392243574	1.57078982141652	0.481637761880855	-0.271487952156539	-1.76973875295756	0.539242278251987
-0.493088440059906	-0.493088440059906	-0.493088440059906	-0.444555879981903	-0.493088440059906	-0.493088440059906	-0.493088440059906	1.17568497185296	2.22740154848836
1.50460031188989	1.25443613666292	1.22936637923079	-0.664733804630598	-0.664733804630598	-0.664733804630598	-0.664733804630598	-0.664733804630598	-0.664733804630598
0.0719999257601145	-1.93439800542175	-1.09439887155374	0.37013295168533	1.13919882536004	0.576532738864326	0.620266027103803	-0.534932781758482	0.785599189960362
-0.333333333333333	-0.333333333333333	-0.333333333333333	2.66666666666667	-0.333333333333333	-0.333333333333333	-0.333333333333333	-0.333333333333333	-0.333333333333333
-0.333333333333333	-0.333333333333333	-0.333333333333333	2.66666666666667	-0.333333333333333	-0.333333333333333	-0.333333333333333	-0.333333333333333	-0.333333333333333
-0.333333333333333	-0.333333333333333	-0.333333333333333	2.66666666666667	-0.333333333333333	-0.333333333333333	-0.333333333333333	-0.333333333333333	-0.333333333333333
-0.774687578842133	-0.774687578842133	-0.774687578842133	-0.774687578842133	-0.774687578842133	0.801174143607499	1.08381600922452	0.217758670050849	1.77068907132778
0.225643956549311	-0.518838887485759	0.774406740583757	2.31563555094289	-0.729491268140381	-0.729491268140381	-0.266589327866427	-0.469242251027835	-0.602033245415179
-0.489729673179694	-0.489729673179694	-0.489729673179694	-0.489729673179694	1.24225268665695	-0.489729673179694	-0.489729673179694	-0.489729673179694	2.18585502560091
-0.333333333333333	-0.333333333333333	-0.333333333333333	2.66666666666667	-0.333333333333333	-0.333333333333333	-0.333333333333333	-0.333333333333333	-0.333333333333333
-0.333333333333333	-0.333333333333333	-0.333333333333333	2.66666666666667	-0.333333333333333	-0.333333333333333	-0.333333333333333	-0.333333333333333	-0.333333333333333
-1.34896390309076	-1.06788777989261	-1.34896390309076	1.09325159619639	0.679371004921696	0.0308158515840278	0.885777949281628	0.223355662731148	0.853243521359262
-0.333333333333333	-0.333333333333333	-0.333333333333333	2.66666666666667	-0.333333333333333	-0.333333333333333	-0.333333333333333	-0.333333333333333	-0.333333333333333
-0.333333333333333	-0.333333333333333	-0.333333333333333	2.66666666666667	-0.333333333333333	-0.333333333333333	-0.333333333333333	-0.333333333333333	-0.333333333333333
-0.333333333333333	-0.333333333333333	-0.333333333333333	2.66666666666667	-0.333333333333333	-0.333333333333333	-0.333333333333333	-0.333333333333333	-0.333333333333333
0.173886631543765	-0.472587593704835	-0.175486815269628	-1.00811574729361	1.01771684964879	0.714215336310129	1.76660283335261	-1.00811574729361	-1.00811574729361
-0.153540099588953	-1.97806581407921	-0.169540032776532	-0.475138756659291	1.38085349309987	1.07045478926084	0.790989289584461	-0.127406875382574	-0.338605993458617
-0.875360045719559	-1.58259359697656	-1.06523572011435	1.47941833195742	0.919391764219977	0.675646867595202	0.191890584797235	-0.00225195868508086	0.259093772925728
-0.333333333333333	-0.333333333333333	-0.333333333333333	2.66666666666667	-0.333333333333333	-0.333333333333333	-0.333333333333333	-0.333333333333333	-0.333333333333333
-0.422958989863908	0.984059692684628	-0.00053336568709188	-0.760579469793105	-0.760579469793105	2.09506041889714	-0.760579469793105	0.386690123141656	-0.760579469793105
-0.333333333333333	-0.333333333333333	-0.333333333333333	2.66666666666667	-0.333333333333333	-0.333333333333333	-0.333333333333333	-0.333333333333333	-0.333333333333333
-0.333333333333333	-0.333333333333333	-0.333333333333333	2.66666666666667	-0.333333333333333	-0.333333333333333	-0.333333333333333	-0.333333333333333	-0.333333333333333
-0.333333333333333	-0.333333333333333	-0.333333333333333	-0.333333333333333	-0.333333333333333	-0.333333333333333	-0.333333333333333	-0.333333333333333	2.66666666666667
0.0843266531787758	-0.0628746163195235	-0.11300838201822	1.40913807866347	1.41607147179201	-1.64528826342624	-1.09435017867355	-0.197809113359631	0.203794350162903
-1.29317852901299	-1.29317852901299	-1.24465100483147	0.773240769925292	0.807370017701304	1.04627475213339	0.227172805509085	0.147182381034055	0.829767336554313
-0.555023115304629	-0.0185461978317883	-0.555023115304629	2.41213152566842	-0.555023115304629	-0.457433377831935	-0.449434219022698	-0.555023115304629	0.733374730236507
-0.333333333333333	-0.333333333333333	-0.333333333333333	2.66666666666667	-0.333333333333333	-0.333333333333333	-0.333333333333333	-0.333333333333333	-0.333333333333333
-0.333333333333333	-0.333333333333333	-0.333333333333333	2.66666666666667	-0.333333333333333	-0.333333333333333	-0.333333333333333	-0.333333333333333	-0.333333333333333
-1.38297344281143	-0.617117380814046	-0.62351729219564	1.31138924883953	0.916194721026117	0.976460553202792	0.868195385664164	-0.691783013599306	-0.756848779312176
1.0714366335204	0.75619316335252	1.96916042420154	-0.632798370179074	-0.632798370179074	-0.632798370179074	-0.632798370179074	-0.632798370179074	-0.632798370179074
-0.333333333333333	-0.333333333333333	-0.333333333333333	2.66666666666667	-0.333333333333333	-0.333333333333333	-0.333333333333333	-0.333333333333333	-0.333333333333333
-1.2250812218335	-0.815456540848922	-1.01066830288063	1.53828527840229	0.84277670548056	0.587828010805265	0.016060226930963	-0.799988942217994	0.866244786161968
-0.333333333333333	-0.333333333333333	-0.333333333333333	-0.333333333333333	-0.333333333333333	-0.333333333333333	-0.333333333333333	-0.333333333333333	2.66666666666667
-1.02777404312746	-1.05497512055326	-1.06884233649582	0.961638090170637	-0.954704482199357	1.30138488076337	0.723762001309792	0.496553001635531	0.622958008496564
-0.367447292090016	-0.427177476000149	-0.427177476000149	0.082129002876433	-0.427177476000149	-0.234120988719183	-0.427177476000149	2.62919470247283	-0.401045520539466
-0.803771000711195	-0.803771000711195	-0.803771000711195	-0.803771000711195	-0.803771000711195	0.880574599982869	0.758435542807777	0.648030368854746	1.73181449191058
-0.333333333333333	-0.333333333333333	-0.333333333333333	2.66666666666667	-0.333333333333333	-0.333333333333333	-0.333333333333333	-0.333333333333333	-0.333333333333333
0.325872425245382	2.56537866682535	-0.466141570645604	-0.0944016681971073	-0.466141570645604	-0.466141570645604	-0.466141570645604	-0.466141570645604	-0.466141570645604
1.47740999760187	0.40864027528728	1.79420102307835	-0.781726002260705	-0.476667977727798	-0.396136925796909	-0.462268385660686	-0.781726002260705	-0.781726002260705
-0.517006363275401	-0.517006363275401	-0.517006363275401	2.4714255350383	-0.517006363275401	-0.517006363275401	-0.517006363275401	0.103827962913631	0.52678468170049
-0.333333333333333	-0.333333333333333	-0.333333333333333	-0.333333333333333	-0.333333333333333	-0.333333333333333	-0.333333333333333	-0.333333333333333	2.66666666666667
-1.59351444827637	-0.795157310033491	-0.657564697029708	0.227721107568276	-0.654898173521882	0.296517414070168	1.30446330002811	1.36792655951435	0.504506247680538
0.683704211192844	-0.710903052667755	0.79196626647533	-1.12208553849434	-0.99462430099427	1.70126086872478	-0.440514569770117	0.773300394874902	-0.682104279341379
-1.16539941120623	-1.16539941120623	-1.16539941120623	0.729011672768181	-0.400594936426019	1.27994822956592	0.164741704624903	0.657011251502261	1.06608031158345
-0.333333333333333	-0.333333333333333	-0.333333333333333	2.66666666666667	-0.333333333333333	-0.333333333333333	-0.333333333333333	-0.333333333333333	-0.333333333333333
-0.402316660053926	-0.402316660053926	-0.402316660053926	0.203647619909443	2.61256900046805	-0.402316660053926	-0.402316660053926	-0.402316660053926	-0.402316660053926
0.334397966866543	0.00106666018139236	-0.137065833308934	1.56905712682834	1.46772440959605	-1.0634602008483	-1.01652715286703	-1.03679369631349	-0.118399280134565
1.09970342953784	0.261904690907768	0.00965847615791052	1.48047255708837	0.777596212394262	-1.13691522725053	-1.13691522725053	-1.13691522725053	-0.218589684334561
-1.68049497367254	0.433056781536688	-1.14024063907074	1.56956417249073	0.683184405355292	-0.0730649988553278	0.604786194904685	-0.590919844756958	0.19412890206817
-0.333333333333333	-0.333333333333333	-0.333333333333333	-0.333333333333333	-0.333333333333333	-0.333333333333333	-0.333333333333333	2.66666666666667	-0.333333333333333
0.370153536042092	-0.776042355823118	-0.860846984397603	0.81497781422524	2.00704287626281	0.394688208459867	-0.336018339634752	-1.16486357740047	-0.449091177734065
-0.480674484200976	-0.480674484200976	1.08153240496459	2.28318898444224	-0.480674484200976	-0.480674484200976	-0.480674484200976	-0.480674484200976	-0.480674484200976
1.96422658223239	-0.510997580962707	1.54288913579324	-0.441130232249378	-0.510997580962707	-0.510997580962707	-0.510997580962707	-0.510997580962707	-0.510997580962707
-0.600076894963431	-0.206998676091967	-0.990488368795061	1.06343866088473	2.08266861510911	-0.204331931052134	-0.841150646564383	-0.571276048533229	0.26821529000637
-0.509344142560701	-1.72842818037409	-0.770652619607316	1.10063604561017	0.578019091516945	0.544955569931455	1.23608982758944	0.360439788180172	-0.811715380286069
-0.595162739537791	-0.595162739537791	-0.595162739537791	0.0000592614497194831	-0.595162739537791	-0.595162739537791	2.4700172243289	0.248601781575329	0.257135430335006
-0.503796013082587	-0.503796013082587	-0.503796013082587	1.81314425406954	-0.503796013082587	1.71342783750856	-0.503796013082587	-0.503796013082587	-0.503796013082587
-0.808522984305369	-0.964787650797105	-0.613325482817397	0.5418597309065	1.64104566141663	1.42824838520434	-0.4005282066051	-0.918388244705702	0.0943987917031996
-0.477231037080839	-0.477231037080839	-0.477231037080839	2.31291734559392	-0.477231037080839	-0.477231037080839	-0.477231037080839	1.02769991397195	-0.477231037080839
-0.838200934689202	-0.838200934689202	-0.838200934689202	1.41475662108636	1.60992406852159	-0.389742401101687	0.0533836885668314	-0.838200934689202	0.664481761683706
-1.43471922066618	-1.12965397974307	-1.23312016285335	0.926336411443301	1.16900194399578	0.564738101398072	0.709804090088784	0.268739484768128	0.158873331568546
-0.7611399054693	-0.7611399054693	-0.7611399054693	2.00477756166509	-0.7611399054693	0.92902447041749	0.748221149677312	-0.1819292673459	-0.455534292536788
-0.333333333333333	-0.333333333333333	-0.333333333333333	-0.333333333333333	2.66666666666667	-0.333333333333333	-0.333333333333333	-0.333333333333333	-0.333333333333333
-0.97881044852827	0.288498986645413	0.60639310422265	0.0356771548809661	-0.923338991769826	-1.0598841160983	1.28485169072977	1.53180634918323	-0.785193729265624
-0.434221225977087	0.959470676752976	0.349297107398521	-0.721173481495179	-0.89345150850697	-0.89345150850697	1.83846197246639	0.688519476375298	-0.89345150850697
-0.383507757368532	-0.543500177778766	-0.608030454010894	0.105002432950718	1.89211776893304	0.686841535175937	-0.747223859767798	-1.31573026029216	0.91403077215847
-1.41963299091026	-1.00579557507766	-1.15458505834737	0.109858901625662	0.396238659746927	1.09592253806182	1.32310648025858	0.717815930039521	-0.0629288853972239
-0.333333333333333	-0.333333333333333	2.66666666666667	-0.333333333333333	-0.333333333333333	-0.333333333333333	-0.333333333333333	-0.333333333333333	-0.333333333333333
-0.333333333333333	-0.333333333333333	-0.333333333333333	2.66666666666667	-0.333333333333333	-0.333333333333333	-0.333333333333333	-0.333333333333333	-0.333333333333333
-0.451386316081469	-0.451386316081469	-0.451386316081469	0.690501950240424	-0.451386316081469	-0.451386316081469	-0.451386316081469	-0.451386316081469	2.46920226232988
-0.566063709398628	-0.566063709398628	-0.0838634853731599	-0.257220866798246	-0.566063709398628	2.39061310672214	-0.566063709398628	-0.566063709398628	0.78078979244242
0.587778518257892	-0.134943707004761	-0.408564741366194	1.59638938760968	1.51318299119568	-0.898202381802441	-0.898202381802441	-0.898202381802441	-0.459235303284978
-0.89852848590608	-0.89852848590608	-0.890529188517705	-0.736409392168344	-0.784938462991153	1.10929515857608	1.04583406596164	1.04210106051373	1.01170373043791
-0.201579717621236	-0.893243457713149	-0.98390100267508	0.581274847108855	2.09045633088689	0.189847564743809	-0.379695129487619	-0.98390100267508	0.580741567432608
-0.333333333333333	-0.333333333333333	-0.333333333333333	-0.333333333333333	-0.333333333333333	-0.333333333333333	-0.333333333333333	-0.333333333333333	2.66666666666667
-1.05769346535789	-0.555277217077733	1.3823854474677	0.429821307947152	-1.0912945520263	1.02557390808402	1.12637716808927	-0.336603478441998	-0.923289118684214
-0.333333333333333	-0.333333333333333	-0.333333333333333	-0.333333333333333	-0.333333333333333	-0.333333333333333	-0.333333333333333	-0.333333333333333	2.66666666666667
-0.333333333333333	-0.333333333333333	-0.333333333333333	-0.333333333333333	-0.333333333333333	-0.333333333333333	-0.333333333333333	-0.333333333333333	2.66666666666667
-0.702399221639254	-0.91681707380689	-0.917883829290311	-0.445844527876486	-0.0330101557925303	0.152071920581026	-0.282097561171351	2.10796809943357	1.03801234956223
-0.602817533986239	-0.602817533986239	-0.602817533986239	0.278829777566385	-0.602817533986239	-0.602817533986239	-0.602817533986239	1.37702204283369	1.96105338351737
-0.425218784046154	-0.425218784046154	-0.425218784046154	-0.425218784046154	-0.425218784046154	-0.425218784046154	-0.425218784046154	0.414847594191372	2.56168389413171
-0.333333333333333	-0.333333333333333	-0.333333333333333	-0.333333333333333	-0.333333333333333	-0.333333333333333	-0.333333333333333	-0.333333333333333	2.66666666666667
-0.748800212992091	-0.748800212992091	-0.388800110592047	0.00426666788029694	0.562133493229106	-0.529600150641842	-0.528533483671768	2.41866735464326	-0.0405333448628197
-0.906175799740093	0.217610197936408	-0.597361327668572	0.598961402653399	0.393618446267327	2.15370092957651	-0.16160757346748	-1.12645278931788	-0.572293486239623
1.12688455387091	1.50555474209321	-0.24059483007551	-0.36859602046051	-0.832066997312867	1.25648575913573	-0.832066997312867	-0.832066997312867	-0.783533212625221
-1.07225132244399	-1.07225132244399	-1.07225132244399	1.85381604031231	-0.0124452980552263	0.63079882142784	0.435052062016326	0.644133069344156	-0.334600727713412
0.327569592920131	1.03900239548871	1.97229130440551	-0.744912690412263	-0.744912690412263	-0.744912690412263	-0.744912690412263	-0.744912690412263	0.385700159246949
-1.05547860067884	-1.24374739605006	-1.47948339478682	0.959477515220435	1.22828055450398	0.637873878934764	0.321070296922013	0.390937753561189	0.241069392373339
0.220667274671349	-0.811266288272133	-0.601679781689814	0.456385432201592	-0.817132577260443	2.40719317031387	-0.182506768525174	-0.306765435277542	-0.364895026161697
-0.737773770916751	-0.737773770916751	-0.737773770916751	0.200963198423867	-0.737773770916751	1.56906565658221	-0.737773770916751	1.643204542229	0.275635457348689
-0.687473999761775	-0.438938015363802	-2.03468837012504	0.983477157145627	0.0464004949412527	1.16427908570982	0.641606843842836	0.61280653663792	-0.28746973302684
1.24315760233499	1.17969914982554	1.55671701473462	-0.663262294482527	-0.663262294482527	-0.663262294482527	-0.663262294482527	-0.663262294482527	-0.663262294482527
-0.107260607626266	-1.3446094956022	0.99301989060406	0.762083654184414	1.75836284502021	-0.0832603059198359	-0.674201067935929	-0.976071529399024	-0.32806338332542
-0.502401446918252	-0.502401446918252	-0.502401446918252	1.91520551579983	-0.502401446918252	-0.502401446918252	-0.502401446918252	1.60160461262793	-0.502401446918252
-0.503901337327256	-0.503901337327256	-0.503901337327256	1.73512022293363	1.79218913835715	-0.503901337327256	-0.503901337327256	-0.503901337327256	-0.503901337327256
-0.948276652409795	-1.05600438808942	1.71611823598326	1.3566702466364	0.165798792316605	-0.0224580923116477	-0.139252023568269	-1.07360347362124	0.00100735506411157
-0.333333333333333	2.66666666666667	-0.333333333333333	-0.333333333333333	-0.333333333333333	-0.333333333333333	-0.333333333333333	-0.333333333333333	-0.333333333333333
-0.0149348446833327	0.0213354924047609	-1.29719793820946	0.449645502430335	0.939295053119596	-0.894490519069598	-1.40334201292314	0.952629735872571	1.24705953105827
-0.798013026670518	-0.798013026670518	-0.798013026670518	-0.798013026670518	-0.798013026670518	1.24365820419631	1.09485301260492	1.42019769672947	0.231356219821901
-0.333333333333333	-0.333333333333333	-0.333333333333333	-0.333333333333333	-0.333333333333333	-0.333333333333333	-0.333333333333333	-0.333333333333333	2.66666666666667
0.0683300867306387	-0.95199871052991	-0.447968018731051	-0.198352818983044	2.558615060285	-0.252756131748635	-0.251156034314353	-0.399965095702588	-0.124748337006067
-0.519097907748643	-0.411888395804666	-0.519097907748643	-0.399620640706599	-0.519097907748643	0.787684700523718	-0.322280445523133	-0.519097907748643	2.42249641250526
-1.7344198572939	1.53548424635583	-0.0672007693785461	1.04694531976259	-0.120534713329773	0.139201593712703	-0.753075288591326	-0.705608078474733	0.659207547237166
-0.333333333333333	-0.333333333333333	-0.333333333333333	2.66666666666667	-0.333333333333333	-0.333333333333333	-0.333333333333333	-0.333333333333333	-0.333333333333333
-0.467931792073636	-0.467931792073636	-0.467931792073636	-0.377794474983464	-0.467931792073636	-0.467931792073636	2.45006383988101	-0.467931792073636	0.73532138754429
-0.33658750110106	-0.33658750110106	-0.33658750110106	-0.310454563075432	-0.33658750110106	-0.33658750110106	-0.33658750110106	-0.33658750110106	2.66656707078286
-0.603313610991909	-0.603313610991909	-0.603313610991909	-0.368115524160862	2.0659980093922	-0.603313610991909	-0.0139850714265868	-0.603313610991909	1.33267064115481
-0.381696665401505	-0.381696665401505	-0.381696665401505	-0.312895263673334	-0.381696665401505	-0.318228705667766	-0.229160224360755	-0.275561169712312	2.66263202502017
-0.333333333333333	-0.333333333333333	-0.333333333333333	2.66666666666667	-0.333333333333333	-0.333333333333333	-0.333333333333333	-0.333333333333333	-0.333333333333333
-0.47052199227147	-0.47052199227147	-0.47052199227147	2.47707099974633	-0.47052199227147	-0.47052199227147	-0.47052199227147	-0.314767892801836	0.660828846684331
-0.333333333333333	-0.333333333333333	-0.333333333333333	2.66666666666667	-0.333333333333333	-0.333333333333333	-0.333333333333333	-0.333333333333333	-0.333333333333333
-0.435763950215685	-0.435763950215685	-0.435763950215685	2.5297777428066	-0.435763950215685	-0.435763950215685	-0.435763950215685	-0.435763950215685	0.520569908703193
-0.625134206770876	-0.625134206770876	-0.613400718009796	0.702883384824095	-0.625134206770876	0.00900752672567861	-0.56913346495663	-0.0272596203540236	2.37330551208331
-0.40935932035335	-0.40935932035335	-0.40935932035335	0.266270196217678	-0.40935932035335	-0.40935932035335	-0.40935932035335	-0.40935932035335	2.59924504625576
-0.333333333333333	-0.333333333333333	-0.333333333333333	-0.333333333333333	-0.333333333333333	-0.333333333333333	-0.333333333333333	-0.333333333333333	2.66666666666667
1.9394126951578	1.32759356940179	0.0479474641806279	-0.698823918607878	-0.698823918607878	0.179165864299179	-0.698823918607878	-0.698823918607878	-0.698823918607878
0.453296164126137	0.781845508343068	-1.69400847843452	0.98505541117854	0.0127413616534349	0.522099517054683	0.300755397168277	-1.69400847843452	0.332223597344899
-0.3952818110715	-0.3952818110715	-0.3952818110715	-0.3952818110715	-0.3952818110715	-0.3952818110715	-0.3952818110715	0.142882225861079	2.62409045163943
-0.489797805475286	-0.489797805475286	-0.489797805475286	-0.489797805475286	-0.489797805475286	-0.489797805475286	-0.489797805475286	1.24360640627936	2.18497823204766
0.90882368020259	0.0772268980894734	2.30584226413732	-0.587410427448014	-0.587410427448014	-0.587410427448014	-0.587410427448014	-0.35484070518931	-0.587410427448014
0.188873211582242	1.92873507089554	0.361152604763786	-1.08535425068001	-1.1173566147385	-0.0735461736973845	0.544099452631493	0.370753313981333	-1.1173566147385
-0.333333333333333	-0.333333333333333	-0.333333333333333	2.66666666666667	-0.333333333333333	-0.333333333333333	-0.333333333333333	-0.333333333333333	-0.333333333333333
-0.333333333333333	-0.333333333333333	-0.333333333333333	-0.333333333333333	-0.333333333333333	-0.333333333333333	-0.333333333333333	-0.333333333333333	2.66666666666667
1.19998603410545	0.222349133288737	0.61063045559892	-1.08970038990226	1.15198422228139	-0.71315284381574	-1.43584678850021	-0.69821894680381	0.751969123747544
-0.81329777371569	-0.564757197865821	-0.846365403978977	1.99371735653723	-0.876766289866193	0.389403939892581	0.741947546409241	0.64274465561938	-0.666626833031755
-0.333333333333333	-0.333333333333333	-0.333333333333333	-0.333333333333333	-0.333333333333333	-0.333333333333333	-0.333333333333333	-0.333333333333333	2.66666666666667
-0.828667366210078	-0.412704197758541	0.61867114555591	0.365893527804592	-0.828667366210078	2.00574832650777	0.737060662730579	-0.828667366210078	-0.828667366210078
-0.497239061807774	-0.497239061807774	-0.497239061807774	1.41496812880341	-0.497239061807774	-0.497239061807774	-0.497239061807774	-0.497239061807774	2.06570530385101
-0.448543125635036	-0.448543125635036	-0.448543125635036	-0.448543125635036	-0.448543125635036	-0.448543125635036	0.445343055773193	2.54992233491214	-0.304006636875114
1.98898239362847	1.11743580441181	-0.550450477399994	-0.00480044020988373	-0.659793837736232	-0.374434336370926	-1.3675920775713	0.0581386647641467	-0.207485693516083
-0.118042564172529	-0.362838664873696	2.65791321828842	-0.362838664873696	-0.362838664873696	-0.362838664873696	-0.362838664873696	-0.362838664873696	-0.362838664873696
-1.02834484967658	-0.898209121566754	-0.744606294945323	1.31409825630024	-1.07261233095984	-0.0965943701361614	1.43516715089422	0.404748188975453	0.686353371114744
-0.829360168176465	-0.829360168176465	-0.829360168176465	0.129604193483525	0.811759598691048	-0.829360168176465	-0.541350849324188	1.3488436432915	1.56858408656398
[truncated: 7,325 more rows]

## Sheet: JS-score lncRNA
Evaluation of tissue specificity of lncRNA expression; JS-scores of lncRNA loci expression
meristem	elong_zone	cap	stem base	shoot	embryo	scutellum	aleurone	grain
0.3956	0.4062	0.1447	0	0	0	0	0	0
0.4391	0.2094	0.3094	0	0	0	0	0	0
0.1261	0.4255	0.0521	0	0	0	0.3157	0.0989	0
0.443	0	0	0	0	0	0.4411	0	0
0	0	0	0	0	0.3768	0.5077	0	0
0	0	0	0	0	0.4804	0.4038	0	0
0	1	0	0	0	0	0	0	0
0	0	0	0	0	0	0	0.3312	0.554
0	0	0	0	0	0	0.1024	0.5204	0.3102
0	0	0	1	0	0	0	0	0
0	0	0	0	0.1119	0.1793	0.2995	0.3363	0.1377
0.0577	0	0.0498	0.1569	0.3449	0.3807	0	0	0.0473
0	0	0	0	0	0	0	0	1
0	1	0	0	0	0	0	0	0
0	0	0	0	0	0	0	0	1
0	0	0	0	0	0	0	1	0
1	0	0	0	0	0	0	0	0
0.2022	0.0748	0.4972	0.0538	0	0	0.129	0.0878	0
0	0	0	0.5745	0	0.3113	0	0	0
0	0	0	0	0	0	0.5947	0.2918	0
0	0	0	0	0	0	0.0368	0.1269	0.7516
0	0	0	0	0	0.0152	0.0314	0.3694	0.4979
0	0	0.7932	0.08	0	0	0	0	0.0488
0	0	0	0.4181	0.1394	0.0885	0.2695	0	0.128
0.3266	0.2448	0.3715	0	0	0	0	0	0.0477
0.1672	0.0515	0.1373	0.0976	0.1605	0.1773	0.177	0.1532	0.1202
0	0	0	0	0	0	0	0	1
0.0233	0	0	0.2027	0	0.3334	0.2339	0.1842	0.111
0	0	0	0	0	0	0	0	1
0	0	0	0	0	0	0	0	1
0	0	0	0	0	0	0	0.0494	0.8781
0	0	0	0.5195	0	0	0	0.3652	0
0	0	0	1	0	0	0	0	0
0.1758	0.142	0.2219	0	0	0.3142	0.1171	0.1519	0
0	0	0.3104	0.0794	0	0	0	0	0.5353
0	0	0	0.2619	0	0	0	0	0.6257
0.0933	0.234	0.1133	0.217	0.0058	0.2249	0.0933	0	0.1841
0	0	0	0	0	0	0	1	0
0.0676	0	0.5091	0.0369	0	0	0	0	0.329
0.1801	0.0969	0.1162	0	0	0.3981	0	0.1245	0.1815
0.1374	0.0134	0.0394	0.141	0.233	0.2241	0.1258	0.1656	0.1223
0	0	0	0	0	0	0	0.4532	0.431
0.1697	0.0941	0.1448	0.0016	0.4561	0	0	0	0.1802
0	0	0	0.4037	0	0.2704	0.0845	0	0.2448
0	0	0	0.2886	0	0.3266	0.2921	0.1088	0
0	0	0	0	0	0	0	0	1
0	0	0	1	0	0	0	0	0
0	0	0	1	0	0	0	0	0
0	0.027	0	0.8172	0	0	0	0.0768	0
0	0	0	0	0	0	0	0	1
0.1497	0.1469	0.3339	0	0.1965	0	0.0563	0.0548	0.1938
0.0672	0.0503	0.0535	0.1242	0.1931	0.1058	0.1449	0.2851	0.1786
0	0	0	0.0095	0.0995	0.1955	0.081	0	0.5869
0	0	0	0	0	0.402	0.3173	0.2433	0
0.2839	0	0	0.6028	0	0	0	0	0
0	0	0	0.2259	0.39	0.0573	0.0281	0.0185	0.302
0	0	0	0	0	0	0	0	1
0	0	0	0.3868	0	0.3024	0.1204	0	0.2022
0	0	0	1	0	0	0	0	0
0	0	0	0.5341	0	0	0	0.288	0.1139
0.1402	0.051	0.0564	0.1033	0.1695	0.2465	0.2144	0.1456	0.0878
0.0657	0.0331	0.0198	0.1082	0.1768	0.2268	0.1918	0.1432	0.2259
0.0266	0	0.1807	0.3724	0.1492	0.2497	0	0	0.0986
0	1	0	0	0	0	0	0	0
0.3063	0.3177	0.343	0	0	0	0	0	0
0.2449	0.2131	0.4576	0.0462	0	0	0	0	0.045
0.036	0.0289	0	0.0494	0	0.0588	0.103	0.3479	0.4109
0.267	0.3376	0.3607	0	0	0	0	0	0
0	0	0	0	0	0	0	0.5919	0.2944
0	0	0	1	0	0	0	0	0
0.3658	0.2196	0.3753	0	0	0	0	0	0
0.0441	0	0	0.2314	0.1416	0.2439	0.2331	0.16	0.0943
0	0	0	0.1053	0.0814	0.3242	0.3271	0.1453	0.1047
0	0	0	0.331	0	0	0.1119	0	0.4935
0.213	0.1944	0.1316	0.1692	0.0888	0.2062	0.0579	0.0644	0.0963
0.1174	0.0941	0.0898	0.1593	0.1742	0.1505	0.1467	0.1544	0.1646
0.1021	0.0982	0.0823	0.128	0.2001	0.185	0.1449	0.1108	0.1901
0.4357	0	0	0	0	0	0	0	0.4484
0.2854	0.0193	0.1293	0.1115	0.3233	0.1367	0	0.0265	0.0961
0.0515	0.0182	0.0252	0.1371	0.2358	0.0961	0.2558	0.1698	0.1866
0	0	0	0	0	0	0	0.4233	0.4609
0	0.3836	0	0	0	0.2547	0.3257	0	0
0.0943	0.1161	0.0461	0.1428	0.1314	0.1908	0.1824	0.2319	0.0911
0.1926	0.7	0	0	0	0	0	0	0
0	0.0699	0.0544	0.5474	0	0	0.1195	0.0485	0.1819
0	0.013	0	0.2755	0.2444	0.1818	0.221	0	0.1607
0	0	0.063	0.1319	0.42	0.3081	0	0	0.1027
0.2491	0	0	0.2161	0.4893	0	0	0	0
0	0	0	0.1992	0.0697	0.1681	0.2605	0.3374	0.0525
0	0	0	0	0	0	0	1	0
0.1055	0.0896	0.0839	0.1295	0.1389	0.2353	0.1939	0.1511	0.1091
0.0199	0.0575	0.0596	0	0	0.3516	0.4064	0.1237	0
0.1487	0.1338	0.1228	0.133	0.1576	0.1618	0.1304	0.1195	0.151
0.0929	0	0.2388	0	0	0	0	0	0.5968
0.0665	0	0.0651	0.0623	0.1698	0.2183	0	0.0401	0.4504
0	0	0	0.0514	0	0.3903	0.1485	0.3866	0
0	0	0	0.1526	0.2557	0.2956	0	0.1494	0.2287
0.1117	0.1304	0.0903	0.0777	0.1533	0.1573	0.1687	0.1479	0.207
0	0	0	0	0	0	0	0.4208	0.4634
0.0661	0.0925	0.0802	0.0927	0.1067	0.1932	0.2718	0.203	0.1073
0	0	0	0.003	0	0	0	0.4303	0.4531
0.2078	0.2628	0.0425	0.2294	0.1605	0.1011	0.0584	0.0232	0.0961
0.0801	0.1445	0.1559	0.1606	0.1563	0.1518	0.1163	0.1466	0.1418
0.2154	0.1594	0.2024	0.1759	0.1937	0.1248	0	0	0.1057
0	0	0	1	0	0	0	0	0
0	0.0325	0	0.1349	0.2339	0.0651	0.1841	0.0964	0.3632
0.2161	0.1532	0.1125	0	0.2149	0.2145	0.0245	0.0884	0.1595
0	0	0	0	0	0	0	0	1
0	0	0	0.0147	0	0	0	0.0974	0.8021
0.1545	0	0.0425	0.1648	0.1792	0.1322	0.0681	0.2074	0.2395
0.0672	0	0.0134	0.2188	0.2398	0.2575	0.0445	0.0242	0.2509
0	0	0	0	0	0	0	0.4699	0.4143
0	0	0	0.1708	0	0.2502	0.3017	0.1168	0.2386
0.085	0.0565	0.0087	0.184	0.1942	0.2283	0.2147	0.1215	0.1037
0	0	0	0.38	0.1696	0.2627	0	0	0.2107
0.0775	0.0968	0.0186	0.2972	0.0804	0.2077	0.228	0.1227	0.0442
0	0	0	0	0	0.5306	0	0	0.3542
0.1549	0.142	0.0203	0.2581	0.1586	0.0542	0.1481	0.2011	0.0629
0	0.1777	0	0	0	0	0	0.2088	0.5584
0	0	0	0	0	1	0	0	0
0.2297	0.1067	0.0583	0.2934	0	0.1642	0.0512	0.1197	0.1487
0.0693	0.1547	0.09	0.1665	0.1941	0.2115	0.1674	0.0974	0.0815
0.0893	0.152	0.1109	0.1873	0.1321	0.1648	0.1551	0.1287	0.1319
0.1082	0.0739	0.1618	0.1445	0.1778	0.1729	0.1529	0.125	0.1324
0.1275	0.1164	0.2033	0.0646	0.0815	0.1344	0.1558	0.2236	0.1273
0.1176	0.0975	0.1079	0.1643	0.1776	0.1754	0.1656	0.1178	0.1273
0.1251	0.1143	0.1204	0.2054	0.2042	0.0968	0.1318	0.0783	0.1649
0	0	0	0	0	0	0	1	0
0.0041	0.0538	0.3687	0.104	0.0426	0.1028	0.1436	0.1924	0.1401
0.1232	0.1354	0.0431	0.1936	0.1256	0.1221	0.144	0.2295	0.1168
0	0	0	0	0	0	0	0	1
0.266	0.0431	0.3742	0.0535	0.0487	0.0708	0.0481	0.0276	0.1862
0	0	0	0.3525	0.2334	0.3765	0	0	0
0.1061	0.1002	0.0876	0.1903	0.1767	0.1327	0.1505	0.1526	0.1517
0.0819	0.0759	0.0666	0.1176	0.2281	0.2014	0.1633	0.1084	0.1823
0.02	0	0.0381	0.2152	0.2203	0.2396	0.0466	0.2221	0.1443
0	0	0	0.1483	0.2435	0.2704	0.2736	0	0.1458
0	0	0	0.0034	0	0.4905	0.3621	0.0671	0
0	0	0.6437	0.0538	0	0.103	0	0	0.1528
0.0777	0	0	0.1536	0	0.1565	0.505	0.1354	0
0.0814	0.021	0	0.3598	0.206	0.2091	0.117	0.0334	0.0993
0.2258	0.0396	0.1288	0.2045	0.1705	0.1975	0.0763	0	0.1467
0.01	0	0.0609	0.2197	0.2457	0	0.4104	0	0.0963
0.1266	0.032	0.1613	0.1847	0.213	0.2579	0.121	0.0218	0.0734
0	0	0	1	0	0	0	0	0
0.0632	0.0881	0.0945	0.2838	0.0379	0.157	0.2375	0.2001	0
0	0.0663	0	0.1134	0.2506	0.272	0.2052	0.1305	0.1116
0	0	0	0	0	0	0.7087	0.1847	0
0.0369	0.0297	0.0682	0.1975	0.1764	0.1741	0.2302	0.0805	0.2014
1	0	0	0	0	0	0	0	0
0.2013	0.1826	0	0.2235	0.0873	0.0962	0.162	0.0657	0.1789
0.0525	0.0957	0.0368	0.0896	0.1388	0.1996	0.2686	0.1646	0.1595
0	0	0	0.0534	0	0.2596	0.1902	0.2899	0.2679
0	0	0	0	1	0	0	0	0
0	0	0	0	0	0	0	0	1
0.1445	0.1902	0.0471	0.207	0.063	0.1935	0.2021	0	0.1441
0.121	0.1514	0.1693	0.1673	0.0491	0.1383	0.1468	0.1435	0.1591
0.0942	0.0837	0.1701	0.1713	0.2168	0.1115	0.1324	0.0996	0.1617
0.1118	0.1408	0.1752	0.0846	0.1914	0.171	0.2102	0.035	0.1068
0	0	0	0.2786	0	0	0	0.4	0.2855
0.0782	0	0.0302	0.2966	0.3274	0.1565	0	0.1444	0.0738
0	0	0	0.3128	0	0	0	0.2757	0.3769
0.196	0	0.3273	0.1399	0.0731	0	0.0884	0.1886	0.1318
0	0.1829	0.1642	0.2428	0	0.226	0.2729	0	0
0.0852	0.5462	0.2956	0	0	0	0	0	0
0.2771	0.2437	0.036	0.1255	0.0527	0.268	0.0655	0.0579	0.0195
0	0	0	0.0979	0	0	0.2786	0	0.5544
0	0	0	0	0	0	0	0	1
0	0	0	0.2597	0.6281	0	0	0	0
0	0	0	0.1606	0.2865	0.1315	0.1964	0.1095	0.2398
0.0679	0.108	0.2017	0.1776	0.1163	0.1711	0.1559	0.0812	0.1593
0.1507	0.191	0.4919	0	0.0923	0	0	0.0779	0.042
0.1162	0.1055	0.0521	0.1786	0.229	0.1586	0.1358	0.1057	0.1534
0.0433	0.2448	0.1268	0.1791	0.1829	0.077	0.091	0.0959	0.1776
0	0.1061	0.0816	0.3121	0	0.1292	0.178	0.1865	0.1616
0.1013	0.1406	0.1123	0.1715	0.1503	0.1541	0.1431	0.1634	0.1185
0.2545	0.3092	0.2867	0.0401	0	0	0	0	0.1597
0	0	0	0	0	0	0	0	1
0	1	0	0	0	0	0	0	0
0	0	0.1376	0	0	0	0	0	0.7623
0.1068	0.0519	0.0758	0.1467	0.2624	0.1644	0.1258	0.0659	0.2125
0.0917	0.0247	0.1152	0.2017	0.0853	0.1473	0.2219	0.1955	0.1338
0	0	0	0	0	0	0	0.0334	0.9044
0	0	0	0.249	0.0724	0.2119	0.1449	0.308	0.1232
0.3474	0.2126	0.2254	0.2271	0	0	0.0201	0.0251	0
0	0	0	0.0364	0.4998	0.2279	0	0.0697	0.1698
0	0	0	0	0	0	0	0	1
0.1062	0	0	0.0332	0	0	0	0	0.7775
0.0346	0	0.1216	0.1867	0.1881	0.348	0.0791	0	0.1686
0.141	0	0.1967	0.1217	0.3461	0	0	0.2641	0
0	0	0.0027	0	0.2575	0.2301	0.2638	0.1415	0.193
0	0	0	0.5178	0.3669	0	0	0	0
0	0	0	0.2451	0.1328	0.1808	0	0	0.4484
0	0	0	0.0856	0	0	0	0	0.8266
0	0	0	0	0	0	0	0	1
0.0577	0.0488	0.0451	0.1019	0.1672	0.2373	0.2103	0.1843	0.1525
0	0	0	0.2871	0.1878	0.2053	0.0813	0	0.3065
0	0	0	1	0	0	0	0	0
0	0	0	0.314	0	0	0	0.5717	0
0	0	0	0.2066	0.353	0.1817	0.1473	0.0341	0.1725
0	0	0	0.2962	0	0.3151	0.2084	0	0.2115
0	0	0	0	0	0	0	0	1
0	0	0	0	0	0.2204	0.4042	0	0.3358
0.0426	0	0.091	0.6476	0	0.1274	0	0.0213	0.0508
0.0266	0.0149	0.0502	0.0789	0.0765	0.0912	0.1069	0.242	0.4244
0.1018	0.0174	0.0464	0.1855	0.192	0.1882	0.1767	0.1548	0.1499
0.1138	0.0881	0.1107	0.1602	0.1721	0.1835	0.1588	0.0805	0.1768
0	0	0	0	0	0	0	0	1
0	0	0	0	0	1	0	0	0
0	0.0657	0	0.2373	0.1831	0.0811	0	0.4168	0.085
0	0	0	0.2916	0	0	0	0	0.5948
0	0	0	0.2656	0.0989	0.1694	0.2288	0.1962	0.1702
0	0.1617	0	0.7102	0	0	0	0	0.0421
0.0443	0.2282	0.0689	0.0463	0.2568	0.3264	0	0	0.1346
0	0	0	0	0	0	0	0	1
0	1	0	0	0	0	0	0	0
0	0	0	0	0	1	0	0	0
0	0	0.029	0.2778	0.3454	0.1975	0	0.0965	0.1321
0.0955	0.1552	0.3588	0	0	0	0	0	0.3866
0.093	0.0773	0.0757	0.1476	0.2387	0.1939	0.1536	0.1031	0.1479
0	0	0	0.0241	0	0.5644	0.1225	0.0965	0.1829
0.0582	0.2524	0.0296	0.2097	0.011	0.2318	0.1382	0.0606	0.1766
0.2708	0.0446	0.5954	0.0019	0	0	0	0	0
0	0	0	0.0567	0	0	0	0.2938	0.5657
0	0	0	1	0	0	0	0	0
0.2509	0.3538	0.3335	0.0335	0.0323	0	0	0	0
0	0	0	0	0	0	0	0	1
0.0834	0.1513	0.0475	0	0.3062	0.0581	0	0.0882	0.359
1	0	0	0	0	0	0	0	0
0	1	0	0	0	0	0	0	0
0.1226	0.1141	0.1931	0.1604	0.1577	0.1729	0.151	0.1057	0.0676
0	0	0	1	0	0	0	0	0
0.1235	0.0987	0.0813	0.1747	0.1741	0.1472	0.1592	0.147	0.1444
0	0	0.1275	0.6176	0	0	0	0	0.1895
0	0	0	0	0	0	0	0.6066	0.2802
0	0	0	0	0	0	0	0.6219	0.2656
0	0	0	0.017	0	0	0	0.091	0.8082
0	0	0	0	0	0	0	0	1
0	0	0	0	0.6402	0	0.0906	0.1363	0.0933
0	0	0	0	0	0	0	0.1251	0.7771
0	0.1545	0.0319	0.2513	0	0	0.1979	0.2699	0.2003
0.5047	0.3797	0	0	0	0	0	0	0
0.1655	0.5968	0.0226	0.0651	0.0272	0.0162	0	0	0.1055
0	0	0	0.4165	0.1058	0.1799	0.1698	0	0.1863
0.0623	0.7221	0	0.1359	0	0	0	0	0
0	1	0	0	0	0	0	0	0
0	0	0	0.125	0	0	0	0	0.7772
0.1912	0	0	0	0	0	0	0	0.7015
0.2458	0.4208	0.2828	0.0013	0	0	0.0077	0.0105	0.0177
0.1009	0.205	0.1097	0.0745	0.2572	0.3196	0	0.0423	0.0248
0.0815	0.058	0.1075	0.1273	0.162	0.1876	0.1679	0.1695	0.1771
0	0	0	0	0	0	0	0	1
0	1	0	0	0	0	0	0	0
0	0	0	0.5396	0.1925	0.1008	0	0	0.1519
0	0	0	0.5403	0	0	0.232	0	0.1743
0	0	0	0	0	0	0	1	0
0	0	0	0.1077	0	0.2617	0	0	0.564
0	0.0519	0.024	0.2984	0.1144	0.1606	0.0388	0	0.3819
0	0	0	0.2164	0	0.2246	0.2863	0	0.3059
0.1069	0.121	0.1211	0.1485	0.164	0.1427	0.1573	0.1216	0.1724
0	0	0	0.5545	0	0	0	0.3308	0
0.1223	0.0498	0.0809	0.1888	0.1809	0.183	0.1671	0.1501	0.1123
0	0	0	0.2746	0.2301	0.0781	0.1015	0.1695	0.258
0	0	0	1	0	0	0	0	0
0	0	0	0.8091	0	0	0.0992	0	0
0	0	0	0.4375	0.165	0.2181	0.0597	0.0673	0.1184
0	0	0	0	0	0	0	0.0984	0.81
0	0.4646	0	0.0105	0	0	0	0.3887	0.0617
0.2346	0.1804	0.2462	0.0362	0.1381	0.163	0.0509	0.0127	0.121
0	0	0	0	0	0	0	0	1
0	0	0	0.1898	0.328	0.1741	0.1583	0.1398	0.1338
0.4862	0	0.2258	0	0	0	0	0	0.2433
0	0	0	0	0	1	0	0	0
0.0437	0.0129	0.0798	0.2857	0.1822	0.1371	0.1874	0.065	0.1863
0	1	0	0	0	0	0	0	0
0	0	0	0.3885	0	0	0	0	0.4959
0.3316	0	0.108	0	0	0.4114	0	0	0.1468
0.1952	0.0501	0	0.1968	0.1451	0.1447	0.2061	0.0866	0.1744
0.1375	0.1389	0.1694	0.1403	0.0977	0.1426	0.1665	0.1407	0.1225
0	0	0	0.1887	0	0.2626	0.1128	0	0.4403
0	0	0	0	0	1	0	0	0
0.0362	0.0342	0	0.4351	0	0.285	0.113	0	0.133
0	0	0	0.1075	0.2194	0.1236	0.1944	0.2126	0.2694
0.1294	0.1203	0.1204	0.1454	0.151	0.1737	0.1572	0.1272	0.1328
0	0	0	0	0	0	0.3312	0.5541	0
0	0	0	0.3202	0.327	0	0	0	0.3199
0	0	0	0	0	0	0	0	1
0	0	0	0	0	0	0	0	1
0	0	0	0	0	0	0.2236	0.6664	0
0	0	0	0.4367	0	0	0	0	0.4474
0.0957	0.1207	0.0413	0.146	0.2792	0.2657	0.1353	0.0425	0.0569
0	0	0	0	0	0	0	0	1
0	0	0	0	0	0	0	0	1
0	0	0	1	0	0	0	0	0
0	0.0791	0	0.2631	0.1036	0.1156	0.2141	0.1504	0.2305
0	0	0	0	0	0	0	0	1
0	0	0	0	0	0	0	1	0
0	0	0	0	0	0	0	0	1
0	0.748	0	0.1498	0	0	0	0	0
0	0	0	0.2557	0.2796	0.3733	0.1031	0	0
0	0	0	0	0	0	0	0.0983	0.8102
0.1141	0.1617	0.0586	0.2141	0.1464	0.0222	0.0256	0.0921	0.3301
0	0	0	0	0	0	0	0	1
0.0939	0.0199	0.0593	0.2125	0.2523	0.1479	0.1986	0.1162	0.0997
0	0.0108	0	0.0665	0.1583	0.118	0.309	0.3016	0.1416
0.2638	0	0	0.1495	0.1412	0.2496	0.0729	0.219	0.0436
0	0	0	0	0	0	0	0.3604	0.5243
0	0	0	0	0	0	0	1	0
0	0	0	0	0	0	0	1	0
0	0	0	0	0	0	0.1614	0.7348	0
0	0	0	0.3444	0.5068	0	0	0	0.0707
0	0	0	0.3847	0	0.2963	0.1961	0.0483	0.1097
0	0.0821	0.0446	0.2407	0.2711	0.2198	0.1417	0.1146	0.0462
1	0	0	0	0	0	0	0	0
0	0	0	1	0	0	0	0	0
0	0	0.9164	0.0268	0	0	0	0	0
0.0697	0.0598	0.0644	0.2776	0.1744	0.1489	0.1457	0.1258	0.1492
0	0	0	0.8522	0	0	0	0.0669	0
0	0.0368	0	0.8986	0	0	0	0	0
0	0	1	0	0	0	0	0	0
0	0	0	0	0	0	0	0	1
0	0	0	0	0	0	0.6712	0.2191	0
0	0	0	0.1234	0	0.5662	0	0.1153	0.175
0	0	0	0	0	0.4424	0	0.4418	0
0	0	0	0.2308	0.6587	0	0	0	0
0.3324	0.3116	0.3204	0	0	0	0	0	0.0088
0.3167	0.3605	0.289	0	0	0	0	0	0
0.1834	0.0277	0.0482	0.1057	0.12	0.0858	0.1574	0.3866	0.0367
0.776	0.126	0	0	0	0	0	0	0
0	0	0	0	0	0.1535	0.1905	0.5952	0
0	0	0	0	0	0	0	0	1
0.1098	0.0508	0.0556	0.0799	0.1176	0.1718	0.1267	0.2322	0.2618
0.2467	0.1874	0.2745	0.1819	0	0.1971	0	0	0.0071
0	0	0.0318	0.0104	0.0033	0.1995	0.2873	0.258	0.2712
0.3085	0.4598	0.1853	0	0	0	0	0	0
0	0	0	0	0	0.2549	0.3155	0.3934	0
0	0	0	0	0	0.0178	0.0325	0.2804	0.5861
0.1386	0.0156	0.1055	0.177	0.2285	0.1668	0.1379	0.094	0.1571
0	0	0	0	0	0	0	0	1
0.0586	0.0495	0.0841	0.2027	0.5572	0	0	0	0.0596
0.3748	0.2429	0.307	0.0232	0	0.0082	0	0	0.06
0	0	0	0	0	0	0	0	1
0	0	0	1	0	0	0	0	0
0	0	0.0073	0.0454	0	0.4058	0.3044	0.1609	0.1081
0.2144	0.2731	0.396	0.0013	0	0	0.0032	0.0137	0.124
0.5627	0	0.3228	0	0	0	0	0	0
0.0553	0.0679	0.0636	0.212	0.2601	0.2028	0.1519	0.1148	0.0742
0.3018	0.1744	0.3935	0.0055	0	0	0	0.05	0.1115
0.0891	0.0622	0.0663	0.163	0.2121	0.1711	0.1787	0.1354	0.1537
0	0	0	0.1548	0	0.1191	0.1749	0	0.5393
0	0	0	0.3721	0.5125	0	0	0	0
0	0	0	0.0141	0	0	0.0985	0.8012	0
0	0	0	0.0195	0.0299	0.1549	0.1813	0.3061	0.357
0	0	0	0	0	0	0	0.382	0.5024
0	0	0	0	0	0	0	0	1
0	0	0	0	0	0	0	0	1
0	0	0	0.2464	0.5557	0	0	0	0.1385
0	0	0	0.2766	0.5387	0	0	0	0.1227
0	0	0	0.0734	0.4879	0.2249	0.1422	0	0.0948
0	0	0	1	0	0	0	0	0
0.0209	0	0	0.0332	0.0562	0.2602	0	0.17	0.4726
0	0	0	0	0.3312	0	0	0	0.5541
0	0	0	0.2385	0.3592	0	0	0	0.3653
0	0	0	0	0	0.4271	0	0	0.4571
0.0743	0.0948	0.1185	0.0889	0.0774	0.249	0.2195	0.2024	0.0905
0.0989	0.0981	0.1509	0.0595	0.0451	0.2317	0.2337	0.2214	0.0592
0	0.3607	0	0	0	0	0	0	0.524
0.2146	0.1697	0	0.3534	0.2874	0	0	0	0
0.2509	0	0	0.6374	0	0	0	0	0
0.052	0	0.181	0.2046	0	0	0.5359	0	0
0.1574	0.0346	0.0632	0.1379	0.2649	0.2158	0.0922	0.1171	0.1257
0	0	0	0.1199	0.6049	0	0	0	0.2095
0	0	0	0	0	0	0	0	1
0	0	0	0.4397	0	0.2472	0	0.2736	0
0.0689	0.0226	0.0597	0.0411	0.3648	0.0422	0.0325	0.0442	0.3883
0	0	0	0	0	0	0	0	1
0.035	0.0547	0.0169	0.1355	0.2009	0.0204	0	0.0414	0.5291
0.1001	0.1031	0.0979	0.169	0.1279	0.1551	0.1453	0.1901	0.1611
0	0	0	0	0	0	0	0	1
0	0	0	0.0326	0	0	0	0	0.9059
0	0	0	0	0	0	0	0	1
0	0	0	0.3291	0	0	0	0	0.5563
0.1088	0.0181	0.0875	0.2109	0.227	0.1873	0.0968	0.0721	0.1953
0	0	0	0.3074	0.5785	0	0	0	0
0	0	0	0.1327	0	0	0	0	0.768
1	0	0	0	0	0	0	0	0
0.034	0.1089	0.2057	0.2247	0	0.2095	0.1456	0.1573	0.104
0	0	0	0.6638	0	0	0	0	0.226
0	0	0	0	0	0	0	0.53	0.3548
0	0	0	0	0	0	0	0.8924	0.0405
0	0.264	0	0.3838	0	0.0543	0.1456	0	0.1986
0	0	0	0	0	0	0	1	0
0.0088	0	0.0046	0.2135	0.0756	0.13	0.2383	0.2886	0.1656
0.1124	0.0754	0.0295	0.4032	0.0671	0.019	0.1632	0.0692	0.196
0	0	0	0	0	0	0.2778	0.3773	0.3103
0	0.1321	0.0306	0.1485	0.1963	0.1018	0.1907	0.1059	0.275
0	0	0	1	0	0	0	0	0
0	0	0.2117	0.6314	0.032	0.0476	0	0	0.0205
0	0	0	0	1	0	0	0	0
0.1078	0.3548	0.0495	0.079	0	0.0752	0.2865	0.0982	0.0815
0	0	0	0	0	0	0	0	1
0	0	0	0.5793	0	0.3066	0	0	0
0	0	0	1	0	0	0	0	0
0.1692	0.1571	0.1465	0.1566	0.072	0.0555	0.1173	0.183	0.1806
0	0	0	0	0	0	0.067	0.4719	0.3816
0	0	0	0.2806	0	0.2613	0.0155	0.1183	0.3517
0.1873	0.1344	0.1659	0.1733	0.13	0.1685	0.12	0.058	0.1061
0.2856	0.3191	0.3422	0.0297	0	0	0	0	0.0216
0	0	0	0	0.2498	0.3326	0	0	0.3814
0.0337	0.0839	0.0731	0.2181	0.065	0.2162	0.2397	0.1514	0.1198
0.1019	0.0921	0.0922	0.1849	0.1506	0.1755	0.1523	0.1746	0.1227
0.3592	0	0	0	0	0.5255	0	0	0
0	0	0	0.0351	0	0.1934	0.4765	0.2256	0.0807
0.1669	0.2261	0.336	0.002	0	0	0	0.0044	0.2956
0	0	0.2696	0	0	0	0	0	0.6177
0.3579	0.4053	0.1935	0	0	0	0	0	0
0	0	0	0.6508	0	0	0	0	0.2382
0	0	0	0	0	0	0	0.1724	0.7224
0.2765	0.2237	0.1833	0.0173	0	0.187	0.1215	0.1225	0.0164
0	0	0	0	0.3321	0.1747	0.0685	0.1273	0.3439
0	0	0	0.3001	0	0	0	0.5861	0
0	0	0	0.1616	0	0	0	0.7346	0
0.0691	0.0319	0.1145	0.1526	0.1195	0.1679	0.1578	0.2003	0.2103
0.0497	0.0417	0.0667	0.2131	0.2787	0.1782	0.076	0.103	0.1832
0	0	0	0	0	0	0	0	1
0	0	0	0.3698	0.298	0.215	0	0	0.1348
0.1101	0.048	0.1048	0.034	0.3156	0.0611	0	0	0.3945
0	0	0	1	0	0	0	0	0
0	0	0	0.2787	0	0.2511	0.0562	0.2171	0.2614
0.1142	0	0.0518	0.2466	0	0.1702	0.2244	0.1692	0.1825
0	0	0	1	0	0	0	0	0
0	0	0	0.4488	0	0.0338	0.2571	0.142	0.1407
0	0	0	0	0	0	0	1	0
0.1301	0.1379	0.1077	0.1593	0.1274	0.1498	0.165	0.1518	0.1284
0.128	0.1522	0.141	0.0695	0.0592	0.1718	0.2547	0.1923	0.0437
0	0	0	1	0	0	0	0	0
0.0995	0.0688	0.1701	0.1617	0.1761	0.1656	0.1209	0.1556	0.1285
0.2069	0.2272	0.0767	0.2408	0.1233	0.19	0	0	0.0943
0.0198	0	0	0.3284	0.1502	0.2115	0.208	0.0515	0.1471
0	0	0	0.2898	0	0	0.0962	0	0.5446
0	0	0	0.1336	0	0	0.5149	0.157	0.1893
0.243	0.2389	0.3544	0.1182	0.0316	0.0185	0.0182	0.0347	0.0449
0	0.0985	0.0397	0.0831	0.2259	0.1131	0.2415	0.0568	0.294
0.1214	0.0803	0.0798	0.1797	0.2216	0.1682	0.127	0.0782	0.1772
0	0	0	0	0	0	0	0	1
0	0	0	0.2676	0	0.4186	0	0	0.2765
0.2998	0.1863	0.1824	0	0.137	0.1557	0.0737	0.0571	0.0858
0.2056	0	0.0978	0	0	0	0	0	0.6255
0.0564	0.0182	0.167	0.1648	0.1604	0.0887	0.1861	0.1065	0.2559
0	0	0	0.1014	0	0.1051	0.2089	0.5599	0
0.2158	0	0.1922	0	0.5398	0	0	0	0
0.0977	0.0901	0.0706	0.1402	0.1755	0.1845	0.1726	0.1159	0.1925
0	0	0	0	0	0	0	0.2509	0.6374
0	0.2088	0.0522	0.0972	0.167	0.3515	0	0	0.2177
0	0	0	0.2336	0.154	0.2244	0.1159	0.2028	0.2042
0.1154	0.1043	0.021	0.1245	0.1947	0.1749	0.2053	0.1324	0.1536
0	0	0	0.0512	0.1147	0.2671	0.355	0.2409	0.0341
0	0	0	0.1021	0.5536	0.2361	0	0	0.0769
0.197	0	0.1727	0.3347	0.2198	0.0761	0	0	0.1069
0.4121	0.0716	0	0.1311	0.1003	0.2594	0	0	0.0992
0	0	0	0	0	0	0	0	1
0	0	0	0.3711	0.0781	0	0.0298	0.3586	0.1749
0.1101	0.0762	0.084	0.1587	0.1639	0.1867	0.1522	0.1761	0.1366
0.0118	0.019	0.003	0.1828	0.0403	0.1344	0.1712	0.3977	0.1455
0.1111	0.1475	0.1138	0.1609	0.1319	0.1592	0.1544	0.1334	0.1451
0.1175	0	0.0409	0.1309	0.1331	0.2469	0.258	0.2187	0
0	0	0	0	0	0	0	0	1
0	0	0	0.829	0	0	0	0.0838	0
0.0972	0.1345	0.1241	0.1838	0.1324	0.1183	0.1494	0.1434	0.1708
0.0978	0.1196	0.0934	0.1621	0.1323	0.167	0.1743	0.1627	0.1422
0.0994	0	0.1173	0.1313	0.1737	0.2392	0.2382	0	0.1696
0	0	0	0	0	0	0	0	1
0.1346	0.0076	0.0611	0.0766	0.254	0.1343	0.2075	0.0432	0.2531
0	0	0	0	0	0	0	0	1
0	0	0	0	0	0	0	0.8712	0.0539
0.2803	0.0987	0.0753	0.0341	0.2885	0	0.2112	0.1342	0
0	0	0	0	0	0.7382	0	0	0.1584
0.0163	0.1419	0.0905	0.2377	0.0659	0.1705	0.1308	0.0875	0.2555
0.4979	0.3866	0	0	0	0	0	0	0
0.1662	0.1552	0.1813	0.1342	0.1414	0.131	0.1222	0.0801	0.1406
0.1071	0.035	0.0582	0.1571	0.3019	0.2284	0.1038	0.0333	0.1548
0.3199	0.2679	0.3642	0	0	0	0	0	0.0333
0.0999	0.0526	0.0975	0.1235	0.2011	0.0859	0.2126	0.1448	0.2078
0.0865	0	0.1031	0.2173	0.1857	0.1777	0.2947	0.0855	0
0	0	0	1	0	0	0	0	0
0.1602	0.1317	0.1454	0.1528	0.1675	0.1312	0.128	0.1061	0.1342
0	0	0	0.2268	0	0	0	0.663	0
0.0841	0.1713	0.0523	0.1796	0.2104	0.115	0.1694	0.0448	0.192
0	0	0	1	0	0	0	0	0
0	0.1241	0	0.4568	0	0.0683	0.0699	0.2509	0.0814
0	0	0	0.5581	0	0.3273	0	0	0
0.0448	0.1289	0.0965	0.1255	0.1986	0.2732	0.1417	0.108	0.1018
0	0	0	0.2102	0.0947	0.2202	0	0.1974	0.3476
0.1302	0.0731	0.1116	0.1621	0.1699	0.1797	0.1559	0.1386	0.1284
0	0	0	0	0	0	0	0	1
0	0	0	0	0	1	0	0	0
0	0	0	0	0	0	0	0	1
0.1343	0.0727	0	0.1624	0.4013	0.2544	0	0	0.0443
0.112	0	0	0.0644	0.745	0	0	0	0
0.1286	0	0.2323	0.2559	0	0.1274	0	0	0.3277
0	0	0.3223	0.1561	0.1192	0.2798	0	0.1389	0.0895
0.1284	0.1059	0.113	0.1845	0.1699	0.1318	0.1091	0.1666	0.1434
0.1634	0.1858	0.0815	0.2235	0.1068	0.0757	0.1282	0.1757	0.093
0.3419	0.176	0.1528	0.0266	0.0996	0.0456	0.0775	0.0873	0.1687
0.4278	0.2351	0.2978	0	0	0	0	0	0
0.1964	0.0908	0.1555	0.0071	0.2431	0.1952	0.123	0.0517	0.1359
0	0	0	0.8756	0.051	0	0	0	0
0	0	0	1	0	0	0	0	0
0.2277	0.0646	0.0385	0.3017	0.2384	0.1133	0.0182	0.0898	0.0653
0	0	0	0	0	0	0	0.6991	0.1934
0	0	0	0.0968	0	0	0	0	0.8121
0	0	0	0.5189	0	0	0	0.3658	0
0	0	0	1	0	0	0	0	0
0.1328	0.1231	0.1873	0.1211	0.1221	0.0937	0.1451	0.1049	0.2159
0	0	0	0.0631	0	0	0.1114	0.2248	0.566
0	0	0	0	0	0	1	0	0
0	0	0	0.0852	0	0	0	0.2601	0.5812
0	0	0	0.23	0	0.5026	0.2206	0	0
0	0	0	0.1576	0	0.0889	0	0.3003	0.4456
0	0	0	1	0	0	0	0	0
0	0	0	0.2231	0.2415	0.1428	0.2539	0.1587	0.1081
0	0	0	1	0	0	0	0	0
0.131	0	0	0.0321	0	0.1831	0.5672	0	0.0765
0	0	0	0	0	0.3299	0.3978	0.2343	0
0.2734	0.2758	0.2605	0.0531	0	0.0049	0.0023	0.1129	0.1191
0.2541	0.5205	0.1395	0.0589	0	0	0	0	0
0.1179	0.0981	0.1294	0.1542	0.1906	0.1316	0.1386	0.1303	0.1631
0	0	0	0.4328	0.2077	0.0987	0	0.0692	0.2282
0.0847	0.0574	0.1305	0.1406	0	0.1213	0.3642	0.1754	0.0888
0	0	0	0.9297	0	0	0	0.0202	0
0	0	0.0333	0.0708	0.5424	0.1004	0.0521	0	0.2132
0	0	0	0	0	0.1353	0	0	0.765
0	0	0	0	0	0	0	0	1
0	0	0	0	0	0	0	0	1
0.2302	0.2083	0.3224	0.0526	0	0	0	0	0.2465
0	0	0	0.68	0	0	0	0	0.2109
0	0	0	0.2645	0.0501	0.2194	0.2356	0.2644	0.0577
0	0	0	0	0	0	0	0.6744	0.2162
0	0	0	1	0	0	0	0	0
0	0	0	0	0	0	0.1106	0.5093	0.3158
0	0	0	1	0	0	0	0	0
0	0	0	0	0	0	0	0.5979	0.2886
0	0	0	0.0516	0.2892	0.3682	0.2853	0	0
0	0	0	0.2946	0	0	0.0694	0.2408	0.3939
0.0701	0.1024	0.0717	0.134	0.1364	0.1954	0.1883	0.1718	0.1672
0.2246	0	0	0.0957	0.3641	0	0	0	0.3234
0.1771	0	0	0	0.2615	0.2553	0.0844	0.1113	0.2278
0	0	0	0.0454	0.0914	0.215	0.3627	0.229	0.1424
0.1103	0.1079	0.0925	0.1881	0.1785	0.1715	0.147	0.082	0.1665
0.0767	0.0286	0.0659	0.1313	0.2443	0.2204	0.1345	0.1261	0.18
0	0.2931	0	0	0	0	0	0	0.5933
0	0	0	1	0	0	0	0	0
0.039	0	0.1913	0.2789	0.0861	0.1002	0.0245	0.0688	0.3326
0.1053	0.0445	0.1159	0.0442	0.0767	0.2293	0.2716	0.2036	0.102
0	0	0	0	0	0	0	0	1
0.0874	0.0983	0.0923	0.1418	0.1724	0.1836	0.1567	0.1629	0.1517
0.2936	0.4936	0.1608	0	0	0	0	0	0
0	0	0	1	0	0	0	0	0
0	0	0	0	0	0	0	0	1
0	0	1	0	0	0	0	0	0
0	0	0	0	0	0	0	0	1
0.0848	0.019	0.0464	0.1815	0.2096	0.2119	0.2196	0.1483	0.0738
0	0	0	0.1373	0.1158	0.2459	0.2404	0.2096	0.182
0.0234	0	0	0.1863	0.2193	0.1664	0.1383	0.2431	0.1746
0	0.0097	0.0063	0.2742	0	0.0884	0.1606	0.4056	0.11
0.0825	0.1283	0.1175	0.1812	0.1318	0.1173	0.1458	0.1816	0.1639
0	0	0	0.0534	0	0.15	0.5297	0.2125	0.0529
0	0	0	1	0	0	0	0	0
0	0	0.0922	0.1389	0	0	0	0.4252	0.3341
0	0	0	0	0	0	0	0.3745	0.51
0.0125	0	0.0319	0.1783	0.1419	0.1886	0.2902	0.1902	0.1206
0	0	0	1	0	0	0	0	0
0	0	0	1	0	0	0	0	0
0	0.3683	0.4621	0.1039	0	0	0	0	0
0.0694	0.1218	0.1469	0.1688	0.1092	0.1569	0.165	0.1154	0.1927
0	0	0	1	0	0	0	0	0
0.0647	0	0.0485	0.2277	0.1122	0.2181	0.2741	0.11	0.1161
0	0	0	0	0	0	0	0	1
0.0951	0.1312	0.0815	0.1686	0.1088	0.1479	0.1972	0.1294	0.185
0	0	0	1	0	0	0	0	0
0.1169	0.1277	0	0.1728	0	0	0	0	0.5637
0.2616	0.2494	0.2473	0.0302	0	0	0	0.0298	0.2534
0	0	0	0	0	0	0	0.2077	0.6835
0	0.3807	0	0.0159	0	0.013	0	0.1801	0.3842
1	0	0	0	0	0	0	0	0
0.1163	0.4272	0.395	0	0	0	0	0	0
0	0	0	0.3902	0.304	0.0482	0	0.1672	0.1249
0	0	0	0.6721	0	0	0.1044	0	0.1516
0.0353	0.0498	0.0103	0.204	0.229	0.2138	0.1672	0.1446	0.1317
0	0	0	1	0	0	0	0	0
0	0	0	0.1619	0.2325	0.1613	0.1711	0.2429	0.1687
0	0	0	0.3692	0.0411	0.1445	0.133	0.1908	0.2129
0	0	0.3456	0.1181	0.1281	0.2118	0.0306	0.1274	0.1682
0	0	0	0.2674	0.2778	0.0423	0	0	0.4003
0.1579	0.0419	0.1355	0.1958	0.2182	0.1866	0.1107	0.0716	0.1061
0	0	0	0	0	0	0	0	1
0	0	0	0	0	0	0	0	1
0.1429	0.068	0.1329	0.0197	0.395	0	0.0502	0	0.2708
0	1	0	0	0	0	0	0	0
0.0718	0.1803	0.1111	0.2197	0	0.1624	0.1544	0.2573	0.0143
0	0	0	0.2734	0.2979	0.181	0.1489	0.142	0.0663
0.1613	0.1459	0.184	0.0284	0.1316	0.0617	0.0775	0.0055	0.3566
0	0	0	1	0	0	0	0	0
0	0	0	0	0	0	0	0	1
0	0	0	0.0327	0	0	0.7237	0.155	0
0.1027	0.4517	0.2517	0	0	0	0	0	0.1951
0.1863	0.3426	0.2945	0.001	0.0149	0	0.0061	0.0046	0.194
0	0.4291	0.356	0.1662	0	0	0	0	0
0	0	0	1	0	0	0	0	0
0.0383	0.0036	0.0224	0.2224	0.1291	0.2351	0.1729	0.1977	0.1497
0	0	1	0	0	0	0	0	0
0.0726	0.1696	0.5359	0.0689	0.0496	0.03	0.057	0.0292	0.0614
0	0	0	0	0	0	0.2866	0.3438	0.336
0	0	0	0.0302	0.3405	0	0	0	0.5327
0.221	0.1917	0	0.0791	0.0758	0.253	0.2856	0	0
0	0	0	0.3042	0	0	0.4059	0.1762	0.1211
0	0	0	0.4732	0	0	0.0397	0.3609	0.0727
0.2936	0.2977	0.2304	0.0204	0	0.1442	0.026	0.0541	0.0352
0.2562	0	0	0.0393	0.4269	0	0	0	0.2615
0	0.22	0.1526	0	0	0.348	0	0.2321	0.1194
0.0005	0.9915	0	0	0	0	0	0	0
0	0	0.4705	0.4138	0	0	0	0	0
0.1054	0.0242	0.1012	0.1418	0.2748	0.1218	0.0934	0.0904	0.2462
0	0	0	0.2641	0.3327	0	0	0	0.3682
0.1337	0.1538	0.1023	0.1486	0.144	0.1626	0.1849	0.0921	0.1304
0	0	0.0163	0.4183	0.0252	0.0913	0.1905	0.143	0.1925
0.0301	0	0	0.2802	0.2529	0.2917	0.0372	0.1401	0.0642
0	0	0	0	0	0	0	0	1
0	0	0	1	0	0	0	0	0
1	0	0	0	0	0	0	0	0
0	0	0	0.0865	0.455	0.1481	0.099	0	0.2448
0.0126	0.0362	0.0115	0.1863	0.1779	0.1756	0.2722	0.1176	0.1771
0.106	0.0558	0.1346	0.1162	0.0225	0.1423	0.2917	0.1643	0.1689
0.1134	0	0	0.0961	0	0.2477	0.2114	0.3512	0.0733
0	0.6554	0	0.2338	0	0	0	0	0
0.6689	0	0	0	0	0	0	0	0.2213
0	0	0	0	0	0	0	0	1
0.2267	0.1994	0.3029	0.1252	0.0275	0.1905	0	0	0.0504
0	0	0	0.4288	0	0	0	0.4554	0
0.1596	0.1462	0.2001	0.0643	0.2032	0.0836	0.1237	0.1458	0.1114
0	0	0	0.3395	0.3865	0.1634	0.0489	0.0434	0.0522
0	0	0	0	0	0	0	0	1
0	0	1	0	0	0	0	0	0
0	0.067	0.0067	0.1941	0.17	0.3118	0.081	0.0474	0.2502
0.1166	0.1292	0.1863	0.0995	0.1106	0.1973	0.1667	0.08	0.1581
0	0	0	0	0	1	0	0	0
0.0616	0.0898	0.2744	0.1699	0.0876	0.1845	0.0287	0.0088	0.257
0.1916	0.0963	0.1722	0.1676	0.1698	0.1363	0.1201	0.0869	0.1053
0	0	0	0.5922	0	0	0	0.2942	0
0.0233	0.0574	0.065	0.1955	0.1833	0.1982	0.3424	0.0371	0.0425
0	0	0.0786	0.0369	0	0.124	0.3083	0.3959	0.1116
0.1282	0.1121	0.0135	0.1798	0.189	0.3057	0.1149	0	0.1254
0	0	0	0.1175	0.2317	0.4805	0	0	0.1691
0	0	0.0651	0.0862	0.1791	0	0.1072	0.3285	0.3167
0	0	0	0.1375	0	0	0	0	0.7624
0	0	0	0.7516	0	0	0	0	0.1467
0	0	0	0.0508	0.1789	0	0.1134	0.2794	0.4107
0.1774	0.0578	0.1642	0.2094	0.1198	0.1834	0.0771	0.1244	0.121
0	0	0	0.0711	0.1534	0.2262	0.2973	0	0.3125
0	0	0	0.6133	0.2738	0	0	0	0
0.097	0	0.0675	0.2235	0.1581	0.11	0.1262	0.335	0.0407
0	1	0	0	0	0	0	0	0
0.0942	0.1424	0.1171	0.2048	0.1451	0.1059	0.1337	0.134	0.1724
0.0768	0.0703	0.0685	0.1277	0.1349	0.2174	0.236	0.1683	0.1233
0.1204	0	0	0.202	0.2217	0.1536	0.15	0.2072	0.1222
0	0	0	0.3747	0	0	0	0	0.5099
0.158	0	0	0.3062	0	0	0	0.1381	0.4061
0	0	0	0.6999	0	0	0.1927	0	0
0.0769	0.0029	0.04	0.1645	0.2248	0.2427	0.1188	0.0826	0.2237
0	0	0.1622	0.4014	0	0.3871	0	0	0
0	0	0	0	0	0	0	0	1
0	0	0	0.1048	0	0	0.4076	0	0.4225
0	0	0	0	0	0	0	0	1
0.0882	0.1174	0.0389	0.1882	0.1683	0.2041	0.1751	0.1297	0.1213
0	0	0	0.5979	0	0	0	0	0.2886
0.0654	0	0	0.2279	0.095	0	0	0.1815	0.4592
0	0	0	0.3065	0	0	0	0	0.5794
0.1728	0.0106	0.0216	0.1556	0.244	0.3366	0.089	0.0386	0.0682
0	0	0	0.4672	0.2755	0	0	0	0.2138
0	0	0	0	0	0	0	0	1
0	0	0	0.1862	0.2763	0.2805	0.1826	0.1298	0.0517
0	0	0	0	0	0	0	0	1
0	0	0	0.234	0.0831	0.1003	0	0	0.5527
0	0	0	0	0	0	0	0	1
0	0	0.0454	0.0768	0.1663	0	0	0.3381	0.3912
0	0	0	0.3793	0.5051	0	0	0	0
0	0	0	0.3341	0	0	0	0.5512	0
0.1986	0.1469	0.1542	0.0034	0	0.1026	0.0998	0.3349	0.1115
0	0.0252	0.2313	0	0	0.0322	0.1249	0.3965	0.2379
0.1914	0.291	0.231	0	0.1322	0	0.114	0.1002	0.0943
0.4143	0.4699	0	0	0	0	0	0	0
0	0	0	0.0337	0.6779	0	0	0	0.1974
0	0	0	0	0	0	0	0	1
0	0	0	0	0	0	0	0.4514	0.4327
0.6864	0.2051	0	0	0	0	0	0	0
0.1919	0	0.1282	0.1689	0.3407	0.127	0	0	0.1626
0	0	0	1	0	0	0	0	0
0.3839	0.2117	0.3284	0.0111	0	0	0	0	0.0684
0	0	0	0	0	0	0.3433	0.217	0.3998
0	0	0	1	0	0	0	0	0
0	0	0	1	0	0	0	0	0
0	0	0	1	0	0	0	0	0
0	0	0	0	0	0	0	0	1
0	0	0	0	0	0	0	0	1
0	0.0541	0	0	0	0	0	0.3113	0.5496
0	0	0	0	0	0	0	0	1
0	0	0	0.3217	0	0.4481	0.1842	0	0
0	0	0	0.2926	0	0	0	0	0.5938
0.0414	0	0	0.1954	0	0	0	0	0.6751
0	0	0	0	0	0	0	0	1
0	0	0	0.3028	0.2102	0.1374	0.1677	0.2157	0.0854
0	0	0	0.1994	0.3721	0.2398	0.03	0.1333	0.1045
0.4622	0.2644	0	0	0	0	0.2314	0	0
0.1101	0.1169	0.1881	0	0	0.1374	0.2062	0.3523	0
0	0	0	0.1223	0.315	0.1766	0.2372	0.2278	0
0	0	0	0.1904	0.6172	0	0	0	0.127
0	0	0	0	0.2402	0.2042	0.25	0.2551	0.1376
0	0	0	0	0.2431	0.1433	0.2914	0.2319	0.1745
0	0.203	0.5422	0	0	0	0	0	0.2025
0.1185	0.0201	0.0416	0.1581	0.2099	0.1859	0.1414	0.1473	0.1899
0	0.2042	0.2498	0.0549	0	0	0	0	0.4748
0.3838	0.2012	0.0612	0.0553	0.1142	0.1135	0	0	0.1859
0	0	1	0	0	0	0	0	0
0	0	0	0	0	0.2391	0.3093	0	0.4134
0	0	0	0.7315	0	0	0	0	0.1643
0	0	0.6961	0.1961	0	0	0	0	0
0	0	0	0.0832	0	0.3108	0	0.173	0.4272
0.0197	0.1022	0.0875	0.123	0.1583	0.2096	0.1677	0.1873	0.167
1	0	0	0	0	0	0	0	0
0	0	0	0.0667	0.0765	0.186	0.1143	0.1489	0.47
0.1309	0.1427	0.1093	0	0.2645	0.1357	0.0855	0	0.2838
0.0578	0.084	0	0.3014	0.1077	0.1528	0.1684	0.236	0.0579
0	0	0	0.4042	0.3039	0	0.2123	0	0.0788
0	0	0	0.1919	0	0.092	0.3927	0.2874	0.0761
0.0571	0.1209	0	0.2065	0.3148	0	0.1408	0	0.2615
0	0	0	1	0	0	0	0	0
0	0	0	0.0284	0	0	0	0	0.9135
0	0	0	0	0	0	0	0	1
0	0	0	1	0	0	0	0	0
0	0	0	0.0892	0.1814	0.1834	0	0	0.5312
0	0	0	0.0282	0.0409	0.0925	0.0986	0.1913	0.5575
0.0258	0	0	0.097	0.3042	0.2164	0.0898	0.043	0.316
0.0675	0.0943	0.0656	0.1607	0.164	0.1711	0.1794	0.168	0.1665
0	1	0	0	0	0	0	0	0
0.1318	0.3953	0.044	0.1155	0	0.0812	0.1768	0.1241	0.0762
0.4693	0.2218	0	0.0487	0	0	0	0.243	0
0	0.0353	0	0.4042	0	0.1421	0.3209	0	0.1185
0	0	0	0.687	0	0.0883	0.1165	0	0.0555
0	0	0	0.7109	0	0.0767	0	0	0.1354
0.0288	0	0	0.719	0	0	0	0.1424	0.037
0.1251	0.0159	0.1036	0.1253	0.0981	0.1852	0.2378	0.235	0.0783
0	0	0	0	0	0	0	0	1
0	0	0	0.2609	0.1581	0.2185	0.2435	0.2089	0
0	0	0	0.5567	0	0	0.0639	0.058	0.2711
0	0	0	0.2827	0.2224	0.0879	0.1269	0.2856	0.1011
0.1171	0.5018	0	0	0.0916	0.1285	0.1437	0	0.0755
0	0	0	1	0	0	0	0	0
0.6802	0.2107	0	0	0	0	0	0	0
0	0	0	1	0	0	0	0	0
0	0.0793	0	0	0	0	0	0	0.8351
0	0.0787	0	0.0657	0.2899	0.1323	0.1743	0.2042	0.2037
0	0	0	0.183	0.0702	0.2339	0.2668	0.3114	0
0.2192	0.1725	0.1556	0.0854	0.191	0.1156	0.1221	0.1498	0
0	0	0	1	0	0	0	0	0
0.2821	0.2284	0	0	0	0.2099	0.3124	0	0
0	0	0	0	0	0	0	0.2693	0.6181
0.1918	0	0.4745	0.0416	0	0.1386	0	0.1336	0.074
0	0.0284	0.0179	0.1546	0.2081	0.1762	0.1971	0.1201	0.2579
0	0	0	0.4808	0.2431	0.054	0.1223	0.0997	0.0339
0.0565	0	0	0.2278	0.2071	0.1672	0.1645	0.1934	0.1503
0	0	0	0.4227	0	0	0	0.2664	0.2732
0	0	0	1	0	0	0	0	0
0	0	0	0	0	0	0	0	1
0.1752	0.0849	0.0927	0.161	0.2359	0.2107	0.094	0.0601	0.1087
0.1758	0.4969	0	0.1049	0.0515	0.1452	0	0	0.0752
0.044	0.1191	0.2086	0.1883	0.3032	0.1865	0	0	0.0915
0.0407	0	0.0693	0.1127	0.1364	0.1975	0.2485	0.2036	0.1746
0	0	0	0.0458	0	0	0	0	0.8837
0.232	0.2026	0.2074	0.0155	0.0944	0.1402	0.1165	0.1474	0.045
0	1	0	0	0	0	0	0	0
0.4766	0	0.2559	0	0	0.0967	0.1643	0	0
0	0	0	0.6576	0	0.2318	0	0	0
0	0	0	1	0	0	0	0	0
0	0	0	0.8053	0	0	0	0.0408	0.076
0	0	0	0.1954	0.1711	0.2217	0	0	0.428
0.1091	0.1119	0.1894	0.0672	0.2693	0.157	0.0973	0.1023	0.1223
0.3919	0.1467	0	0.046	0.1208	0.2102	0.1713	0	0
0	0	0	1	0	0	0	0	0
0	0	1	0	0	0	0	0	0
0	0	1	0	0	0	0	0	0
0	0	0	1	0	0	0	0	0
0	0	0	0.0546	0	0.23	0	0	0.6313
0.6127	0	0.0998	0.0382	0	0	0	0	0.1993
0.0717	0	0.2175	0.1891	0	0.3053	0.2412	0	0.0782
0	0	1	0	0	0	0	0	0
0.4293	0.0319	0.2099	0.1031	0.1629	0.0934	0.0334	0	0.033
0.1859	0.1256	0.5382	0.0506	0	0	0	0	0.1075
0.2084	0.172	0.0712	0	0.2152	0.1066	0.2179	0.1749	0
0	0	0.248	0.0492	0	0.1236	0.341	0.2838	0
0.172	0	0.3278	0.0154	0	0.209	0.2269	0.1383	0
0.6449	0	0	0.0192	0	0.2362	0	0	0
0	0.1798	0.4832	0	0	0.2886	0	0	0
0.2329	0.1928	0.1033	0.0891	0.0354	0.1498	0.1975	0.1662	0.0404
0	0	0	0.3111	0	0.1043	0	0	0.5182
0	0	0	0.0978	0.3376	0.13	0.2572	0.1241	0.1608
0	0	0	0.2097	0.5636	0	0	0	0.1705
0.432	0	0	0.0439	0	0	0	0.2166	0.2912
0.206	0.0814	0.0899	0.277	0	0.0492	0	0.0821	0.3271
0.2219	0.1053	0.0605	0.2512	0.1256	0.1088	0	0.024	0.2619
0	0	0	0.5364	0	0	0	0	0.3485
0	0	0	0	0	0	0	0	1
0	0	0	0.256	0.2082	0.2206	0.1389	0.2534	0.0247
0	0	0	0.3952	0.1487	0.3931	0	0	0.0282
0	0	0	0.7515	0	0	0	0.1468	0
0	0	0	0	0	0.3362	0.1361	0.2547	0.295
0.2659	0	0	0.1903	0.1201	0.1298	0.3226	0	0.0755
0	0.1857	0.2235	0.1101	0	0	0	0	0.4794
0	0	0	0	0	0	0	0	1
0.6181	0	0	0.0238	0.1929	0.1105	0	0	0
0.5719	0	0.1535	0.1643	0	0	0	0	0.0866
0	0	1	0	0	0	0	0	0
0	0	0	1	0	0	0	0	0
0.0919	0.194	0.0493	0.1469	0.2332	0.0795	0	0.1986	0.1944
0	0	0	0.5162	0.3684	0	0	0	0
0.2299	0.1287	0.2978	0.0415	0.1343	0.1528	0.1124	0.0321	0.0539
0	0	1	0	0	0	0	0	0
0	0	1	0	0	0	0	0	0
0	0	0.7023	0	0	0	0	0.1905	0
0	0	0	1	0	0	0	0	0
0.0387	0.1458	0.0578	0.2264	0.2872	0	0.1256	0.0783	0.2031
0.0323	0.0405	0.0331	0.1192	0.2342	0.2043	0.1935	0.176	0.1588
0	0	0	0.6071	0	0.0482	0.0559	0.0532	0.2035
0	0	0	0.2951	0	0.1342	0.1951	0.2745	0.1822
0	0	0	0.2904	0.1954	0.1368	0.068	0.1256	0.2895
0.3285	0.2803	0.0865	0	0.1321	0.0752	0.0978	0.0617	0.0872
0	0	0.0662	0.2793	0.1058	0.1812	0.232	0.1367	0.1534
0.1109	0.1547	0.1015	0.1663	0.137	0.1415	0.1694	0.1709	0.1002
0	0	0	0	0	0	0	0	1
0	0	1	0	0	0	0	0	0
0	0	0	1	0	0	0	0	0
0.1476	0	0	0.2979	0	0.2139	0	0.2294	0.1971
0.1703	0.1716	0.1608	0.1667	0.1637	0.0992	0.0918	0.0875	0.1359
0.2383	0.0955	0.1233	0.0244	0	0.1549	0.2464	0.2526	0
0.2326	0.1738	0.5401	0	0	0	0	0	0
0	0	0	0.2555	0.0494	0.2838	0.1825	0.2871	0
0	0	0	1	0	0	0	0	0
0.4687	0	0.2471	0.2028	0	0	0	0	0.072
0	0	0.3846	0.2179	0.1239	0.1707	0.1702	0	0
0.4951	0.2327	0.2264	0	0	0	0	0	0
0.0666	0.2912	0.2883	0	0	0.1011	0.1281	0.224	0
0	0	0	0	0	0	0	0	1
0	0	0.6042	0	0.2826	0	0	0	0
0	0	0	0.6175	0	0.0823	0	0	0.2253
0	0	0	0.6446	0	0	0.1384	0.15	0
0	0	0	0.3791	0.0809	0.2549	0.074	0.0409	0.233
0.3584	0.1922	0.148	0.1041	0.1164	0.1614	0.0148	0	0.0448
0.0409	0.1003	0	0.3424	0.1007	0.0647	0	0.0615	0.3649
0	0.017	0	0.2581	0.2115	0.3543	0.0315	0.0345	0.1668
0	0	0	0.6382	0	0	0	0.2501	0
0	0	0	0.7768	0	0	0	0.1254	0
0.0272	0.2658	0.1796	0.1104	0	0.1844	0.2328	0.1281	0.0314
0.1023	0.1491	0	0.1824	0	0	0	0.3029	0.3282
0	0	0	0	0.195	0.2035	0	0	0.5482
0	0	0	0	0.3718	0.1944	0.0841	0.2493	0.1606
0	0	0	0.2924	0	0	0	0.5231	0.1231
0	0	0	0.6194	0	0.0869	0.1139	0.1035	0.0647
0	0	0.8879	0.0432	0	0	0	0	0
0.1328	0.1065	0.0186	0.2176	0.0616	0.1101	0.3144	0.0429	0.1707
0	0	0	0	0	0	0	0	1
0	0	0	0	0	0	0	0	1
0	0.2687	0.0428	0.2973	0.1071	0.1364	0.0919	0	0.1879
0.0861	0.1768	0.2014	0.2302	0.0308	0.1028	0.1483	0.1225	0.1224
0	0	0	1	0	0	0	0	0
0.123	0.0971	0.1892	0.2429	0	0.1789	0.1905	0.1132	0.0621
0	0	0.0464	0.044	0.1087	0.0791	0.1637	0	0.5717
0	0	0	1	0	0	0	0	0
0	0.8366	0	0.0782	0	0	0	0	0
0	0	0	0.2942	0.3023	0.3695	0	0	0
0.2841	0.4302	0.247	0	0	0	0	0	0
0.1117	0.0552	0.1157	0.1238	0.268	0.1139	0.0814	0.0787	0.2576
0.0358	0	0	0.0715	0.3123	0.348	0.1231	0	0.1774
0.4458	0.2166	0.1831	0.1242	0	0	0	0.069	0
0.0862	0.0441	0.089	0.0769	0.1183	0.1946	0.2655	0.1761	0.1614
0	0	0	0.2661	0	0	0	0	0.6214
0	0.1324	0.7684	0	0	0	0	0	0
0	0	0	0	0	0	0	0	1
0	0	0	0	0	0	0	0	1
0.0666	0.1111	0.2252	0.0293	0.0682	0.2136	0.214	0.228	0.0196
0.0301	0.0186	0.0122	0.1349	0.1456	0.1985	0.1877	0.2487	0.195
0	0	0	0.7708	0	0	0	0	0.1304
0	0.0569	0.2682	0.1474	0.2019	0.0839	0.2268	0.0799	0.1132
0.0134	0.189	0.0023	0.1682	0.0029	0.1312	0.2115	0.2486	0.182
0.1941	0.0514	0.2279	0.1046	0.1017	0.1936	0.1201	0.164	0.0641
0	0	0	0.2546	0.2781	0.2475	0.0653	0.1888	0.0634
0	0	0	0.0266	0.3532	0.0626	0.1168	0.074	0.3956
0	0	0	0.3195	0.1396	0.2214	0.1093	0.025	0.27
0	1	0	0	0	0	0	0	0
0	0	0	0.1939	0.2295	0.2427	0.1781	0.1553	0.1373
0	0	0	1	0	0	0	0	0
0.0586	0	0.5058	0.0561	0.102	0	0	0.272	0
0	0	1	0	0	0	0	0	0
0	0	0	0	0	0	0	0	1
0	0.5445	0.312	0.0616	0	0	0	0	0
0	0	0	0	0	0	0	0	1
0	0	0	0.4674	0.1381	0.1906	0	0	0.2097
0	0.3022	0.2845	0	0	0.2137	0.1985	0.0653	0
0	0	0	0	0	0	0	0	1
0	0	0	0	0	0	0	0	1
0.1155	0.2845	0.2352	0.1415	0.1775	0.0508	0	0.1451	0
0.0207	0	0	0.2276	0.1863	0.1601	0.0773	0.0748	0.3596
0	0.3336	0	0.3414	0	0.0643	0.106	0.1591	0.0662
0.09	0.2485	0.2095	0.0699	0	0.18	0.1797	0.1835	0
1	0	0	0	0	0	0	0	0
0	0	0	1	0	0	0	0	0
0	0	0	0.2225	0.3876	0.1377	0.0429	0.0988	0.1923
0	0	0	0.235	0.3794	0.1122	0	0.1563	0.1823
0	0	0	1	0	0	0	0	0
0.1075	0.4625	0.2872	0.0345	0	0	0	0	0.1165
0.171	0.1895	0.1858	0.1386	0.1193	0.0793	0.1245	0.1217	0.1178
0.1984	0.1609	0.0492	0.1318	0.3418	0.1046	0.0837	0	0.094
0	0	0	0.1035	0	0.3388	0	0.2478	0.3227
0	0	0	0.0972	0	0	0.5059	0	0.3285
0	0	0	0.0995	0.2668	0.2654	0.2596	0.1854	0
0.0885	0.0141	0.0685	0.1893	0.1957	0.1746	0.1026	0.1908	0.1862
0	0	0	0.2553	0.267	0	0	0	0.4385
0.141	0.215	0.0463	0.1648	0.1846	0.1026	0.1453	0.0129	0.1954
0	0	0	0.1037	0.1629	0	0.2176	0.2094	0.3727
0	0	0	0	0	0	0	0	1
0	0.7373	0.1592	0	0	0	0	0	0
0	0	0	0.1101	0	0.4262	0.2991	0.1662	0
0	0	1	0	0	0	0	0	0
0.203	0.6886	0	0	0	0	0	0	0
0	0.4404	0	0	0	0	0.4438	0	0
0	0.2635	0	0.0423	0	0	0.4065	0.275	0
0.1243	0.1113	0	0.1867	0.353	0.1315	0.1312	0	0.1097
0.7104	0	0	0.0594	0	0	0	0.1495	0
0	0	0	0	0	0	0	0.37	0.5146
0	0	0	1	0	0	0	0	0
0	0	0	0.1489	0.2798	0.2738	0.2356	0	0.1428
0	0	0	1	0	0	0	0	0
0	0	0	0.4363	0	0.0699	0.0445	0	0.3972
0.1174	0.0759	0.1126	0.0858	0.181	0.1773	0.1581	0.1276	0.2048
0	0	0	0	0	0	0	1	0
0.0269	0.1617	0.0314	0.1379	0.0381	0.2407	0.2809	0.0673	0.1824
0.0926	0.2061	0.0866	0.1031	0.0438	0.2268	0.2653	0.0291	0.1371
0	0.2102	0	0.152	0	0.0764	0.232	0.1083	0.3277
0	0	0	0.2909	0.3112	0.1875	0.162	0.1226	0
0	0	0	0.1356	0.3134	0.1986	0.1566	0.1359	0.1861
0	0	0	0.2475	0.0797	0.2356	0	0.1387	0.3572
0	0	0	0	0	0	0	0	1
0	0	0	0.0574	0.1517	0.1846	0.2535	0.1938	0.2738
0	0	0	0.5547	0	0	0	0	0.3306
1	0	0	0	0	0	0	0	0
0	0	0	0	0	0	0	0	1
0.6504	0.2386	0	0	0	0	0	0	0
0.1246	0	0.302	0.5128	0	0	0	0	0
0	0	0	0.2461	0.2516	0	0.3226	0.2129	0
0.2784	0.1688	0	0.398	0.0769	0.1233	0	0	0
0	0	0	0	0.3201	0.2554	0.1146	0.2012	0.1852
0.1216	0.3128	0.1003	0.0833	0	0.0914	0.2288	0.2043	0
0.1831	0.1563	0.2519	0.0266	0.0332	0.1623	0.2131	0.1426	0
0	0.0358	0.1808	0.2872	0	0.0924	0.1379	0.2938	0.0979
0	0.556	0.3294	0	0	0	0	0	0
0	0	0	1	0	0	0	0	0
0.3063	0.3466	0.1034	0	0	0.1526	0	0.1511	0
0	0	0	0.3294	0	0	0	0	0.5559
0.3061	0.1821	0.3285	0.0347	0	0	0.1475	0.0562	0.0328
0.1826	0.2273	0.3534	0.0698	0	0.0219	0.1795	0.0226	0.0573
0.0554	0.3651	0.2818	0.0252	0	0.074	0.1781	0.0493	0.0772
0	0.0717	0	0	0.2531	0.2657	0.1646	0.1155	0.2425
0.1889	0.3749	0.0348	0.1558	0.0162	0.0557	0.0577	0	0.2236
0.3099	0.2724	0.2363	0	0	0	0.1234	0.1304	0
0	0	0	0.1736	0.1985	0.2553	0.2033	0.2599	0
0	0	0	1	0	0	0	0	0
0	0.4893	0	0.1173	0	0	0.1778	0.2137	0
0	0	1	0	0	0	0	0	0
0	0	0	1	0	0	0	0	0
0	0	0	0.4034	0.0431	0.1044	0.3728	0.0766	0
1	0	0	0	0	0	0	0	0
0.2696	0	0	0	0	0	0	0	0.6177
0	0	0	1	0	0	0	0	0
0.7883	0	0.1158	0	0	0	0	0	0
0	0	0	0	0	0	0	0	1
0.2578	0.4819	0	0	0	0.2156	0	0	0
0.311	0.4133	0.1562	0.062	0	0.0817	0	0	0
0	0	0	0	0	0	0	0	1
0	0	0	0	0	0	0	0	1
0.125	0.1943	0.0374	0.2551	0.0549	0.1761	0.1466	0	0.1907
0	0	0.3177	0	0.5679	0	0	0	0
0	0	0	0	0	0	0	0	1
0.1985	0.0435	0.196	0.1616	0.2824	0.1522	0.0193	0	0.1082
0	0	0	1	0	0	0	0	0
0	0.3055	0.2352	0.075	0	0	0	0	0.3851
0	0	0	0	0	0	0	0.1794	0.7146
0.188	0.1457	0.514	0	0.0506	0.0399	0.0614	0.0471	0
0	0	0	1	0	0	0	0	0
0	1	0	0	0	0	0	0	0
0	0.2115	0	0.5718	0	0	0	0	0.1588
0	0	0	0.6642	0	0	0	0	0.2256
0	0.0963	0	0.6919	0	0	0	0	0.138
0.2243	0	0.6656	0	0	0	0	0	0
0	0	0	1	0	0	0	0	0
0.2567	0.5078	0.1421	0.073	0	0	0	0	0
0	0	0	0.3994	0	0.0964	0.0618	0.1949	0.2834
0.1755	0.0093	0.0724	0.1923	0.2384	0.1276	0.1316	0.1431	0.1212
0.3907	0	0	0	0	0	0	0	0.4937
0	0.1183	0	0.0612	0.4037	0	0.2061	0	0.2527
0	0	0	0	0	0	0	0	1
0	0.2135	0	0.4284	0	0.273	0	0	0.0847
0	0	0.0645	0.2343	0.1316	0.2752	0.234	0	0.1749
0.0306	0.0605	0.1024	0.1586	0.2634	0.2299	0.1284	0	0.1964
0.0822	0.1034	0.1003	0.1671	0.2795	0.1428	0.118	0	0.2005
0	0	0	0	0	0.3761	0.3755	0	0.2074
0	0	0	0.1574	0.362	0	0.2582	0	0.2467
0.0429	0.6775	0.0394	0.0725	0	0	0	0.0969	0.0497
0.0134	0	0	0.221	0	0.0637	0.1591	0.526	0.0074
0	0	0	0.0504	0	0	0	0.8765	0
0	0	0	1	0	0	0	0	0
0.3415	0	0.2446	0.0636	0.2752	0.1273	0	0	0
0	0	0	0.0271	0.0775	0.2542	0.1943	0.2663	0.2675
0	0	0	1	0	0	0	0	0
0	0	0	1	0	0	0	0	0
0	0.4032	0.0195	0.4434	0	0.0675	0	0	0
0.1748	0.1187	0.1333	0.0401	0.1198	0.2229	0.1794	0.1768	0.0571
0	0	0	1	0	0	0	0	0
0	0	0	0	0	0.0576	0.0575	0	0.8089
0	0	0	0	0	0	0	0	1
0	0	0	0	0	0	0	0	1
0.2228	0	0	0.0103	0.1063	0.2604	0.2184	0.2344	0.0674
0.1667	0.1107	0.0772	0.0091	0	0.2556	0.215	0.2668	0.0403
0	0	1	0	0	0	0	0	0
0.043	0	0.248	0.1773	0.0889	0.1933	0.1161	0.2746	0
0	0	0	0	0	0	0	0	1
0	0	0	0	0	0	0	0	1
0.2119	0.0429	0.1955	0.1573	0.164	0.1947	0.1364	0.0777	0.0289
0.1812	0	0.6833	0	0	0	0	0	0.0516
0	0	0	1	0	0	0	0	0
0.1316	0.1327	0.1173	0.1505	0.1422	0.1349	0.1631	0.1668	0.1187
0	0	0	1	0	0	0	0	0
0	0	0	0.4027	0	0.2088	0.2147	0.0181	0.1885
0	0	0	0.5734	0	0.2103	0.0953	0	0.0899
0	0	0	1	0	0	0	0	0
0	0	0	1	0	0	0	0	0
0	0.209	0	0.6821	0	0	0	0	0
0	0	0.009	0.5913	0	0.2922	0	0	0
0.0291	0.0653	0.0391	0	0.1164	0.2273	0.2639	0.3275	0.0464
0	0	0	1	0	0	0	0	0
0	0.2285	0	0.3942	0	0.1587	0.1029	0.0723	0.1322
0.1436	0.3304	0	0.2137	0	0.1114	0.1911	0.127	0
0	0.7782	0	0.0244	0	0.1116	0	0	0
0	0	0	0.0808	0	0	0	0	0.833
0.0032	0	0.0049	0.281	0.2142	0.1077	0.1282	0.1939	0.1991
0	0	0	0	0	0	0	0	1
0.1224	0.0137	0.0984	0.1619	0.2462	0.1557	0.1361	0.144	0.1416
0	0	0	0	0	0	0	0	1
0	0	0	0.2802	0	0.3467	0.105	0.2167	0.1115
0.2628	0.3597	0.3426	0	0	0	0	0	0
0.0966	0.1474	0.0892	0.1709	0.1218	0.1584	0.1478	0.1814	0.1372
0	1	0	0	0	0	0	0	0
0.2457	0	0	0.1028	0	0	0	0	0.583
0	0	0	0.4064	0	0.1954	0.3552	0	0
0.0965	0.1178	0.0628	0	0.1339	0.2053	0.2306	0.2424	0.0999
0	0	0	0.1491	0.1818	0.2606	0.2004	0.2196	0.1218
0.1257	0.1242	0.1042	0.1291	0.1348	0.1704	0.1565	0.1561	0.1553
0.0425	0	0.1193	0	0	0.0898	0.0512	0.392	0.3439
0	0	0	0.0036	0.2198	0.2478	0.2197	0.2118	0.1935
0	0	0	0	0	0.2632	0.3208	0.2793	0.1651
0.3017	0.4638	0	0	0	0	0	0	0.1884
0	0	0	0.7032	0	0	0	0	0.1897
0	0	0	0	0	1	0	0	0
0	0	0	1	0	0	0	0	0
0.1291	0.1192	0.0954	0.1555	0.3847	0.1643	0	0	0.0857
0	0	0	1	0	0	0	0	0
0	0	0	1	0	0	0	0	0
0	0	0	0	0	0	0	0	1
0	0	0	0	0	0	0	0.4195	0.4647
0.1338	0.1203	0.2239	0.1236	0.1507	0.2423	0.0516	0.1459	0.0111
0	0.0806	0.02	0.2173	0.1129	0.2281	0.2125	0.1737	0.1325
0.1166	0.0267	0.1404	0.1824	0.2218	0.1755	0.1481	0.1133	0.1018
0.0286	0.0478	0	0.174	0.1489	0.1677	0.2666	0.1439	0.1967
0	0	0	0	0	0	0	0	1
0	0.1672	0	0.4653	0.1459	0	0	0	0.2273
0.4061	0.1688	0.189	0.0285	0	0	0	0	0.2427
0	0	0	0.3441	0	0	0	0.1263	0.4706
0	0.0448	0	0.256	0.0356	0.2594	0.2495	0.1176	0.1598
0.2145	0.5079	0	0.1008	0.0913	0.0388	0	0	0.0814
0	0	0	1	0	0	0	0	0
0	0	0	1	0	0	0	0	0
0.0047	0.0066	0	0.1718	0.1039	0.2173	0.2092	0.2582	0.1672
0.0228	0	0	0	0	0.2695	0.328	0.3597	0
0	0	0.0102	0.2482	0.0417	0	0.0335	0	0.6024
0	0	0	0.0057	0	0	0.0345	0.3684	0.5009
0.1681	0.0799	0.1238	0.1155	0.189	0.1892	0.1703	0.1256	0.0807
0.4247	0	0.1824	0.0118	0.2681	0	0	0	0.13
0	0	0	1	0	0	0	0	0
0	0	0	0.0397	0	0	0.4392	0.325	0.1714
0	0	0	0.0636	0	0	0	0.3104	0.5449
0	0	0	0.4329	0.059	0	0	0.153	0.3358
0	0	0	0.5444	0	0	0	0	0.3407
0	0	0	0.0358	0.4698	0	0.0588	0.3743	0
0	0	0	0	0	0.2384	0.214	0.3046	0.2769
0	0	0	0.1382	0.2225	0.0447	0.0995	0.3208	0.2655
0.3082	0.0856	0	0.2473	0	0	0.0867	0	0.3216
0.1742	0.0497	0.1892	0	0.1857	0	0	0	0.4398
0	0	0	1	0	0	0	0	0
1	0	0	0	0	0	0	0	0
0.2221	0.3495	0.3633	0.0584	0	0	0	0	0
0	0	0	0	0	0	0	0	1
0	0	0	0.1211	0.3065	0.2548	0.2246	0.1434	0.0507
0	0	0	0.1139	0.4171	0	0	0.3207	0.1479
0	0	0	0	1	0	0	0	0
0	0	0	0	0	0.0848	0	0	0.8277
1	0	0	0	0	0	0	0	0
0	0	0	1	0	0	0	0	0
0.1559	0.0971	0.1396	0.1335	0.1697	0.1681	0.1181	0.1423	0.131
0	0	0	0.0215	0	0.4972	0.0791	0	0.3413
0.0237	0.0806	0.1129	0.4209	0	0.242	0.0925	0.1026	0.0238
0.4689	0.2284	0.2488	0	0	0	0	0.0269	0
0	0	0	0.0877	0	0	0	0	0.8239
0	0	0	0.7634	0	0.1101	0	0.0451	0
0	0	0	0.567	0.2678	0	0	0.095	0
0	0.2851	0.0731	0	0	0.2252	0.4143	0	0
0.0218	0.0722	0.1967	0.2332	0.1934	0	0.2083	0	0.214
0	0	0	0.2962	0	0	0.5128	0	0.1322
0.1038	0.066	0.0364	0.1654	0.1866	0.2147	0.1855	0.1329	0.1323
0	0	0	0.2582	0	0	0	0	0.6296
0.2997	0.1256	0.2333	0.022	0.1288	0.1277	0.1341	0.0939	0.0078
0	0	0	0	0	0	0	0	1
0.1069	0.129	0.19	0.1291	0	0.2838	0	0.2729	0.0148
0	0	0.1417	0.2111	0	0.1264	0.2144	0.1977	0.2436
0	0	0	0.621	0	0.0422	0	0	0.2475
0	0	0	0.1083	0	0.7976	0	0	0
0.1039	0.0946	0.0731	0.1502	0.166	0.1743	0.1782	0.165	0.1401
0	0	0	1	0	0	0	0	0
0	0	0	0	0	0.6579	0	0	0.2315
0	0	0	0	0	1	0	0	0
0	0	0	0	0	0	0	0	1
0.0696	0.0047	0.0778	0.127	0.1608	0.1708	0.219	0.2216	0.1512
0	0.1951	0	0	0.1023	0	0	0	0.6323
0	0	0	0	0	0	0	0	1
0	0	0	0.447	0	0.1214	0.1083	0.0745	0.2763
0.0944	0.0227	0.0623	0.1824	0.2804	0.2095	0.1373	0.0931	0.1148
0	0.307	0	0	0	0.2578	0	0.1094	0.3409
0.2734	0.4492	0.2367	0	0	0	0	0	0
0.1748	0	0	0.7197	0	0	0	0	0
0	0	0	0	0	0	0	0	1
0	0	0	0	0	0.4041	0.3311	0.2259	0
0	0	0	1	0	0	0	0	0
0	0	0	0.4257	0.2163	0.156	0.0524	0.15	0.0697
0	0	0	1	0	0	0	0	0
0	0.2575	0	0	0	0	0	0	0.6304
0	0	0	1	0	0	0	0	0
0.0489	0.0144	0	0.1565	0.3023	0.1911	0.119	0.2093	0.1133
0.175	0.5727	0	0	0	0	0	0	0.1953
0.026	0	0.0346	0.1916	0.1088	0.3132	0.1737	0.1116	0.1929
0	0	0	0.1702	0.071	0.5637	0.0665	0.0608	0.089
0	0	0.1086	0.1433	0	0.6764	0	0	0
0.0526	0.0193	0.1053	0.1743	0.1357	0.4577	0.051	0	0.1034
0	0	0	0.0223	0	0	0	0	0.9253
0	0	0	0	0	0.3539	0.3291	0.2832	0
0.0195	0	0	0.3012	0	0.1982	0.1816	0.1639	0.2336
0	0	0	0.4607	0	0	0	0	0.4235
0.0412	0.1969	0	0.254	0.1262	0.0388	0.0646	0.1694	0.2646
0	0	0	0.2687	0.4655	0	0	0	0.2231
0	0	0	0.215	0.6757	0	0	0	0
0	0	0	0.6194	0	0.2201	0	0.071	0.0262
0	0	0	0	0	0	0	0	1
0.0293	0.0637	0	0.7204	0.0337	0	0	0.0399	0.0766
0	0	0	0	0	0	0	0	1
0.3273	0	0	0.5186	0	0	0	0	0.0793
0.049	0.0168	0.065	0.1376	0.1175	0.1897	0.2141	0.2289	0.1788
0	0	0	0	0	0	0.0484	0.5208	0.3431
0.0169	0.0418	0.0581	0.0874	0.1219	0.3164	0	0.1232	0.3418
0.0731	0	0.087	0.2093	0.4425	0.0864	0	0	0.1702
0	0	0	0	0	0	0	0	1
0.1132	0.1153	0.0993	0.1494	0.1752	0.1805	0.1468	0.1458	0.1275
0.1396	0.4883	0.1281	0	0	0	0	0	0.24
0	0	0	0.4052	0	0.2153	0	0.0805	0.2991
0	0.1808	0	0.0791	0	0	0.2275	0.3104	0.2702
0	0	0.5964	0.0409	0.0903	0	0	0	0.2221
0.1584	0.2002	0.1372	0.1685	0.16	0.153	0.0685	0.0594	0.1331
0	0	0	0.4178	0.2198	0	0	0	0.3223
0	0	0	0	0	0	0	0	1
0.2344	0.1409	0.2641	0.2046	0	0	0.0675	0.1254	0.1197
0.1171	0.1412	0.115	0.1507	0.128	0.1605	0.1595	0.157	0.1286
0.1229	0.0775	0.1325	0.1145	0.1508	0.1856	0.1711	0.155	0.1403
0.1245	0.0862	0.1132	0.159	0.1537	0.1817	0.1511	0.1544	0.1285
0	0	0	0	0	0	0	0	1
0.0338	0.0438	0.0645	0.1454	0.1515	0.2367	0.1222	0.0918	0.2949
0	0	0.0193	0.494	0.0494	0.0378	0	0.0225	0.3392
0	0	0	0	0	0.3096	0.2327	0.2244	0.2674
0	0	0	1	0	0	0	0	0
0	0	0	0	0	0	0.5226	0	0.3622
0	0	0	0.1221	0	0	0	0	0.7807
0	0	0	0.2504	0	0	0	0	0.6379
0	0	0	0	0	0	1	0	0
0	0	0	0.6486	0	0	0	0.2403	0
0	0.3533	0	0.2583	0	0.3189	0	0	0.0715
0.1179	0.1717	0.1159	0.1492	0.1354	0.1195	0.0974	0.1516	0.1931
0	0	0	0	0	0	0	0	1
0.0348	0.0962	0	0.1506	0.1737	0.198	0.1939	0.1943	0.1553
0	0	0	0	0	0	0	0	1
0	0	0	0.4936	0.3537	0	0	0	0.0774
0.175	0.3884	0.0486	0	0	0.1444	0.2226	0.1066	0
0.3041	0.3316	0.3313	0	0	0	0	0	0
0	0	0	0	0.5199	0	0	0	0.3648
0	0	0	0.1467	0.2118	0.2255	0.2265	0.1713	0.157
0	0	0	1	0	0	0	0	0
0	0	0	0.8388	0	0	0	0	0.0766
0	0	0	0.0958	0.1597	0	0.3487	0.1853	0.275
0	0	0	1	0	0	0	0	0
0	0	0	0.3588	0	0	0.1335	0.3017	0.2246
0.1196	0.1991	0.1039	0.2031	0.2146	0.089	0.0527	0.0166	0.2027
0	0	0	0	0.7062	0	0	0	0.187
0	0	0.5021	0.0275	0	0	0.3721	0	0
0	0	0	0.209	0.1646	0.1764	0.2296	0.2145	0.1455
0	0	0	0	0	0	0	1	0
0.0347	0.058	0.0738	0.1778	0.1594	0.1704	0.1279	0.2108	0.2025
0	1	0	0	0	0	0	0	0
0.1575	0.1569	0.1541	0.3741	0	0	0.0822	0.1331	0.0769
0.1245	0.102	0.1056	0.1735	0.1763	0.1683	0.1463	0.1345	0.1217
0.0818	0.0128	0.1131	0.1578	0.1193	0.2315	0.2316	0.1752	0.0814
0	0	0	0.3954	0.0238	0.2401	0.2437	0	0.1265
0.1986	0.1903	0.155	0	0.2072	0.1159	0.1089	0.0418	0.1801
0.1133	0.0559	0.1068	0.1915	0.1922	0.1687	0.1694	0.0977	0.1422
0	0	0	0	0	0	1	0	0
0	0	1	0	0	0	0	0	0
0.0482	0.0211	0	0.1307	0.4543	0.2383	0	0	0.1474
0.08	0	0.019	0.1086	0.5005	0.201	0	0.0205	0.1158
0.137	0.1111	0.1047	0.1489	0.1853	0.167	0.1141	0.1071	0.1758
0.115	0.0803	0.1134	0.1457	0.1627	0.1741	0.1566	0.15	0.1537
0	0	0	0.1828	0.2185	0.3743	0.2499	0	0
0	0	0.0477	0.056	0.3452	0.1026	0.2572	0	0.2601
0	1	0	0	0	0	0	0	0
0	0	0	0.2281	0.176	0.2323	0.1669	0.195	0.1404
0	0	0	0	0	0	0	1	0
0	0	0	0	0	0	0	1	0
0	0	0	0	0	0	0	1	0
0.1055	0.0264	0.0366	0.1614	0.1986	0.2035	0.1558	0.1623	0.1632
0.094	0.0525	0.0954	0.1228	0.1637	0.1815	0.2014	0.1584	0.1661
0.3255	0	0.0904	0.2022	0.1062	0.1977	0	0.0424	0.1696
0	0	0.7505	0.1477	0	0	0	0	0
0.2447	0	0	0.214	0.1797	0.2276	0.0511	0.0801	0.1534
0.0808	0.0257	0.0392	0.1925	0.1782	0.1681	0.1652	0.1979	0.1627
0.0241	0.0169	0	0.2176	0.1548	0.1441	0.2573	0.2365	0.0987
0	0	0	0	0	0	0	0	1
0	0	0	0.6587	0	0	0	0.0276	0.219
0.0735	0.383	0.1562	0.0547	0.0719	0.0887	0.0949	0.0903	0.1619
0.4993	0	0	0	0	0.3851	0	0	0
0	0	0	0	0	0.0587	0	0.5219	0.3364
0	0	0	0	0	0	0	0	1
0	0	0	1	0	0	0	0	0
0	0	0.0238	0.1479	0	0.2042	0.5294	0.0925	0
0	0	0.6572	0.1992	0	0.0411	0	0	0.0305
0.1578	0	0.05	0.3365	0.2983	0.0948	0.0419	0	0.125
0	0	0	0	0	0	0.4575	0.4267	0
0	0	0	0	0.7621	0	0	0	0.1378
0	0	0	0	0	0	0	1	0
0	0	0	0	0	0	0	1	0
0	0.4137	0.4705	0	0	0	0	0	0
0	0	0	0.2307	0.258	0.1889	0.1271	0.123	0.2031
0.0552	0.0455	0.0461	0.201	0.1785	0.1796	0.1951	0.1519	0.16
0.1801	0.2513	0.2834	0	0	0.1361	0.0885	0.1812	0
0	0	1	0	0	0	0	0	0
0	0	0	0.5196	0.3651	0	0	0	0
0	0.5564	0.3289	0	0	0	0	0	0
0.0537	0	0.1272	0.1575	0.3743	0.2903	0.0689	0	0
0.0542	0.0767	0.1246	0.1669	0.1819	0.1328	0.0765	0.0961	0.2985
0	0	0	0	0	0	0	0	1
0.1202	0.509	0.1808	0	0	0	0	0	0.1852
0	0	0	0.1972	0.2014	0.3904	0	0	0.235
0	0	0	0	0	0	0	0	1
0.3339	0	0	0	0	0	0	0	0.5514
0.0989	0.3465	0.024	0.0881	0.1611	0.0709	0.1466	0.1913	0.043
0	0	0	0.193	0.2136	0.1353	0.1207	0.2233	0.2467
0.0402	0	0.0452	0.2276	0.2846	0.3201	0	0.0538	0.1239
0.1179	0.0507	0.1304	0.1689	0.2277	0.1454	0.1395	0.0633	0.1847
0.0636	0.0775	0.0787	0.2097	0.1979	0.1744	0.1709	0.0851	0.1675
0.1197	0.0604	0.1407	0.1777	0.1519	0.1722	0.15	0.1114	0.1624
0.1203	0.0954	0.2648	0.3458	0	0.0471	0.1324	0	0.117
0	0	0	0.0932	0	0.1745	0.3315	0.2893	0.1774
0	0	0	0.1961	0.2202	0.2131	0.1787	0.155	0.1788
0	0	0	0	0	0	0.0795	0.4781	0.368
0.1492	0.1128	0.1208	0.1469	0.161	0.1549	0.151	0.1391	0.1221
0	0	0	0	0	0	0.372	0	0.5126
0.0824	0.0408	0.068	0.141	0.1786	0.1775	0.155	0.1692	0.2118
0	0	0	0.485	0	0.3222	0.1358	0	0
0	0	0	0.0982	0.2378	0	0	0	0.5939
0	0	0	0.5052	0	0	0.0995	0.162	0.224
0	0	0	0.2996	0.1966	0.2266	0	0.1595	0.2047
0.1255	0.1453	0.1283	0.1445	0.1389	0.1403	0.1514	0.1647	0.1201
0.0952	0.079	0.0854	0.1786	0.1679	0.1655	0.1791	0.145	0.1481
0.0976	0.133	0.0361	0.1342	0.1191	0.2857	0.1045	0.0823	0.2151
0	0	0	0	0	0	0	0	1
0.1324	0.1305	0.1495	0.1402	0.1505	0.169	0.145	0.0976	0.1423
0.1151	0.1407	0	0.2486	0.1012	0.2407	0.199	0	0.1189
0.0539	0	0.0882	0.2957	0.1815	0.1331	0.159	0.1399	0.1357
0.5518	0	0.1129	0	0	0	0	0.2704	0
0	0	0	0.3009	0.0512	0.2983	0.2903	0.0561	0.0618
0	0	0	0.6749	0	0	0	0.203	0.0288
0.033	0.1891	0.1411	0	0	0.1904	0.2554	0.1199	0.2215
0	0	0	1	0	0	0	0	0
0.4917	0	0	0.3926	0	0	0	0	0
0	0	0	0	0	0	0	0	1
0	0	0	0	0	0	0	0.2685	0.6189
0	0	0	0	0	0	0	0	1
0	0	0	0.0819	0	0.0696	0.4703	0.0761	0.3042
0	0	0	0.0824	0	0.3825	0.3018	0.1909	0.0815
0	0	0	0	0	0	0.2777	0.2337	0.4478
0.0853	0.1157	0.092	0.1405	0.1226	0.1904	0.1883	0.1862	0.123
0.1623	0.262	0.1132	0.1112	0.2197	0.2368	0	0.0074	0.0352
0	0	0	0	0	0.4454	0.3846	0.1047	0
0	0	0	0.0938	0	0.4093	0.2502	0.1636	0.1345
0	0	0.4227	0.2228	0.1855	0.1867	0	0	0
0	0	0	0	0	0	0	0	1
0.4232	0	0.2497	0	0	0	0	0	0.2889
0.1285	0	0.1204	0.0966	0.2428	0	0	0.209	0.3151
0.0604	0.2381	0.0861	0.0645	0.0423	0	0	0	0.524
0	0	0	0	0	0	0	0.6792	0.2116
0.2682	0.2025	0.1829	0.104	0.2781	0.0556	0	0	0.031
0.1403	0.1045	0.106	0.1381	0.1963	0.1671	0.1355	0.1188	0.1458
0.1345	0.113	0.1188	0.1658	0.1535	0.1535	0.1353	0.1355	0.1481
0.5277	0.2415	0.179	0	0	0	0	0	0
0.2313	0.0572	0.1317	0.1119	0.2752	0.1712	0.0106	0.0201	0.1622
0.1981	0.1539	0.1399	0.1439	0.1954	0.1944	0.0964	0	0.0891
0.276	0.0953	0.2603	0.0906	0.2348	0.0745	0.076	0.0328	0.0192
0	0	0	0	0	0	0	0.3417	0.5434
0	0	0	1	0	0	0	0	0
0.1219	0.1087	0.0643	0.1549	0.1438	0.1955	0.1954	0.1343	0.1246
0	0	0	0.8838	0.0458	0	0	0	0
0.1476	0.0533	0.1459	0.1828	0.212	0.1428	0.1246	0.0822	0.1458
0	0.2433	0	0	0.0504	0.1621	0.1905	0.2764	0.1908
0	0	0	0	0	0	0	0	1
0	0	0	0.1462	0	0	0.4672	0	0.3326
0	0	0	0.7268	0	0	0	0	0.1685
0.4119	0.2472	0.2976	0	0	0	0	0.0164	0
0.1083	0.0482	0.0827	0.1548	0.2157	0.1787	0.1403	0.1203	0.1829
0	0	0.3975	0.1036	0	0.2374	0	0.1744	0.1457
0.1246	0	0	0	0	0	0.3417	0.4741	0
0	0	0	0.4513	0.2893	0	0.1104	0	0.1451
0	0	0	0.4221	0	0	0	0	0.4621
0	0.0246	0	0.1262	0.1784	0.2187	0.2485	0.1941	0.1593
0.1018	0.0329	0.1276	0.2306	0.1882	0.1553	0.1388	0.0876	0.1625
0	0	0	0	0	0	0	0.0185	0.9333
0.0645	0.0198	0.0266	0.162	0.1778	0.2413	0.1982	0.1665	0.1361
0.1169	0.0578	0.1081	0.1748	0.1847	0.1529	0.1436	0.1531	0.153
0.1526	0.0406	0.099	0.1375	0.3455	0.1986	0.0507	0.0379	0.11
0	0	0	1	0	0	0	0	0
0	0	0	0	0	0	0	0	1
0	0	0	0.0695	0.1645	0.2592	0.2124	0.17	0.2453
0	0	0	0	0	0	0	0	1
0	0	0.0467	0.1623	0.2445	0.1451	0.1693	0.3154	0.0417
0	0	0	0	0	0	0	0	1
0	0	0	1	0	0	0	0	0
0.0273	0	0.0186	0.1646	0.1483	0.1944	0.3512	0.0561	0.1689
0	0	0	0	0	0.2451	0.2301	0.2132	0.3429
0.0777	0.0478	0.0375	0.1918	0.2603	0.1308	0.1402	0.1059	0.2101
0.1877	0.063	0.0593	0.2102	0.2954	0.1497	0.0845	0	0.1236
0.1568	0.166	0.1402	0.1439	0.0937	0.1281	0.1419	0.1534	0.1324
0.3098	0.3466	0.1224	0.078	0	0	0	0	0.1951
0.1228	0.0708	0.1059	0.2259	0.2218	0.1622	0.085	0.091	0.1433
0	0	0.2084	0.116	0.3304	0.2442	0.1138	0.0176	0.0839
0	0	0	1	0	0	0	0	0
0.1175	0.0077	0.0881	0.1401	0.1635	0.263	0.1905	0.1441	0.0912
0.3324	0.2362	0.1839	0.2771	0	0	0	0	0
0.1209	0.0426	0.0611	0.1746	0.1812	0.1821	0.1855	0.1309	0.1508
0.1296	0.1562	0.1229	0.1386	0.1158	0.1559	0.1782	0.1562	0.1016
0	1	0	0	0	0	0	0	0
0	0.0157	0	0.1664	0	0.2398	0.2628	0.2671	0.1422
0	0	0	0.1388	0	0.3543	0	0.1924	0.3307
0	0	0	0.0681	0	0.3327	0.5201	0	0
0.1171	0.1383	0.1172	0.1711	0.0857	0.1637	0.1631	0.166	0.1298
0	0	0	0.0268	0	0.4221	0.3597	0.1261	0.0541
0.1727	0.0458	0	0.2647	0.191	0	0.2643	0.1309	0.069
0	0	0	0	0	0.4679	0.3149	0	0.1676
0	0	0	0	0	0	0.2037	0.6879	0
0	0	0	0	0	0	0	0	1
0	0	0	0	0	0	0	0	1
0.0537	0.1212	0	0.2901	0.1224	0.211	0.0267	0.114	0.2213
0	0	0	0.1481	0.4526	0	0	0	0.3461
0	0	0	0.4624	0	0	0	0	0.4218
0	0	0	0.5636	0	0	0	0	0.3219
0	0	0	0.0715	0	0.2947	0	0	0.5559
0.1962	0.2804	0.2863	0.0414	0.0769	0.1351	0.0697	0.02	0.0483
0.0833	0.0568	0.0303	0.2547	0.3669	0.0585	0.0185	0.1821	0.0769
0	0	1	0	0	0	0	0	0
0.2861	0	0.6005	0	0	0	0	0	0
0	0	0	1	0	0	0	0	0
0	0	0	0.6492	0.0696	0.043	0.0848	0.0821	0.065
0	0.3146	0	0.0607	0	0	0	0.0572	0.5165
0	0	0	1	0	0	0	0	0
0.0829	0	0	0.1712	0.1204	0.322	0.1264	0.0176	0.2743
0.1545	0.1604	0.2025	0.2407	0.2411	0.0218	0	0.0055	0.123
0	0	0	0	0	0.3599	0.2872	0.1062	0.2602
0.0756	0.0385	0.0963	0.3095	0.0879	0.1533	0.0488	0.0049	0.3179
0.0429	0.1308	0.0481	0.2099	0.1071	0.1545	0.1815	0.2113	0.1336
0	0.0675	0.0144	0.2124	0.0772	0.2351	0.211	0.2723	0.0493
0	0	0	0	0.2518	0	0.3523	0.1245	0.2898
0.1226	0.027	0.1303	0.1788	0.1737	0.1265	0.1444	0.141	0.1905
0	0	0	0	0	0	0	0	1
0	0	0	0	0	0	0	0	1
0.074	0.0461	0.0985	0.1382	0.1639	0.1531	0.1835	0.2067	0.1668
0.0797	0.0857	0.1462	0.1769	0.097	0.1316	0.1662	0.2052	0.1534
0.1243	0.0672	0.0341	0.2347	0	0	0.0724	0.3386	0.236
0	0	0	0	0	0	0	0.421	0.4632
0	0	0	0	0	0	0	0	1
0	0	0	0	0.8564	0.0599	0	0	0.0078
0	0	0	1	0	0	0	0	0
0	0	0	0.374	0	0.0249	0.0267	0.3104	0.2608
0	0	0	0.2962	0	0.3664	0	0.3035	0
0.0224	0	0	0.3063	0.2094	0.0766	0.1303	0.2107	0.1729
0	0.3043	0.1538	0.0516	0	0.4665	0	0	0
0	0	0	0.2155	0.407	0.0423	0	0	0.3194
0.2337	0.0687	0.4664	0.0964	0	0.0746	0.0268	0.0563	0.0593
0	0	0	0	0	1	0	0	0
1	0	0	0	0	0	0	0	0
0	0	0	0.3068	0	0.2392	0.342	0.1319	0
0	0	0	0	0	0	0	0	1
0.0625	0.0401	0.0262	0.0733	0	0.506	0.2688	0	0.0422
0.4837	0	0.4006	0	0	0	0	0	0
0	0	0	0.1804	0	0.0491	0.6141	0.0548	0.0756
0.0248	0.0411	0.0019	0.1783	0.1806	0.2054	0.2121	0.1818	0.1522
0	0	0	0	0	0	0	0	1
0.1283	0.073	0.2325	0.1258	0.1867	0.2558	0.0994	0.0176	0.0784
0.1672	0.0587	0.1237	0.1399	0.191	0.1556	0.1571	0.1389	0.1135
0	0	0	0	0	0	0	0	1
1	0	0	0	0	0	0	0	0
0	0	0	0.2552	0	0.3068	0.2707	0.1651	0.0633
0	0.0985	0.397	0.1887	0.2525	0	0	0	0.1165
0.1698	0	0	0	0	0.5558	0	0.219	0
0.1357	0.1064	0.0979	0.1516	0.1559	0.1706	0.1633	0.1455	0.1275
0	0	0	1	0	0	0	0	0
0	0	0	0.166	0.2226	0.0952	0.2485	0.1278	0.2627
0.162	0.1016	0.0947	0.1746	0.2045	0.1638	0.1212	0.0678	0.1506
0	0	0	0.5918	0	0	0.2946	0	0
0	0	0	0.182	0.1848	0.2276	0.2518	0.1707	0.1177
0.1303	0.1361	0.096	0.1589	0.1326	0.168	0.1465	0.1366	0.1513
0	0.0539	0	0.2289	0	0.0386	0.0602	0.2887	0.3762
0	0	0	0.1797	0	0.1097	0	0.4217	0.293
0	0	0	0.4316	0	0	0	0.3065	0.2213
0	0	0	0	0	0	0	0	1
0.0352	0.1008	0.0754	0.177	0.0372	0.1932	0.1787	0.198	0.2098
0.1137	0.1056	0.0827	0.162	0.1458	0.1641	0.1747	0.1565	0.1457
0.1532	0.1157	0.1232	0.1577	0.1401	0.147	0.1455	0.1434	0.1333
0.09	0.1154	0.1151	0.1634	0.1564	0.1588	0.1617	0.1497	0.1433
0.0571	0.1082	0.0888	0.1169	0.1694	0.2085	0.2043	0.1462	0.135
0.0499	0.0312	0.0252	0.2077	0.1733	0.1475	0.2473	0.1625	0.1473
0	0	0	0.2018	0.2244	0.1684	0.1712	0.1996	0.1771
0	0	0.0383	0.1034	0.4053	0	0.0282	0	0.3998
0	0	0	0	0.0873	0	0	0.3538	0.4873
0	0	0	0.5262	0.2347	0.1018	0	0	0.1195
0.1085	0.1443	0.1288	0.1555	0.1339	0.147	0.1622	0.1088	0.1673
0	0	0	0	0.0394	0.1394	0.1878	0.386	0.2847
0	0	0	0.5481	0	0	0	0	0.3371
0	0	0	0.2352	0	0	0	0.3866	0.3405
0.0531	0.0633	0.0094	0.1979	0.107	0.2119	0.219	0.1785	0.1545
0	0	0	0.0586	0.3143	0.3318	0.2938	0	0
0.4885	0.3131	0.104	0.0111	0	0	0	0	0.0551
0.0343	0.0715	0	0.1153	0.1344	0.2122	0.18	0.1471	0.2812
0.1748	0.0361	0.131	0.0888	0.2905	0.2497	0.022	0	0.1565
0.093	0.1017	0.1084	0.2421	0.1223	0.1562	0.1563	0.1544	0.1062
0.4513	0.3238	0.1777	0	0	0	0	0	0
0	0	0	0.0907	0.0945	0.2523	0.3177	0.1607	0.1925
0.0884	0	0.0555	0.1231	0.1918	0.2178	0.2158	0.1903	0.1108
0	0	0	1	0	0	0	0	0
0.2231	0.6669	0	0	0	0	0	0	0
0	0	0	0	0	0	0	0	1
0.153	0.173	0.1673	0.2003	0.0565	0.0932	0.1384	0.1176	0.1414
0	0	0	0.1746	0	0	0.4678	0.2757	0.0686
0.0062	0	0.0429	0.2818	0	0.0596	0.2684	0.3216	0.0897
0	0	0	1	0	0	0	0	0
0.1329	0.1045	0.121	0.1755	0.2094	0.1826	0.137	0.0886	0.0915
0	0.3143	0	0	0	0	0	0	0.5714
0	0	0	0	0	0.0229	0	0.5928	0.2849
0.0944	0	0	0	0.3268	0.0399	0.4931	0	0
0	0	0.8659	0	0	0	0.0574	0	0
0.1195	0.0828	0.1071	0.0962	0.1946	0.2738	0.0841	0.1643	0.1005
0.1896	0.0802	0.0869	0.086	0.1016	0.3097	0.096	0.1341	0.1281
0.1373	0.0246	0.0534	0.1699	0.3243	0.1959	0.0312	0.1408	0.0943
0	0	0	1	0	0	0	0	0
0	0	0	0	1	0	0	0	0
0	0	0	0.1835	0.3062	0	0	0	0.4635
0	1	0	0	0	0	0	0	0
0.1704	0	0	0.0185	0.6598	0	0	0	0.0876
0	1	0	0	0	0	0	0	0
0	0	0	0	0	0	0	0	1
0	0	0	0.4269	0.17	0	0.1946	0.105	0.1586
0	0	0	0.0808	0.2128	0.2121	0.2504	0.2358	0.1309
0	0	0.0073	0.006	0.2409	0.2002	0.2742	0.2195	0.1487
0	0	0	0.6936	0	0	0	0	0.1984
0.0785	0.0265	0.0262	0.1954	0.215	0.2045	0.1565	0.1231	0.1742
0	0	0	1	0	0	0	0	0
0	0	0	0	0	0.2259	0.4372	0	0.2964
0	0	0	0	0	0.7719	0	0	0.1294
0.0356	0.1549	0	0.1774	0.1101	0.1441	0.1745	0.2676	0.1261
0	0	0	1	0	0	0	0	0
0	0	0	1	0	0	0	0	0
0	0	0	1	0	0	0	0	0
0	0	0	1	0	0	0	0	0
0	0	0	1	0	0	0	0	0
0	0	0	0	0	0	0	0	1
0	0.3013	0.5848	0	0	0	0	0	0
0.0843	0.2334	0.1478	0	0	0	0	0.1794	0.408
0	0	0	1	0	0	0	0	0
0.1781	0	0.1677	0.0608	0.1458	0.2804	0.1651	0.1365	0.049
0.1051	0.0732	0.0726	0.1695	0.185	0.1922	0.1754	0.1575	0.1064
0.1032	0	0.1425	0.5029	0.0285	0	0.0558	0	0.1999
0	0	0	0.2587	0	0.1886	0.234	0.3478	0
1	0	0	0	0	0	0	0	0
0	0	0	0	0	0	0	1	0
0.1145	0.0965	0.0913	0.1673	0.1687	0.1637	0.17	0.1365	0.1422
0	0	0	0.0533	0.2365	0.195	0.2772	0.134	0.2162
0	0	0	0	0	0	0	0	1
0.1602	0.1324	0.1362	0.1607	0.1637	0.1525	0.125	0.1289	0.0963
0.0626	0.8583	0	0	0	0	0	0	0
0	0	0	0	0	0	0	0	1
1	0	0	0	0	0	0	0	0
0	0	1	0	0	0	0	0	0
0.1234	0	0	0.0541	0.2394	0.1829	0.242	0.1801	0.1365
0	0.2063	0.0495	0.2185	0.1066	0.2938	0.0253	0.1738	0.0788
0	0	0	0.3666	0.327	0.125	0	0.1431	0.0828
0.1809	0.1549	0.1595	0.081	0.2477	0.0436	0.0948	0.1252	0.1368
0.3679	0.1077	0.0717	0	0.4265	0	0	0	0
0	0	0	0.255	0.0137	0.1298	0.1152	0.3269	0.2377
0	1	0	0	0	0	0	0	0
0.4044	0.362	0	0.1896	0	0	0	0	0
0.186	0.2074	0.1301	0.1605	0.1973	0.111	0.0774	0.0193	0.1308
0.0867	0.0534	0.0308	0.1749	0.2286	0.1758	0.1568	0.1423	0.1664
0	0	0	1	0	0	0	0	0
0	0	0	1	0	0	0	0	0
0	0	0	0	0.4519	0	0	0	0.4323
0	0	0	0.2449	0	0	0	0	0.6436
0	0	0	0.8975	0	0	0	0	0.0374
0.0916	0.004	0.1145	0.1917	0.3466	0.2083	0.0413	0.0225	0.1221
0.074	0.0596	0.1737	0.0869	0.357	0.154	0.0973	0.0531	0.1279
0	0	0	0.0648	0.17	0.2856	0.2129	0.192	0.1941
0.0715	0.0946	0.0125	0.2074	0.1709	0.0537	0.141	0.1339	0.2983
0.2982	0.3466	0.3149	0.002	0	0	0.0085	0.0098	0.0032
0	0	0	0	0	0	0	0	1
0	0	0	0.0154	0	0	0	0	0.9402
0.09	0.0154	0.1369	0.094	0.3253	0.0789	0.1507	0.1294	0.1703
0	0	0	0.6862	0.2053	0	0	0	0
0	0	0	0.321	0	0	0	0	0.5646
0.075	0.2082	0.4022	0.0679	0.1785	0.0972	0.0654	0.0234	0
0	0	0	0.7893	0	0	0	0	0.115
0.0335	0.137	0.0833	0.0753	0.2171	0.0833	0.1341	0.2722	0.168
0.4852	0	0	0	0	0	0	0	0.3991
0	0	0	0	0	0.6306	0.2573	0	0
0	0	0	0	0	0	0	1	0
0	0	0	1	0	0	0	0	0
0.17	0.0683	0.2443	0.1162	0.438	0	0	0	0
0	0	0	0.6826	0	0	0	0	0.2085
0.052	0.415	0	0.1746	0	0.1601	0	0.0329	0.2259
0.0417	0.0291	0.1359	0.0351	0.0689	0.1614	0.2723	0.3512	0.0313
0	0	0	0.0923	0	0.3769	0.1715	0.2968	0.1119
0.3114	0	0.2065	0.2964	0	0.0987	0.1159	0.0638	0
0	0	0	0.0637	0	0	0	0	0.8568
0	0	0.0178	0.4463	0	0.05	0.0909	0.0999	0.313
0	0	0	0	0	0	0	0.035	0.9016
0.2527	0.2036	0.2259	0	0	0.2444	0.0634	0.1237	0.0059
0	0	0	0	0	0	0	0	1
0	0	0	0	1	0	0	0	0
0	0	0	0.5459	0	0	0	0	0.3392
0	0	0	1	0	0	0	0	0
0.0107	0.0465	0	0.6149	0.1832	0	0.0206	0	0.0946
0	0	0	0	0	0	1	0	0
0	0	0	0.2015	0.229	0.2283	0.2051	0.1468	0.125
0	0	0	1	0	0	0	0	0
0.0743	0.0081	0.0837	0.1578	0.2137	0.1995	0.1918	0.1394	0.1409
0.0643	0.1241	0.1903	0.1315	0.2016	0.2316	0.0349	0.0399	0.1844
1	0	0	0	0	0	0	0	0
0	0	0	0.1582	0	0	0.7384	0	0
0	0	0	0.0847	0.0785	0.2322	0.1433	0.1451	0.4011
0	0.1216	0.0307	0.6937	0	0.0359	0	0	0.0716
0.0204	0	0.0146	0.336	0.1682	0.2017	0.2765	0.0612	0
0	0	0	0.7364	0	0.0372	0.0306	0	0.1244
0.231	0.3451	0.0368	0.0079	0.2769	0.086	0.0663	0	0.0401
0.1059	0.1788	0	0.1991	0.1652	0.1188	0.3462	0	0
0	0	1	0	0	0	0	0	0
0.0161	0.0353	0.056	0.0587	0	0.4598	0.335	0.0134	0.0373
0	0.3139	0.1804	0	0	0	0	0	0.4586
0.3711	0	0.1736	0.0887	0	0	0	0	0.3643
0	0	0	1	0	0	0	0	0
0	0	0	0.1674	0	0.728	0	0	0
0.1022	0.5263	0.2152	0.0317	0	0.1258	0	0	0
0	0	0	1	0	0	0	0	0
0	0	0	0.5001	0	0.2396	0.1409	0.0091	0.1064
0	0	0.2107	0.6559	0	0	0.047	0	0
0.1334	0	0	0	0	0.4236	0	0.3864	0
0	0	0	0.5335	0	0	0	0	0.3514
0	0	0	0	0	0	0	0	1
0.4999	0	0.3845	0	0	0	0	0	0
0.241	0.1502	0.3711	0.0073	0	0.1541	0.1156	0.0531	0.0081
0	0	0	0.6016	0.0093	0.1169	0.0111	0	0.2082
0.523	0	0	0.1866	0	0	0	0	0.2397
0	0	0	0.205	0	0	0	0	0.6864
0	0	0	0	0	0.2817	0.3041	0.2413	0.2064
0	0	0	1	0	0	0	0	0
0	0	0	0.0176	0	0.2323	0.2181	0.4967	0
0	0	0	0.3459	0	0.3746	0	0.2429	0
0	0	0	0.2258	0	0.6641	0	0	0
0	0	0	0.031	0	0.6281	0.2466	0	0
0.1186	0	0.1077	0.0238	0	0	0	0	0.6891
0	0	0	0	0	0	0	0.1011	0.8066
0.3723	0.1591	0	0.2699	0	0	0	0	0.2216
0.322	0	0	0.3419	0.1425	0	0	0	0.2138
0.1161	0.1363	0.1969	0.0595	0	0.3635	0.087	0.1167	0.0839
0.0867	0.0784	0.1518	0.1652	0.1587	0.168	0.1627	0.1394	0.138
0	0	1	0	0	0	0	0	0
0	0	0	0	0	0	0	0	1
0	0	0	0	0	0	0	0	1
0	0	0.4852	0.2047	0	0	0	0	0.2644
0.3694	0	0.1512	0.1493	0	0	0	0	0.3408
0	0	0	0.1154	0.2213	0.2044	0.2066	0.1952	0.1947
0	0	0	0.0483	0	0	0	0	0.8798
0	0	0	0	1	0	0	0	0
0	0	1	0	0	0	0	0	0
0	0	0	0.1742	0.2652	0.3122	0.218	0.1047	0
0	0	0	0.139	0	0	0	0	0.7607
0	0	0.1763	0	0	0.718	0	0	0
0	0	0	0.4656	0	0	0	0	0.4186
0.1175	0.0937	0.0881	0.002	0.0148	0.2852	0.2339	0.2595	0.0431
0	0.5389	0.3461	0	0	0	0	0	0
0	0	0	0	0	0	0	0	1
0	0	0	0	0	0	0	0	1
0	0.0595	0.0425	0.0603	0.3386	0	0	0	0.4743
0.0186	0.056	0.0115	0.1553	0	0.318	0.2394	0.1194	0.2037
0	0	0	1	0	0	0	0	0
0	0	0.0314	0.0625	0	0.3055	0.4483	0	0.1527
0	0	0	0	0	0	0	0	1
0	0	0	0	0	0	0	0	1
0.1752	0.0714	0.0633	0.1148	0.1078	0.3943	0.155	0	0.0628
0.0576	0.1062	0.0593	0.1293	0.1053	0.1735	0.2181	0.2238	0.1496
0	0	0	0	0	0	0	0	1
0.1288	0.3107	0.2189	0.1698	0	0.0229	0	0.0561	0.2141
0	0	0	0	0	0	0	0	1
0	0.0709	0	0.0701	0.0544	0.2923	0.2929	0.2016	0.1376
0	0	0	0.0565	0.4225	0.4369	0	0	0
0.6374	0	0	0.2508	0	0	0	0	0
0.2418	0.1742	0	0.5001	0	0	0	0	0.0667
0.3328	0	0	0	0	0	0	0.5525	0
0.1241	0.1079	0.1047	0.1589	0.1551	0.1678	0.139	0.1479	0.1503
0	0	0	0	0	0	0	0	1
0	0	0	0.0483	0	0	0	0.4663	0.3976
0	0	0	0.0914	0	0	0	0	0.819
0.0532	0.0742	0.1121	0.1968	0.1768	0.1637	0.12	0.1304	0.2047
0	0	0	0	0	0	0	0	1
0.0161	0	0	0.009	0.0675	0.3847	0.3356	0.1393	0.0917
0	0.0067	0	0.3918	0	0.0367	0.065	0.3143	0.2055
0	0.3587	0.1042	0	0	0	0	0	0.4714
0.2154	0	0	0	0	0	0	0.6752	0
0	0	0	0.1631	0	0	0.7329	0	0
0	0	0	1	0	0	0	0	0
0	0	0	0.3714	0.4007	0	0	0	0.1828
0	0	0	0.0934	0.3207	0	0	0	0.5161
0	0	0	0	0	0	0	0.2608	0.6269
0.0198	0.0377	0	0.0525	0.4154	0	0.0745	0.2073	0.2511
0	0	0	0.6518	0.0858	0.1777	0	0	0.0232
[truncated: 7,665 more rows]

## Sheet: Z-score PC genes
Evaluation of tissue specificity of lncRNA expression; z-scores of protein coding genes expression
[truncated: 32,024 more rows]

[truncated: 1 more sheets: JS-score PC genes]
