# Supplementary material for: Genome-Wide Identification of Barley Long Noncoding RNAs and Analysis of Their Regulatory Interactions during Shoot and Grain Development
Source: Int J Mol Sci. 2021 May 11;22(10):5087. doi: 10.3390/ijms22105087 (PMC8150791; doi:10.3390/ijms22105087)
Supplement: Supplementary file 1 [file ijms-22-05087-s001.zip › File S4.xlsx]

## Sheet: grain
List of lncRNA loci expressed in grain and root tissues
	FPKM
locus	embryo	scutellum	aleurone
XLOC_000222	1.88249	3.63651	0
XLOC_000223	17.5351	9.50601	0
XLOC_000230	0	0	3.64009
XLOC_000236	0	0.138948	1.91824
XLOC_000285	1.25197	3.95378	5.43875
XLOC_000291	0.816223	0	0
XLOC_000326	0	0	5.97107
XLOC_000390	0	0.227895	1.67155
XLOC_000392	0.0364088	0.0897247	6.62185
XLOC_000418	0.212562	1.2858	0
XLOC_000427	1.79031	1.78279	1.33265
XLOC_000442	14.7291	4.62163	2.52356
XLOC_000475	0	0	1.03228
XLOC_000510	13.1871	1.06257	1.76244
XLOC_000521	32.2046	2.03373	0
XLOC_000534	0	0	0.617781
XLOC_000563	0.781085	0	0.133828
XLOC_000564	6.99836	1.6492	3.03514
XLOC_000599	5.94667	0.528482	0
XLOC_000600	47.7599	27.6901	1.50172
XLOC_000668	0.356856	0.582938	2.07025
XLOC_000671	5.32606	2.88676	1.60224
XLOC_000693	0.768803	0.184933	0
XLOC_000715	2.37543	1.74863	0.836635
XLOC_000718	2.27984	1.59057	0.912696
XLOC_000720	3.92437	0	0
XLOC_000806	5.12076	4.50895	1.82493
XLOC_000807	1.25629	1.27801	0.326369
XLOC_000845	51.9251	45.4015	59.4777
XLOC_000850	2.03481	1.23725	0.764879
XLOC_000855	0.201901	0.939558	0.470479
XLOC_000861	0	0	0.550393
XLOC_000897	1.04397	1.68779	0
XLOC_000904	19.441	16.1715	48.6503
XLOC_000913	1.58367	2.41549	0
XLOC_000937	5.70354	0	0
XLOC_000948	4.12013	17.4222	59.088
XLOC_000952	0	0	18.6168
XLOC_000959	79.8479	28.9999	10.5813
XLOC_000987	8.88067	14.7967	0.786014
XLOC_000993	58.811	20.8568	14.6943
XLOC_000999	0.670025	0	0.0602559
XLOC_001009	3.5507	0.530309	3.46636
XLOC_001013	1.39534	0	0.425951
XLOC_001026	5.31293	6.54042	4.46904
XLOC_001072	6.18569	21.1346	7.20896
XLOC_001089	0	0	3.65659
XLOC_001091	0.582525	0.257045	0.0763233
XLOC_001098	13.811	5.7251	12.1583
XLOC_001103	1.97073	0	0
XLOC_001112	0.279893	1.57065	0.501441
XLOC_001117	11.7618	0.176944	1.23079
XLOC_001137	0.833814	0.295841	1.99023
XLOC_001138	2.30166	0.132611	0.0609469
XLOC_001147	0	0	2.01184
XLOC_001152	51.1663	37.3133	4.6234
XLOC_001157	2.73254	3.43798	0.935368
XLOC_001162	0.125833	0.535896	0.900223
XLOC_001177	6.71531	3.48691	1.10084
XLOC_001182	7.60087	6.29702	3.74545
XLOC_001184	21.0759	12.9358	6.57287
XLOC_001185	1.14486	1.52238	3.43841
XLOC_001192	24.8662	19.3984	5.90736
XLOC_001194	1.60485	3.16253	1.07563
XLOC_001206	0.640231	1.14607	2.0671
XLOC_001215	0.488511	0.636877	1.48623
XLOC_001222	0.784888	0	0
XLOC_001225	11.2714	18.2052	19.2851
XLOC_001230	4.63669	2.71486	1.15838
XLOC_001233	4.60178	0.233035	3.74857
XLOC_001244	6.67951	6.92761	0
XLOC_001255	10.0011	4.1431	0.200047
XLOC_001269	0.772363	12.7295	0.605754
XLOC_001270	0.733536	0.293305	0.0544786
XLOC_001281	3.50335	0.549602	0
XLOC_001288	0	0.823155	0
XLOC_001291	7.05551	1.16245	0.0950523
XLOC_001303	5.34518	23.2845	11.722
XLOC_001313	8.59229	3.74869	1.36229
XLOC_001339	0	1.45739	0.18641
XLOC_001340	0.77518	1.2941	0.235262
XLOC_001350	3.63216	8.69025	2.2863
XLOC_001356	0.535691	0.328895	0.642633
XLOC_001377	38.9711	48.6864	0
XLOC_001378	31.6411	42.2608	37.7985
XLOC_001385	1.24503	1.74786	1.01203
XLOC_001399	0.704141	1.01335	0.073558
XLOC_001483	2.29051	3.61203	0
XLOC_001487	1.15038	0.13062	0.11088
XLOC_001504	2.05813	1.68852	0.530293
XLOC_001507	0.611961	0.476576	0.325464
XLOC_001519	2.77377	6.54845	7.5746
XLOC_001521	22.3964	16.4979	29.0675
XLOC_001532	0.678655	0.441056	0.173147
XLOC_001534	1.80686	4.87276	3.46763
XLOC_001573	1.14419	0.587603	2.4899
XLOC_001638	3.5601	0.245189	0
XLOC_001646	0	0	1.37708
XLOC_001647	3.17354	4.54158	1.12359
XLOC_001689	1.73459	0	0
XLOC_001711	5.11275	3.67627	2.65599
XLOC_001764	3.17129	1.95557	0.185132
XLOC_001774	1.4096	0.663954	0
XLOC_001811	1.10596	1.49055	13.3496
XLOC_001824	15.7404	12.3599	7.83485
XLOC_001831	9.41511	5.93791	1.23642
XLOC_001848	0.129972	0	1.81286
XLOC_001859	0.880499	1.55733	1.15195
XLOC_001864	0.812126	0	0
XLOC_001892	4.54762	0	0
XLOC_001895	1.56907	0	0.44919
XLOC_001918	4.35182	2.43962	1.08715
XLOC_001932	0.914645	0.0948876	0.0689024
XLOC_001934	1.79193	0.681401	0.198102
XLOC_001985	12.1415	7.64627	2.88193
XLOC_002028	13.9364	19.0252	13.8769
XLOC_002056	0	0	2.64132
XLOC_002057	0	0	3.21591
XLOC_002085	0	2.56415	5.79182
XLOC_002195	5.33962	0	0.145483
XLOC_002200	3.64493	2.76999	2.83259
XLOC_002272	1.40161	0.15452	0
XLOC_002273	0.998414	1.5975	0
XLOC_002288	5.15561	6.88843	3.37541
XLOC_002305	0	0	0.8773
XLOC_002350	162.903	91.1322	49.9012
XLOC_002351	0.244457	0.357526	0.814123
XLOC_002417	0	0	2.92143
XLOC_002419	1.90407	0.271407	0.0453673
XLOC_002433	2.48333	2.00812	1.54958
XLOC_002482	0.652274	1.13174	0.21272
XLOC_002512	2.1724	0	0
XLOC_002513	0.468557	0.84446	0.218939
XLOC_002535	12.3883	22.9788	11.7939
XLOC_002543	4.65405	0.770291	0
XLOC_002551	3.15875	0	0
XLOC_002552	12.6331	1.16933	0
XLOC_002582	157.876	84.4694	28.165
XLOC_002603	0	0.77524	1.96853
XLOC_002631	0	0.307964	1.8219
XLOC_002656	1.39431	0.431608	0.0859623
XLOC_002708	0.573238	1.76309	0.893983
XLOC_002737	0	0	1.74176
XLOC_002796	4.50391	0.371411	0
XLOC_002842	0.949533	1.67327	0.628165
XLOC_002845	0.279278	1.3958	1.33042
XLOC_002911	0	0	11.1744
XLOC_002913	0	0	1.56833
XLOC_002915	0	0.417052	8.55367
XLOC_002931	0.978634	0.466614	0.337025
XLOC_003010	0	3.05232	0.419275
XLOC_003021	0.716049	0	0.0719376
XLOC_003069	0.144604	0.344871	1.62722
XLOC_003119	1.30117	2.02432	110.369
XLOC_003163	45.3232	0	0
XLOC_003165	3.15176	9.02998	6.39364
XLOC_003223	2.28043	3.82373	7.12992
XLOC_003245	0.0689883	0.148649	7.91051
XLOC_003258	6.94426	4.03373	1.67442
XLOC_003299	3.01042	1.60222	0.510267
XLOC_003306	7.55334	3.33811	1.77044
XLOC_003326	5.97417	6.81103	3.17558
XLOC_003347	0	0.115554	3.1984
XLOC_003348	1.11565	1.51344	5.30331
XLOC_003383	0.757876	0.361473	0
XLOC_003399	1.02966	0	0
XLOC_003408	66.5091	34.3774	23.6224
XLOC_003409	189.791	201.354	139.43
XLOC_003442	2.5339	0.516534	0.762303
XLOC_003492	1.06209	0	1.28775
XLOC_003522	3.56217	3.02791	6.26391
XLOC_003540	2.25645	0.647482	0.409577
XLOC_003556	34.3608	8.10938	10.5268
XLOC_003588	0	0	7.87199
XLOC_003603	0.742386	2.42835	3.88728
XLOC_003604	0.0351098	0.665149	0.183737
XLOC_003606	0	0.316639	0.507735
XLOC_003633	0.234116	0.611806	0.247928
XLOC_003648	0.135912	1.07461	0.196419
XLOC_003669	1.6129	11.0487	84.8816
XLOC_003676	0	0.136686	3.99996
XLOC_003679	0.796019	0.0167768	0.229601
XLOC_003689	5.08854	2.18848	0.582036
XLOC_003704	1.215	1.4873	0.644549
XLOC_003738	16.1405	9.56558	15.7869
XLOC_003748	0.675459	4.29647	0.882137
XLOC_003785	1.07149	0.513447	0.519944
XLOC_003789	0.678541	0.16721	0.408363
XLOC_003818	0	0	0.866289
XLOC_003819	0	0	1.23914
XLOC_003821	6.50634	5.40721	11.7089
XLOC_003824	0.948532	0.247643	0.386088
XLOC_003876	0.579786	0.0681695	0.458453
XLOC_003885	0.416125	0.650743	0.412586
XLOC_003888	0.0601114	1.19119	0.431706
XLOC_003894	0	0	0.564268
XLOC_003900	6.72749	9.18598	7.00926
XLOC_003946	0.676258	1.38432	0.820765
XLOC_003959	1.85984	1.00819	1.6334
XLOC_003988	7.62571	7.21983	0.418664
XLOC_003997	0	2.07905	0.272619
XLOC_004007	0.839905	4.20285	0.288969
XLOC_004014	2.58373	1.42138	0.605772
XLOC_004026	2.03194	0.526011	0.358888
XLOC_004035	0.524514	2.02106	0.705202
XLOC_004037	0.182957	0.510308	3.28
XLOC_004052	3.26099	2.77353	1.20179
XLOC_004064	1.59027	0.491832	1.29829
XLOC_004076	1.642	2.32102	0.96363
XLOC_004077	3.92313	9.1394	3.01688
XLOC_004090	0	0.0764518	4.99078
XLOC_004091	28.4608	12.2672	21.9273
XLOC_004096	0.951387	1.50359	15.0792
XLOC_004102	15.62	13.8679	8.30613
XLOC_004103	2.75586	3.06652	2.0878
XLOC_004114	2.79409	5.09384	4.54994
XLOC_004120	33.9976	42.0784	30.088
XLOC_004123	2.32782	2.30436	0
XLOC_004126	0.30354	0.599516	0.0648031
XLOC_004139	0	0	1.82066
XLOC_004145	0	0.642346	0.314347
XLOC_004147	1.76136	0	0
XLOC_004148	0.899643	0.573696	0.31015
XLOC_004160	8.0961	6.51757	2.22735
XLOC_004161	6.53993	1.05452	0.188205
XLOC_004170	0.325195	1.50062	0.738602
XLOC_004175	0.751523	1.98516	0.24204
XLOC_004190	11.8226	10.8185	5.94024
XLOC_004228	0.865221	1.81213	0.208282
XLOC_004242	6.84733	1.3801	0.838878
XLOC_004254	13.6153	8.25019	5.73561
XLOC_004286	5.88319	0	0
XLOC_004299	6.31865	3.74085	13.929
XLOC_004316	0.265487	0.589948	1.01432
XLOC_004342	4.58532	1.55796	0.366414
XLOC_004365	0	0	0.670435
XLOC_004391	0.346693	0.689412	0.410502
XLOC_004406	0	0.702587	0
XLOC_004410	4.54937	0.807693	0
XLOC_004423	0.127058	0	0.801728
XLOC_004431	2.1634	10.6921	2.75091
XLOC_004438	0.176285	0.995926	0
XLOC_004439	3.08901	5.01616	1.45182
XLOC_004443	0.0208109	0.00851736	1.52547
XLOC_004450	3.40643	3.89255	3.32485
XLOC_004460	0.126556	0.657397	0.212767
XLOC_004515	3.10446	3.71791	5.09279
XLOC_004522	0	0	1.18073
XLOC_004529	0	0.0876975	0.842383
XLOC_004549	0	0	2.59059
XLOC_004607	2.43594	1.42033	0
XLOC_004617	0	0.101753	0.628179
XLOC_004619	11.8589	10.3822	7.63477
XLOC_004668	2.9514	14.4198	3.45327
XLOC_004690	8.89822	5.50248	1.4143
XLOC_004695	2.60227	0.953036	0.85057
XLOC_004760	15.5029	32.3771	9.98338
XLOC_004770	71.8764	31.4555	37.9756
XLOC_004835	5.67364	6.31386	2.27661
XLOC_004839	90.7587	79.3738	37.8288
XLOC_004843	5.21153	3.19188	19.3261
XLOC_004855	0.545648	1.57228	23.2821
XLOC_004865	7.6498	16.5054	44.6445
XLOC_004872	0.163866	1.17367	0.271259
XLOC_004896	2.01898	6.04916	2.05505
XLOC_004916	8.65712	10.2613	3.56755
XLOC_004945	1.84628	3.11856	0.532607
XLOC_004964	37.3343	203.534	20.3726
XLOC_005003	0.0215424	0	0.760655
XLOC_005029	2.27004	1.35597	1.03042
XLOC_005036	3.8745	4.53715	14.1576
XLOC_005040	0.887306	0.768735	1.49693
XLOC_005042	0.824033	0.0525405	0.361491
XLOC_005061	15.4926	3.12825	1.25212
XLOC_005124	38.1442	29.9292	837.217
XLOC_005130	1.32595	0.921335	0.847459
XLOC_005191	5.58273	2.5117	3.47573
XLOC_005252	0.481497	0.586375	0
XLOC_005284	0	0.0361146	0.842856
XLOC_005293	2.79264	0.166695	0.46352
XLOC_005308	0.716581	0	0.372991
XLOC_005342	0.616467	0.406584	0.386985
XLOC_005376	11.2127	18.3647	2.31122
XLOC_005387	0.432444	1.5518	0.901504
XLOC_005390	5.80294	0.145341	1.07378
XLOC_005453	1.03065	2.5425	0.521383
XLOC_005478	0.619378	2.46185	0.789326
XLOC_005503	0.388784	0.305286	0.682217
XLOC_005536	54.5828	0	0
XLOC_005559	0.761379	1.55162	2.19055
XLOC_005646	2.57055	0.244498	0.117946
XLOC_005651	5.43045	3.43736	0.779588
XLOC_005654	5.69222	0	0
XLOC_005656	1.07838	0.0716993	0.0169996
XLOC_005668	12.7597	8.22976	3.33526
XLOC_005717	1.08539	3.53376	0.0905015
XLOC_005723	0.336883	1.62002	2.7913
XLOC_005730	2.89301	0.455532	0
XLOC_005742	0	0.707098	9.24973
XLOC_005792	0	0.160535	0.627019
XLOC_005805	1.42002	0.332915	0.701479
XLOC_005810	0.496038	0.783127	0
XLOC_005848	0.5207	0.649941	5.11093
XLOC_005873	3.74076	7.20515	7.25544
XLOC_005874	0.688538	0.793012	0.453051
XLOC_005882	1.37234	1.31022	2.60085
XLOC_005947	19.5252	2.25906	1.09739
XLOC_005976	7.75158	0	0
XLOC_005988	0	0.659361	0
XLOC_006006	5.39572	3.55286	1.78304
XLOC_006048	18.3231	0.680469	0.199623
XLOC_006085	3.25875	1.27275	0.690976
XLOC_006125	0	0	1.45647
XLOC_006129	0	0	1.17899
XLOC_006130	1.33513	1.26495	53.733
XLOC_006140	0.0341942	0.203925	1.32929
XLOC_006158	0	0.801998	0.646699
XLOC_006166	0	0	3.0626
XLOC_006170	1.92677	0	0
XLOC_006186	0	0	9.53544
XLOC_006190	0.525043	0.141154	0
XLOC_006199	0.534611	0.743508	1.17081
XLOC_006201	1.90746	0.0783877	0.637114
XLOC_006203	0.298999	0.561772	1.46839
XLOC_006204	2.23311	4.65742	4.16567
XLOC_006206	2.31059	3.77824	3.98772
XLOC_006207	0.887327	4.05511	2.31292
XLOC_006210	1.21095	0.740139	0.794235
XLOC_006214	0.953172	1.56135	0
XLOC_006218	3.5782	0	1.01687
XLOC_006219	14.6085	6.74354	9.67713
XLOC_006223	0.537149	0.267527	0
XLOC_006224	4.28455	5.63359	18.19
XLOC_006225	0	0.56116	0
XLOC_006227	0.42779	9.77426	3.86528
XLOC_006228	0	0.711398	0
XLOC_006235	2.75722	0.522582	0.18126
XLOC_006236	157.993	219.521	139.857
XLOC_006240	0.633041	3.19944	0
XLOC_006244	2.00605	3.62578	3.51433
XLOC_006249	0.913072	1.83431	19.7065
XLOC_006260	0.526336	0.83406	1.11188
XLOC_006262	4.09844	5.95147	9.77998
XLOC_006263	0.524827	0.573128	0.806504
XLOC_006265	1.10447	2.52059	0
XLOC_006269	1.16667	0	1.09051
XLOC_006270	1.02606	1.26726	0.534316
XLOC_006272	11.8239	11.1479	21.0117
XLOC_006277	1.24735	0.326328	0.173824
XLOC_006280	0.918879	0	0
XLOC_006281	0.880223	1.35272	0.929767
XLOC_006283	0.739124	0.545184	0.805722
XLOC_006290	0.649046	0	0
XLOC_006291	1.10656	0.492529	0.533145
XLOC_006292	0.79645	0.564073	0
XLOC_006298	1.09372	0	0
XLOC_006300	2.94875	1.73404	0
XLOC_006304	0.298898	0.947413	0.646636
XLOC_006305	0.400012	2.5898	1.73052
XLOC_006306	0.718405	0.828767	0.369672
XLOC_006308	0.577007	0	0
XLOC_006309	8.39854	24.143	12.0326
XLOC_006311	0.285594	0.853442	0.266952
XLOC_006315	0.614788	0	0.0752254
XLOC_006318	2.11965	0.857706	2.92503
XLOC_006319	0.988807	0	0
XLOC_006321	4.26417	0.656457	2.16625
XLOC_006322	0.390075	1.98193	0
XLOC_006331	0.498539	0	2.77676
XLOC_006345	0	0.719822	0.343556
XLOC_006347	2.2638	2.00611	1.64175
XLOC_006349	0.750701	1.49574	3.20813
XLOC_006350	1.27108	0.396863	1.08433
XLOC_006352	0.923906	1.47718	0.571428
XLOC_006353	10.1235	20.1504	20.9186
XLOC_006358	0.821532	0	0.931061
XLOC_006359	2.17925	1.8499	1.67556
XLOC_006360	0.91646	2.32069	2.45569
XLOC_006362	7.92041	2.3899	8.21939
XLOC_006367	0.291694	0.415684	1.06375
XLOC_006372	3.14852	0.329084	0.14496
XLOC_006373	0.568753	0.0231411	0
XLOC_006375	1.01694	0.031884	0.0357177
XLOC_006378	0.986008	1.54378	0.530546
XLOC_006382	0.526692	0.153061	0.800124
XLOC_006383	0	0	0.502945
XLOC_006386	0.928349	12.5344	0.221025
XLOC_006390	0.564361	0.308153	0
XLOC_006391	2.50883	6.53574	3.82384
XLOC_006393	12.4388	15.821	3.17458
XLOC_006399	0.515772	0.309986	0.295416
XLOC_006400	2.04407	0.327957	0
XLOC_006403	2.80252	6.49706	2.22315
XLOC_006409	1.09132	1.09527	1.23529
XLOC_006410	1.56665	1.40012	2.56325
XLOC_006414	0.164599	0.744341	0.153855
XLOC_006415	4.81843	26.0084	58.3256
XLOC_006416	1.05878	0.471759	0.786598
XLOC_006417	2.02111	0.21658	1.16531
XLOC_006419	0.523507	0.181814	0.0268228
XLOC_006421	10.4887	4.06098	2.87315
XLOC_006423	0	0	1.56217
XLOC_006431	0.594107	0.526638	0.105788
XLOC_006434	0.182284	0	0.893832
XLOC_006435	0.73178	0.239036	0.228173
XLOC_006437	1.05969	1.05583	1.09837
XLOC_006441	0.62786	0.117194	0.372806
XLOC_006442	0.931284	0	1.75556
XLOC_006446	3.62118	14.3729	13.1765
XLOC_006448	2.06757	0	1.10024
XLOC_006450	19.1195	17.4564	5.47037
XLOC_006451	3.68616	1.16667	4.67864
XLOC_006453	0.854618	1.63799	0.0490442
XLOC_006454	0	0.648388	0.608279
XLOC_006459	31.5299	8.04857	1.7559
XLOC_006462	0	0.671092	0
XLOC_006464	1.11132	1.10699	0
XLOC_006468	11.3332	6.84129	0
XLOC_006474	11.0094	7.49101	4.03723
XLOC_006476	54.5845	137.335	1.1552
XLOC_006477	17.815	36.0444	0.239429
XLOC_006479	0.861332	0.669459	0.427902
XLOC_006480	1.692	1.06342	0.824936
XLOC_006483	3.09491	7.53281	3.49422
XLOC_006491	0	1.41658	0.664475
XLOC_006494	1.82025	0.436361	1.13031
XLOC_006495	0.389433	1.97577	1.556
XLOC_006496	0.819253	1.35707	0.657446
XLOC_006498	0.269573	0.493227	1.96281
XLOC_006504	0	0.694428	0.165737
XLOC_006506	0.0423287	0.796981	0.043874
XLOC_006508	1.80067	0.728212	0.411514
XLOC_006509	0.549781	0.580449	0
XLOC_006511	0	2.14489	2.42364
XLOC_006512	18.5126	7.99966	19.9334
XLOC_006518	0.144536	1.04732	0.0952059
XLOC_006524	1.09251	0	0
XLOC_006526	0.812855	0	0
XLOC_006529	92.4237	34.383	0
XLOC_006533	3.91855	0.127373	0
XLOC_006550	0.196437	0.107231	0.566148
XLOC_006551	1.07454	1.13605	1.33199
XLOC_006558	0	0.868771	0
XLOC_006560	2.14453	0	0
XLOC_006561	4.07236	2.70702	0
XLOC_006562	1.73225	0.595712	0
XLOC_006563	1.06057	0.757486	0
XLOC_006564	0.54523	0.543847	0
XLOC_006567	0.307541	1.38674	58.5227
XLOC_006568	0	0	0.572656
XLOC_006570	0.777467	0	0
XLOC_006571	0.687184	0.442621	0.743763
XLOC_006575	553.533	113.94	103.88
XLOC_006581	0.883309	0.651404	0.734805
XLOC_006582	45.0175	20.0396	56.5764
XLOC_006584	3.49742	1.16242	9.93336
XLOC_006607	2.73057	1.28244	0.49112
XLOC_006633	17.6831	41.691	46.665
XLOC_006648	3.56077	3.82679	0.0721159
XLOC_006722	1.04395	0	0
XLOC_006754	4.60605	7.16879	15.3134
XLOC_006769	2.7516	1.12394	0.615526
XLOC_006771	1.03795	3.22717	1.32646
XLOC_006780	2.33654	3.52709	12.4391
XLOC_006821	3.1769	2.31846	2.6367
XLOC_006841	3.27143	0.353791	1.18428
XLOC_006875	14.5421	11.2673	25.5983
XLOC_006883	0.677642	2.11812	0
XLOC_006940	1.17374	1.47305	1.63121
XLOC_006959	10.466	4.60299	5.99372
XLOC_006970	39.1291	26.1688	25.9107
XLOC_006989	0.401733	0.180873	9.18376
XLOC_007005	3.87709	2.86281	2.62361
XLOC_007045	2.2413	0	0
XLOC_007109	4.34065	0.25594	1.35997
XLOC_007112	208.142	128.567	40.6042
XLOC_007114	8.55229	5.08371	2.57713
XLOC_007127	33.7551	697.782	17.2479
XLOC_007191	10.524	9.18851	1.37458
XLOC_007219	3.31853	3.02143	5.28878
XLOC_007221	3.21197	5.43666	7.16703
XLOC_007232	0	0.0332175	0.984671
XLOC_007236	43.3575	26.1116	8.18327
XLOC_007247	0	0.680492	0.422663
XLOC_007249	0	0	2.46661
XLOC_007252	0	0.148329	3.62546
XLOC_007253	6.97391	5.05206	16.6459
XLOC_007256	0.21044	0.690182	10.4399
XLOC_007355	16.3027	10.1629	2.80447
XLOC_007464	660.196	59.1084	184.307
XLOC_007490	0.687477	0.0493716	0
XLOC_007503	1.12573	0.239119	0.277741
XLOC_007532	0.407303	1.13556	0
XLOC_007536	0	4.00421	0
XLOC_007537	2.78593	1.99717	1.03239
XLOC_007540	1.20662	1.32569	0.702642
XLOC_007564	17.5832	0	15.0355
XLOC_007569	2.11033	8.68919	6.68427
XLOC_007572	4.11945	0	0
XLOC_007578	8.30831	8.9489	6.97488
XLOC_007603	2.08071	0	0
XLOC_007626	3.77289	7.76431	8.06895
XLOC_007640	5.92787	2.03519	0.95883
XLOC_007658	0.56703	0	0.157146
XLOC_007680	13.0045	6.69298	2.4277
XLOC_007720	3.46985	1.2372	4.41056
XLOC_007728	5.63045	1.38361	0.627897
XLOC_007740	22.5014	0.223966	0.19776
XLOC_007741	3.78558	0	0
XLOC_007742	75.91	0.289998	0
XLOC_007744	92.8473	61.2432	28.6719
XLOC_007748	0.164573	0.333106	1.70459
XLOC_007770	0.574335	0	0.110158
XLOC_007801	19.0828	32.7798	45.7749
XLOC_007807	0	0.101181	6.75522
XLOC_007810	10.595	0	1.03071
XLOC_007819	19.8597	9.14787	8.93661
XLOC_007840	16.8459	1.78376	1.35475
XLOC_007887	0	0.329787	0.877211
XLOC_007900	111.697	107.244	97.5153
XLOC_007913	161.915	96.1575	54.6988
XLOC_007914	109.297	39.0548	43.5813
XLOC_007926	1.21868	0.397271	0.260196
XLOC_007958	0	0.502249	0
XLOC_007983	1.39154	0	0
XLOC_007985	15.0674	7.43498	43.051
XLOC_007993	90.6657	79.936	80.9805
XLOC_008027	0.270924	0.527571	0.1753
XLOC_008036	6.92711	7.02595	3.22045
XLOC_008049	0	1.57581	0.508228
XLOC_008063	0.697389	0.313964	0.0691885
XLOC_008088	1.31167	2.2776	1.95904
XLOC_008089	0	0	0.611766
XLOC_008099	1.92067	1.08834	3.13178
XLOC_008105	0	0.262118	0.542153
XLOC_008110	41.8961	21.8194	15.498
XLOC_008117	2.39536	2.39785	1.32984
XLOC_008140	1.95091	2.01478	0
XLOC_008141	2.78903	2.41676	0.443597
XLOC_008145	5.46409	5.5284	1.50078
XLOC_008173	0.541305	0	0
XLOC_008178	34.7151	7.7949	6.41406
XLOC_008184	34.4602	21.3081	17.8244
XLOC_008189	0.201044	0.842119	0
XLOC_008204	10.069	3.72786	5.73542
XLOC_008210	0	0	4.21134
XLOC_008220	22.7391	8.28116	9.48364
XLOC_008221	3.92564	5.22893	2.79382
XLOC_008226	1.64853	0	0.145303
XLOC_008236	15.1873	14.194	30.5258
XLOC_008241	2.12237	10.536	7.90562
XLOC_008259	0.110375	0	4.78462
XLOC_008263	0.402965	2.16936	0.128213
XLOC_008276	0	2.31924	2.0045
XLOC_008289	0	0	1.94724
XLOC_008291	0	0	2.09238
XLOC_008300	3.28836	1.37788	1.29443
XLOC_008302	24.9629	36.7888	12.6554
XLOC_008308	0.437769	0.231604	0.696103
XLOC_008315	1.7249	0.166764	0
XLOC_008339	0.492347	0.411808	1.16737
XLOC_008340	2.48859	0	0.131869
XLOC_008341	1.32005	1.2181	0.335454
XLOC_008346	0.788456	0.760742	0.257485
XLOC_008348	3.42978	2.46165	1.32393
XLOC_008358	47.2455	20.6077	11.7743
XLOC_008369	0	0.127949	2.45181
XLOC_008372	17.6022	15.9109	11.6966
XLOC_008377	3.63514	2.60971	3.22052
XLOC_008380	0.577827	0.157363	0
XLOC_008393	1.85627	0	0.935609
XLOC_008396	20.5758	28.7924	43.3144
XLOC_008398	10.1293	13.492	6.58969
XLOC_008401	1.41979	0.266285	0.189727
XLOC_008409	2.54157	1.81274	0.858099
XLOC_008416	1.73708	1.18716	0
XLOC_008419	1.62209	2.37259	1.79481
XLOC_008424	8.30879	7.60189	0.291495
XLOC_008425	0	0	0.5536
XLOC_008433	2.12437	4.36556	0.862523
XLOC_008467	19.8836	8.31729	2.38068
XLOC_008469	0	0.625836	0.47238
XLOC_008472	16.4373	15.7381	15.0491
XLOC_008477	5.08163	0	0.0247689
XLOC_008489	41.2586	21.4197	0.759796
XLOC_008507	5.0578	1.57799	0.716401
XLOC_008522	0.793496	0	0
XLOC_008529	0	0	1.47328
XLOC_008541	13.4866	6.62785	4.53459
XLOC_008542	36.8477	20.7512	20.8873
XLOC_008547	1.34757	0.0272795	0.059583
XLOC_008567	11.6211	1.76306	0
XLOC_008573	0.66302	0.684816	0.200646
XLOC_008575	0	0	1.68698
XLOC_008592	36.4231	36.342	8.13007
XLOC_008603	8.78527	5.75207	2.05904
XLOC_008606	0.369278	0.475058	0.888532
XLOC_008663	10.43	4.89327	3.27398
XLOC_008693	0	1.87159	3.94389
XLOC_008711	89.5381	206.581	45.9641
XLOC_008714	3.40003	2.59314	1.02452
XLOC_008716	26.2843	11.7793	6.57404
XLOC_008717	7.99492	6.57173	8.02354
XLOC_008722	2.50442	0.242031	0.163099
XLOC_008787	8.67289	4.71379	2.66774
XLOC_008805	4.55461	7.14874	117.258
XLOC_008816	7.32041	100.758	0.533447
XLOC_008817	7.23211	5.95006	4.77024
XLOC_008827	0.720546	0.811379	0.511666
XLOC_008835	18.9809	3.18011	0
XLOC_008844	2.69343	3.44635	4.22158
XLOC_008847	3.43087	0.904459	1.02109
XLOC_008848	5.56147	0.994402	0.0702889
XLOC_008853	2.02771	1.06051	0.650304
XLOC_008860	13.0511	13.9891	4.55155
XLOC_008862	37.6098	76.8347	38.0134
XLOC_008897	41.8216	41.0724	44.913
XLOC_008900	1.16444	0.87599	0.171729
XLOC_008916	0.849383	0.448661	0
XLOC_008922	0	1.0448	24.0393
XLOC_008933	0.519705	0.0308833	0.205506
XLOC_008959	2.14806	0.631897	0.111188
XLOC_008987	0.134454	0.0312317	0.722332
XLOC_009030	14.4056	1.22303	0.0711855
XLOC_009040	0.718901	0.496398	0.1153
XLOC_009052	1.56725	0.244616	0.0141057
XLOC_009058	4.96667	8.09131	13.8522
XLOC_009059	1.73777	1.39378	2.39878
XLOC_009072	0	3.29102	0.449112
XLOC_009100	1.51293	1.9895	1.88983
XLOC_009122	4.33622	7.37078	11.0121
XLOC_009123	3.96857	7.8111	16.6981
XLOC_009169	0.0497017	0.0544062	2.37062
XLOC_009174	0.143519	0.304132	0.647161
XLOC_009176	3.18955	0	0
XLOC_009201	0.839345	0	0
XLOC_009225	0.618083	1.16173	0.24601
XLOC_009243	7.36828	1.57484	0
XLOC_009267	0.096585	9.0833	0.111464
XLOC_009276	169.444	212.113	78.3575
XLOC_009291	33.4362	1.78903	0.128269
XLOC_009313	13.6451	14.1537	9.09813
XLOC_009324	5.73671	4.03973	1.31903
XLOC_009336	0.716547	0	0.178819
XLOC_009343	154.875	116.557	59.2666
XLOC_009354	24.4305	7.86697	1.82492
XLOC_009356	0	0.643594	0
XLOC_009358	21.5298	34.2207	7.41705
XLOC_009362	57.332	28.8372	21.2226
XLOC_009363	0.106349	0.191902	2.83291
XLOC_009364	0.131541	0	1.05521
XLOC_009401	2.90414	2.41496	3.08173
XLOC_009405	39.9582	55.3886	31.8014
XLOC_009420	19.8049	19.0112	17.9037
XLOC_009434	16.3096	17.5609	13.0095
XLOC_009436	45.9774	41.3294	10.173
XLOC_009440	2.35309	9.93294	2.95226
XLOC_009452	11.0803	11.7465	21.5975
XLOC_009458	0	0	1.20522
XLOC_009483	41.5847	70.403	11.645
XLOC_009501	0.872904	1.52744	9.93806
XLOC_009508	0	0	0.668484
XLOC_009516	127.931	159.282	47.2745
XLOC_009542	1.29068	1.02708	0
XLOC_009573	8.53645	5.13772	3.02237
XLOC_009576	2.42696	0.0583174	0
XLOC_009577	3.04335	3.0475	2.95674
XLOC_009599	1.8033	3.04415	0.764852
XLOC_009609	28.1018	26.9503	15.7904
XLOC_009664	2.27616	6.24995	3.96706
XLOC_009667	0	5.80926	1.63913
XLOC_009685	0.713992	43.3746	122.309
XLOC_009689	12.6393	5.01098	1.77724
XLOC_009733	0.0235348	0.802573	0
XLOC_009748	2.23139	0.285409	0.816714
XLOC_009749	1.67655	0.236349	0.386248
XLOC_009750	1.09244	0.0740364	0.613303
XLOC_009881	7.81555	14.0326	11.2192
XLOC_009883	0.894696	1.63393	1.05747
XLOC_009924	15.1486	6.07052	3.17546
XLOC_009971	1.33009	6.40644	0
XLOC_009977	13.1092	0	0
XLOC_009988	8.5472	17.182	163.841
XLOC_010053	3.74652	1.1677	0.828069
XLOC_010062	424.036	212.88	104.496
XLOC_010073	1.80616	2.94662	9.11103
XLOC_010090	16.8461	19.6752	8.70947
XLOC_010091	2.8749	7.64841	1.28831
XLOC_010099	15.3969	7.6536	8.44283
XLOC_010170	1.76822	3.36951	1.71269
XLOC_010175	1.42786	0.0395978	0.557665
XLOC_010180	0.781186	0	0.990807
XLOC_010184	0.27668	0.916682	1.53683
XLOC_010188	5.85792	4.20017	662.235
XLOC_010234	5.50939	2.25613	0.236288
XLOC_010272	11.1234	7.55083	5.6255
XLOC_010335	0.742588	0.0723447	0.033783
XLOC_010348	28.4415	8.90267	6.39165
XLOC_010361	0.200763	0.873527	0.798115
XLOC_010427	0.212744	0.428252	1.47312
XLOC_010489	36.3656	2.29119	0
XLOC_010572	0.370065	0.874508	1.40534
XLOC_010589	1.4431	0.372727	0.923381
XLOC_010610	5.60281	0.388039	1.16146
XLOC_010650	9.95718	6.98915	2.81313
XLOC_010682	2.01544	1.85269	0.991791
XLOC_010700	9.05082	0.227512	0.273314
XLOC_010728	0.900197	0.404871	0.412613
XLOC_010739	0.526619	0.900248	0.0950142
XLOC_010748	0.104941	0.502726	0
XLOC_010756	10.6925	4.16552	0.0286306
XLOC_010822	8.08174	1.99421	0.0381837
XLOC_010857	1.63073	0	1.36466
XLOC_010915	1.35368	0.0480439	0
XLOC_010933	10.4159	13.7924	6.27245
XLOC_010947	0.9039	0.808264	4.56439
XLOC_010950	3.24733	0	1.26798
XLOC_011023	2.0959	0.19019	0.289345
XLOC_011028	48.6742	41.3746	20.2805
XLOC_011066	13.5383	14.1136	11.4174
XLOC_011099	5.11169	2.08495	0.53948
XLOC_011120	4.81097	0	0
XLOC_011152	5.38688	3.16557	4.13881
XLOC_011188	4.88596	2.3834	0.630505
XLOC_011200	1.52705	3.56532	0
XLOC_011218	1.36109	0.286207	0
XLOC_011221	20.7653	63.4305	73.3746
XLOC_011229	19.0682	19.233	5.26554
XLOC_011259	0.633045	0	0
XLOC_011310	67.8439	26.2904	35.1284
XLOC_011342	1.19927	0.691115	0.795503
XLOC_011368	48.1839	25.1609	1.78734
XLOC_011374	0.14352	0.314647	7.36466
XLOC_011442	0.756746	0	0
XLOC_011443	1.43151	0.290809	0.490666
XLOC_011448	2.88239	1.8164	3.57269
XLOC_011454	5.30851	1.54862	0
XLOC_011489	0	0.454958	1.44049
XLOC_011519	0.470866	0.519933	0.398713
XLOC_011542	6.55523	4.91165	0.766197
XLOC_011565	0.0432071	0.167684	1.95518
XLOC_011603	7.35275	0.303076	0
XLOC_011640	9.26902	11.2832	3.71775
XLOC_011643	1.85916	1.27214	1.2488
XLOC_011671	11.116	10.3556	7.21359
XLOC_011712	0.501395	1.54801	0.0700371
XLOC_011729	0.618248	0.639478	0
XLOC_011759	0.103674	1.05406	0.368351
XLOC_011761	16.3116	6.89684	0.209261
XLOC_011801	7.75284	3.68072	1.78117
XLOC_011838	4.52432	1.50516	1.84752
XLOC_011840	0	0.76433	0
XLOC_011856	8.93093	4.21188	1.17523
XLOC_011867	1.59796	0.695495	0.329661
XLOC_011883	0.160549	0.491364	0.618258
XLOC_011905	27.2413	29.3495	95.1676
XLOC_011907	1.73587	3.2266	0.0749162
XLOC_011941	2.04339	1.62718	2.0626
XLOC_011949	3.12911	0.718153	1.65978
XLOC_011979	0.695939	0.0643509	0
XLOC_011998	0	0	0.66016
XLOC_012007	8.80335	11.9392	0.29996
XLOC_012017	4.58182	9.35109	2.49081
XLOC_012019	0	1.02661	17.2289
XLOC_012034	0	0.105532	3.8704
XLOC_012046	13.0913	12.0792	9.32566
XLOC_012047	1.1786	0.69232	0.89103
XLOC_012069	3.05409	1.87334	2.74895
XLOC_012075	11.3623	6.01141	4.55185
XLOC_012082	1.47086	0.264287	3.37717
XLOC_012085	8.38712	6.16026	4.30829
XLOC_012107	0.336678	0.502747	0.230994
XLOC_012120	0	0	0.554506
XLOC_012129	0	2.85897	0
XLOC_012132	1.9976	1.85909	1.53808
XLOC_012146	1.07247	0	0.982467
XLOC_012165	0.394103	0.136921	1.99017
XLOC_012181	7.80108	9.36894	8.19008
XLOC_012182	7.7144	13.7722	12.8192
XLOC_012183	0.0521557	0.952272	0.190383
XLOC_012196	0	7.63332	0.631843
XLOC_012203	42.6897	26.1593	30.2559
XLOC_012204	0.643882	4.04891	2.26843
XLOC_012222	0.620855	1.96865	0.598084
XLOC_012227	4.97973	3.22562	1.93778
XLOC_012234	2.10366	5.85779	4.49619
XLOC_012239	2.26656	0.531037	0.0352577
XLOC_012243	0.00822918	0.00844785	0.911202
XLOC_012247	1.41741	1.68944	0.602437
XLOC_012249	0.882837	0	0
XLOC_012264	2.02389	0.156169	0.0563275
XLOC_012278	1.72178	2.16977	2.63662
XLOC_012281	15.1144	12.5811	8.81228
XLOC_012283	10.0846	2.61549	1.18847
XLOC_012284	10.0509	0.770243	1.01088
XLOC_012294	6.50908	9.96266	8.56621
XLOC_012299	0	0.643492	0
XLOC_012300	3.42519	8.81672	0
XLOC_012301	23.9666	23.0642	25.1044
XLOC_012309	4.74218	0.346966	3.23151
XLOC_012315	1.88518	0.270805	0.470228
XLOC_012339	0.601666	0.293899	0.222816
XLOC_012354	6.88969	11.763	0.904892
XLOC_012365	2.39657	3.04761	0
XLOC_012367	1.55352	1.68986	1.3555
XLOC_012374	0	1.57417	0
XLOC_012376	1.60612	1.32718	7.02768
XLOC_012384	0.192752	0.793803	0.134391
XLOC_012385	9.51178	9.85354	10.8725
XLOC_012394	6.15294	4.29682	1.41199
XLOC_012396	181.11	73.6165	98.384
XLOC_012408	1.57949	1.66108	3.23334
XLOC_012414	0.73483	0	0.272573
XLOC_012421	43.5262	19.4607	23.9061
XLOC_012429	0.458566	0.206916	0.884557
XLOC_012431	2.73226	3.11016	1.94108
XLOC_012436	0.338972	1.89741	0.719257
XLOC_012448	3.28975	0.929364	0.142693
XLOC_012462	14.175	7.09783	5.24147
XLOC_012465	3.51393	0	1.26878
XLOC_012467	2.94399	0.664839	1.12608
XLOC_012482	21.1097	11.5808	11.593
XLOC_012498	3.84504	4.53009	0.893327
XLOC_012527	0	0.615475	1.50075
XLOC_012536	15.3086	33.3629	8.49084
XLOC_012553	0	0.353238	1.31997
XLOC_012573	0.560672	0	0
XLOC_012586	1.25684	0.642136	1.5026
XLOC_012598	6.15138	3.76281	3.36547
XLOC_012599	0.0451135	1.22483	0.239835
XLOC_012600	0.521761	0.197321	0
XLOC_012653	9.86231	5.64175	1.49481
XLOC_012656	0	0	1.50491
XLOC_012661	27.4824	28.2722	13.2579
XLOC_012677	0.605481	0.748028	0.347477
XLOC_012720	0.715194	1.3962	0.849313
XLOC_012734	1.7613	4.13724	0
XLOC_012742	5.96717	5.02744	2.74219
XLOC_012746	4.7842	3.31158	2.83165
XLOC_012758	2.3907	0	0.633324
XLOC_012767	5.33112	7.24378	11.6637
XLOC_012775	3.89196	1.80508	1.65694
XLOC_012787	4.59324	4.31766	1.56882
XLOC_012807	0.740734	0.465984	0.14716
XLOC_012821	7.77513	4.16857	3.19669
XLOC_012832	0.355195	0	121.682
XLOC_012844	9.91145	8.17478	6.84122
XLOC_012881	12.1172	26.4188	27.7275
XLOC_012912	0.749127	0.163515	0.465998
XLOC_012913	3.17127	1.17488	1.89969
XLOC_012943	0.902974	1.43063	0.578766
XLOC_012947	65.7362	8.31565	0
XLOC_012986	11.0858	15.9446	10.0438
XLOC_013005	1.70791	0.315266	0.0720057
XLOC_013055	3.04677	3.32674	2.53113
XLOC_013061	1.099	0.93901	0.289322
XLOC_013075	0	0.899536	1.03215
XLOC_013076	0	2.29619	0.995426
XLOC_013087	3.90416	0.675734	0.0948153
XLOC_013101	38.142	51.8828	22.7017
XLOC_013172	4.5071	4.2183	4.20037
XLOC_013199	0.828308	0.364299	0
XLOC_013270	1.18585	1.2691	0.321576
XLOC_013276	0.954364	0.501824	5.39433
XLOC_013279	0	0	1.63778
XLOC_013297	0.0651541	0.0654736	1.4852
XLOC_013304	14.2285	2.41894	0.834236
XLOC_013305	5.29528	0	0
XLOC_013310	1.93498	1.59304	1.95946
XLOC_013328	3.55425	2.63039	2.8171
XLOC_013329	13.9319	0.92765	0.746996
XLOC_013351	124.904	72.7974	70.6519
XLOC_013407	2.48212	1.56588	1.19559
XLOC_013418	1.38027	1.18036	0.0811575
XLOC_013456	0.614489	0.380026	1.85399
XLOC_013462	9.82106	8.09597	12.3014
XLOC_013489	1.47146	0.146075	0
XLOC_013494	25.1561	7.93285	8.45826
XLOC_013498	0	1.16482	0
XLOC_013573	0.970436	0.0618438	0.894997
XLOC_013623	4.98613	4.00629	0
XLOC_013645	0.940066	1.8727	1.57328
XLOC_013701	2.34307	1.27089	2.36967
XLOC_013732	5.16762	9.23519	7.87716
XLOC_013771	1.70556	0.732909	0
XLOC_013796	0	0.954063	8.46392
XLOC_013836	3.36744	43.1692	8.31719
XLOC_013852	0	0.0732627	0.706087
XLOC_013876	0.485095	0.642585	0.337979
XLOC_013880	1.73932	0	0
XLOC_013970	10.3978	17.679	6.38669
XLOC_014019	1.3938	0	0.0686157
XLOC_014065	85.1624	62.618	0
XLOC_014102	6.83657	3.01567	0.773448
XLOC_014110	0.139586	0.580733	0
XLOC_014137	1.56321	0.555228	0
XLOC_014288	66.7489	1.57389	3.10371
XLOC_014298	3.97155	12.3211	0.175971
XLOC_014346	1.92287	1.83372	0
XLOC_014351	21.9773	0	0
XLOC_014353	100.615	9.80342	0.177091
XLOC_014389	1.40286	0.384786	3.02987
XLOC_014390	2.73043	2.38401	9.07483
XLOC_014405	0.83347	0	0.38636
XLOC_014449	0.312254	0.526903	0.396542
XLOC_014540	3.94212	29.1218	19.86
XLOC_014614	1.33948	0.690161	0.293486
XLOC_014704	3.58901	2.46529	1.04806
XLOC_014713	0.506337	0.356884	0.280215
XLOC_014724	1.08789	0	0
XLOC_014742	10.535	6.26223	2.42045
XLOC_014776	6.96702	2.06815	0.178678
XLOC_014777	0	0	9.54107
XLOC_014778	7.89073	17.9055	17.0554
XLOC_014787	1.6351	10.6258	32.4762
XLOC_014790	0.940103	0	1.3667
XLOC_014791	0.472686	0.570932	1.03878
XLOC_014793	2.02168	0.120122	0
XLOC_014794	2.59359	0	0
XLOC_014803	3.19061	0	0
XLOC_014811	0.705958	0	0.0997125
XLOC_014812	6.4478	26.3929	56.6465
XLOC_014813	0.736303	0.201027	0
XLOC_014824	8.13917	4.43589	3.62969
XLOC_014825	7.88258	0.800218	0
XLOC_014830	32.2191	15.299	8.73229
XLOC_014831	0.489625	1.55302	0
XLOC_014833	12.442	0	0
XLOC_014834	28.7074	19.361	37.8948
XLOC_014835	1.08623	2.73234	3.52686
XLOC_014837	0	1.15177	0.798857
XLOC_014838	6.38406	0	0
XLOC_014839	2.33851	0.645923	1.95411
XLOC_014847	0.868628	0	0
XLOC_014848	3.62366	4.94126	27.9545
XLOC_014849	0.701362	0.233134	0.550753
XLOC_014851	0.438756	0	1.03247
XLOC_014856	2.23178	1.61257	0.888412
XLOC_014858	2.11385	0	0
XLOC_014863	1.16785	0.332653	0
XLOC_014864	1.10394	0	0
XLOC_014865	0.313435	0.572806	0
XLOC_014866	2.49423	0	0
XLOC_014868	4.21731	0	1.79881
XLOC_014870	0.160684	0	0.695145
XLOC_014871	1.28156	0	1.84764
XLOC_014872	0.483022	0	0.835595
XLOC_014873	1.09253	0	0
XLOC_014874	0	1.18137	2.21716
XLOC_014877	0	0	0.756263
XLOC_014879	13.0378	5.24024	1.55421
XLOC_014885	3.8134	0.092308	0.0814041
XLOC_014887	0.885599	0.882749	1.74669
XLOC_014888	0.0290204	0.0764053	2.08904
XLOC_014890	4.21479	20.5495	0.0917619
XLOC_014895	0.263022	0	0.592823
XLOC_014899	1.14065	0	1.74699
XLOC_014903	11.8824	25.5673	53.6952
XLOC_014904	1.89096	3.76884	3.21114
XLOC_014905	0.299131	0.787555	0
XLOC_014906	0.759399	0	0
XLOC_014909	1.53719	0	0
XLOC_014910	0	1.51159	0.524258
XLOC_014921	0	1.12494	0
XLOC_014924	1.25582	0.491427	0.697939
XLOC_014925	0.67222	0.278202	0.19785
XLOC_014926	0.826245	1.10325	0.461652
XLOC_014927	0	0	1.1413
XLOC_014928	0.509363	0	0
XLOC_014929	3.62833	0.543707	0
XLOC_014930	0	0	1.48697
XLOC_014931	0.578837	0.316057	1.77208
XLOC_014932	18.4768	7.54803	3.68765
XLOC_014935	0.366613	1.18672	0.438112
XLOC_014939	436.057	437.492	40.7191
XLOC_014942	0	0	0.577696
XLOC_014944	5.06115	0.0801576	0
XLOC_014945	5.26496	0	0
XLOC_014947	44.649	30.6772	22.5381
XLOC_014951	4.92545	1.48192	46.9362
XLOC_014954	0.772119	0.171895	0
XLOC_014955	0.0816445	0.421265	0.689508
XLOC_014958	2.16544	1.91238	2.90772
XLOC_014959	3.77367	0.974139	0
XLOC_014962	1.9613	2.01735	1.37235
XLOC_014964	0.630783	5.76228	10.6517
XLOC_014967	6.44494	54.2721	166.453
XLOC_014968	4.15496	14.8516	336.254
XLOC_014974	0.689327	1.61223	0.52785
XLOC_014977	2.78767	3.81435	3.99241
XLOC_014978	2.34059	3.23519	0
XLOC_014979	7.49743	0.627314	0
XLOC_014984	0.770555	2.5241	0.394712
XLOC_014989	0.932001	0.65539	0.801093
XLOC_014990	0.696587	0	0
XLOC_014991	3.48777	1.798	0
XLOC_014992	0.527484	1.24133	0.547348
XLOC_014995	20.3356	3.58731	0
XLOC_014999	0.104773	0.645023	0
XLOC_015005	0	0	1.14229
XLOC_015006	9.24577	7.22956	5.27657
XLOC_015012	6.23492	3.16727	4.22211
XLOC_015015	3.8967	0.586773	0
XLOC_015016	1.66046	0	0.178968
XLOC_015017	0	0	0.591033
XLOC_015021	1.78256	0.615665	0.243649
XLOC_015022	0.578281	0.355181	0.166508
XLOC_015023	1.76748	0.958441	0.0879836
XLOC_015024	9.85864	10.0187	28.0169
XLOC_015026	0.261719	0.595855	3.77836
XLOC_015027	1.22782	1.32262	5.98881
XLOC_015028	0.569915	1.56518	0.782773
XLOC_015029	0.280851	5.03323	0.930683
XLOC_015031	1.02208	0.650309	0.396322
XLOC_015032	1.7601	0.931185	0
XLOC_015034	0.811167	0.529009	0.555848
XLOC_015037	0	0	0.718152
XLOC_015038	3.44512	0.174239	12.2228
XLOC_015039	18.4621	61.1628	10.3567
XLOC_015043	13.6419	14.813	11.2497
XLOC_015044	1.3508	0	0
XLOC_015045	1.22605	1.22159	0
XLOC_015046	3.00438	0.85596	0.140035
XLOC_015047	0.144038	1.25116	0.149296
XLOC_015050	0	2.61238	0
XLOC_015056	1.43794	0.47343	1.84663
XLOC_015060	0.215292	1.09069	0.430108
XLOC_015064	0	0.681441	0
XLOC_015067	1.17447	0.177606	0
XLOC_015068	0.516164	0	1.44902
XLOC_015073	10.3806	14.0268	3.84104
XLOC_015076	4.37533	3.16906	8.83948
XLOC_015078	0.533349	0	0
XLOC_015080	18.0271	49.7415	29.4433
XLOC_015087	0.195105	0.527848	0.815329
XLOC_015093	10.2947	13.3401	6.10472
XLOC_015094	28.1724	9.41413	15.7738
XLOC_015095	0	0	3.2256
XLOC_015096	6.71195	9.45118	9.16065
XLOC_015098	0.762191	4.6036	1.91574
XLOC_015099	0	1.33828	0.572414
XLOC_015100	1.46096	1.97118	1.71994
XLOC_015102	6.40076	6.54366	11.3757
XLOC_015103	0.439568	0.421687	0.985361
XLOC_015104	3.02428	2.06148	4.0307
XLOC_015105	0.184736	0.585607	0.503166
XLOC_015108	0.969739	0.570383	0.470689
XLOC_015117	0.637847	0.461854	0.639729
XLOC_015119	0.206347	1.08661	0.518646
XLOC_015120	0.284549	3.44448	1.2672
XLOC_015122	0.363554	0.327308	0.545515
XLOC_015123	0	0	1.41101
XLOC_015125	0.632541	0.241525	0.595931
XLOC_015127	0.126711	0	2.39653
XLOC_015128	20.6089	38.7552	25.5824
XLOC_015129	0.383583	0.384721	0.71654
XLOC_015130	0	0.856451	2.26357
XLOC_015132	4.42409	1.89676	9.94732
XLOC_015133	1.25103	1.12958	1.01982
XLOC_015134	0.60446	0	0
XLOC_015135	0	1.61917	1.06999
XLOC_015136	2.45746	2.55019	2.43731
XLOC_015137	0.919156	1.0266	0.462347
XLOC_015138	8.83543	4.10681	2.63006
XLOC_015140	0	2.01528	0
XLOC_015148	1.22605	0	0
XLOC_015151	12.3944	15.7305	19.295
XLOC_015152	0	0	0.70006
XLOC_015153	2.40835	0.607177	0.743117
XLOC_015159	2.92119	1.00569	1.34854
XLOC_015162	0	0	0.676173
XLOC_015173	2.39298	8.89788	16.0062
XLOC_015174	0.505165	0	0
XLOC_015176	35.9927	48.8587	0.551907
XLOC_015181	0.229111	0.326499	0.77897
XLOC_015182	0.227351	0.720144	0.21251
XLOC_015183	2.60563	3.28565	21.5385
XLOC_015186	2.54734	0.280701	4.83022
XLOC_015187	0.423843	1.1006	3.66648
XLOC_015188	5.97345	1.69287	3.86071
XLOC_015191	11.2313	5.57255	8.82166
XLOC_015195	7.93782	1.22159	4.49942
XLOC_015200	5.19835	2.8064	1.43629
XLOC_015202	0.625862	0.315267	0.998034
XLOC_015203	1.70249	10.5957	3.48688
XLOC_015205	6.28482	11.1964	11.1481
XLOC_015207	2.01603	2.27644	3.28039
XLOC_015211	0.0836444	1.32639	0.385574
XLOC_015217	16.9746	13.3808	13.0949
XLOC_015218	0.722465	0.0832543	0
XLOC_015220	2.39783	0.413709	0.612774
XLOC_015222	1.02274	0	0.0818963
XLOC_015224	5.46658	0	0
XLOC_015229	1.81349	2.22679	1.3122
XLOC_015230	10.011	0	0
XLOC_015231	16.6561	2.22473	0
XLOC_015236	0.18751	1.85276	1.32306
XLOC_015238	1.17375	1.33557	1.58434
XLOC_015242	0.657089	1.41913	10.5468
XLOC_015247	0	0	0.502932
XLOC_015248	13.0828	1.10699	1.1519
XLOC_015250	0.655107	0	0
XLOC_015251	0.768853	0	0
XLOC_015252	0.560046	0.198331	0.264371
XLOC_015259	1.79019	0	0
XLOC_015266	8.64038	12.448	17.6835
XLOC_015268	0.577647	0.678935	0.760569
XLOC_015270	0	0.102262	0.787637
XLOC_015272	1.39693	0	2.96918
XLOC_015275	0.627201	0.439465	0.0699185
XLOC_015276	0	0	0.889827
XLOC_015282	0.2968	0.792381	0.600165
XLOC_015285	7.42931	2.47393	2.50918
XLOC_015286	47.7892	16.1751	14.4166
XLOC_015289	0.148891	0.177308	0.674944
XLOC_015292	3.91286	2.17601	4.57048
XLOC_015293	134.802	20.5315	34.848
XLOC_015294	1.63186	6.56979	7.45685
XLOC_015295	0.631286	0	0.0788759
XLOC_015296	0.758314	0.780714	1.4519
XLOC_015299	8.63098	0.225633	0
XLOC_015304	11.8071	5.34417	23.0453
XLOC_015308	20.6053	1.60001	2.61184
XLOC_015309	3.45756	0.0808212	0
XLOC_015311	0	0	0.912263
XLOC_015314	6.16756	4.94808	5.95855
XLOC_015316	0.974285	0.214073	2.82505
XLOC_015317	2.91166	2.16782	2.05389
XLOC_015320	1.31399	2.12208	5.47876
XLOC_015323	0.755429	0.705987	1.17654
XLOC_015325	28.2793	42.4703	58.0066
XLOC_015326	0.475074	0.723775	0.462043
XLOC_015329	2.73492	1.60813	0
XLOC_015330	0.516192	0.652036	2.89318
XLOC_015331	0.809135	0	0
XLOC_015333	0.933646	3.27677	0.543468
XLOC_015336	1.79744	2.8284	1.47248
XLOC_015337	3.64065	0	4.1096
XLOC_015339	5.4014	7.74612	0.259323
XLOC_015340	0.834914	0.167798	1.24829
XLOC_015341	4.20913	1.65815	1.59615
XLOC_015342	4.24364	2.31889	0
XLOC_015344	0.605923	0.198505	0.636608
XLOC_015348	4.12287	1.34201	1.10364
XLOC_015349	0.930122	1.0111	0
XLOC_015350	2.22657	3.20141	4.70065
XLOC_015351	0.0467727	0	0.666846
XLOC_015352	3.68316	6.39577	3.83929
XLOC_015353	2.13444	4.09771	2.01209
XLOC_015354	0.734231	1.80741	0.775924
XLOC_015360	0	0	0.784436
XLOC_015362	0.931442	0	3.39677
XLOC_015363	10.5299	28.8373	13.4064
XLOC_015368	0.720919	0	0.0616451
XLOC_015371	0	0	1.04817
XLOC_015372	0.727983	0.798875	1.90246
XLOC_015373	0.680248	0	1.94274
XLOC_015374	0.982288	0.608638	3.11348
XLOC_015377	5.67219	2.07328	3.83382
XLOC_015379	1.13042	0	0.579401
XLOC_015383	4.09145	0.660679	0.282894
XLOC_015384	0.671052	0.478148	0
XLOC_015388	2.52706	7.84134	8.72395
XLOC_015389	9.85949	9.60031	29.2996
XLOC_015390	5.46144	8.71705	19.6844
XLOC_015391	3.04786	1.61311	1.27026
XLOC_015392	12.0332	2.3112	0.559052
XLOC_015393	0.630187	0.135042	0.319021
XLOC_015394	11.8167	6.93636	7.75107
XLOC_015395	1.971	0.123542	0.652096
XLOC_015399	0.306476	0.960511	3.03966
XLOC_015403	1.51255	2.35846	0.940507
XLOC_015404	5.00405	6.62764	9.3105
XLOC_015408	2.69669	0.802509	2.19121
XLOC_015415	0.493924	1.52129	4.76132
XLOC_015416	8.6126	7.04487	9.23255
XLOC_015417	17.3086	27.9514	203.077
XLOC_015418	7.91805	18.136	61.9435
XLOC_015421	0.505241	0	0.370782
XLOC_015424	1.09026	6.68226	48.5085
XLOC_015425	0.571189	10.6968	51.0914
XLOC_015426	21.0011	8.23652	3.2493
XLOC_015428	2.95315	0	0
XLOC_015430	0.821502	0.297531	0.464705
XLOC_015431	0.661197	0.101686	0.557451
XLOC_015433	2.46677	7.39924	1.85481
XLOC_015436	2.29905	0.251016	0.804211
XLOC_015438	0.812897	0.174194	0
XLOC_015440	1.14289	0	0.912263
XLOC_015444	5.33326	0.175019	0
XLOC_015449	9.75283	0	0.339012
XLOC_015450	5.34655	14.9002	0
XLOC_015453	0	0.36563	0.57695
XLOC_015454	0	1.07231	1.00624
XLOC_015457	2.1657	1.27704	3.60028
XLOC_015459	23.7982	53.7043	1.59152
XLOC_015461	66.9787	67.6209	29.4884
XLOC_015463	8.47515	2.65239	0.382286
XLOC_015465	2.52614	10.2527	0.693871
XLOC_015466	7.1903	8.19702	4.88431
XLOC_015468	51.0022	0.511846	0.302295
XLOC_015470	0.575218	1.14602	0.916355
XLOC_015472	0	0.575543	1.52114
XLOC_015473	2.98128	2.33063	6.44749
XLOC_015475	12.8743	6.92907	16.2336
XLOC_015476	8.57936	1.11222	0.578596
XLOC_015477	2.46906	2.94711	2.8467
XLOC_015479	3.37024	2.72087	4.15077
XLOC_015480	3.80489	0.0541345	0.371382
XLOC_015481	2.32658	0	0.505527
XLOC_015489	2.68534	1.25203	0
XLOC_015492	0.289286	0	5.33121
XLOC_015494	8.77373	15.8889	3.65041
XLOC_015498	7.33926	4.21311	6.11153
XLOC_015499	4.37001	0	0
XLOC_015501	0	0	0.515228
XLOC_015505	4.63745	6.9055	6.12756
XLOC_015506	1.29238	0.622713	0
XLOC_015512	0.474618	0.946618	0.444112
XLOC_015515	57.6677	32.4248	20.221
XLOC_015518	1.06329	0.868411	0.503518
XLOC_015522	1.24558	0	0
XLOC_015524	24.689	1.24829	4.02486
XLOC_015525	10.8488	18.3959	2.98446
XLOC_015526	0	1.00777	0
XLOC_015528	0.650759	0	0.856834
XLOC_015529	0.783508	0.172283	0
XLOC_015530	3.85203	5.08161	1.91461
XLOC_015533	1.5993	20.8382	0.0384852
XLOC_015540	0.970006	0	0
XLOC_015541	2.50152	0	0
XLOC_015548	0.815199	2.75181	0
XLOC_015550	2.1289	0.979192	2.46328
XLOC_015552	8.83496	21.7196	53.1051
XLOC_015559	0.12721	1.25698	0
XLOC_015561	3.00345	4.63651	14.6412
XLOC_015566	2.69116	0	0.178868
XLOC_015567	1.26114	1.23434	0
XLOC_015570	1.26188	2.4129	1.13128
XLOC_015572	5.50531	4.30693	6.53823
XLOC_015574	2.35193	2.51762	1.89322
XLOC_015575	0.74563	0.247676	0.585083
XLOC_015576	0	0	0.627826
XLOC_015590	2.63363	9.84309	6.95435
XLOC_015592	0.736702	0.232385	5.65991
XLOC_015596	1.41893	1.68862	1.27833
XLOC_015599	87.1524	113.377	18.0415
XLOC_015600	0.755643	1.48133	1.08933
XLOC_015602	0.648312	0	0
XLOC_015603	1.91912	1.35529	1.2918
XLOC_015607	0	0.562647	0
XLOC_015611	0.321273	0	0.751361
XLOC_015625	0.487061	1.31262	0
XLOC_015652	1.41137	23.8456	0.0581466
XLOC_015673	2.3469	0	0
XLOC_015725	20.096	124.776	42.2799
XLOC_015731	0.723629	0.868454	0.196172
XLOC_015755	0	1.21473	1.40845
XLOC_015814	0.518457	0.968937	1.09698
XLOC_015885	0	1.09856	0
XLOC_015919	0	1.31796	0
XLOC_015921	16.6807	96.4886	17.4669
XLOC_015943	1.83304	0.682531	0.375499
XLOC_015993	0.890923	0.398932	0.796036
XLOC_016039	0.614853	0.394265	0.374594
XLOC_016045	0	0.20866	1.12802
XLOC_016095	1.41738	0.691422	0.830224
XLOC_016104	0.214971	0	2.8573
XLOC_016106	0	0	0.665137
XLOC_016123	0	0	1.56744
XLOC_016130	1.56992	0.490591	0.493262
XLOC_016180	0	0.682921	0
XLOC_016221	2.19124	0.819294	0.323814
XLOC_016229	4.55717	6.81615	1.93693
XLOC_016244	2.24219	3.53233	7.29207
XLOC_016305	0.84	0.500134	0
XLOC_016309	0.372304	4.71701	1.68199
XLOC_016333	0.810342	5.16074	1.72451
XLOC_016341	0.232928	0	0.859686
XLOC_016342	0.386971	0.827866	0.41008
XLOC_016361	0.388234	0.643922	0.456949
XLOC_016372	5.46012	2.6143	2.19605
XLOC_016385	0	0	0.909892
XLOC_016392	0.994801	0	0
XLOC_016408	0.541033	1.37638	5.1024e-06
XLOC_016443	0.795459	3.41712	0.302547
XLOC_016446	2.45878	1.45151	0.59139
XLOC_016450	27.7497	14.8186	8.74727
XLOC_016460	7.61005	2.58542	0.135841
XLOC_016467	0.633487	0.920157	0.371744
XLOC_016515	0.369228	0.516393	0.681256
XLOC_016522	2.30108	3.66726	0.998445
XLOC_016540	0	0.508377	0.120957
XLOC_016551	25.2143	6.32453	0.0939132
XLOC_016557	2.31077	2.38073	0.646039
XLOC_016581	1.23498	0	0
XLOC_016622	31.0738	25.217	51.143
XLOC_016638	0.504953	1.07431	0.414325
XLOC_016684	30.8663	23.5214	8.866
XLOC_016705	2.22655	2.66227	2.41461
XLOC_016710	8.49502	9.07675	3.68108
XLOC_016718	0.622898	0.152555	0.328522
XLOC_016723	2.04352	1.86576	0.709989
XLOC_016739	3.8506	0.311253	0.1804
XLOC_016750	1.75559	0	0.0108482
XLOC_016753	9.10489	6.15196	4.50631
XLOC_016754	0	3.31038	2.26264
XLOC_016766	2.27269	1.43093	0
XLOC_016768	7.67707	9.43442	4.66993
XLOC_016781	3.32405	2.14917	0.862758
XLOC_016782	0	0.0984707	1.19779
XLOC_016783	12.7068	21.4946	13.5599
XLOC_016789	1.50771	1.67083	1.02954
XLOC_016810	0.692082	0.0566591	0.114199
XLOC_016817	12.684	7.48569	5.49336
XLOC_016823	6.53201	11.5912	1.35806
XLOC_016824	0	0	0.572952
XLOC_016826	0.302619	0.680661	1.21782
XLOC_016831	42.6677	42.4108	16.8616
XLOC_016833	0	0	0.601306
XLOC_016864	1.9095	2.71635	2.54145
XLOC_016865	0	1.45931	1.04941
XLOC_016884	12.435	9.67776	5.91211
XLOC_016906	0.597492	0.197126	0.157511
XLOC_016918	0.163955	1.10435	0.281108
XLOC_016920	4.35368	1.39688	1.07339
XLOC_016926	0.257933	1.11905	0.161366
XLOC_016931	2.36114	0.971358	0.863315
XLOC_016935	1.12608	0	0.0428289
XLOC_016940	1.30973	1.06729	0
XLOC_016967	5.03739	3.98333	2.82156
XLOC_016981	0.922204	0.459029	1.52789
XLOC_016985	1.61723	1.38886	2.65706
XLOC_017012	1.44606	2.51404	0.212617
XLOC_017013	3.69237	3.11608	1.60513
XLOC_017018	0.302976	1.3755	0.592521
XLOC_017021	6.66893	1.12424	1.59927
XLOC_017028	0.458104	1.09035	0.462624
XLOC_017051	5.24799	4.68637	1.9511
XLOC_017053	28.7417	4.37347	5.92724
XLOC_017059	27.6143	10.534	12.7825
XLOC_017063	0	0	1.00204
XLOC_017067	8.80821	0.800692	0.633016
XLOC_017072	4.17181	10.2981	3.88459
XLOC_017102	1.70269	3.86486	6.90408
XLOC_017108	0	0.262715	0.731785
XLOC_017130	2.3991	1.41429	1.2725
XLOC_017141	0	0	6.64677
XLOC_017143	27.9438	5.23885	0.384383
XLOC_017172	4.14502	1.67135	1.24858
XLOC_017175	18.5809	2.11912	0
XLOC_017193	3.93451	3.32266	1.63073
XLOC_017195	17.1356	8.07779	5.60933
XLOC_017202	1.28066	2.04991	0.467879
XLOC_017222	3.31636	4.15903	2.16194
XLOC_017232	4.24364	4.3741	4.19974
XLOC_017236	4.56482	0	0
XLOC_017245	0.0964448	0.578208	0.0483785
XLOC_017286	0.536428	1.4222	0.39681
XLOC_017311	5.39379	8.31009	11.5394
XLOC_017319	45.8749	63.7579	1.44897
XLOC_017360	0.665505	0	0
XLOC_017411	1.43408	0	0
XLOC_017443	10.2155	0.646387	1.94989
XLOC_017476	3.61245	2.82184	1.43286
XLOC_017481	0.903872	1.50103	0.422781
XLOC_017520	2.84439	0	0
XLOC_017521	2.91428	0.86101	0.420104
XLOC_017530	2.6111	1.13848	6.29528
XLOC_017538	0.502397	0.304654	0.396677
XLOC_017539	2.22889	2.02261	1.65047
XLOC_017552	14.9462	0.77713	3.37702
XLOC_017569	11.0735	5.13113	4.93696
XLOC_017583	6.42047	2.51398	1.41528
XLOC_017619	0.493084	0.154851	25.6356
XLOC_017625	0	0	2.13588
XLOC_017676	149.898	122.363	172.21
XLOC_017684	0.501441	0.115948	0.165571
XLOC_017719	1.02174	0.72683	5.19879
XLOC_017725	3.13279	0.867905	0.477289
XLOC_017731	1.95842	2.75279	2.85589
XLOC_017732	8.41568	1.86855	0.799857
XLOC_017742	32.6545	13.9398	4.49127
XLOC_017759	21.6918	0.0537617	0.164658
XLOC_017785	5.24443	2.77587	7.51549
XLOC_017786	1.37288	0.409892	0.245477
XLOC_017787	13.773	0.477315	0
XLOC_017811	0	2.25431	2.29021
XLOC_017902	0.316411	0.344345	3.93637
XLOC_017903	1.35092	0.921912	3.18034
XLOC_017904	0	0	3.58746
XLOC_017905	0	1.18519	8.09662
XLOC_017946	25.2456	0	0
XLOC_017986	0	1.76537	0.403527
XLOC_017987	1.20137	2.28298	0.0432699
XLOC_017988	3.68284	5.33861	0.0509014
XLOC_017994	0.94713	0.0594839	0.094417
XLOC_017995	0.850929	0.476025	0.145588
XLOC_018003	1.77652	1.62049	1.02262
XLOC_018061	15.4401	1.58777	0
XLOC_018077	0.524641	0.224744	1.42179
XLOC_018105	0	0.877195	0
XLOC_018150	11.2634	5.98887	1.13253
XLOC_018171	11.3812	9.064	5.45016
XLOC_018183	1.67349	0	0.460232
XLOC_018278	2.48843	0	0
XLOC_018319	0	0	1.16267
XLOC_018410	0	0.242368	2.03884
XLOC_018444	0.402575	3.17733	1.99701
XLOC_018563	1.64311	0.403412	0
XLOC_018642	0.308422	2.02602	1.0503
XLOC_018643	44.6086	112.615	76.8528
XLOC_018644	2.97919	2.79661	2.02259
XLOC_018693	0.69137	0.6221	0.52546
XLOC_018710	0.353268	0.49802	0.907529
XLOC_018734	0.324985	0.551071	0.0308455
XLOC_018746	3.25299	1.49365	2.74128
XLOC_018766	0	0.668432	0
XLOC_018795	0.769371	0.205231	0
XLOC_018803	58.7073	21.7591	11.9165
XLOC_018822	3.29163	2.32743	0
XLOC_018897	1.57241	11.1128	0.0294966
XLOC_018908	3.03632	1.72457	2.51398
XLOC_018928	1.08346	0.00249658	0
XLOC_018994	17.9206	29.2373	0.213124
XLOC_019027	0	0	8.30614
XLOC_019045	0	0	4.76256
XLOC_019058	0	0.582493	0
XLOC_019077	830.648	2114.16	4302.71
XLOC_019090	3.35715	0.726201	2.97656
XLOC_019140	0	0.0272585	4.44532
XLOC_019153	0.662313	331.891	0
XLOC_019175	0	5.1926	1.96121
XLOC_019319	2.10553	3.37512	28.5234
XLOC_019325	0.746478	0	0.481807
XLOC_019334	1.02649	0	0
XLOC_019354	995.803	38.8557	0.487614
XLOC_019389	4.29658	4.13515	3.45127
XLOC_019394	0.123073	3.15289	3.3047
XLOC_019452	11.1236	7.64342	0
XLOC_019465	6.6094	2.94836	1.82188
XLOC_019545	0	0.17301	2.311
XLOC_019557	1.61384	0	3.02067
XLOC_019576	8.41073	1.8712	0.709877
XLOC_019621	0	3.55867	2.48414
XLOC_019656	0.525824	0.887355	0.363012
XLOC_019659	9.0793	7.15309	7.8281
XLOC_019694	4.58145	0.181208	0.442683
XLOC_019695	1.16312	0.895068	2.30693
XLOC_019724	1.90404	0.886198	5.37026
XLOC_019740	4.44737	1.32891	0.768568
XLOC_019786	293.102	42.785	18.089
XLOC_019854	0	2.70533	0.972552
XLOC_019869	1.16403	1.40606	1.58953
XLOC_019907	4.78686	5.56222	5.05583
XLOC_019948	0	0.23043	1.87627
XLOC_019972	0.656188	0.273169	0
XLOC_019983	2.47682	8.18876	0.036434
XLOC_019985	3.95467	1.42925	1.0303
XLOC_019986	0.92875	0.14994	0.323258
XLOC_020040	5.20496	2.01413	0.293713
XLOC_020064	3.62727	8.60515	28.3809
XLOC_020065	5.39295	1.3601	0.499167
XLOC_020074	2.65352	3.15807	9.19269
XLOC_020083	0.668129	0.0673221	0.0261266
XLOC_020128	3.32359	2.27808	1.34159
XLOC_020156	3.20502	3.63552	2.07095
XLOC_020162	18.0694	56.4399	21.5551
XLOC_020178	15.1355	19.9561	14.2284
XLOC_020183	0.131495	1.77103	0.0640156
XLOC_020196	2.3402	5.70813	6.18017
XLOC_020240	2.80504	5.09321	4.92061
XLOC_020253	0.539519	0.0958311	0.413066
XLOC_020297	5.12545	2.26617	1.41464
XLOC_020303	7.51068	5.06309	1.80291
XLOC_020322	2.81935	3.87769	10.2845
XLOC_020333	5.1893	7.05639	1.93205
XLOC_020340	3.38188	0.940847	1.85797
XLOC_020341	56.3419	13.1801	4.08929
XLOC_020355	0.933404	0.51066	1.04767
XLOC_020356	0	0	0.799536
XLOC_020357	10.4447	5.97031	3.07487
XLOC_020377	0	0.277597	0.879565
XLOC_020378	4.38787	0.0882593	0
XLOC_020398	0	0	0.528607
XLOC_020413	1.10859	1.09304	1.58249
XLOC_020417	1.36303	0.22494	0.279486
XLOC_020434	0.562818	0.368182	0.264066
XLOC_020437	9.29628	69.1347	5.99101
XLOC_020443	5.35223	1.26725	0.0929306
XLOC_020458	0.0191116	0.047467	0.652494
XLOC_020463	0.328298	21.6293	0
XLOC_020481	32.0192	20.7553	11.1346
XLOC_020504	3.94217	4.71163	1.98413
XLOC_020505	1.00697	2.19752	4.75607
XLOC_020512	0.830872	0.303082	0
XLOC_020521	0.352709	0.839226	0.694578
XLOC_020525	0	0.955568	0.108579
XLOC_020526	0	0	0.540753
XLOC_020527	1.82504	3.49556	6.96477
XLOC_020532	3.31312	1.25489	0.44805
XLOC_020569	0.0877485	0.154787	0.914862
XLOC_020585	1.16483	0	0
XLOC_020590	0.609711	0.879049	0.309936
XLOC_020599	2.99122	2.08172	5.335
XLOC_020603	22.0619	14.3716	51.4548
XLOC_020604	7.64686	14.0601	5.94555
XLOC_020606	0.186598	1.01538	0.368171
XLOC_020624	15.0245	7.25267	3.73588
XLOC_020634	19.1797	11.9446	4.23947
XLOC_020635	0.505647	0.304345	0.414204
XLOC_020638	8.23867	2.111	2.33229
XLOC_020645	8.07176	19.5822	15.1078
XLOC_020671	0.684437	0.590317	0.0798443
XLOC_020694	2.34478	0.25849	0
XLOC_020722	52.1511	19.0242	4.42173
XLOC_020737	0	0	0.96454
XLOC_020743	3.69635	0.658479	0
XLOC_020754	31.7636	24.2361	10.2848
XLOC_020758	3.6488	1.23056	1.12444
XLOC_020773	0	0	0.754878
XLOC_020785	1.93945	0	0
XLOC_020790	1.63623	0.937486	0.0852492
XLOC_020791	110.246	145.065	38.85
XLOC_020800	1.88678	0.52686	0.144477
XLOC_020813	8.16098	5.06282	10.7144
XLOC_020861	1.32855	0.518936	0.480019
XLOC_020877	13.5508	4.89146	4.22728
XLOC_020888	4.61877	6.89508	1.84722
XLOC_020889	88.9562	20.3124	3.18391
XLOC_020891	6.81246	5.03438	1.69379
XLOC_020962	3.20991	3.22717	3.23675
XLOC_020987	2.33419	1.90298	0.214734
XLOC_020992	13.581	7.95007	6.99238
XLOC_021007	0.388173	1.23633	5.76824
XLOC_021017	9.98184	16.3224	3.43611
XLOC_021045	0	0	4.16291
XLOC_021061	1.97062	1.02059	0.714061
XLOC_021117	3.55344	3.70269	0.404282
XLOC_021138	0.240058	1.28036	6.67013
XLOC_021146	5.88038	7.04862	6.38582
XLOC_021160	3.1371	2.47059	1.3549
XLOC_021186	13.0533	14.6553	21.3592
XLOC_021198	106.129	10.7159	0.414994
XLOC_021200	1.07348	0.520309	0.795344
XLOC_021202	0.347472	0.111543	0.852575
XLOC_021301	10.2036	7.05105	3.36792
XLOC_021339	23.3751	31.5367	33.4512
XLOC_021344	1.68663	0.809427	1.6484
XLOC_021362	0	0.0905244	3.72105
XLOC_021372	3.05857	4.05319	1.16266
XLOC_021385	5.9464	10.757	3.12676
XLOC_021401	4.40128	2.97013	0.557525
XLOC_021409	54.3758	11.533	5.68129
XLOC_021413	210.946	214.54	132.562
XLOC_021414	41.9375	60.138	49.8276
XLOC_021421	0	0	0.599721
XLOC_021444	2.014	2.39672	0.965837
XLOC_021449	0.506004	0	0
XLOC_021479	5.28065	14.4586	2.26626
XLOC_021512	23.9172	7.03203	12.7499
XLOC_021515	4.06123	3.17467	2.83256
XLOC_021517	1.95488	0.997137	0.896389
XLOC_021518	9.58195	4.75258	1.64489
XLOC_021532	0	0	2.68129
XLOC_021536	0.625036	0	13.1737
XLOC_021564	0	0.0860091	3.68862
XLOC_021619	33.3686	11.4469	2.96261
XLOC_021625	0.638739	2.31923	0
XLOC_021626	0.547014	0.768197	0.0102364
XLOC_021643	0.648552	0.5303	0.239021
XLOC_021715	2.18045	0.0181098	0
XLOC_021753	0	0.276608	7.24381
XLOC_021777	0.819256	1.95389	1.0739
XLOC_021825	0	0	3.09921
XLOC_021841	5.27585	6.85595	5.47218
XLOC_021847	3.04596	1.76549	0.072702
XLOC_022029	2.01018	1.38034	0.682882
XLOC_022059	6.63082	6.39691	3.4494
XLOC_022060	2.79074	2.58727	1.54265
XLOC_022076	1.36009	1.46514	0.418458
XLOC_022089	0.0363699	0.29023	1.56127
XLOC_022164	3.19209	2.1199	2.64168
XLOC_022204	3.11158	3.11507	5.29427
XLOC_022226	1.29969	6.29256	0.172717
XLOC_022238	3.28918	2.61515	0.155186
XLOC_022247	1.94014	0	0
XLOC_022256	74.4289	75.2158	36.3133
XLOC_022266	9.53565	0.688037	0
XLOC_022277	4.71857	2.64558	0
XLOC_022309	7.0934	7.86182	3.45973
XLOC_022334	1.16609	2.59073	2.27357
XLOC_022341	0.595479	1.73867	0.261697
XLOC_022359	1.45392	3.3136	2.49732
XLOC_022363	2.21352	0.908131	0.964619
XLOC_022367	0.566199	0	0
XLOC_022372	5.99209	0.0906837	0
XLOC_022395	0.673673	0.714165	0
XLOC_022424	0.200502	0.420292	0.575449
XLOC_022425	0	0.765697	0.264087
XLOC_022436	1.46167	0.970989	0.905599
XLOC_022443	0.667203	0.512113	0
XLOC_022493	10.0136	4.43585	6.02647
XLOC_022548	17.1481	54.5787	69.7795
XLOC_022618	0	0.152986	0.929572
XLOC_022637	34.0723	215.094	5107.45
XLOC_022644	976.745	1021.46	8.00257
XLOC_022678	0.971254	0.523175	0.122926
XLOC_022691	1.86516	1.35213	1.16498
XLOC_022767	13.1273	12.9128	0.822955
XLOC_022777	16.5547	25.1097	0.317875
XLOC_022798	0.269509	0.298188	0.904065
XLOC_022845	3.29821	1.27769	3.25795
XLOC_022872	0	1.20728	0
XLOC_022878	1.19912	0	0.0709847
XLOC_022880	2.86254	0.75767	0.0923152
XLOC_022883	25.4036	0	0
XLOC_022896	15.2733	19.6302	34.4606
XLOC_022903	0.496802	1.70804	0
XLOC_022904	2.2413	3.68689	0
XLOC_022915	4.28471	0.918834	0.184554
XLOC_022919	0.156074	0.0886702	1.64432
XLOC_022924	0.953979	0.306189	0.0365365
XLOC_022925	1.14779	0	1.18969
XLOC_022930	1.15537	2.25819	0.784623
XLOC_022934	1.53719	1.53329	0.79754
XLOC_022951	0.0268069	0.785492	0
XLOC_022954	2.69198	2.27123	2.14415
XLOC_022959	0.54926	0.575644	0.136253
XLOC_022960	1.78291	1.00535	8.49271
XLOC_022963	1.84047	17.7649	0.38631
XLOC_022965	2.56116	0	0
XLOC_022977	1.2208	0.0658931	0.0325913
XLOC_022979	0.721989	1.67627	5.05077
XLOC_022984	3.02316	3.51927	3.23854
XLOC_022985	0	0	2.20668
XLOC_022986	0	0	0.930244
XLOC_022989	0.604827	0	2.30368
XLOC_022990	11.6428	10.4765	6.83187
XLOC_022991	33.5631	7.75926	6.28367
XLOC_022992	7.45245	12.4479	57.8121
XLOC_022993	0.624163	0.829638	1.75837
XLOC_022994	3.07055	1.99111	1.38408
XLOC_023001	4.83616	3.84178	3.06328
XLOC_023005	20.6298	26.4358	38.9097
XLOC_023008	0.514891	0.317591	0.356475
XLOC_023010	0.972971	0.454564	0.492549
XLOC_023012	6.18379	13.9937	111.308
XLOC_023013	0.91483	0	0
XLOC_023017	0.467663	1.95763	0.838906
XLOC_023019	0.591203	0	0.778418
XLOC_023024	1.36565	0	0
XLOC_023029	168.554	289.905	440.068
XLOC_023030	1.65878	1.75572	0.698604
XLOC_023040	1.67138	1.89337	1.69816
XLOC_023044	0.662175	0	0.436416
XLOC_023046	2.72339	2.44158	2.33946
XLOC_023049	1.63312	2.53005	3.06577
XLOC_023051	0.634764	1.07197	1.27848
XLOC_023052	0.369099	0.548805	0.53646
XLOC_023056	0	5.23691	4.08724
XLOC_023062	2.07937	1.19978	0.0568374
XLOC_023069	3.88779	1.90145	4.46592
XLOC_023072	0	0.968503	0
XLOC_023073	1.04181	0.0495368	0
XLOC_023074	0.254283	0.380275	0.620436
XLOC_023075	3.1644	2.66694	3.93356
XLOC_023077	2.07474	0.156166	0.75977
XLOC_023080	5.98156	6.04599	9.84145
XLOC_023081	0	1.34905	0
XLOC_023083	0.76468	0.830261	0.315939
XLOC_023087	0.344656	0	1.94639
XLOC_023091	3.02007	5.76691	2.06903
XLOC_023092	0.730536	1.03785	0.905306
XLOC_023094	0	0.371841	1.12882
XLOC_023095	1.90211	3.87166	5.38172
XLOC_023099	0	0	2.05166
XLOC_023104	0.729566	1.76271	0
XLOC_023105	6.02343	8.85083	18.6348
XLOC_023108	0	0	3.35495
XLOC_023112	0.259037	0.307173	1.26002
XLOC_023116	0.505097	0.137903	0
XLOC_023117	1.18326	0.985454	0
XLOC_023119	2.00368	0.918703	0.321626
XLOC_023120	0.65734	0	0
XLOC_023122	1.43792	0.311575	0
XLOC_023126	0.304374	1.01981	0.284821
XLOC_023127	2.65002	1.5045	1.36578
XLOC_023128	0	0	2.8348
XLOC_023129	0.587677	0.829692	1.3108
XLOC_023130	0.743928	1.11042	0.276397
XLOC_023139	1.13369	0.382941	1.84517
XLOC_023142	0.802231	1.16538	1.46105
XLOC_023143	4.77689	0.964843	1.20497
XLOC_023144	13.8367	28.8822	10.2755
XLOC_023163	0.634613	0	0
XLOC_023164	2.10855	2.84682	3.75262
XLOC_023165	2.27513	1.24195	0
XLOC_023166	1.58494	1.14175	1.23268
XLOC_023171	0.658857	0	0
XLOC_023175	1.6315	0.621902	0.215158
XLOC_023178	0.677391	1.60399	2.83969
XLOC_023179	0.948432	1.31749	0.32793
XLOC_023180	1.17797	0	0.833
XLOC_023183	0.0816147	0.528322	1.24348
XLOC_023185	1.14509	0	0.324463
XLOC_023186	0.519623	0.451309	0.280836
XLOC_023188	1.10108	0	1.38376
XLOC_023190	0.60782	0.261466	0.451133
XLOC_023200	2.02087	4.78135	4.68907
XLOC_023201	1.36796	0.246322	0
XLOC_023208	0	0	1.63697
XLOC_023213	34.1991	7.30204	4.67575
XLOC_023216	1.91709	0	0.572121
XLOC_023219	1.00459	0.608481	0.406083
XLOC_023221	1.78478	0.235503	0.0657686
XLOC_023222	4.24158	5.88972	1.90409
XLOC_023227	0.481486	0	0.54423
XLOC_023231	4.53714	17.742	12.7652
XLOC_023232	0.645923	0.618145	2.23106
XLOC_023233	0.824494	0	0
XLOC_023237	0	3.16906	0
XLOC_023245	3.67155	1.79612	8.62506
XLOC_023253	2.74327	0.436886	0.192479
XLOC_023257	0	3.43024	68.1247
XLOC_023262	0.716893	0.0622807	0.486983
XLOC_023266	21.4879	15.7445	0.87759
XLOC_023267	2.4048	5.5448	4.66348
XLOC_023268	5.86918	0.665808	0.210535
XLOC_023270	0.483201	0.602385	0.159229
XLOC_023274	0	2.75826	0
XLOC_023275	0.118366	0.788911	0.129876
XLOC_023276	1.34494	3.63016	1.23834
XLOC_023277	1.5167	3.43336	0.709633
XLOC_023280	1.09886	11.9196	5.30595
XLOC_023281	2.26121	0	0
XLOC_023282	0.480023	1.12839	0
XLOC_023283	1.0414	6.92871	1.12568
XLOC_023287	0	2.23044	0
XLOC_023291	0.52807	0.620664	0
XLOC_023299	0.330228	0.750971	1.04288
XLOC_023301	1.28117	0.150673	1.0821
XLOC_023318	0	0.398638	0.827088
XLOC_023322	2.90805	5.89187	14.9231
XLOC_023325	2.06364	0.656882	0
XLOC_023326	1.33589	1.74991	2.25409
XLOC_023335	3.99861	0.632543	1.18713
XLOC_023336	1.55809	2.12173	1.6808
XLOC_023337	0	0.916674	1.5374
XLOC_023338	2.12889	0	0
XLOC_023339	0.790723	0.281714	0
XLOC_023341	0.923036	0.605912	1.74003
XLOC_023344	0.493065	0.269387	21.2394
XLOC_023354	0.324615	0.774273	0.344881
XLOC_023355	0.719361	0.846436	0.948211
XLOC_023359	0.229688	15.2286	101.564
XLOC_023364	0.946654	0	1.51126
XLOC_023367	0.752878	0.494432	0.674955
XLOC_023368	0.395839	1.64834	0
XLOC_023369	1.21155	1.32083	0.282491
XLOC_023370	0.652571	0.708595	0
XLOC_023373	0	0	0.97343
XLOC_023374	1.36961	0.426574	0
XLOC_023375	0.80969	2.09319	0.779557
XLOC_023376	1.69774	2.57464	0.481519
XLOC_023380	4.24311	5.95229	6.46961
XLOC_023381	0	0	0.620008
XLOC_023382	1.29485	2.71002	15.9402
XLOC_023386	0.230172	0.798206	0.631715
XLOC_023387	1.39093	9.46927	17.2904
XLOC_023389	5.29332	2.10707	2.34383
XLOC_023396	0.147921	0.982762	0.0929487
XLOC_023400	0.954728	1.44359	1.57367
XLOC_023404	3.5771	4.06084	4.0609
XLOC_023406	0.619854	0.741415	0.793345
XLOC_023414	8.25637	8.99304	1.37598
XLOC_023415	17.2893	8.38971	18.5651
XLOC_023416	0	1.18168	0
XLOC_023420	0.881845	2.43186	2.23541
XLOC_023422	0	0.21658	0.572414
XLOC_023423	0.760049	0.165102	0
XLOC_023425	0	0	1.05976
XLOC_023429	1.88471	1.72852	0.671147
XLOC_023436	1.39345	0	31.3456
XLOC_023437	0	3.30409	4.11174
XLOC_023455	7.60152	11.7835	7.08333
XLOC_023457	1.12935	0	0
XLOC_023461	0.733372	0.0483323	0
XLOC_023462	2.51696	5.03156	59.7036
XLOC_023463	1.45447	0.966472	0.453343
XLOC_023464	0.613076	0.155052	0
XLOC_023466	0.203408	1.19075	0.491717
XLOC_023473	0.546964	1.07608	0.35391
XLOC_023474	2.58447	2.92026	0.51192
XLOC_023477	23.7201	14.8419	24.5405
XLOC_023482	0	7.92506	0
XLOC_023483	13.104	544.194	0.382079
XLOC_023484	1.24681	50.7758	0
XLOC_023528	0	0	1.28267
XLOC_023531	0.127632	0.175187	81.1656
XLOC_023602	0.948302	0.396885	0.256317
XLOC_023615	4.64601	3.11472	3.31978
XLOC_023668	4.55501	0.603991	0.7379
XLOC_023687	3.41162	0.221341	0.0641703
XLOC_023700	0.216976	0.561355	0.0980277
XLOC_023776	1358.05	1091.52	844.751
XLOC_023824	0	0.621352	0.976962
XLOC_023833	2.00091	0.122831	0
XLOC_023837	4.01059	4.74384	83.4174
XLOC_023841	0	1.54346	1.05283
XLOC_023895	32.4703	27.6036	13.4016
XLOC_023906	1.48571	1.41714	6.14234
XLOC_023940	1.05538	3.93526	7.2367
XLOC_023994	3.09893	0	0
XLOC_023995	1.72863	0	0
XLOC_024039	1.83211	0	0.085214
XLOC_024063	1.92266	0	0
XLOC_024066	3.64068	10.362	5.09713
XLOC_024121	0	0	2.79268
XLOC_024151	0.0538864	4.32614	0.440644
XLOC_024155	0.936336	0.12958	0.185016
XLOC_024159	2.26677	0.927607	0
XLOC_024190	0	0.828018	0
XLOC_024220	6.69492	3.72692	0.158905
XLOC_024241	0.383579	0.503844	0
XLOC_024251	0.734931	0	0.281305
XLOC_024266	4.5494	5.22243	0.217433
XLOC_024274	1.76276	2.16915	0.336732
XLOC_024279	1.02112	1.74055	0.533549
XLOC_024299	1.07338	1.55552	0.642248
XLOC_024304	8.26268	7.5073	4.21609
XLOC_024312	1.22825	1.90309	4.1817
XLOC_024315	43.2316	33.0484	23.4964
XLOC_024324	10.048	11.3151	1.99037
XLOC_024329	0.871812	3.03701	0.37538
XLOC_024330	1.00016	0.574444	0.803259
XLOC_024336	0	0	1.25352
XLOC_024342	5.47319	13.7843	1.83526
XLOC_024348	0	0	1.55608
XLOC_024349	10.6777	4.7876	3.70814
XLOC_024362	1.03069	0.444939	0.134289
XLOC_024364	17.8949	2.15493	9.18527
XLOC_024365	35.9772	36.1885	36.2125
XLOC_024367	0.906706	0.20956	0.164352
XLOC_024370	2.98609	0.418598	1.59805
XLOC_024383	0	0	0.886634
XLOC_024388	2.2471	8.21534	9.80564
XLOC_024393	6.12144	8.51378	3.82243
XLOC_024404	3.04424	4.23591	3.73475
XLOC_024412	0.536592	0.409136	0.235441
XLOC_024413	13.4514	13.581	4.09991
XLOC_024418	12.7563	5.02786	6.69928
XLOC_024421	1.71295	0.917373	1.87455
XLOC_024427	2.01065	1.45516	1.23375
XLOC_024428	7.78061	7.87025	9.38683
XLOC_024435	0	0.804423	0
XLOC_024443	1.0738	1.16242	0.670762
XLOC_024447	5.90153	4.60986	1.86805
XLOC_024448	2.12644	2.40376	1.24258
XLOC_024451	0	0.206531	1.19269
XLOC_024453	5.78031	4.55363	1.19247
XLOC_024455	0.991442	3.1462	0.0533559
XLOC_024461	2.31485	1.49325	1.31976
XLOC_024464	10.1719	1.94642	0
XLOC_024469	5.06534	4.90036	2.49749
XLOC_024470	14.3294	11.2614	5.61483
XLOC_024497	3.9884	7.55571	6.33607
XLOC_024499	1.70402	2.58601	0.958878
XLOC_024510	0.804859	0.881787	0.201017
XLOC_024513	3.42852	0	0.16029
XLOC_024517	0	0	3.25957
XLOC_024518	1.92978	0.081253	0.233069
XLOC_024519	2.41949	2.3276	1.29743
XLOC_024525	0.948711	1.9853	1.44983
XLOC_024530	2.05763	2.13374	1.7782
XLOC_024532	78.0459	38.6195	19.3213
XLOC_024533	0	0	1.6767
XLOC_024537	0.862733	0	0
XLOC_024545	18.1116	6.24978	2.66519
XLOC_024559	13.4937	35.8086	15.9639
XLOC_024574	2.66305	31.4446	0.543665
XLOC_024582	0.266898	0.456747	7.27112
XLOC_024585	34.6621	17.9121	14.2233
XLOC_024591	3.12638	0.384994	0.0373844
XLOC_024603	0.106129	0.699131	0.0913312
XLOC_024604	7.79167	3.86907	0.15734
XLOC_024614	0.799043	0.496511	1.62671
XLOC_024622	0.63336	0.107618	6.33326
XLOC_024629	0.29597	1.28801	0.242322
XLOC_024635	9.79106	0.304026	0.720235
XLOC_024646	0.106859	0	0.937139
XLOC_024647	0.806884	1.3045	0.304613
XLOC_024649	1.97186	1.95619	3.58377
XLOC_024664	11.1863	9.12212	6.25423
XLOC_024667	5.61095	5.00517	11.367
XLOC_024686	12.5454	3.70973	2.81687
XLOC_024693	3.77102	0	0.0498193
XLOC_024694	3.33392	2.7298	3.78196
XLOC_024723	4.87539	4.50095	2.85215
XLOC_024734	1.31487	0.08859	0.135831
XLOC_024739	15.1696	6.58237	3.89942
XLOC_024750	0.608859	1.0751	0.170299
XLOC_024772	2.41313	0.622927	1.1501
XLOC_024774	0.169916	0.0617563	3.46003
XLOC_024778	18.3056	9.07821	4.86144
XLOC_024782	0	0.139788	4.1384
XLOC_024788	8.86903	10.6614	6.1783
XLOC_024790	4.81981	2.74297	4.27504
XLOC_024796	15.957	8.72308	12.9583
XLOC_024803	7.52096	12.1427	1.87373
XLOC_024833	0	0.544159	3.12999
XLOC_024838	23.8476	4.89445	2.70743
XLOC_024843	36.7409	101.994	21.0384
XLOC_024871	0.0633259	0.732822	0.442316
XLOC_024912	16.2593	2.87082	8.29807
XLOC_024924	11.9555	2.18145	0.1165
XLOC_025010	1.03358	0	0.199248
XLOC_025015	0.711925	0.0524867	0.0367085
XLOC_025022	6.07586	6.60557	5.51153
XLOC_025041	5.87052	4.56263	4.31082
XLOC_025045	16.248	0	1.50692
XLOC_025059	51.1284	16.77	15.5881
XLOC_025079	0	0	2.02518
XLOC_025090	0	0	0.847823
XLOC_025113	17.6757	33.1738	14.9048
XLOC_025116	1.80086	4.10749	0.882041
XLOC_025118	2.54423	7.32925	2.42824
XLOC_025129	41.3096	32.5992	9.48198
XLOC_025166	0.965028	0.0892886	0.760077
XLOC_025189	127.202	141.756	221.456
XLOC_025199	20.2921	17.2033	29.6957
XLOC_025201	0.0850474	0.21617	11.7472
XLOC_025219	1.92732	1.39391	0
XLOC_025256	6.1717	8.51112	6.24961
XLOC_025258	0.580798	0.837045	0.592553
XLOC_025289	0.5729	0.0505728	1.90386e-06
XLOC_025314	0	0	0.683272
XLOC_025315	0	0	6.4641
XLOC_025331	40.7617	31.4813	8.42879
XLOC_025332	1.89547	2.6618	1.27391
XLOC_025340	0.05323	0.248901	0.853948
XLOC_025342	0.731359	0.604839	1.58854
XLOC_025372	1807.81	1016.95	264.751
XLOC_025401	6.23008	5.6065	3.45199
XLOC_025423	1.69771	4.14203	4.81363
XLOC_025441	66.4203	60.7771	20.7087
XLOC_025452	16.1465	23.7483	20.2374
XLOC_025454	0	0	1.95486
XLOC_025460	17.1311	5.58115	0
XLOC_025472	0	0	1.17844
XLOC_025529	13.8439	119	40.1825
XLOC_025536	5.73884	5.93152	9.59593
XLOC_025575	1.40612	1.87092	40.5898
XLOC_025626	0.680538	1.25463	1.08065
XLOC_025652	3.17628	6.68082	2.94772
XLOC_025687	4.54131	4.94534	0.321709
XLOC_025690	0.0669351	0.678762	1.3823
XLOC_025771	0	3.2309	0
XLOC_025806	8.02005	6.34875	6.21242
XLOC_025810	3.47967	1.94021	0.37109
XLOC_025813	20.1012	16.8171	10.6892
XLOC_025821	3.20054	0	0
XLOC_025832	0.862311	0.367113	0.0693508
XLOC_025869	11.8643	3.58933	2.17184
XLOC_025915	0.579434	0	1.07587
XLOC_025929	1.79703	1.46296	0.537477
XLOC_025940	11.4393	4.73722	0.493898
XLOC_025957	2.18659	0.134849	0.0542605
XLOC_026002	9.78751	9.82298	6.28235
XLOC_026016	0	0.861376	0
XLOC_026018	0.762136	0.477634	0.27551
XLOC_026125	0.424728	0.671621	0.299118
XLOC_026141	0.665929	0	0
XLOC_026162	2.05045	2.2133	2.06799
XLOC_026177	0.330424	1.18049	5.7051
XLOC_026258	0	0	14.3441
XLOC_026275	43.786	18.9062	7.7682
XLOC_026292	211.196	2997.71	2.44507
XLOC_026379	24.0619	43.3394	25.8731
XLOC_026385	0.94074	0.590652	2.05804
XLOC_026412	0	0.0642228	7.17985
XLOC_026510	3.91598	0	0
XLOC_026511	0.323338	0.0191096	0.701827
XLOC_026657	17.3296	34.4628	39.7369
XLOC_026661	3.45465	0	0
XLOC_026690	0	0.0679753	2.35908
XLOC_026709	1.83147	0	0
XLOC_026811	1.10995	1.82622	0.667287
XLOC_026825	1.05672	0.645239	0.697532
XLOC_026832	0.296293	1.70083	0.145436
XLOC_026834	0.626596	1.91977	2.23917
XLOC_026856	0.519965	0	0.0937448
XLOC_026882	9.91807	8.75801	9.27495
XLOC_026883	9.21813	17.496	0.31872
XLOC_026924	4.51594	0.688692	0.236826
XLOC_026932	2.22126	3.22338	2.50666
XLOC_026937	13.7648	16.4935	7.55756
[truncated: 2,035 more rows]

## Sheet: root
List of lncRNA loci expressed in grain and root tissues
	FPKM
	meristem	elong. zone	cap
XLOC_000092	0.11709	0.724302	0.036607
XLOC_000344	0.137205	0.036002	0.51038
XLOC_000399	0	0	0.711902
XLOC_000426	4.07457	2.03547	5.82535
XLOC_000427	1.58498	0.233484	1.08327
XLOC_000510	2.42741	1.53724	4.3367
XLOC_000521	2.03269	39.0468	3.15867
XLOC_000564	1.98134	0.0626182	0.250947
XLOC_000587	0.68735	0.275314	0.529234
XLOC_000638	0.73441	0.711439	3.88077
XLOC_000715	0.783156	0.172574	0.197618
XLOC_000720	0.096422	0	1.82876
XLOC_000754	0.474792	0.38141	1.39693
XLOC_000765	1.12519	1.79168	2.06097
XLOC_000798	6.50363	1.79953	7.02927
XLOC_000845	16.6663	7.64942	6.64872
XLOC_000850	0.667237	0.625902	0.474231
XLOC_000853	1.55719	0	0
XLOC_000854	1.60329	0.0319743	0.401245
XLOC_000897	0	2.396	0
XLOC_000904	2.33933	3.83436	0.629918
XLOC_000905	0.201457	1.46949	0
XLOC_000959	3.64302	2.47238	2.14385
XLOC_000993	37.9475	23.2921	16.3385
XLOC_001026	2.25219	3.23216	1.4548
XLOC_001072	0.637841	1.1294	0.877757
XLOC_001091	2.24186	3.97506	0.166366
XLOC_001098	2.25915	11.5233	15.3256
XLOC_001103	8.29343	3.47784	6.79534
XLOC_001117	12.1013	4.12665	1.98662
XLOC_001137	1.1032	0	0.154412
XLOC_001152	1.97812	0.918148	0.0700202
XLOC_001157	0.44213	0.626702	0.0651315
XLOC_001162	0.576755	0.501057	0.0363278
XLOC_001177	0.617795	2.87067	0.956641
XLOC_001182	1.64372	5.92499	2.60988
XLOC_001184	4.36117	1.80594	16.0544
XLOC_001185	1.03868	0.883468	2.71819
XLOC_001192	5.89121	3.55015	4.61474
XLOC_001194	2.7923	2.27302	2.55171
XLOC_001206	0.0100184	0.243047	13.0153
XLOC_001215	0.495082	0.575762	0.11216
XLOC_001218	2.3293	0.12228	5.5609
XLOC_001225	5.52302	4.70979	3.33489
XLOC_001230	0.711046	0.628137	0.51164
XLOC_001261	0	0	1.40761
XLOC_001281	5.03197	0.212646	1.36003
XLOC_001291	1.26561	0.155491	2.07258
XLOC_001303	0.773924	1.39749	1.60335
XLOC_001348	0.536619	0.458871	0
XLOC_001350	0.316489	0.800476	0.194094
XLOC_001377	11.3301	35.7609	0.825583
XLOC_001378	17.7012	49.6005	92.9584
XLOC_001385	0.917988	0.750481	3.06904
XLOC_001399	0.358324	0.51152	0.733691
XLOC_001482	0.452416	0	1.08468
XLOC_001483	0	1.46028	1.18397
XLOC_001486	0.170656	4.67377	1.22859
XLOC_001487	1.22614	0.964563	0.06012
XLOC_001504	0.404019	0.846764	3.00687
XLOC_001506	0.928337	1.45073	20.3324
XLOC_001519	0	1.79759	1.08684
XLOC_001521	5.22583	15.3712	7.06689
XLOC_001527	1.25443	1.86144	1.59023
XLOC_001530	0	1.52893	0
XLOC_001534	0.748432	0.115571	1.11513
XLOC_001594	9.86627	2.48485	2.85245
XLOC_001646	0.460393	0	0.797327
XLOC_001824	2.54284	0.152042	0.596446
XLOC_001831	2.50872	1.46622	2.3563
XLOC_001862	0	0.823562	0
XLOC_001884	0	0.565516	0
XLOC_001916	0.197323	0.402551	1.77495
XLOC_001918	0.904446	0.663804	0.641212
XLOC_001934	0.187413	2.1568	0.0775401
XLOC_001951	1.71981	0.102927	13.5351
XLOC_001965	2.19808	5.21484	4.42755
XLOC_001977	0	6.20508	0
XLOC_001985	4.1691	3.47005	18.7031
XLOC_002028	7.59095	4.00836	2.51714
XLOC_002085	0	1.50318	0.132488
XLOC_002107	0.735066	0.472172	0
XLOC_002116	1.65209	149.217	0.0828226
XLOC_002135	0.0299199	0.897025	0
XLOC_002181	7.64437	76.5389	12.4312
XLOC_002195	0.502215	1.79394	0.573818
XLOC_002200	0.68326	0.403034	1.10006
XLOC_002238	0	0.573952	0
XLOC_002288	2.48761	3.33465	3.34324
XLOC_002350	19.2601	1.61411	4.85671
XLOC_002417	0	4.52744	0
XLOC_002419	4.60226	2.38107	5.27711
XLOC_002495	0	0.767664	0
XLOC_002512	1.39619	0	0.221852
XLOC_002513	0.767596	0.104468	0
XLOC_002535	10.8506	11.2677	24.7861
XLOC_002582	30.4661	22.041	22.098
XLOC_002773	0	0.728153	0
XLOC_002828	0.591132	1.07838	0.220033
XLOC_002873	0.530806	0	0
XLOC_002940	0	0	1.35974
XLOC_003058	6.13127	5.08321	5.50245
XLOC_003064	6.35632	9.61929	4.86549
XLOC_003100	4.79469	0.207191	0
XLOC_003163	173.434	35.1946	381.378
XLOC_003194	3.59466	11.7317	1.17553
XLOC_003258	4.08208	0.113704	2.1302
XLOC_003281	1.38517	0.635325	0.954597
XLOC_003300	1.67349	2.8738	8.02111
XLOC_003306	0.495628	0.682449	0.614623
XLOC_003312	2.03438	0.71221	3.7939
XLOC_003326	1.30023	0.69514	0.771318
XLOC_003408	1.3944	2.28921	3.89134
XLOC_003409	4.61558	4.5085	18.7736
XLOC_003417	0.834124	0.560677	0
XLOC_003442	1.2999	0.129428	0.29407
XLOC_003522	1.36053	1.44012	1.3059
XLOC_003540	0.787689	0.0646812	0.55061
XLOC_003555	0.555208	0	0
XLOC_003556	0.418995	3.54802	31.4263
XLOC_003589	0	0.747783	0
XLOC_003641	0	0	1.06491
XLOC_003648	0.224172	1.62634	0.078334
XLOC_003669	54.4504	37.1401	26.7563
XLOC_003689	6.97003	2.83373	4.87021
XLOC_003692	0.573803	0.690161	0.777203
XLOC_003738	3.0521	2.41855	2.42429
XLOC_003760	1.15546	2.14553	5.91221
XLOC_003763	2.93375	3.98807	0.838622
XLOC_003785	2.39333	1.51641	1.03247
XLOC_003821	0.899212	0.277749	2.39552
XLOC_003900	4.47739	5.25846	2.78796
XLOC_003946	0.420934	0.553485	0.489861
XLOC_003959	0.719442	0.403205	1.96947
XLOC_004002	7.61751	7.21322	33.416
XLOC_004007	0	0.665781	0.176643
XLOC_004014	1.30161	0.632158	0.626281
XLOC_004026	12.9271	3.07211	2.91803
XLOC_004035	0.268772	0.0615887	1.60848
XLOC_004052	0.883471	0.770605	0.520131
XLOC_004076	0.758507	0.64052	0.0699109
XLOC_004085	0.611125	0	0.493242
XLOC_004087	1.00597	0.0738614	0
XLOC_004091	4.4602	1.88513	2.31637
XLOC_004102	4.81067	11.7119	5.14092
XLOC_004103	0.647663	0	0.140667
XLOC_004114	1.81738	3.83485	3.1313
XLOC_004120	4.8949	8.9592	4.32214
XLOC_004123	0.463308	0	0.603034
XLOC_004145	1.05777	0.201661	0.138951
XLOC_004148	0.0345982	0.656084	0.325516
XLOC_004160	19.3661	14.7111	28.3179
XLOC_004161	1.11599	0.201649	0.411534
XLOC_004162	5.90149	3.61617	8.85556
XLOC_004190	26.4461	11.9933	17.5033
XLOC_004228	0.517366	1.85536	0.257603
XLOC_004242	0.221533	1.1521	0.693873
XLOC_004254	4.80064	1.31169	3.21749
XLOC_004286	1.2975	0.459877	0
XLOC_004296	0	0	0.584531
XLOC_004299	5.84426	3.47472	4.10407
XLOC_004316	0.890118	1.12561	0.295497
XLOC_004317	1.33969	0.424794	0.341605
XLOC_004319	1.68028	0.570453	0.853267
XLOC_004342	4.66566	0.887752	2.58156
XLOC_004355	1.13009	0.159323	0.0806737
XLOC_004391	0.59556	0.527079	1.08161
XLOC_004443	18.3166	19.0025	15.088
XLOC_004450	2.61749	1.76012	3.26641
XLOC_004485	1.53452	1.25815	3.26745
XLOC_004619	0.969088	1.99874	1.00837
XLOC_004690	2.62927	2.5005	1.79723
XLOC_004760	1.75062	0.406538	2.14187
XLOC_004770	4.12966	5.68261	4.77386
XLOC_004782	0.626616	1.57124	0.24565
XLOC_004835	0.778403	0.0951492	0.309734
XLOC_004865	2.94924	10.2967	7.68735
XLOC_004916	1.2092	4.0956	7
XLOC_004964	6.82323	21.5778	4.41447
XLOC_004980	7.87094	6.76767	6.58605
XLOC_005003	0	3.55108	0
XLOC_005042	0	0	2.14787
XLOC_005061	8.50082	0.515481	5.30711
XLOC_005117	0	1.02241	0
XLOC_005124	2.59069	66.0821	8.34201
XLOC_005161	0.579488	0.492675	0.722084
XLOC_005177	0.0883152	0.794417	0.314992
XLOC_005181	2.81744	18.9678	10.6481
XLOC_005221	0.229048	0.853609	14.2547
XLOC_005293	29.0831	31.0436	10.8292
XLOC_005303	0.573395	0	0
XLOC_005376	5.94397	9.24091	2.93714
XLOC_005478	0.389119	0.15654	0.565487
XLOC_005536	156.156	70.3093	1667.09
XLOC_005559	2.69329	2.20541	4.81419
XLOC_005651	1.54478	1.90815	4.611
XLOC_005656	0.194489	0.332324	2.44447
XLOC_005668	59.1925	4.32498	34.1223
XLOC_005730	0.541852	0.438931	0.0270734
XLOC_005805	1.33034	0.22137	1.14673
XLOC_005865	0	0.868623	0
XLOC_005873	2.81235	8.8346	4.88888
XLOC_005882	0.874713	0	0
XLOC_005947	0.966925	0.0135909	0.348294
XLOC_005976	0	0	0.994943
XLOC_006006	0.863816	1.45695	0.249589
XLOC_006048	2.4174	0.0389499	0.0937315
XLOC_006130	6.44585	2.86179	3.21606
XLOC_006140	0	0.0252591	0.51779
XLOC_006158	2.1884	6.52333	3.42104
XLOC_006168	1.13132	0.185212	0
XLOC_006170	5.3241	0	1.96465
XLOC_006173	1.27918	0.457394	0.959656
XLOC_006210	0.553346	0.0493829	0.124185
XLOC_006212	3.12937	0.83446	0.139286
XLOC_006213	0	0	3.5181
XLOC_006217	0	0	2.38545
XLOC_006219	0.149556	1.92909	1.41152
XLOC_006220	3.50964	0	0
XLOC_006223	0.507605	0.582781	0.38384
XLOC_006224	0.613461	1.15634	0
XLOC_006228	0.18431	0.553526	0
XLOC_006236	3.61066	9.36755	3.35959
XLOC_006237	0	1.80907	0
XLOC_006238	0.284786	1.88699	0.0642097
XLOC_006239	1.37636	0.386861	0
XLOC_006244	0.93214	0.0521958	0.675223
XLOC_006251	0.182526	2.04088	0
XLOC_006254	1.25152	0.209801	0
XLOC_006263	1.65587	1.03748	0.861842
XLOC_006265	2.00541	1.29799	0
XLOC_006269	2.27045	0	46.0507
XLOC_006272	0.884625	0	0
XLOC_006277	0.886544	0.281471	0.319694
XLOC_006279	0.507226	3.86186	0
XLOC_006280	0.108288	0.436802	1.12918
XLOC_006283	1.92682	1.45387	1.5244
XLOC_006284	0	9.46433	0
XLOC_006285	2.86325	0	0.832636
XLOC_006291	0.590829	0.615028	1.59651
XLOC_006292	2.77098	0.440094	0
XLOC_006295	0	0	87.224
XLOC_006296	0	0	1.47845
XLOC_006299	1.6049	0	0.0984504
XLOC_006300	0.231087	0	1.40407
XLOC_006301	0	0	0.781025
XLOC_006302	1.74251	0.0365228	0.485585
XLOC_006303	0.321983	0.181923	1.99796
XLOC_006304	0.874382	0.628606	0.168883
XLOC_006305	0	0	1.31713
XLOC_006306	0.520037	0	1.66711
XLOC_006307	0.950412	0	0
XLOC_006308	0	0.275955	1.41505
XLOC_006309	54.1293	21.7276	2.98859
XLOC_006313	1.44611	0	0
XLOC_006314	0.582646	0.147158	0.168717
XLOC_006315	2.3834	0.582999	0.254806
XLOC_006322	1.3321	0	0
XLOC_006327	2.32413	0	0
XLOC_006328	1.04946	0	0.141656
XLOC_006329	0	0	1.05786
XLOC_006331	0.627011	2.62685	0.248559
XLOC_006339	0.950945	0.36587	1.5631
XLOC_006340	0	0	1.64207
XLOC_006342	0	0	1.48843
XLOC_006343	0	0	1.67167
XLOC_006345	0.130132	0.932351	0.223357
XLOC_006351	1.73198	1.26095	0.191635
XLOC_006353	4.78321	13.9828	3.78626
XLOC_006355	0	0	0.551665
XLOC_006359	9.3301	9.58594	7.7318
XLOC_006360	2.15172	0.414998	0.62114
XLOC_006361	0.382387	0.246641	1.58792
XLOC_006364	1.37691	0	0.459571
XLOC_006365	0	0	1.34296
XLOC_006366	1.1617	0.337702	0.323989
XLOC_006367	0.162389	1.78651	1.75021
XLOC_006369	0	0	1.42401
XLOC_006373	2.62727	0.762572	0.494975
XLOC_006378	0.0626642	2.0416	0.939754
XLOC_006385	0	0	1.22503
XLOC_006386	1.30958	0.875138	0.0747195
XLOC_006390	0	1.98364	0.10801
XLOC_006391	1.71699	11.7231	19.5016
XLOC_006393	3.91284	2.22914	15.4121
XLOC_006396	0	6.42318	0
XLOC_006398	21.9191	212.242	12.4963
XLOC_006399	0.500242	0.180062	0.528646
XLOC_006402	4.71174	0.97322	0.723748
XLOC_006403	0.589003	0.220431	0.619634
XLOC_006406	0	0.209387	4.21245
XLOC_006409	0.177353	0.368103	1.20685
XLOC_006414	0	0.0976679	1.003
XLOC_006415	0.109693	16.1355	0.0133552
XLOC_006416	1.06434	0.14051	1.44934
XLOC_006420	0	0.549564	0
XLOC_006423	0.137258	0	7.0075
XLOC_006424	0	0	115.17
XLOC_006426	0	2.8534	0.956485
XLOC_006431	0	1.09022	0.975583
XLOC_006434	0.607881	3.7254	2.34289
XLOC_006436	0	1.74335	0
XLOC_006437	0.341217	2.02265	1.41713
XLOC_006438	1.54236	0	0
XLOC_006445	0.931117	81.9086	9.93401
XLOC_006446	61.4864	113.058	99.8091
XLOC_006447	1.41219	0.950612	0.157944
XLOC_006451	0.894544	0.0689459	0.58634
XLOC_006453	1.54037	4.07675	0.253199
XLOC_006458	0	0.511126	0.0644176
XLOC_006460	0	0	1.8538
XLOC_006461	0.483978	4.97326	0
XLOC_006462	0	0.662841	0
XLOC_006464	1.0032	0.826177	0
XLOC_006465	1.23561	0	0
XLOC_006474	3.2623	1.29247	2.95358
XLOC_006476	0.280056	9.76962	0.346987
XLOC_006477	1.48645	12.283	1.30851
XLOC_006485	1.32032	0	0
XLOC_006488	4.54185	0.639279	0
XLOC_006493	1.62544	0.645766	0
XLOC_006495	0.608761	4.19599	0.448453
XLOC_006496	1.01649	0.767962	1.91494
XLOC_006498	0	0.0753998	0.771507
XLOC_006500	0	1.60941	0.649207
XLOC_006502	1.08613	1.37372	0.193269
XLOC_006504	2.98039	1.0045	3.55288
XLOC_006506	0.821458	1.22704	3.18767
XLOC_006507	0.0687087	1.15289	0.726489
XLOC_006509	7.24946	180.832	0.277571
XLOC_006511	46.0254	24.72	13.7397
XLOC_006514	0	1.54233	0
XLOC_006516	0	0	1.38052
XLOC_006519	1.45251	0	0
XLOC_006520	0.850913	0	0
XLOC_006522	2.15169	0	0.115244
XLOC_006524	1.54746	7.12192	0
XLOC_006526	29.4094	137.918	2.9577
XLOC_006529	17.0982	173.736	0.878457
XLOC_006530	0	0	0.775553
XLOC_006533	8.58291	0.381727	8.23457
XLOC_006536	0	0.770722	0.498678
XLOC_006539	0.393715	0.268194	2.38525
XLOC_006542	0	3.60516	0
XLOC_006543	0	1.25975	0
XLOC_006546	0.199572	0	1.01251
XLOC_006551	2.02538	0.029683	0.42235
XLOC_006560	0	1.28818	0
XLOC_006563	0.424977	0.609051	0.579317
XLOC_006566	0.0281447	1.4777	0.0253163
XLOC_006570	7.2307	0	2.88897
XLOC_006574	0	5.0419	0.038879
XLOC_006575	97.1194	14.8559	23.913
XLOC_006581	0.67379	0	0
XLOC_006582	7.81879	2.58822	1.23751
XLOC_006583	0	0	27.2982
XLOC_006584	0.24572	0	7.08589
XLOC_006607	3.35922	0.209037	2.75457
XLOC_006610	0.256946	0	2.30243
XLOC_006633	16.019	16.5665	10.4797
XLOC_006769	0	7.49317	0
XLOC_006771	1.69303	18.524	0
XLOC_006773	0	7.85356	0
XLOC_006821	1.84072	0.0721587	1.19813
XLOC_006860	3.88044	9.95667	8.45982
XLOC_006875	3.24003	11.1361	2.68364
XLOC_006881	0	3.2913	0
XLOC_006970	10.956	10.5142	6.00784
XLOC_006989	0.140798	0	0.627851
XLOC_007045	1.35938	1.16697	0.787383
XLOC_007109	1.15246	0.949918	3.52479
XLOC_007112	0	2.96842	0.279025
XLOC_007114	2.75395	0.232509	4.38389
XLOC_007127	0.461632	1.03756	0
XLOC_007170	4.18569	0.681706	0.827793
XLOC_007200	0.519361	2.56867	0
XLOC_007236	24.6393	2.45377	7.79609
XLOC_007245	0.781925	0	0.210295
XLOC_007273	0.517515	0.0871796	0.592106
XLOC_007323	0.481433	1.04277	1.11943
XLOC_007453	2.10126	0	0
XLOC_007464	358.547	23.1383	161.656
XLOC_007510	1.07808	0.333282	0.380157
XLOC_007532	0	0.594701	0.0823949
XLOC_007537	0.673473	0.33511	0.147659
XLOC_007540	10.4164	1.17028	4.74379
XLOC_007564	1.25026	1.81254	4.57841
XLOC_007569	0	0	2.7299
XLOC_007578	2.11882	1.73924	1.06579
XLOC_007626	0.63398	0.0194448	0.760551
XLOC_007640	0.980877	0.123337	0.497467
XLOC_007658	0	0.760954	0
XLOC_007726	0.46158	4.65986	0
XLOC_007742	0.303189	0.0807976	0.893955
XLOC_007748	0.177965	2.36397	0
XLOC_007801	0.695254	0.154251	1.12163
XLOC_007819	4.22107	4.42793	3.03667
XLOC_007826	0.0976435	0.609539	0.0868732
XLOC_007840	19.416	59.6334	11.183
XLOC_007887	3.19466	1.08149	4.35591
XLOC_007900	21.8973	53.3258	20.2873
XLOC_007913	18.5079	4.16678	25.4651
XLOC_007914	16.6078	4.95595	11.6186
XLOC_007983	0	1.70977	0
XLOC_007985	14.3347	85.5164	13.4276
XLOC_007993	0.636911	4.83522	0
XLOC_008027	0.361378	1.41135	0.061586
XLOC_008063	1.16863	3.5239	0.906751
XLOC_008100	0	7.66767	0
XLOC_008105	0.715189	0.710327	0.68954
XLOC_008110	11.5902	6.09101	6.76058
XLOC_008117	0.370331	0.0329217	0.612204
XLOC_008141	13.8136	11.7838	5.99401
XLOC_008145	2.03533	0.571691	1.7968
XLOC_008178	14.7597	7.17715	6.00787
XLOC_008184	6.98347	2.70364	6.69197
XLOC_008220	2.82619	0.267864	0.425348
XLOC_008221	0.969945	0.383451	0.995015
XLOC_008226	5.56292	0	0.420927
XLOC_008236	1.94076	0.29687	0.54651
XLOC_008249	0.204952	3.97019	0.637032
XLOC_008264	0	0	5.1365
XLOC_008275	0.554416	0	0.106817
XLOC_008302	1.04371	0.753014	0.770479
XLOC_008308	0.689311	1.25771	1.59722
XLOC_008335	0.147228	1.03608	0.0238786
XLOC_008341	0.896674	0.244989	1.07516
XLOC_008348	1.52313	0.471782	2.13101
XLOC_008372	15.2037	5.9289	7.28949
XLOC_008377	0.763005	0.264348	0.559783
XLOC_008396	13.2526	23.8889	14.3764
XLOC_008398	2.24047	1.52647	1.77925
XLOC_008409	1.50694	1.46369	1.93478
XLOC_008416	0.46577	0.642413	0
XLOC_008419	0.355371	0	0.761826
XLOC_008420	1.66886	0	0.134791
XLOC_008433	0.13037	2.09118	1.15605
XLOC_008472	1.73973	3.44097	2.03226
XLOC_008477	1.99372	6.87446	0.984833
XLOC_008522	0	0	4.49881
XLOC_008538	4.6043	2.28188	1.82713
XLOC_008541	7.38169	3.26227	3.38283
XLOC_008542	20.2342	10.4494	12.4937
XLOC_008547	2.56179	0.231885	0.832155
XLOC_008567	12.4575	5.44903	4.18362
XLOC_008573	15.4614	1.00585	12.3755
XLOC_008592	6.02553	4.36953	1.36583
XLOC_008603	9.82324	0.911493	9.42421
XLOC_008606	0	0.71104	0
XLOC_008651	0.904586	0.391906	0.525904
XLOC_008663	2.55163	0.575502	1.45242
XLOC_008690	0	0	0.819798
XLOC_008714	1.3519	0.230466	2.14759
XLOC_008716	0.81793	0.150342	0.221696
XLOC_008717	3.7028	0.880382	3.05189
XLOC_008722	1.42721	0.178956	0.657522
XLOC_008835	55.3437	1.6814	1.49413
XLOC_008844	4.48303	5.25808	3.34443
XLOC_008845	0.692448	0.839388	0.167646
XLOC_008847	1.81475	0.667374	1.34949
XLOC_008848	0	0	3.59503
XLOC_008854	0.887955	0.499327	0.337695
XLOC_008860	3.6967	0.511083	0.90936
XLOC_008862	16.641	37.9408	13.5908
XLOC_008897	10.3357	19.3354	10.3549
XLOC_008959	5.49346	19.0837	20.835
XLOC_008994	0	0	1.01367
XLOC_009001	0.407062	0	1.35631
XLOC_009030	0.590629	0	0
XLOC_009038	7.37325	8.32154	19.8174
XLOC_009052	0.461038	0.176793	0.675187
XLOC_009058	0.417452	3.20564	0.495954
XLOC_009100	1.42282	0.141749	1.60694
XLOC_009122	0.926406	0.436636	1.57071
XLOC_009123	1.31965	1.51548	5.29776
XLOC_009176	0	1.28949	0.400306
XLOC_009198	0.714487	0.116294	2.74742
XLOC_009276	0.424392	0.925102	0.0172711
XLOC_009291	3.16348	0.996325	21.6034
XLOC_009313	18.0905	1.15616	6.31305
XLOC_009343	41.1738	14.3419	10.6146
XLOC_009354	23.2729	4.6917	3.88968
XLOC_009362	17.4568	20.8666	6.13818
XLOC_009401	0.168253	0.79033	0.495244
XLOC_009405	8.98144	7.09992	3.61972
XLOC_009420	23.6331	8.22685	10.1505
XLOC_009434	2.92015	5.55463	5.52156
XLOC_009436	1.06333	4.11159	2.54473
XLOC_009483	11.5212	37.9464	22.5139
XLOC_009516	1.26356	1.76644	0.106014
XLOC_009543	0.973057	0.470826	0.0950095
XLOC_009573	0.246657	0.733314	0
XLOC_009576	1.15695	0.108999	0.693762
XLOC_009577	1.03972	1.22448	1.38179
XLOC_009581	0.797729	0.467234	0.189573
XLOC_009609	1.83117	0	0.781312
XLOC_009628	0.48431	3.62859	0
XLOC_009664	8.55834	13.1928	11.6664
XLOC_009689	4.60003	2.53173	3.59707
XLOC_009749	0.672901	0.18357	0.205219
XLOC_009750	0.588829	0.0549722	0.148709
XLOC_009924	1.22878	0.231022	0.228538
XLOC_009988	0.467777	10.9474	0
XLOC_010053	1.35061	0	1.20267
XLOC_010062	14.6596	4.65515	4.55905
XLOC_010069	0.842896	0	1.53345
XLOC_010082	0.650095	0	0
XLOC_010090	5.09518	3.26875	2.86335
XLOC_010099	18.7688	9.23438	10.1594
XLOC_010106	0.122659	15.56	0
XLOC_010133	0.589825	0	0
XLOC_010170	0.837179	0	0
XLOC_010175	0	0.742856	0.092796
XLOC_010184	3.51628	2.41799	2.58626
XLOC_010185	0.642883	0.104176	0.0606474
XLOC_010223	0	0.737961	0
XLOC_010234	38.4932	68.6037	8.97253
XLOC_010272	1.71057	0.71728	0.31467
XLOC_010370	4.13794	6.33826	4.80249
XLOC_010420	0.185988	0.898988	3.58058
XLOC_010510	0.85693	0.210186	1.71555
XLOC_010544	0.0796111	2.09038	0
XLOC_010595	0.939176	0	0.469499
XLOC_010610	6.18948	3.40311	4.47835
XLOC_010700	0.549973	1.76461	4.93171
XLOC_010747	0.750441	1.58576	0.054699
XLOC_010795	0.234819	4.83755	0.748562
XLOC_010888	1.07645	0.479543	2.62673
XLOC_011006	0.77819	0	0
XLOC_011023	0.287153	0.364453	0.655264
XLOC_011028	4.24755	3.29016	29.58
XLOC_011036	0	0	0.670196
XLOC_011152	0.781843	0.539989	0.489873
XLOC_011221	1.11007	4.07369	1.16787
XLOC_011223	0.550272	3.04616	1.41155
XLOC_011229	0	0.606657	0
XLOC_011310	16.3445	9.80772	8.8836
XLOC_011342	0.205184	0.327842	0.617605
XLOC_011470	0	0	0.660085
XLOC_011496	0	0.631175	0
XLOC_011542	0.134366	0	1.28746
XLOC_011603	1.62693	0.375796	0
XLOC_011643	0.867438	0.717844	1.67046
XLOC_011662	0.781889	0.143789	0.626569
XLOC_011671	5.54701	1.23514	2.78479
XLOC_011672	3.54861	2.74152	2.83748
XLOC_011749	0.960486	4.24849	0.21811
XLOC_011750	5.41251	5.64399	6.83525
XLOC_011759	0	0	22.9242
XLOC_011761	1.06616	0	0.394177
XLOC_011801	1.0348	0.0971275	0.789976
XLOC_011867	0.582798	0.0442236	0.268331
XLOC_011871	0	0	3.69786
XLOC_011872	0	0	0.565472
XLOC_011905	0.960836	11.938	0
XLOC_011942	0	1.25386	0
XLOC_012007	2.81709	6.22734	1.40748
XLOC_012013	0.792376	0.45797	0.791295
XLOC_012014	0.322609	0.388759	0.83607
XLOC_012017	2.18731	2.84664	1.22625
XLOC_012046	3.37583	1.16233	9.73613
XLOC_012047	0.159182	0.0753514	2.1484
XLOC_012069	0	1.82658	5.46922
XLOC_012085	5.1148	2.06052	3.07186
XLOC_012129	3.67785	1.21486	2.28904
XLOC_012144	11.6946	2.28406	6.4619
XLOC_012158	0.894452	0	0
XLOC_012165	2.49148	2.36097	2.76435
XLOC_012181	9.00291	0.282288	6.56376
XLOC_012182	2.07306	2.57653	3.63396
XLOC_012196	0.112108	0.150992	2.14684
XLOC_012203	8.86817	11.6153	5.86383
XLOC_012214	1.03986	0.190294	0.41052
XLOC_012227	1.54609	3.01176	4.08319
XLOC_012250	0.570677	0.567979	0
XLOC_012251	0.888829	3.9925	1.54129
XLOC_012264	2.1892	1.61693	2.46426
XLOC_012279	1.28447	0	0.297376
XLOC_012281	7.46646	9.64226	9.07023
XLOC_012294	3.50142	1.91558	1.9772
XLOC_012300	0	0	0.618049
XLOC_012301	28.8889	15.4405	37.6593
XLOC_012309	2.1185	1.79131	3.009
XLOC_012315	2.81331	0.380134	0.309057
XLOC_012337	6.03886	2.4034	3.10059
XLOC_012339	0.678029	0.265803	0.190767
XLOC_012365	3.26391	2.08578	7.18521
XLOC_012367	3.94097	0.982923	0.556312
XLOC_012374	2.86429	0	0.151911
XLOC_012384	0.331785	0.711536	0.470671
XLOC_012385	5.84172	4.0324	4.50631
XLOC_012386	0.330341	1.1551	0
XLOC_012396	83.3431	23.4426	30.859
XLOC_012408	4.09556	2.57912	9.66999
XLOC_012420	0.425171	0.429567	1.00314
XLOC_012421	35.6713	24.3596	73.6901
XLOC_012431	5.40362	9.50542	6.19019
XLOC_012436	1.03356	0	2.12225
XLOC_012440	0.426505	1.28399	1.48046
XLOC_012462	3.55895	1.13406	1.42754
XLOC_012465	6.40378	0.585031	1.74709
XLOC_012466	0.59561	0.332406	0
XLOC_012519	0.236426	0.591281	0.247917
XLOC_012598	11.2549	5.84582	16.9291
XLOC_012604	1.22198	0.0664278	1.041
XLOC_012634	0.526175	0	0
XLOC_012653	3.9397	4.32768	6.15361
XLOC_012660	22.7434	15.4811	14.878
XLOC_012661	19.8042	4.96563	9.06458
XLOC_012678	1.18665	0.188246	2.42763
XLOC_012734	1.00837	0.371551	0.634417
XLOC_012742	2.69221	0.433092	2.66163
XLOC_012746	1.25423	0.466875	1.00851
XLOC_012758	0.155274	1.10861	0.383898
XLOC_012767	13.4935	12.5067	12.1872
XLOC_012787	0.860355	1.65945	1.65135
XLOC_012788	1.99066	1.44176	4.32596
XLOC_012866	0.273713	1.52517	0
XLOC_012867	1.48312	0.614724	1.82092
XLOC_012881	2.293	4.90336	5.52915
XLOC_012935	3.59325	2.19302	1.74776
XLOC_012936	3.33674	1.50284	1.12087
XLOC_012943	0.0653639	1.28444	0.294668
XLOC_012947	61.4957	1.8489	1.2662
XLOC_012965	1.60073	0	1.20996
XLOC_012986	6.21771	2.97763	5.35292
XLOC_013055	0.610481	0.853583	0.767168
XLOC_013075	0.0224345	0.446318	0.577605
XLOC_013076	0.221978	1.24575	0.720774
XLOC_013087	1.19993	0.952023	0.860009
XLOC_013101	0.392601	1.41135	0.978466
XLOC_013156	0.96806	0.41575	0.250099
XLOC_013270	0.0125854	0.219057	1.49403
XLOC_013304	1.11468	3.36587	1.58056
XLOC_013305	4.61689	6.83924	0.683877
XLOC_013319	2.41259	6.70802	21.4379
XLOC_013329	1.65056	0.172243	0.383702
XLOC_013351	17.9902	23.4734	3.7943
XLOC_013369	2.17055	2.05081	2.8329
XLOC_013407	2.43984	0.814824	5.07175
XLOC_013418	0.187458	0.0954614	7.78185
XLOC_013456	1.11759	1.1414	0.425996
XLOC_013481	0.545336	0	0.239862
XLOC_013494	1.73887	139.563	19.4073
XLOC_013599	1.26948	0.876736	0.261256
XLOC_013623	4.66432	6.38418	0
XLOC_013644	1.14036	0.402181	3.35496
XLOC_013645	1.29252	5.92049	1.55736
XLOC_013701	8.30487	4.51423	5.7881
XLOC_013732	0.0954529	0.565994	0.0440965
XLOC_013771	0	0.157213	0.662461
XLOC_013802	0.576124	0.400506	0.117161
XLOC_013834	0.0518149	0	0.863214
XLOC_013836	0.0696435	0.301353	0.641159
XLOC_013880	81.7055	6.70986	39.7346
XLOC_014019	0.460404	0	92.2389
XLOC_014035	1.92836	0	1.82962
XLOC_014281	0.140825	0.71871	0.0850661
XLOC_014298	2.79935	3.50887	0.701277
XLOC_014346	3.21867	0	0.192035
XLOC_014351	200.031	1.93316	106.692
XLOC_014353	0.0476768	1.98928	8.79054
XLOC_014390	1.21942	0.137867	0
XLOC_014540	24.2298	12.4484	15.6772
XLOC_014664	0	0.951023	0
XLOC_014704	0.891417	0.806134	0.410782
XLOC_014713	0.930708	0.146183	0.590132
XLOC_014716	5.74707	1.58112	6.28251
XLOC_014724	8.60147	18.9843	11.0441
XLOC_014738	0	0	1.68077
XLOC_014776	6.46985	2.59468	7.46703
XLOC_014778	2.49317	12.5695	33.092
XLOC_014779	0	0.107309	1.34557
XLOC_014780	0	0	0.908202
XLOC_014781	0	2.73773	0.149361
XLOC_014782	0	1.89946	0
XLOC_014787	7.24583	2.13961	1.42251
XLOC_014788	2.4499	10.8019	0
XLOC_014799	0	1.41476	0
XLOC_014802	0	0	2.09628
XLOC_014812	0	0	0.538778
XLOC_014814	0.0297092	0.25571	1.12797
XLOC_014817	0.123969	1.7418	1.22577
XLOC_014818	0	2.92549	0
XLOC_014822	0.588311	0.432775	0
XLOC_014824	4.63339	0	0.418247
XLOC_014825	1.66924	0.836445	0
XLOC_014827	22.7651	65.6828	125.431
XLOC_014830	11.1809	7.06256	2.60253
XLOC_014834	0.410831	0	1.13939
XLOC_014835	0.358839	0.581314	0
XLOC_014846	0	0	1.51431
XLOC_014851	0	0.174501	0.822279
XLOC_014854	0.689899	0.343452	1.95164
XLOC_014855	0	0	2.69948
XLOC_014856	1.57225	2.64624	0.914368
XLOC_014865	0.8315	2.47174	0.575383
XLOC_014870	0.101884	0.925993	0.361035
XLOC_014873	0	0	3.06039
XLOC_014874	3.30243	0.402229	0
XLOC_014880	0	0.676156	0
XLOC_014888	0.454305	1.84978	0
XLOC_014898	0.114515	0.388958	0.590319
XLOC_014899	0.570512	0.113442	0.213392
XLOC_014901	0	19.4013	0.276766
XLOC_014903	0	0	2.61385
XLOC_014907	0	1.88076	0
XLOC_014908	0	0	1.86101
XLOC_014909	0.22877	3.75786	0
XLOC_014910	0	0	14.2613
XLOC_014912	0	0	2.35735
XLOC_014928	2.22931	0.817722	0
XLOC_014932	8.1575	1.64354	0.253016
XLOC_014942	0	1.66773	0
XLOC_014944	1.19711	14.5461	0
XLOC_014945	0	1.55892	0
XLOC_014946	0	0	1.80161
XLOC_014947	43.1566	41.2267	34.4635
XLOC_014948	0.582282	5.40019	0.0456347
XLOC_014949	0	0	20.8688
XLOC_014954	0.210161	0.8494	0.197597
XLOC_014955	0	0	1.19625
XLOC_014956	0	0	4.46344
XLOC_014958	0.285762	1.7919	0.30629
XLOC_014962	0.160566	0.778365	1.06966
XLOC_014964	0.043775	0.187824	2.36393
XLOC_014970	0.875344	0	0
XLOC_014974	1.76147	0	0.145584
XLOC_014977	0.364169	1.11114	0.0941522
XLOC_014978	0.524097	1.00158	0.558679
XLOC_014981	0	2.8288	0
XLOC_014984	1.95887	5.22717	2.45418
XLOC_014989	0.132672	0.713852	0.619494
XLOC_014990	2.09733	0	0
XLOC_014991	1.29746	0.356349	0.380305
XLOC_014995	13.6072	77.3466	0.180266
XLOC_014996	0	0	0.929452
XLOC_015003	0.356069	2.00391	0.161961
XLOC_015004	0.398343	0.245349	1.95414
XLOC_015006	5.30254	9.1895	7.23329
XLOC_015012	0.993987	1.25087	1.16925
XLOC_015015	1.44707	1.80136	0
XLOC_015016	16.5651	67.528	0.661854
XLOC_015017	0.19419	0.651971	0.202615
XLOC_015018	0.494475	1.96828	0
XLOC_015023	6.34495	9.81267	10.1336
XLOC_015024	2.87836	37.9434	0
XLOC_015033	0	0	4.88866
XLOC_015034	0	1.45959	0.311149
XLOC_015036	0	2.14234	0
XLOC_015039	9.75504	3.13955	2.09409
XLOC_015042	0	0	0.535978
XLOC_015043	0.164423	0.565808	0.132934
XLOC_015056	2.68295	2.40442	2.68643
XLOC_015057	2.33021	2.70265	1.75565
XLOC_015058	0.371668	0	3.10338
XLOC_015059	1.0667	0	0
XLOC_015061	0	0	2.75478
XLOC_015065	2.97128	0.248415	0
XLOC_015066	0	2.11312	0
XLOC_015067	0.610969	0.776643	0.901558
XLOC_015068	0.165922	0	2.59226
XLOC_015069	0.904943	0	0.0438501
XLOC_015071	1.76154	0	0
XLOC_015072	0.052777	8.71035	0
XLOC_015092	1.42177	0	0
XLOC_015093	15.3187	12.499	10.0852
XLOC_015095	0	1.09308	0
XLOC_015097	1.5787	1.62177	2.99624
XLOC_015098	0.242229	3.04715	3.94846
XLOC_015099	1.92395	0.720639	2.05503
XLOC_015100	0	1.81244	0
XLOC_015101	0.796226	1.58095	0.794919
XLOC_015103	0.0635257	1.27166	2.2179
XLOC_015104	0	2.04119	0
XLOC_015105	0.114468	0.515178	0.856298
XLOC_015107	0.910959	0	0
XLOC_015111	0	0	1.2493
XLOC_015115	0.762152	1.14007	0.338877
XLOC_015116	0.947409	0	0
XLOC_015117	1.11868	1.51804	1.41004
XLOC_015118	0.288796	0.58618	0.505778
XLOC_015119	121.862	67.3675	42.5356
XLOC_015120	1.0085	1.2401	0.818282
XLOC_015121	0	0	1.47075
XLOC_015122	0.736686	0.914866	1.14144
XLOC_015128	23.9912	43.8241	17.6378
XLOC_015129	0.682285	1.01606	1.19402
XLOC_015130	0.245407	1.39789	1.81804
XLOC_015132	0.740516	0	0.223202
XLOC_015135	0	0	0.779482
XLOC_015136	0.590072	0.66916	0.639214
XLOC_015137	2.46868	6.72551	0.901491
XLOC_015138	0.417564	0.590993	0.358801
XLOC_015139	0	1.79525	0
XLOC_015143	0.590656	0	0.819981
XLOC_015144	0	3.72433	0
XLOC_015145	0.099805	0	1.19565
XLOC_015148	0	0	2.02413
XLOC_015152	2.07378	0.980434	0.894601
XLOC_015153	0.0361251	0.446106	0.586786
XLOC_015155	1.11257	0.119132	0
XLOC_015163	1.62366	0.234418	1.92416
XLOC_015164	0	0	2.23828
XLOC_015167	0.193276	1.17643	0
XLOC_015174	2.16086	3.04877	0.648685
XLOC_015176	9.78487	9.01934	1.77636
XLOC_015178	0.688138	2.72452	0.0598897
XLOC_015180	3.71016	0	0
XLOC_015181	1.35843	2.63118	63.326
XLOC_015183	1.08541	0.830075	0.508447
XLOC_015185	0	0	0.708968
XLOC_015191	1.54801	0.842486	0.960913
XLOC_015192	0	0.932652	0.404889
XLOC_015200	1.15237	0.984566	1.2116
XLOC_015203	0.630552	0.739358	0.280489
XLOC_015204	1.5179	0.624319	0.556967
XLOC_015205	0.592599	0.697045	0.522419
XLOC_015207	7.64999	3.95086	4.22709
XLOC_015208	0	3.67255	0.522393
XLOC_015209	0	1.07913	0
XLOC_015211	0.363187	0.105134	1.99922
XLOC_015217	0.703281	0	2.14302
XLOC_015218	0.380284	19.2928	0
XLOC_015219	0	1.91482	0
XLOC_015220	0.204125	0.0908366	1.63939
XLOC_015222	1.541	1.05378	4.2494
XLOC_015227	0	3.17664	0
XLOC_015228	2.12931	0.869708	0
XLOC_015229	3.2566	2.45536	4.24142
XLOC_015231	14.828	29.2447	0
XLOC_015236	0	0.539595	0.159794
XLOC_015241	0.487047	2.22544	0
XLOC_015242	0.031189	0.739446	0
XLOC_015247	2.17285	0	0.124932
XLOC_015250	0	0	7.66314
XLOC_015251	0	0.302057	5.35869
XLOC_015255	0.943518	0.395871	0.640659
XLOC_015256	0.611673	0	0
XLOC_015259	0.266676	0	2.04766
XLOC_015261	0	2.18666	0
XLOC_015263	7.14904	0.203598	0.302734
XLOC_015266	0	1.94016	0.266959
XLOC_015268	1.96585	0	0.156013
XLOC_015275	8.83113	86.1551	26.0156
XLOC_015276	0	4.1395	0.447344
XLOC_015287	0.84004	1.59205	0.253358
XLOC_015295	0	1.10313	0
XLOC_015296	0.0892953	1.1272	0.394988
XLOC_015298	0.0588074	0.842173	0
XLOC_015299	22.4927	272.479	1.97701
XLOC_015300	0	1.77429	0
XLOC_015301	0.0100891	0.544965	0
XLOC_015304	0.761108	0.493174	0
XLOC_015312	3.26515	3.71585	4.97777
XLOC_015315	0.985798	0.277294	0
XLOC_015316	1.18557	1.6845	3.18239
XLOC_015317	1.46655	0.280608	0.66744
XLOC_015319	0	0	1.55948
XLOC_015323	1.58103	1.65248	0.823843
XLOC_015325	10.1028	8.15418	9.68938
XLOC_015326	0.809297	2.30075	0.145793
XLOC_015333	0.216427	9.48263	1.26315
XLOC_015335	2.24791	5.57637	1.26502
XLOC_015336	0.685309	1.18534	0.0801495
XLOC_015340	1.63086	3.41761	0
XLOC_015341	4.0337	3.64995	12.2588
XLOC_015342	0.508771	2.38553	0
XLOC_015343	0	0	0.678429
XLOC_015345	1.21886	0	0
XLOC_015346	4.00645	3.69984	9.6772
XLOC_015347	6.27481	2.19921	5.0122
XLOC_015348	0.37616	0.594002	15.3993
XLOC_015350	1.5286	0.43282	0.644319
XLOC_015351	0.0938342	1.05785	0.292458
XLOC_015356	0	0	5.34482
XLOC_015357	0.0765606	12.4971	0
XLOC_015363	0.688264	4.59705	0
XLOC_015364	0.0966379	0.675949	0
XLOC_015372	21.724	250.325	32.1867
XLOC_015374	1.75288	0.844662	0.351912
XLOC_015377	0.0554829	10.3352	10.2213
XLOC_015381	0.686767	7.15972	1.21258
XLOC_015384	3.24025	3.13663	8.64418
XLOC_015390	0.668044	0.658167	1.15344
XLOC_015391	0.3204	4.474	3.12429
XLOC_015392	1.31565	0	1.08558
XLOC_015396	5.3251	0	0
XLOC_015399	1.02695	0.11469	0.627464
XLOC_015402	0.680468	0	0
XLOC_015403	1.50613	2.05316	3.51689
XLOC_015408	2.52678	5.82779	2.99531
XLOC_015414	0	0.901247	0
XLOC_015417	9.21384	39.4803	48.1259
XLOC_015421	3.16431	7.96492	4.49095
XLOC_015422	0	0	1.82378
XLOC_015424	1.01239	0.815492	0
XLOC_015429	0	0.880415	0.136174
XLOC_015430	1.65285	0.575713	0.491656
XLOC_015431	1.67123	0.466732	0.181826
XLOC_015438	1.64244	2.46665	0.197655
XLOC_015439	0	2.19303	0
XLOC_015445	0	1.57193	0
XLOC_015456	0	1.23342	0
XLOC_015457	0.623129	0.177777	0.302748
XLOC_015459	4.29245	17.099	9.86744
XLOC_015461	3.52312	9.38642	1.65189
XLOC_015463	4.83179	11.4298	2.83801
XLOC_015465	0.240102	0.547949	0.0739974
XLOC_015466	1.24468	2.09123	0.178989
XLOC_015467	0	0	2.3894
XLOC_015468	40.1974	5.24219	12.4704
XLOC_015469	1.08582	0.0489092	0.524048
XLOC_015470	1.75587	0.258403	0.10258
XLOC_015475	4.212	6.71297	1.45314
XLOC_015476	0.409612	0	0.638576
XLOC_015479	6.26391	6.14397	1.97717
XLOC_015480	2.41116	0.303376	0.392256
XLOC_015491	0	2.17178	0
XLOC_015494	0	0.535462	0.196046
XLOC_015495	0	4.67963	0
XLOC_015497	0	0.667132	0
XLOC_015499	3.11893	9.47364	0.730862
XLOC_015504	1.56981	0	0.532382
XLOC_015513	1.54261	4.40081	187.586
XLOC_015514	0	12.4832	5.85574
XLOC_015515	1.50612	0.0912363	0.416318
XLOC_015522	0	1.13462	0
XLOC_015525	0.361409	1.00517	0.202069
XLOC_015530	2.54767	0	4.2154
XLOC_015533	1.22548	0.908638	0.103311
XLOC_015538	1.65451	0.301238	0
XLOC_015546	0.895022	1.89444	1.03799
XLOC_015550	1.19351	39.3448	2.517
XLOC_015554	0.280712	0	2.75728
XLOC_015560	0.116625	1.53416	0
XLOC_015561	1.20738	8.10442	25.7693
XLOC_015562	0	0	1.47717
XLOC_015563	0.0762107	0	1.4749
XLOC_015564	0.0599315	0	0.974363
XLOC_015566	5.54591	1.3761	0
XLOC_015567	0.0867102	0	0.66355
XLOC_015570	0.383348	0	0.957772
XLOC_015572	0.613074	1.08452	0.408016
XLOC_015573	0.827133	0	2.94066
XLOC_015575	0.739044	0.274457	2.47647
XLOC_015584	0	14.8878	0.438043
XLOC_015589	2.57773	0.634175	2.21508
XLOC_015596	3.06539	0.913461	0.492123
XLOC_015599	1.37318	0	0
XLOC_015600	11.3959	5.28943	6.67689
XLOC_015622	0.22151	10.682	0
XLOC_015652	1.64985	18.9228	22.981
XLOC_015725	3.94646	4.89304	6.32904
XLOC_015872	1.80498	0.47607	0.351113
XLOC_015921	11.4524	19.1062	10.8351
XLOC_015943	0.818628	0.400998	0.527326
XLOC_015961	0.950062	0.484844	0.156466
XLOC_015993	0.698347	0	0.179225
XLOC_016095	0.754497	0.303395	0.728083
XLOC_016229	0.624464	2.3631	0.92697
XLOC_016244	0.454618	0	1.08465
XLOC_016290	0.0270677	0.298368	1.311
XLOC_016291	0.602396	0.620147	0.205485
XLOC_016292	0.713412	0.176299	0.620453
XLOC_016372	3.28322	1.08007	1.3996
XLOC_016392	0	1.76556	0.349093
XLOC_016433	0.316774	0	0.540331
XLOC_016443	0.0238013	1.61123	0.170728
XLOC_016450	1.86984	0.760708	0.836979
XLOC_016467	0.489359	0.299368	0.88047
XLOC_016551	6.12549	0.117747	2.80969
XLOC_016557	1.57668	1.45527	2.49104
XLOC_016581	0	0.420351	0.746525
XLOC_016622	13.9637	53.8064	23.5086
XLOC_016684	12.0276	3.63011	8.37995
XLOC_016710	5.73338	5.13614	4.79439
XLOC_016739	3.42361	0.518193	3.05476
XLOC_016750	0.55975	0.214765	0.425281
XLOC_016753	4.83916	3.33848	4.33033
XLOC_016766	0.151916	0	1.12363
XLOC_016768	1.9417	1.88016	1.5735
XLOC_016781	2.52859	1.28388	2.61396
XLOC_016783	4.83411	6.48248	3.58351
XLOC_016789	0.952855	0.717959	0.877005
XLOC_016790	0	0	0.719372
XLOC_016817	9.61751	7.2705	6.97987
XLOC_016823	1.88069	0	4.11111
XLOC_016826	0.533994	1.0114	0.679741
XLOC_016831	48.4686	98.4395	70.4253
XLOC_016849	0	0	1.66858
XLOC_016864	0.683621	0.451431	0.239775
XLOC_016884	3.05592	0.65284	1.78968
XLOC_016897	1.24838	2.31599	0.557024
XLOC_016906	1.05677	1.08569	1.86288
XLOC_016920	5.35555	1.74029	6.54858
XLOC_016931	0.529451	0.398896	0.337519
XLOC_016935	1.06583	1.00578	0.328029
XLOC_016940	2.90289	1.44844	3.43417
XLOC_016945	0.241248	1.86174	0.226269
XLOC_016963	0.394592	1.42686	0.498776
XLOC_016967	1.05198	0.376024	0.366532
XLOC_016985	0.222093	0	0.597858
XLOC_017013	2.14914	1.31247	0.410415
XLOC_017021	2.82538	16.7715	2.60824
XLOC_017031	1.09992	0.0350908	26.8394
XLOC_017051	1.04173	2.44562	1.76376
XLOC_017053	1.97447	1.23754	2.23176
XLOC_017059	23.0286	26.9046	23.002
XLOC_017063	0.504198	4.19039	0
XLOC_017067	5.19913	0.308707	1.02227
XLOC_017072	1.06644	2.78289	2.10237
XLOC_017092	9.24811	4.33606	10.8139
XLOC_017130	0.754188	0	1.44958
XLOC_017143	2.2378	0.843097	4.32975
XLOC_017172	2.08751	2.47914	2.37
XLOC_017173	0.943387	1.19625	3.87333e-06
XLOC_017193	1.84904	0.378786	2.48394
XLOC_017195	5.8402	0.808765	1.91461
XLOC_017202	0.708958	0.978155	0.0435682
XLOC_017222	1.7625	0.303689	0.933157
XLOC_017232	1.50807	1.10864	0.826739
XLOC_017245	1.13429	0.447207	0.903337
XLOC_017298	0	1.70047	0
XLOC_017311	1.32635	0.428463	0.458794
XLOC_017319	1.36911	1.23387	0
XLOC_017346	0.701689	0.0621679	0.00892661
XLOC_017360	0.775918	0.197368	0.325094
XLOC_017443	6.7342	1.73181	0.507566
XLOC_017476	0.192757	0.575317	1.1337
XLOC_017481	0.77832	0.0183708	0
XLOC_017520	0.909779	0	1.04938
XLOC_017552	1.70269	2.02823	0.52658
XLOC_017569	1.44682	2.73453	8.54735
XLOC_017583	0.618947	0.382847	0.659174
XLOC_017603	2.51591	0.76711	0.787607
XLOC_017676	0.786578	9.18011	0.794473
XLOC_017719	0.225906	0.873711	0
XLOC_017731	1.12828	0.24963	2.43853
XLOC_017732	3.83682	0.0704196	0.38232
XLOC_017742	24.2804	3.81796	5.59777
XLOC_017759	18.353	0.895952	3.5082
XLOC_017785	0.130328	0.619301	0
XLOC_017911	0.0444661	20.7914	0
XLOC_017946	9.51628	33.9021	0
XLOC_017987	2.21648	3.41937	1.65225
XLOC_017988	2.91017	4.72436	2.99314
XLOC_017995	3.09639	4.00489	2.51312
XLOC_018003	4.98788	1.37528	2.69266
XLOC_018067	0.0630734	1.73797	0
XLOC_018077	0.147866	0.0808309	11.1331
XLOC_018143	0.78567	1.14414	0.467478
XLOC_018150	0.297526	0.197781	0.523653
XLOC_018171	2.27069	2.5192	1.47191
XLOC_018181	1.30509	0	0
XLOC_018183	0.893079	5.38935	0.43045
XLOC_018202	0.206484	0	0.812289
XLOC_018424	0.00756031	1.02035	0
XLOC_018559	0	1.57015	0
XLOC_018562	0.280012	0.309337	0.92867
XLOC_018563	0.338303	0.503877	0.853862
XLOC_018643	28.3288	90.5507	33.7678
XLOC_018748	2.81469	0.206436	1.35038
XLOC_018795	1.57496	1.0891	0.347419
XLOC_018803	19.6517	11.1876	18.8189
XLOC_018815	0.507967	0	0
XLOC_018897	1.66859	3.3591	71.4016
XLOC_018908	1.27939	0.884473	12.8249
XLOC_018942	0.0126313	0.611966	0
XLOC_018949	0.371438	1.91473	0.103359
XLOC_018992	3.06882	0	0.200011
XLOC_019319	0.298811	15.0566	0.149249
XLOC_019354	1.70656	2.78943	4.75067
XLOC_019452	0	0.747825	0.376412
XLOC_019462	2.12981	2.39644	1.56557
XLOC_019659	0.866371	0.86129	0.326126
XLOC_019724	0	0	0.8676
XLOC_019740	0.665809	0.0713456	0.576216
XLOC_019750	0	30.1346	0
XLOC_019786	2.14593	0.285687	0.23659
XLOC_019869	0.837925	0.460408	0.603184
XLOC_019907	1.42736	0.898051	1.53221
XLOC_019951	0.286621	0.234427	1.25228
XLOC_019963	0.520744	0.470331	1.30529
XLOC_019983	0.00815344	0.867746	0
XLOC_019985	1.41924	0.127673	1.53762
XLOC_019986	0.489123	0.452543	0.887154
XLOC_020011	0	0.822121	0
XLOC_020016	10.337	12.7801	8.5922
XLOC_020040	11.1295	6.0078	65.426
XLOC_020048	0	0	4.14438
XLOC_020064	1.77753	132.269	5.95363
XLOC_020065	1.10799	0.578281	0.899292
XLOC_020074	1.39283	1.11352	2.31838
XLOC_020128	0.501652	0.0404645	0.0170516
XLOC_020134	0	0.222328	17.962
XLOC_020147	2.76045	2.69323	3.10343
XLOC_020156	3.65836	2.07056	5.17405
XLOC_020162	5.67718	5.5996	265.202
XLOC_020178	3.12864	1.53774	2.3494
XLOC_020196	2.09241	1.91767	2.96053
XLOC_020230	0	3.82726	0
XLOC_020240	5.6983	2.69844	5.60273
XLOC_020297	2.78949	0.526252	0.812812
XLOC_020303	1.2051	0.732181	0.558598
XLOC_020322	0.863529	0.734865	3.77195
XLOC_020333	0.749992	0.747932	1.06094
XLOC_020340	9.86646	3.01082	18.1127
XLOC_020357	11.579	2.19562	10.3392
XLOC_020437	0.551774	0.931855	1.41725
XLOC_020443	3.66971	1.37437	4.25343
XLOC_020451	0	0	1.74502
XLOC_020481	2.37985	1.01335	1.74885
XLOC_020504	0.979644	1.06991	2.20096
XLOC_020505	1.55407	2.44939	1.43421
XLOC_020513	0.500049	1.22198	0.0544663
XLOC_020525	0	0	2.15693
XLOC_020527	0.941183	1.23243	1.25899
XLOC_020532	0.394368	0.55662	0.0927054
XLOC_020569	1.14479	5.297	0.391463
XLOC_020571	21.4101	21.7589	27.4387
XLOC_020585	0.219681	0	1.78582
XLOC_020590	0.298723	0.536885	0.557053
XLOC_020601	0.646605	0	0.20631
XLOC_020604	5.10059	7.28207	4.41432
XLOC_020606	2.01796	1.66179	2.21283
XLOC_020611	1.1763	0	0.335685
XLOC_020623	0.18882	0	1.01303
XLOC_020624	8.75388	1.0579	2.35954
XLOC_020634	6.55491	8.73332	40.2162
XLOC_020638	3.70059	1.60461	2.08908
XLOC_020694	0.0816762	0.674508	0.367568
XLOC_020722	7.71264	0.632027	9.62981
XLOC_020754	2.88492	1.96847	1.55595
XLOC_020758	1.52551	13.8042	0.465079
XLOC_020763	0.515618	0	0
XLOC_020785	0.648443	0.619439	0.318987
XLOC_020791	245.554	316.827	183.143
XLOC_020800	4.99977	0.741766	4.12204
XLOC_020813	0	0.175996	2.14093
XLOC_020861	0.845806	2.01055	0.49469
XLOC_020877	4.51206	2.50834	3.53108
XLOC_020888	0	0.701919	0
XLOC_020889	0.265427	1.13432	0.226884
XLOC_020895	0	1.6405	0
XLOC_020987	0.918264	2.17627	3.55422
XLOC_020992	5.92844	1.5019	6.91507
XLOC_021017	0.991023	2.19025	2.38962
XLOC_021061	0.815723	0.366297	0.518327
XLOC_021117	3.48528	9.71647	10.847
XLOC_021146	4.86532	3.6792	2.30028
XLOC_021186	9.47372	7.49011	16.3034
XLOC_021198	37.5568	2.52347	39.0891
XLOC_021200	0.336069	0.620666	1.23551
XLOC_021202	4.97397	3.48505	2.07786
XLOC_021211	2.04334	1.60779	1.43832
XLOC_021226	1.68847	1.28635	0.352077
XLOC_021280	0.526423	0.0988219	0.115478
XLOC_021290	0.260415	1.18394	0.366437
XLOC_021301	10.159	4.08663	1.90369
XLOC_021337	1.45086	5.7479	2.15562
XLOC_021339	13.3065	11.6663	6.3258
XLOC_021344	2.05052	2.43556	1.80435
XLOC_021355	1.05757	3.73925	8.43985
XLOC_021372	0.687343	0.334476	1.4197
XLOC_021385	0.846338	2.32258	0.512904
XLOC_021391	0	1.64462	0
XLOC_021409	3.41924	0.104307	1.75441
XLOC_021413	115.642	46.0628	59.1347
XLOC_021414	59.0327	97.1083	25.9762
XLOC_021437	0.276017	0.151773	2.14618
XLOC_021444	1.0875	0.755795	0.296195
XLOC_021477	0.38829	1.21904	0
XLOC_021479	0	2.82204	0.182506
XLOC_021512	1.41229	2.3023	0.984121
XLOC_021515	1.12409	0.15077	0.460401
XLOC_021519	0.617914	2.30522	1.1765
XLOC_021536	4.1785	113.084	0.52608
XLOC_021563	0.920607	0.275766	2.11502
XLOC_021619	1.66133	8.86485	0.696142
XLOC_021625	1.3158	2.99637	0.478886
XLOC_021626	0.48993	0.72089	0.534301
XLOC_021643	0	0	0.686115
XLOC_021677	0	0.615154	0
XLOC_021715	21.2603	54.9298	0.192899
XLOC_021777	0.413376	0.525345	0.0286364
XLOC_021835	1.199	0.224874	0
XLOC_021841	3.25314	1.68409	1.96714
XLOC_021847	0.813619	0	0.335813
XLOC_022017	0	2.3536	0
XLOC_022131	0	0.895445	0
XLOC_022164	0.486174	0.133463	3.37737
XLOC_022218	0.67737	0.435024	1.38698
XLOC_022256	21.9219	154.822	13.0122
XLOC_022266	23.5629	26.0587	0
XLOC_022309	0.47882	4.61324	2.61948
XLOC_022363	1.45607	1.92206	1.18672
XLOC_022372	60.6931	67.1022	3.97929
XLOC_022395	0	0	0.511853
XLOC_022422	0.62568	0.433983	0.0731018
XLOC_022544	0	0	4.68856
XLOC_022593	1.10121	5.05689	0.373474
XLOC_022616	0	0.12409	3.03717
XLOC_022678	0.977132	0.181402	0
XLOC_022727	6.01086	5.95744	2.05386
XLOC_022798	0	0	0.546679
XLOC_022851	0.212945	4.31853	0
XLOC_022857	1.02529	0	0
XLOC_022871	0	0.522654	0
XLOC_022872	13.1626	17.6733	13.5904
XLOC_022873	0	0	1.89747
XLOC_022876	0	1.91755	0
XLOC_022878	0.764194	7.72484	1.89386
XLOC_022883	4.25718	0	9.18477
XLOC_022888	2.17444	0.644089	14.2248
XLOC_022891	0.927541	0.0766901	0.413186
XLOC_022894	0.0999041	0.283755	126.222
XLOC_022897	0	0	1.69525
XLOC_022904	0.247433	1.04044	0.179276
XLOC_022905	0	6.13423	0.103338
XLOC_022906	0.648265	0	1.57497
XLOC_022909	119.954	8.60345	6.84198
XLOC_022930	0.78362	0.302266	0.487537
XLOC_022932	3.56348	0	0
XLOC_022934	2.97401	0	0
XLOC_022935	0.968712	3.33559	0.143561
XLOC_022936	0.0111278	1.87703	0
XLOC_022937	0.319237	0	1.13281
XLOC_022938	0	0	1.01714
XLOC_022940	1.06588	0.168763	0.0582165
XLOC_022942	0.991752	7.02138	0
XLOC_022943	0	0.712899	0
XLOC_022947	0	0	2.19705
XLOC_022960	0.905109	0.629375	0.796945
XLOC_022962	2.61672	0.174383	0.522327
XLOC_022963	2.72955	3.19193	3.67432
XLOC_022964	0	0	1.44029
XLOC_022975	0	1.13868	0
XLOC_022984	0	0	0.688979
XLOC_022985	1.70527	0	0.279487
XLOC_022986	2.68579	0	0
XLOC_022987	0.41265	0.215079	1.0745
XLOC_022989	0.765458	0	1.92066
XLOC_022990	5.72739	2.06143	17.2509
XLOC_022993	0	1.00756	0.0769943
XLOC_022998	0.054746	1.80169	0
XLOC_023002	0.230248	0	1.60681
XLOC_023003	0	1.2126	0.0816001
XLOC_023008	0.159057	0	0.862442
XLOC_023010	1.23053	0	1.52617
XLOC_023013	0.779699	0.303457	0.185311
XLOC_023016	0	0	3.5836
XLOC_023019	2.28611	0	0
XLOC_023020	0	0.168637	1.02663
XLOC_023022	0.690466	0.346417	0.469685
XLOC_023024	2.27599	1.89786	0.641185
XLOC_023027	0	0	3.09868
XLOC_023029	80.0284	30.5802	23.4775
XLOC_023030	0.378119	0	2.30604
XLOC_023033	0	0	1.49844
XLOC_023037	2.38728	0	0
XLOC_023040	0.393794	5.26749	6.82012
XLOC_023044	0	0	1.8139
XLOC_023046	0.311443	1.28655	0.28106
XLOC_023049	0.250972	0.727557	0.522398
XLOC_023050	0	0	2.73225
XLOC_023051	0.11063	0.72198	1.42916
XLOC_023052	0.551657	1.95743	20.2711
XLOC_023055	0	0	1.52514
XLOC_023056	0	0	7.35807
XLOC_023061	0.432258	0.379786	1.17861
XLOC_023065	5.1442	0.619278	1.08756
XLOC_023069	0.631204	0	0.0732017
XLOC_023070	1.32104	4.37456	20.5135
XLOC_023071	1.42338	0	0
XLOC_023075	1.42215	2.19046	2.09855
XLOC_023076	0.112471	2.5998	0
XLOC_023078	0.207645	1.25358	0
XLOC_023079	0	0	0.942788
XLOC_023080	3.65017	1.11889	1.83376
XLOC_023081	6.12448	4.77526	8.18347
XLOC_023084	0	0	3.50805
XLOC_023086	0.859234	3.72512	5.6494
XLOC_023088	1.00016	0	0
XLOC_023089	1.2056	0	0
XLOC_023093	0	1.50917	0
XLOC_023100	0.162036	2.59989	0
XLOC_023101	0	0	4.52439
XLOC_023102	0.408643	3.48734	0
XLOC_023104	1.2208	0	2.98989
XLOC_023105	7.99158	57.5356	2.32354
XLOC_023107	2.26323	0	0
XLOC_023108	0	5.7928	0
XLOC_023113	2.2204	0	0
XLOC_023116	0.129726	0	0.841404
XLOC_023117	1.71572	0	0.764182
XLOC_023119	3.13722	0.863153	1.35091
XLOC_023120	0.684461	1.00524	1.78339
XLOC_023122	0.685405	1.44427	7.14137
XLOC_023127	1.92542	1.08802	0.181968
XLOC_023128	0.344706	3.40187	1.20667
XLOC_023129	0.855863	0.357148	1.75928
XLOC_023130	0.413956	0.55887	2.75848
XLOC_023131	2.02829	0.427832	0.436945
XLOC_023136	3.88773	1.92678	0.568737
XLOC_023140	0	0	1.59259
XLOC_023141	0	0	2.70864
XLOC_023142	0.222534	0.588522	0.0765794
XLOC_023144	1.3451	0.434675	0.581216
XLOC_023146	1.16486	0.451855	1.30691
XLOC_023161	0	0	2.43897
XLOC_023162	0.76934	0.431434	1.1012
XLOC_023165	0.94489	0	0.264828
XLOC_023168	0	0	0.836159
XLOC_023171	0.828443	0	2.22355
XLOC_023172	0	0	1.91871
XLOC_023175	3.29422	2.81658	0.873412
XLOC_023176	0.341257	2.28537	0
XLOC_023179	1.80918	4.09569	2.46496
XLOC_023181	0.240918	0.676768	0.101625
XLOC_023186	0.278846	0.963075	0.111521
XLOC_023188	0	3.2557	0
XLOC_023189	0	2.5128	0
XLOC_023191	0.514741	1.91634	0
XLOC_023193	0	0	1.44552
XLOC_023194	0	0	1.94239
XLOC_023195	0	0.167942	1.37159
XLOC_023196	0	0	1.11422
XLOC_023197	0.552229	0.668699	2.39858
XLOC_023199	0	0	1.28276
XLOC_023200	0.165832	0.5467	1.33389
XLOC_023202	0.223007	0.340636	23.6056
XLOC_023203	0	0	1.40322
XLOC_023205	0	0.117793	26.7914
XLOC_023206	0	0	0.953277
XLOC_023208	1.49568	11.9785	0
XLOC_023212	1.60385	0	0
XLOC_023216	2.40458	0.243992	0.318186
XLOC_023218	0	3.32211	0.383041
XLOC_023219	0.941049	0.344677	0.197597
XLOC_023220	1.43473	0.827791	0.506049
XLOC_023222	0.949182	0.151855	0.144237
XLOC_023226	0.535474	0.161189	0.601986
XLOC_023227	0	2.59137	3.24737
XLOC_023231	0.458295	2.65939	0.66907
XLOC_023233	0.53057	0	1.80891
XLOC_023238	0	0	3.32389
XLOC_023241	0.539166	0.855528	0.0977362
XLOC_023242	0	3.1985	0
XLOC_023245	2.37967	0.320268	0.316174
XLOC_023247	0	1.57558	0.70307
XLOC_023250	0.0825136	0	1.65564
XLOC_023251	0.539468	95.8786	0
XLOC_023252	0.710355	100.731	0
XLOC_023253	1.96277	0.462544	5.246
XLOC_023256	0	0	6.80569
XLOC_023257	1.02377	2.68664	2.93833
XLOC_023262	0.686553	9.07825	5.29787
XLOC_023263	0.0555603	5.97546	0
XLOC_023265	0	0	2.39489
XLOC_023266	0.703533	1.67281	0.391441
XLOC_023267	3.45887	5.68607	17.9644
XLOC_023270	0.9288	0.61885	2.25349
XLOC_023271	0	2.36039	0
XLOC_023272	1.87084	6.4106	1.13172
XLOC_023273	0.185905	1.10706	0
XLOC_023274	0.691357	2.81396	0
XLOC_023275	0.688081	0.249618	0.72276
XLOC_023276	1.88431	2.17637	2.07186
XLOC_023280	0.267298	2.07036	1.79651
XLOC_023281	0.181475	0.63907	0.475284
XLOC_023283	0.543421	0.273816	0.632499
XLOC_023285	0	0	0.797708
XLOC_023290	0.0662598	1.02711	0.0437358
XLOC_023291	0.685027	2.33639	0
XLOC_023296	0.214195	0.755863	0.0550509
XLOC_023306	0	0	2.41265
XLOC_023322	2.65454	11.3854	1.49394
XLOC_023325	1.48702	0.830654	0.617096
XLOC_023336	0.385992	0.472041	0.838516
XLOC_023337	0	3.27827	0
XLOC_023338	0	0	3.80095
XLOC_023340	0.705853	0	1.9871
XLOC_023342	0.0519856	0	1.02317
XLOC_023347	0.0705879	0.803255	0.145798
XLOC_023354	1.12084	0	0.60844
XLOC_023357	0	0.346181	0.79319
XLOC_023368	0.138245	0	2.73808
XLOC_023369	0.657499	0.562667	1.04382
XLOC_023370	0.153033	0	2.3886
XLOC_023371	1.41636	0	0
XLOC_023372	0	1.85331	0.739457
XLOC_023373	0.377147	0	2.30173
XLOC_023374	0.554559	2.28179	2.98079
XLOC_023375	1.01944	0.972801	0.745096
XLOC_023376	0.727055	0.27222	1.68902
XLOC_023377	0.843948	0	0
XLOC_023380	3.93824	2.38111	2.51249
XLOC_023386	0.358563	1.27442	0.166051
XLOC_023396	0	1.30774	0
XLOC_023400	0	0	0.957788
XLOC_023403	0	3.66972	0
XLOC_023404	2.88755	2.34551	3.79904
XLOC_023405	0	0	0.967895
XLOC_023418	0.231577	6.52049	0
XLOC_023420	2.8229	18.3613	2.3093
XLOC_023426	0	3.43173	0
XLOC_023427	2.63555	2.03733	5.7066
XLOC_023428	0.109111	3.41429	2.61272
XLOC_023450	0	0	1.41797
XLOC_023461	5.21777	4.66624	3.93826
XLOC_023468	0	0	0.955181
XLOC_023469	1.14468	0	0
XLOC_023471	0.574116	1.99003	0.252666
XLOC_023474	2.17646	0	1.117
XLOC_023475	0	1.28461	0
XLOC_023477	0	0.620055	0
XLOC_023478	0.578557	0.377851	0
XLOC_023559	0	0	2.44532
XLOC_023615	1.15317	0.309248	0.537164
XLOC_023687	0.236324	1.55209	0
XLOC_023895	2.18042	2.91992	3.4669
XLOC_023906	0.902567	3.68648	4.64836
XLOC_023927	0.729831	0	0
XLOC_024015	0	8.53828	0
XLOC_024022	0.324848	0.024378	5.99126
XLOC_024029	0.691388	0.124814	0.209301
XLOC_024128	0	0	1.47431
XLOC_024137	0	1.11161	0
XLOC_024220	0.583958	0.376018	0.102793
XLOC_024241	0.90061	0.732793	0.563879
XLOC_024251	0.233544	0.61729	0
XLOC_024266	0.531897	0	0.0866029
XLOC_024274	0.816095	0.207297	0.750903
XLOC_024304	3.76485	4.42538	4.53862
XLOC_024315	11.4009	13.2331	7.64628
XLOC_024324	4.73528	5.25071	1.88224
XLOC_024329	0.599301	2.45833e-05	0.482763
XLOC_024342	1.0839	0.212142	1.67562
XLOC_024349	14.5456	4.03804	13.0141
XLOC_024362	0.95504	0.384015	0.500252
XLOC_024364	5.51871	4.25995	0.40611
XLOC_024365	12.2134	32.4541	22.4184
XLOC_024367	0.688907	0.0117141	0.488757
XLOC_024370	3.34324	3.84185	4.53075
XLOC_024388	1.90985	5.7546	2.18058
XLOC_024393	3.92549	3.72641	4.39481
XLOC_024404	0	13.6327	0
XLOC_024412	0.128065	0.134004	0.892752
XLOC_024418	56.2897	56.4195	32.4645
XLOC_024421	3.72602	13.8835	3.39486
XLOC_024427	1.26561	1.24547	1.55522
XLOC_024428	5.35262	2.44282	13.8473
XLOC_024447	3.47176	2.28543	2.22514
XLOC_024448	2.70294	2.38917	0.400666
XLOC_024451	0.500311	2.31125	0.722132
XLOC_024453	1.63985	1.19592	0.0701487
XLOC_024461	1.04345	0.876466	2.2387
XLOC_024469	2.39111	2.00467	2.41474
XLOC_024470	5.45428	2.58495	4.94879
XLOC_024497	4.05829	2.83504	1.81139
XLOC_024499	0.987397	1.5303	1.14501
XLOC_024502	0	0.855064	0
XLOC_024513	0.22056	2.43149	5.47098
XLOC_024518	0	1.9663	0
XLOC_024519	0.423179	0.510566	0.608914
XLOC_024520	0	0	0.753138
XLOC_024525	0.353375	0.856341	0.279619
XLOC_024532	28.7459	10.0971	15.9209
XLOC_024551	5.25751	3.01313	2.92144
XLOC_024559	4.00202	7.65387	4.88924
XLOC_024574	1.69623	0.299034	0.14332
XLOC_024604	0.365419	0.955393	0.116668
XLOC_024614	2.75022	4.43676	0.917337
XLOC_024617	0.669911	0.0575125	0.287085
XLOC_024635	14.8236	3.36608	6.55528
XLOC_024649	1.92138	5.2501	5.26532
XLOC_024660	0	0.598113	0
XLOC_024664	9.61387	4.40576	4.29711
XLOC_024667	2.11493	1.27491	1.68932
XLOC_024686	2.87931	0.295613	0.946075
XLOC_024693	3.83908	1.29343	2.21424
XLOC_024694	1.13767	0.506847	0.700029
XLOC_024734	6.20505	0	1.81354
XLOC_024737	1.56599	0.310533	0.725358
XLOC_024739	5.69353	1.33204	1.82734
XLOC_024750	4.12401	3.02265	4.30304
XLOC_024774	0.0235893	0.597534	0
XLOC_024778	15.2824	4.81824	7.06695
XLOC_024788	7.71764	8.05073	7.85138
XLOC_024790	0.790835	0.180884	1.12908
XLOC_024796	9.42495	3.13425	6.65892
XLOC_024803	1.15935	2.23438	1.03416
XLOC_024833	0.0876758	0.0670162	0.541558
XLOC_024838	16.3716	3.38551	8.74026
XLOC_024843	5.57379	5.21782	9.14508
XLOC_024901	1.45765	1.18547	0.700515
XLOC_024912	11.5611	19.5129	4.52784
XLOC_024924	1.41935	0.00198967	0.18917
XLOC_025010	0	1.00148	0
XLOC_025015	2.37705	2.06465	1.04989
XLOC_025059	25.26	21.0341	17.7423
XLOC_025069	0	0.151077	0.621572
XLOC_025095	12.3299	0.70166	0.369468
XLOC_025113	7.79	10.6456	13.5465
XLOC_025118	2.21629	1.34849	1.62358
XLOC_025129	1.45118	2.49135	1.31475
XLOC_025179	0	0.743648	0
XLOC_025182	0.669937	0.807544	0.220411
XLOC_025189	66.3844	61.1466	54.6761
XLOC_025199	2.91443	4.56098	2.15444
XLOC_025211	0	0.603988	0
XLOC_025219	1.61302	0.0685468	1.8686
XLOC_025256	1.55248	2.13215	65.4421
XLOC_025258	2.70541	0.403375	2.74272
XLOC_025289	0.0231793	2.21941	3.28454
XLOC_025331	8.80495	5.55051	4.96502
XLOC_025372	6.50344	1.29146	1.08812
XLOC_025401	5.65516	0.767772	1.75145
XLOC_025423	2.06919	1.60876	0.804676
XLOC_025428	1.66412	0.793279	1.03945
XLOC_025441	0.582475	10.66	6.23843
XLOC_025452	3.08736	0.407742	1.92757
XLOC_025460	3.47429	0.48847	0.574003
XLOC_025529	2.33164	37.8261	37.9623
XLOC_025536	3.32681	6.93276	6.18832
XLOC_025622	0.975544	0	0
XLOC_025644	1.06898	0.443799	0.171569
XLOC_025645	1.02423	0.549608	0.563637
XLOC_025647	0.306512	0.643377	0
XLOC_025652	0.633017	0.158836	0.153173
XLOC_025806	0.69697	0.451827	0.606176
XLOC_025810	0.384321	0	0.685658
XLOC_025813	3.02407	3.69885	2.3587
XLOC_025840	3.69875	2.26901	20.911
XLOC_025869	5.74336	1.72638	11.6133
XLOC_025904	0	1.15624	0
XLOC_025929	5.67253	4.0634	6.76678
XLOC_025940	10.9706	30.8045	29.0709
XLOC_026002	10.5593	47.8914	40.3825
XLOC_026018	1.52936	0.194126	3.8147
XLOC_026083	1.53466	0	1.91177
XLOC_026092	0	0.809529	0
XLOC_026093	0.0672794	0.509857	0.434454
XLOC_026141	0	1.6994	0
XLOC_026275	7.53562	0.462536	3.19467
XLOC_026292	84.3674	354.299	24.8674
XLOC_026379	3.55195	3.11685	11.8789
XLOC_026644	0	0	0.643216
XLOC_026657	1.28937	1.29251	2.18318
XLOC_026661	2.81625	0.703947	3.5247
XLOC_026729	1.86814	1.30848	4.81277
XLOC_026779	7.77337	2.70658	4.73468
XLOC_026811	0.903139	2.11788	8.79309
XLOC_026834	0.502344	0.509558	0.455371
XLOC_026882	3.74617	2.33159	2.37509
XLOC_026932	1.00885	1.11749	1.29271
XLOC_026937	1.10842	0.255973	0.356718
XLOC_026963	3.75152	2.16825	3.23573
XLOC_026970	1.92824	0.834393	1.07149
XLOC_027021	1.08202	0.0668603	1.63162
XLOC_027031	1.44014	0.419141	2.47131
XLOC_027040	4.54927	0.903691	0.461295
XLOC_027046	5.23006	2.03761	1.19973
XLOC_027055	1.79787	1.4168	0.374873
XLOC_027093	0	1.04339	0
XLOC_027106	0.119102	0	4.21247
XLOC_027121	0.700315	1.99717	0
XLOC_027158	1.1422	2.33608	0.876283
XLOC_027175	9.0654	4.13759	3.84795
XLOC_027177	0.703402	0.0337708	4.62868
XLOC_027189	0.531093	0.393939	0.257957
XLOC_027223	1.83967	0.899023	1.90897
XLOC_027230	0.974605	2.08036	2.66217
XLOC_027245	0.80811	2.37384	1.49941
XLOC_027247	6.30516	1.93953	3.5263
XLOC_027250	0	0	35.3473
XLOC_027255	21.6625	11.4016	26.2327
XLOC_027262	0	0	0.835596
XLOC_027269	1.12703	0.478489	0.847627
XLOC_027295	3.91761	1.26983	0.894048
XLOC_027310	11.2569	6.14754	5.64709
XLOC_027312	2.3009	0.327837	1.35127
XLOC_027328	0.676096	0.217445	0.473742
XLOC_027341	0.5982	2.67325	0.680302
XLOC_027359	0.648591	1.04767	0.494508
XLOC_027366	1.30036	2.12678	7.75577
XLOC_027381	0.75968	3.51991	1.32267
XLOC_027406	2.06591	4.91578	1.66403
XLOC_027448	0.460345	0.949779	1.21385
XLOC_027452	0.819572	0.639606	0.795035
XLOC_027465	13.7603	13.8686	13.4133
XLOC_027466	5.04624	7.03412	4.7908
XLOC_027469	3.57224	0.628403	2.39311
XLOC_027480	4.09347	12.491	2.86342
XLOC_027485	0.082542	1.5425	0.0238475
XLOC_027506	0.366663	0.879597	0.868214
XLOC_027526	2.31791	4.916	7.30922
XLOC_027539	1.60315	0.860532	2.454
XLOC_027546	1.38615	1.28573	1.44075
XLOC_027548	0.890798	0.230298	1.69752
XLOC_027557	4.43942	5.30104	9.24168
XLOC_027566	3.51978	0.7997	1.90183
XLOC_027570	0.615333	1.42523	3.65601
XLOC_027580	0.348047	0.111199	0.972981
XLOC_027581	0.526495	0.354587	0.221124
XLOC_027582	2.73384	7.43556	17.7172
XLOC_027587	2.07524	0.362748	0.874842
XLOC_027588	0.759686	0.333936	0.224565
XLOC_027594	2.16785	6.86886	0.583324
XLOC_027605	0.957325	0.551755	0.0310707
XLOC_027607	8.7606	9.41452	6.91658
XLOC_027610	0	0	5.44685
XLOC_027780	4.34665	5.54805	10.7381
XLOC_027793	0.513514	0.0627856	0.41908
XLOC_027845	0.915774	0	0
XLOC_027852	4.89956	2.05387	1.77788
XLOC_027888	1.19026	0	0
XLOC_027889	0.799268	0.463683	4.06855
XLOC_027902	0.875805	0	1.20768
XLOC_027915	0.110313	0.607774	0
XLOC_027945	1.82869	1.1528	2.46303
XLOC_027947	1.08204	1.6185	3.87285
XLOC_027989	0	0	8.11431
XLOC_028021	0	0.970749	0
XLOC_028027	1.60659	0.67799	0.770051
XLOC_028066	1.58086	2.0163	0.51745
XLOC_028072	1.03229	0	0.165987
XLOC_028075	4.07551	0.916518	3.31579
XLOC_028100	1.01871	0.326264	0.954197
XLOC_028101	12.772	9.74777	6.95138
XLOC_028111	2.7848	2.90256	1.59165
XLOC_028130	0.65069	0.0917213	0.172818
XLOC_028144	4.82555	3.97692	2.2644
XLOC_028149	4.23823	3.30127	4.49045
XLOC_028194	0.742986	0	1.51843
XLOC_028308	0.509435	0.312335	0.261414
XLOC_028322	26.8129	4.80541	36.7381
XLOC_028409	3.03173	6.1833	6.40678
XLOC_028418	14.9548	58.9199	8.4213
XLOC_028445	0.368684	0.546722	0.858055
XLOC_028446	0.938396	1.1249	2.43979
XLOC_028456	0.395846	2.04362	0.356406
XLOC_028465	0	0	3.42347
XLOC_028642	13.4162	65.8872	0.050394
XLOC_028676	0	0	0.928478
XLOC_028734	1.31585	2.29146	0.660624
XLOC_028768	0.891953	0.866491	0.133075
XLOC_028814	0.447121	1.28579	0.400724
XLOC_028830	0.63008	6.31099	0.509989
XLOC_028856	3.41106	1.86014	2.6727
XLOC_028866	2.26479	0.270225	0.600455
XLOC_028895	0.875026	0	0.887721
XLOC_028918	2.01084	0	0
XLOC_028922	24.5033	27.8351	30.7944
XLOC_028923	1.04877	0.43977	1.05999
XLOC_028996	15.0782	2.12002	5.08301
XLOC_028998	0.247385	1.40243	0.40343
XLOC_029004	1.04219	1.72993	0.834884
XLOC_029012	0.389242	0.48604	0.700596
XLOC_029016	0	1.42966	0
XLOC_029017	0.889555	0.990526	0.370037
XLOC_029021	0.622909	1.7706	0.795312
XLOC_029024	0.536655	1.50302	0.294128
XLOC_029027	0	1.52783	0
XLOC_029028	19.9042	34.8755	10.5235
XLOC_029032	0.949276	0	0.229606
XLOC_029036	0.983966	0	1.39611
XLOC_029037	0.0832435	0.500611	0.0694499
XLOC_029039	1.05337	0	0
XLOC_029040	1.22474	0.761978	0.135914
XLOC_029042	0	0	3.06704
XLOC_029048	2.4325	10.5979	1.30358
XLOC_029049	0.473283	3.59109	0.44273
XLOC_029053	2.22453	0	1.5298
XLOC_029054	3.43236	6.36699	5.8344
XLOC_029055	1.12919	0.306755	0
XLOC_029056	1.70587	0.153543	0.938805
XLOC_029057	0.246271	0.200582	1.07928
XLOC_029058	1.26142	0	0
XLOC_029060	1.144	0	0.285914
XLOC_029066	0.53201	0.410596	0.178555
XLOC_029068	0	1.47521	1.37308
XLOC_029069	0	0	1.49926
XLOC_029076	0.417781	1.29339	0.305911
XLOC_029077	1.20937	0.176302	0.250258
XLOC_029079	0.370467	0.55755	0.0425945
XLOC_029080	2.64067	0	3.47116
XLOC_029081	0	0.4713	0.658088
XLOC_029084	9.74091	3.94988	8.86924
XLOC_029089	0.0623906	2.15657	0
XLOC_029092	0	0	1.59093
XLOC_029099	2.28842	1.16207	0.44122
XLOC_029100	1.72636	0	0
XLOC_029101	2.5234	5.55163	3.75276
XLOC_029103	0	1.72582	0
XLOC_029104	0	0	1.38764
XLOC_029105	4.15205	1.8657	1.39975
XLOC_029109	0.943854	0.675983	0.356933
XLOC_029111	1.89557	0.99613	0.713201
XLOC_029112	0.83631	0.479761	0.268595
XLOC_029113	1.2487	0	0
XLOC_029128	1.60341	0	2.31468
XLOC_029129	0.250779	0.51737	0
XLOC_029130	0.479759	3.49495	0
XLOC_029134	3.07451	0	0.261428
XLOC_029135	0.247114	0.561876	0.907811
XLOC_029139	0.0747845	0.0616011	2.94838
XLOC_029147	0	2.31148	0
XLOC_029148	0	5.76774	0
XLOC_029152	0.260227	3.96334	0.349484
XLOC_029153	0.331022	3.00111	0.305182
XLOC_029154	0.427574	1.19835	0.0318354
XLOC_029155	0	0	7.12938
XLOC_029156	0.221292	0.512531	2.00846
XLOC_029157	0.344228	2.3898	0.155501
XLOC_029160	0.240242	0	0.97259
XLOC_029162	3.54992	0.713089	0.28722
XLOC_029164	2.16245	0	0.215504
XLOC_029169	0.728923	0.520654	0.511814
XLOC_029171	0.4563	0.764653	0
XLOC_029172	1.09618	0.525899	1.3177
XLOC_029173	0	0	1.54729
XLOC_029176	0.542868	0	1.70473
XLOC_029178	0.474594	0.267286	0.666834
XLOC_029180	3.079	3.71818	3.03384
XLOC_029181	0	0	2.955
XLOC_029182	0	0	2.37439
XLOC_029186	0.205244	0.812951	1.87951
XLOC_029191	1.15431	0	0.161549
XLOC_029192	1.67387	0	0
XLOC_029194	0	0	1.80818
XLOC_029195	1.39186	0	0.516689
XLOC_029198	0.078858	1.53642	0.0915264
XLOC_029199	1.9697	0.0991192	0.428936
XLOC_029202	0	0	23.7
XLOC_029203	0	0.120434	2.2166
XLOC_029204	0	0	1.13055
XLOC_029208	0.128197	0.201648	1.40374
XLOC_029209	0	5.34789	1.17181
XLOC_029211	0.0583933	0.57055	3.63543
XLOC_029212	0.0891542	0	2.01969
XLOC_029213	1.10921	0.858672	1.42427
XLOC_029215	0.912795	0	0
XLOC_029220	0.264784	0.455848	0.967083
XLOC_029223	0.842132	0	0
XLOC_029224	0	0	0.994175
XLOC_029226	0.863577	0	0
XLOC_029227	0	0	0.587005
XLOC_029231	1.98454	0	0
XLOC_029232	1.23116	0	0
XLOC_029234	0.705668	3.27995	2.332
XLOC_029235	0.236268	0.662573	0.195142
XLOC_029236	1.23086	0.879073	2.18586
XLOC_029242	35.5996	65.9769	21.9634
XLOC_029243	0	0	3.56107
XLOC_029244	1.69172	0	0
XLOC_029245	0.284874	0.573388	1.14723
XLOC_029246	0	0	1.78327
XLOC_029248	0.529156	0.999315	0.0621853
XLOC_029250	1.00461	0	0
XLOC_029251	0	0	1.35174
XLOC_029253	0.746133	0	0.261295
XLOC_029254	1.72353	3.40083	0.715732
XLOC_029256	0	0	1.53822
XLOC_029260	0.0605368	0.416441	2.06626
XLOC_029264	1.65994	0	0
XLOC_029266	1.46922	1.95006	1.15831
XLOC_029267	0	0	1.66463
XLOC_029268	0.366132	0.191167	0.817287
XLOC_029270	0	0	0.769949
XLOC_029271	0.547822	0.456882	0
XLOC_029272	0	2.58284	0
XLOC_029273	0	0	1.08894
XLOC_029276	0	1.38648	0
XLOC_029277	1.02522	0.579901	0.355768
XLOC_029278	0.988594	0.213232	0.363094
XLOC_029282	0.154632	1.99854	0
XLOC_029287	1.03864	0.158945	1.60713
XLOC_029288	1.09942	0.887109	0.330875
XLOC_029289	0.888312	0	0.83568
XLOC_029294	1.6956	0	0
XLOC_029295	0	0	0.771758
XLOC_029300	0	0.446193	3.06285
XLOC_029301	0.772157	0	0.176425
XLOC_029303	1.07295	0	0
XLOC_029312	98.4401	9.69362	24.7229
XLOC_029313	106.438	53.2062	23.0444
XLOC_029320	0.618227	0.379756	0.233798
XLOC_029321	4.99839	2.49273	3.76848
XLOC_029330	1.99454	1.05127	0.191778
XLOC_029331	1.27579	0.920089	1.71989
XLOC_029337	0	2.18115	0
XLOC_029338	0.104934	0	1.02328
XLOC_029341	0	0	0.849414
XLOC_029343	0	15.8647	0
XLOC_029347	0	0	2.02884
XLOC_029348	1.28694	0	0
XLOC_029349	0.496898	0.992647	0
XLOC_029356	0	0.31871	0.951216
XLOC_029357	0	0	1.53182
XLOC_029358	1.24911	0	0
XLOC_029360	2.20086	37.9531	0.143132
XLOC_029363	0	0	1.18084
XLOC_029366	0.929649	21.9875	1.82174
XLOC_029367	0	1.799	0.2939
XLOC_029370	1009.43	287.831	450.72
XLOC_029381	2.44181	0.266216	0.31798
XLOC_029383	2.67222	0	0
XLOC_029384	0	0	4.65175
XLOC_029385	0.232745	0	0.780255
XLOC_029388	1.65317	0	0
XLOC_029390	0	0.958543	0
XLOC_029392	2.31848	0	0.817613
XLOC_029396	2.92607	3.46645	0.383656
XLOC_029397	0.0475239	2.73631	0
XLOC_029398	0.657215	1.12501	6.54279
XLOC_029405	0	2.61681	0
XLOC_029406	0	1.82984	0
XLOC_029407	0	0	1.26016
XLOC_029408	5.21277	0.59276	1.62756
XLOC_029411	1.15472	2.37103	0.824154
XLOC_029412	1.85254	51.2216	0.063646
XLOC_029413	1.25002	0.49752	0.0411059
XLOC_029414	1.51329	0	0
XLOC_029415	0	0	1.06495
XLOC_029417	0	2.39806	0
XLOC_029426	0	0.177806	1.97598
XLOC_029429	1.98213	0.184805	0.275346
XLOC_029431	0.578566	2.18692	0.356462
XLOC_029433	0.761817	2.94002	2.92467
XLOC_029434	1.45067	1.40467	4.44557
XLOC_029436	0	3.13134	0
XLOC_029438	56.75	17.4189	37.2774
XLOC_029447	1.9541	3.2889	0.295658
XLOC_029448	2.28089	1.02698	1.79139
XLOC_029449	0	1.312	0
XLOC_029451	2.42123	0.363944	0.168837
XLOC_029454	0.456263	1.7483	0.435216
XLOC_029456	0	0	4.17088
XLOC_029457	0.478635	0.257595	1.70927
XLOC_029458	1.15581	1.29482	2.25002
XLOC_029461	2.07873	1.90304	3.9858
XLOC_029462	1.48977	0.630174	0.958586
XLOC_029464	0	0.132483	0.549524
XLOC_029465	0	0	1.50505
XLOC_029505	0.270496	0.309641	0.515774
XLOC_029570	3.52192	0.114043	13.1629
XLOC_029620	17.0938	26.7273	22.2773
XLOC_029634	7.56193	0.179862	0.991661
XLOC_029639	0	0.628383	0
XLOC_029673	0.87097	0	0
XLOC_029714	0.279224	1.07977	1.24257
XLOC_029737	1.87829	2.22138	1.97711
XLOC_029741	4.86375	1.31178	0.766255
XLOC_029785	1.11734	0.936089	0.785001
XLOC_029852	2.82594	4.23859	1.3342
XLOC_029892	0.112819	0.44172	1.22707
XLOC_029960	0.361682	0.437283	0.593951
XLOC_029999	232.339	179.994	173.546
XLOC_030032	0.9225	3.47342	3.01226
XLOC_030108	0.535781	4.29654	3.73105
XLOC_030143	0.555863	0.51522	0.338445
XLOC_030177	4.92871	3.39532	4.02843
XLOC_030178	2.21301	2.63627	1.44031
XLOC_030179	1.00181	0.429233	0.986648
XLOC_030180	0.793077	0.585682	0.879399
XLOC_030212	6.85176	1.38541	6.45765
XLOC_030304	2.14264	2.69228	4.18312
XLOC_030306	0.977536	1.01866	1.03126
XLOC_030309	0.996398	0.793577	0.639675
XLOC_030313	3.87658	2.31044	2.05891
XLOC_030328	1.7712	2.11222	1.68724
XLOC_030345	0.33738	0.159905	0.748054
XLOC_030346	0.869236	1.85473	1.50274
XLOC_030359	1.12703	0.94194	0
XLOC_030384	0.372474	0.715104	0.788621
XLOC_030385	13.5139	129.43	29.4301
XLOC_030387	0.734358	0.383875	0.265268
XLOC_030394	0.699197	0.917888	0
XLOC_030421	3.66611	2.53597	2.26722
XLOC_030422	0	0	1.34808
XLOC_030443	0.500793	0	0
XLOC_030445	6.89878	22.3109	8.33335
XLOC_030449	12.1314	7.99892	18.0392
XLOC_030476	0.332744	0.223648	0.651333
XLOC_030507	1.65113	5.59719	1.52306
XLOC_030524	3.05154	1.20264	8.53978
XLOC_030534	25.6388	20.6365	10.483
XLOC_030569	0.616095	0.109245	1.63497
XLOC_030585	4.02041	4.68263	4.14775
XLOC_030593	0.658118	0.67019	0.809387
XLOC_030596	0.491636	0.139996	1.00573
XLOC_030598	2.08088	1.73676	2.14365
XLOC_030599	1.3015	0.684165	0.534605
XLOC_030610	752.023	171.128	245.618
XLOC_030615	0.890347	1.42385	0
XLOC_030631	3.46207	4.01164	1.18726
XLOC_030646	6.50587	4.05948	4.32163
XLOC_030656	4.69797	0.0616205	1.00248
XLOC_030664	7.6663	3.90552	4.94919
XLOC_030716	20.3444	9.55523	12.4882
XLOC_030740	0.574493	0.847702	1.31405
XLOC_030758	0.738403	0.353479	0.373773
XLOC_030759	0.511132	0	0
XLOC_030768	2.21094	0.90316	2.10652
XLOC_030861	0.470375	0.698664	1.84399
XLOC_030879	0.515003	0.820511	0.217695
XLOC_030903	0	0.833257	0
XLOC_030906	0.999607	0.176662	0.214144
XLOC_030917	0	0.260893	0.715372
XLOC_030949	2.01123	16.7664	2.55984
XLOC_031034	5.20759	0.47813	0.956898
XLOC_031055	5.46885	3.82674	3.68748
XLOC_031077	0.935194	0.575555	0.360514
XLOC_031114	2.90902	2.27618	2.99644
XLOC_031151	0.949712	0	0.250784
XLOC_031211	0.986876	0.947786	0.253677
XLOC_031221	0.171186	0.560718	0.337498
XLOC_031255	11.3364	5.50853	15.3548
XLOC_031280	0.523987	0	0
XLOC_031287	0	0.532755	0.163379
XLOC_031294	3.25268	2.44241	5.61863
XLOC_031354	0.149843	0.179039	7.42782
XLOC_031385	0.795739	1.12258	1.17134
XLOC_031389	0.830763	0.86242	0.390278
XLOC_031405	0.3404	0.149172	0.77401
XLOC_031418	0.592063	0.078117	0.0969333
XLOC_031440	0.699525	1.67145	0.57767
XLOC_031477	0.923011	2.40141	3.02927
XLOC_031520	0.77781	0.351358	0.303951
XLOC_031544	0.733527	3.64689	1.07978
XLOC_031661	0.981936	3.28927	0.161877
XLOC_031687	14.8274	9.21884	14.746
XLOC_031711	1.14982	1.08779	1.24077
XLOC_031818	18.4529	9.1817	11.3429
XLOC_031875	0	0	0.862977
XLOC_031913	1.69455	1.39222	1.67501
XLOC_031959	4.20262	3.69496	2.95676
XLOC_031966	1.21311	0	0
XLOC_032000	2.14881	3.20338	1.88061
XLOC_032004	5.67594	2.18557	2.46457
XLOC_032022	4.72497	1.29714	8.76687
XLOC_032027	0.388791	4.3693	3.79743
XLOC_032095	2.3957	0.0958776	2.28467
XLOC_032195	122.278	36.1159	38.88
XLOC_032215	0.511036	0.688371	0.41157
XLOC_032216	3.04264	1.91473	1.68187
XLOC_032258	1.04144	0	0.315125
XLOC_032274	0.522158	0	0.140634
XLOC_032328	1.2627	0.513047	0.0507547
XLOC_032332	9.55845	0.431096	3.61739
XLOC_032469	0.624114	1.13472	0.499221
XLOC_032470	0.53286	1.78446	0.589538
XLOC_032539	0.58291	4.4246	0
XLOC_032580	1.85293	0.508714	0
XLOC_032618	1289.62	218.708	448.732
XLOC_032733	2.5252	2.13341	2.75229
XLOC_032845	0.543077	0.16964	1.07102
XLOC_032952	0.198	0.123993	21.7814
XLOC_033114	0	0	1.927
XLOC_033115	0.739451	0.567678	0.763856
XLOC_033126	0	1.89765	0
XLOC_033314	0.57506	0.0979138	0.0757435
XLOC_033344	0.251416	0.179555	0.869868
XLOC_033399	0	1.1449	0
XLOC_033484	1.83542	0.710643	1.28031
XLOC_033535	0.381298	0.478656	0.600515
XLOC_033706	0.592238	0.187228	0.46916
XLOC_033730	2.91944	0	2.7213
XLOC_033890	0.933752	0	0.330611
XLOC_033897	1.02369	3.27528	2.09435
XLOC_033986	0.545716	0	0
XLOC_034029	0.356653	0.997612	0.289943
XLOC_034036	0.534313	0	0
XLOC_034046	0.989985	0.740433	1.1533
XLOC_034052	7.84026	5.03334	9.5881
XLOC_034054	0.593218	10.9346	0.672798
XLOC_034070	2.1284	1.32942	0.189486
XLOC_034141	0	2.04026	0.118108
XLOC_034164	0.0438547	1.21581	0.120264
XLOC_034165	0.325622	0.113371	0.698722
XLOC_034166	0.375623	0.328943	0.721265
XLOC_034170	2.03781	1.06699	2.59092
XLOC_034182	6.69943	11.2029	3.50024
XLOC_034210	5.04012	2.49257	1.88844
XLOC_034222	12.2892	14.8248	29.1616
XLOC_034223	0.0938716	2.4881	0.0888814
XLOC_034280	2.54137	2.02681	1.54545
XLOC_034286	0	0	171.208
XLOC_034305	1.22197	3.19715	4.43731
XLOC_034333	0.967308	0.487492	0.170406
XLOC_034336	8.77293	1.52553	2.48674
XLOC_034337	0.445975	0.952704	3.43323
XLOC_034342	0.151982	0	0.57519
XLOC_034349	45.4761	9.77147	45.0004
XLOC_034357	3.55289	4.35912	3.63489
[truncated: 1,238 more rows]
