# Supplementary material for: Genome-Wide Identification of Barley Long Noncoding RNAs and Analysis of Their Regulatory Interactions during Shoot and Grain Development
Source: Int J Mol Sci. 2021 May 11;22(10):5087. doi: 10.3390/ijms22105087 (PMC8150791; doi:10.3390/ijms22105087)
Supplement: Supplementary file 1 [file ijms-22-05087-s001.zip › File S5.xlsx]

## Sheet: 3DPA vs 8DPA
List of differentially expressed lncRNA loci in grains
gene_id	sample_1	sample_2	value_1	value_2	log2_fold_change	test_stat	p_value	q_value	significant
XLOC_000418	3DPA	8DPA	0.411437	0	-Inf	NA	0.00995	0.0398083	yes
XLOC_000467	3DPA	8DPA	0	1.10464	Inf	NA	5e-05	0.000422092	yes
XLOC_000521	3DPA	8DPA	3.8098	6.77111	0.829679	2.41732	0.00045	0.00298916	yes
XLOC_000549	3DPA	8DPA	3.49504	0.664318	-2.39536	-2.47724	0.00835	0.0345487	yes
XLOC_000587	3DPA	8DPA	3.05449	1.74719	-0.805898	-2.11578	0.0031	0.0153799	yes
XLOC_000599	3DPA	8DPA	5.27929	11.6991	1.14798	2.22782	0.0038	0.0181955	yes
XLOC_000627	3DPA	8DPA	0	15.3691	Inf	NA	5e-05	0.000422092	yes
XLOC_000670	3DPA	8DPA	0.627321	2.06613	1.71966	3.00976	0.0004	0.00269582	yes
XLOC_000792	3DPA	8DPA	2.50403	0.607478	-2.04335	-2.69008	0.0038	0.0181955	yes
XLOC_000845	3DPA	8DPA	34.2746	49.307	0.52465	1.8072	0.01175	0.0455038	yes
XLOC_000948	3DPA	8DPA	2.78678	1.24772	-1.15931	-1.96327	0.00755	0.0318992	yes
XLOC_000962	3DPA	8DPA	1.03819	62.0065	5.90028	9.38333	5e-05	0.000422092	yes
XLOC_000999	3DPA	8DPA	3.48185	1.53085	-1.18552	-1.96945	0.0086	0.0353931	yes
XLOC_001059	3DPA	8DPA	0.912456	0	-Inf	NA	5e-05	0.000422092	yes
XLOC_001103	3DPA	8DPA	3.95056	2.04261	-0.95164	-1.89411	0.0078	0.0327036	yes
XLOC_001117	3DPA	8DPA	20.1266	6.72625	-1.58123	-4.2221	5e-05	0.000422092	yes
XLOC_001157	3DPA	8DPA	0.859597	0.28369	-1.59934	-1.12247	0.0114	0.0444432	yes
XLOC_001184	3DPA	8DPA	16.0786	10.1306	-0.666429	-2.09943	0.00265	0.0135133	yes
XLOC_001189	3DPA	8DPA	0.628714	0	-Inf	NA	0.0071	0.0303685	yes
XLOC_001377	3DPA	8DPA	36.9878	17.8108	-1.0543	-3.40614	5e-05	0.000422092	yes
XLOC_001399	3DPA	8DPA	0.715727	0.305465	-1.2284	-1.59861	0.01295	0.049218	yes
XLOC_001482	3DPA	8DPA	0.412102	0	-Inf	NA	0.00045	0.00298916	yes
XLOC_001811	3DPA	8DPA	0.89206	4.56768	2.35625	3.59918	5e-05	0.000422092	yes
XLOC_002227	3DPA	8DPA	2.7531	116.355	5.40133	10.1892	5e-05	0.000422092	yes
XLOC_002272	3DPA	8DPA	6.89577	14.6211	1.08427	3.3251	5e-05	0.000422092	yes
XLOC_002391	3DPA	8DPA	0.170896	6.36699	5.21942	4.13268	0.0016	0.00883248	yes
XLOC_002467	3DPA	8DPA	0	0.447317	Inf	NA	0.0103	0.040932	yes
XLOC_002468	3DPA	8DPA	0	0.96575	Inf	NA	5e-05	0.000422092	yes
XLOC_002511	3DPA	8DPA	15.6119	0.96674	-4.01337	-6.17588	5e-05	0.000422092	yes
XLOC_002552	3DPA	8DPA	3.59481	1.17194	-1.61701	-2.48331	0.0022	0.0115598	yes
XLOC_002568	3DPA	8DPA	0	1.18935	Inf	NA	5e-05	0.000422092	yes
XLOC_002693	3DPA	8DPA	42.2762	4.05692	-3.38139	-8.26112	5e-05	0.000422092	yes
XLOC_002708	3DPA	8DPA	5.88267	1.77522	-1.72848	-4.42816	5e-05	0.000422092	yes
XLOC_002839	3DPA	8DPA	0	4.6764	Inf	NA	5e-05	0.000422092	yes
XLOC_002931	3DPA	8DPA	1.36676	0.194026	-2.81644	-1.68243	0.0069	0.0296746	yes
XLOC_003461	3DPA	8DPA	1.0079	4.12377	2.03262	2.87929	0.0013	0.00740397	yes
XLOC_003508	3DPA	8DPA	1.40862	5.99672	2.08989	2.79096	0.00165	0.0090571	yes
XLOC_003528	3DPA	8DPA	0	4.7265	Inf	NA	5e-05	0.000422092	yes
XLOC_003529	3DPA	8DPA	0	1.95271	Inf	NA	5e-05	0.000422092	yes
XLOC_003604	3DPA	8DPA	3.27192	1.51177	-1.1139	-2.2469	0.0017	0.00928292	yes
XLOC_003669	3DPA	8DPA	19.4189	32.5321	0.744402	2.56095	0.00055	0.00355151	yes
XLOC_003837	3DPA	8DPA	0	1.51625	Inf	NA	5e-05	0.000422092	yes
XLOC_004030	3DPA	8DPA	0	0.403303	Inf	NA	5e-05	0.000422092	yes
XLOC_004064	3DPA	8DPA	2.37538	0.898056	-1.40328	-2.14743	0.00435	0.020323	yes
XLOC_004076	3DPA	8DPA	1.89882	0.180831	-3.39239	-2.91386	0.00235	0.0122237	yes
XLOC_004127	3DPA	8DPA	0.429792	0.84729	0.979218	1.82473	0.0123	0.0471998	yes
XLOC_004148	3DPA	8DPA	1.84579	3.69888	1.00285	2.09004	0.0043	0.0201343	yes
XLOC_004190	3DPA	8DPA	32.2094	19.152	-0.749986	-2.70124	0.00015	0.00113643	yes
XLOC_004367	3DPA	8DPA	0.465358	0	-Inf	NA	5e-05	0.000422092	yes
XLOC_004450	3DPA	8DPA	9.88963	6.154	-0.684393	-2.4552	0.00055	0.00355151	yes
XLOC_004653	3DPA	8DPA	3.5199	0.17147	-4.3595	-2.94034	0.011	0.0431493	yes
XLOC_004964	3DPA	8DPA	286.488	170.61	-0.747772	-2.68319	0.0001	0.000789994	yes
XLOC_004980	3DPA	8DPA	19.0084	13.0892	-0.538257	-1.75489	0.0121	0.0465898	yes
XLOC_005061	3DPA	8DPA	17.5016	8.94849	-0.96777	-2.53806	0.0002	0.00146643	yes
XLOC_005133	3DPA	8DPA	0	2.9757	Inf	NA	5e-05	0.000422092	yes
XLOC_005181	3DPA	8DPA	3.34901	1.41425	-1.24369	-3.73476	5e-05	0.000422092	yes
XLOC_005259	3DPA	8DPA	1.9856	0.104967	-4.24157	-3.47866	0.0011	0.00643073	yes
XLOC_005315	3DPA	8DPA	101.285	8.95697	-3.49927	-9.03823	5e-05	0.000422092	yes
XLOC_005453	3DPA	8DPA	1.62742	0.858136	-0.923308	-1.88154	0.00885	0.0362123	yes
XLOC_005528	3DPA	8DPA	0	0.928376	Inf	NA	5e-05	0.000422092	yes
XLOC_005561	3DPA	8DPA	1.21413	0	-Inf	NA	0.00015	0.00113643	yes
XLOC_005668	3DPA	8DPA	51.4215	14.0856	-1.86815	-5.20889	5e-05	0.000422092	yes
XLOC_005697	3DPA	8DPA	6.34954	22.9973	1.85674	4.32734	5e-05	0.000422092	yes
XLOC_005760	3DPA	8DPA	1.99038	0	-Inf	NA	5e-05	0.000422092	yes
XLOC_005873	3DPA	8DPA	9.95774	16.2203	0.703912	1.93417	0.0057	0.0253918	yes
XLOC_006048	3DPA	8DPA	2.32481	0.728385	-1.67434	-1.90116	0.00875	0.0358876	yes
XLOC_006066	3DPA	8DPA	15.6361	44.8659	1.52074	4.18249	5e-05	0.000422092	yes
XLOC_006171	3DPA	8DPA	0.464792	3.63027	2.96542	3.3602	0.0009	0.00541371	yes
XLOC_006193	3DPA	8DPA	7.02669	4.31338	-0.704026	-1.86087	0.00935	0.0378939	yes
XLOC_006197	3DPA	8DPA	20.5934	0.688657	-4.90225	-8.24024	5e-05	0.000422092	yes
XLOC_006240	3DPA	8DPA	4.68063	0.381889	-3.61548	-5.26461	5e-05	0.000422092	yes
XLOC_006270	3DPA	8DPA	1.49443	2.65254	0.827772	1.79797	0.01145	0.0445977	yes
XLOC_006272	3DPA	8DPA	15.5238	6.11073	-1.34506	-1.98851	0.00995	0.0398083	yes
XLOC_006310	3DPA	8DPA	14.4778	1.89134	-2.93636	-7.31307	5e-05	0.000422092	yes
XLOC_006344	3DPA	8DPA	47.2516	5.34941	-3.14291	-4.64299	5e-05	0.000422092	yes
XLOC_006353	3DPA	8DPA	9.63082	5.58404	-0.786349	-1.98596	0.0061	0.0268372	yes
XLOC_006386	3DPA	8DPA	3.71148	1.24733	-1.57315	-4.08725	5e-05	0.000422092	yes
XLOC_006399	3DPA	8DPA	7.45398	4.56393	-0.707736	-2.08043	0.00355	0.0172143	yes
XLOC_006415	3DPA	8DPA	5.03608	11.3569	1.1732	3.61006	5e-05	0.000422092	yes
XLOC_006435	3DPA	8DPA	0.623904	2.74	2.13478	2.56673	0.00525	0.0236959	yes
XLOC_006447	3DPA	8DPA	1.59224	0.398748	-1.99751	-2.18488	0.0117	0.0453596	yes
XLOC_006452	3DPA	8DPA	2.35717	0.459137	-2.36006	-3.08562	0.00115	0.00667338	yes
XLOC_006476	3DPA	8DPA	7.98864	32.4116	2.02049	4.77419	5e-05	0.000422092	yes
XLOC_006477	3DPA	8DPA	4.0248	8.53245	1.08404	3.15989	5e-05	0.000422092	yes
XLOC_006490	3DPA	8DPA	18.9138	0.472621	-5.32261	-6.33782	0.0004	0.00269582	yes
XLOC_006509	3DPA	8DPA	27.9289	5.58483	-2.32217	-6.67185	5e-05	0.000422092	yes
XLOC_006529	3DPA	8DPA	99.1814	38.955	-1.34826	-3.07377	5e-05	0.000422092	yes
XLOC_006537	3DPA	8DPA	0.910079	2.95355	1.69839	2.1004	0.0103	0.040932	yes
XLOC_006544	3DPA	8DPA	0.684477	0	-Inf	NA	5e-05	0.000422092	yes
XLOC_006549	3DPA	8DPA	7.69032	28.7578	1.90284	4.04006	5e-05	0.000422092	yes
XLOC_006575	3DPA	8DPA	5.61985	1.4329	-1.9716	-3.40371	0.0001	0.000789994	yes
XLOC_006578	3DPA	8DPA	0	2.41786	Inf	NA	5e-05	0.000422092	yes
XLOC_006648	3DPA	8DPA	0.574986	6.3634	3.4682	5.34694	5e-05	0.000422092	yes
XLOC_006705	3DPA	8DPA	0	0.985329	Inf	NA	5e-05	0.000422092	yes
XLOC_007112	3DPA	8DPA	5.02857	13.2029	1.39264	1.95058	0.00725	0.030884	yes
XLOC_007136	3DPA	8DPA	0	1.9285	Inf	NA	5e-05	0.000422092	yes
XLOC_007219	3DPA	8DPA	1.11477	3.30552	1.56813	2.75979	0.00035	0.00240082	yes
XLOC_007256	3DPA	8DPA	1.10102	2.69679	1.2924	2.10283	0.0016	0.00883248	yes
XLOC_007569	3DPA	8DPA	2.34999	8.92208	1.92473	3.75538	5e-05	0.000422092	yes
XLOC_007640	3DPA	8DPA	4.87405	2.23067	-1.12764	-2.71301	0.0002	0.00146643	yes
XLOC_007748	3DPA	8DPA	3.11361	12.8427	2.04429	5.43921	5e-05	0.000422092	yes
XLOC_007801	3DPA	8DPA	9.18032	15.2472	0.73193	1.82628	0.01175	0.0455038	yes
XLOC_007985	3DPA	8DPA	19.9736	30.3518	0.603687	2.16683	0.00265	0.0135133	yes
XLOC_007986	3DPA	8DPA	0.366308	8.93501	4.60834	4.35212	0.00445	0.0207061	yes
XLOC_007993	3DPA	8DPA	9.57569	20.268	1.08175	2.25753	0.00325	0.0159998	yes
XLOC_008080	3DPA	8DPA	2.31088	0.14373	-4.00701	-4.55256	5e-05	0.000422092	yes
XLOC_008207	3DPA	8DPA	8.51185	0.29879	-4.83227	-4.62384	0.00125	0.00716112	yes
XLOC_008259	3DPA	8DPA	0	0.426231	Inf	NA	5e-05	0.000422092	yes
XLOC_008358	3DPA	8DPA	47.9302	24.8781	-0.946059	-2.19567	0.00295	0.0147621	yes
XLOC_008409	3DPA	8DPA	3.46138	1.85087	-0.903141	-2.29968	0.00145	0.00813244	yes
XLOC_008419	3DPA	8DPA	5.44348	1.79799	-1.59814	-2.43354	0.00365	0.0175917	yes
XLOC_008424	3DPA	8DPA	1.60173	0.693228	-1.20823	-2.01004	0.0079	0.0330398	yes
XLOC_008567	3DPA	8DPA	19.5951	9.24171	-1.08426	-3.28849	5e-05	0.000422092	yes
XLOC_008575	3DPA	8DPA	0	0.681141	Inf	NA	5e-05	0.000422092	yes
XLOC_008603	3DPA	8DPA	26.12	13.5119	-0.950929	-2.96461	5e-05	0.000422092	yes
XLOC_008663	3DPA	8DPA	6.73169	10.3602	0.622009	1.88214	0.00815	0.0338911	yes
XLOC_008717	3DPA	8DPA	10.6655	6.85691	-0.637318	-1.87072	0.00775	0.0325524	yes
XLOC_009030	3DPA	8DPA	4.96841	10.7657	1.11558	2.78637	0.00035	0.00240082	yes
XLOC_009122	3DPA	8DPA	1.11611	3.33927	1.58106	2.89135	5e-05	0.000422092	yes
XLOC_009123	3DPA	8DPA	1.00729	2.57009	1.35134	1.77407	0.0051	0.0231377	yes
XLOC_009343	3DPA	8DPA	52.1197	33.8181	-0.624033	-2.19521	0.00185	0.00997075	yes
XLOC_009354	3DPA	8DPA	18.9637	11.0429	-0.780123	-2.54177	0.00035	0.00240082	yes
XLOC_009405	3DPA	8DPA	20.9532	30.5045	0.541853	1.83377	0.00885	0.0362123	yes
XLOC_009463	3DPA	8DPA	2.05457	0.835451	-1.29821	-1.91876	0.0107	0.0422116	yes
XLOC_009577	3DPA	8DPA	10.2655	5.69718	-0.849483	-1.90151	0.00485	0.0222256	yes
XLOC_009924	3DPA	8DPA	8.20353	13.4756	0.716038	2.33673	0.0008	0.0048947	yes
XLOC_010087	3DPA	8DPA	0.484748	0	-Inf	NA	0.00045	0.00298916	yes
XLOC_010234	3DPA	8DPA	14.1338	7.3671	-0.93998	-2.87828	5e-05	0.000422092	yes
XLOC_010389	3DPA	8DPA	0	6.94319	Inf	NA	5e-05	0.000422092	yes
XLOC_010622	3DPA	8DPA	0.189248	3.8562	4.34883	4.31895	0.00545	0.024442	yes
XLOC_010822	3DPA	8DPA	0	1.44222	Inf	NA	5e-05	0.000422092	yes
XLOC_010915	3DPA	8DPA	2.74939	0.913595	-1.58948	-2.33312	0.0024	0.0124497	yes
XLOC_010947	3DPA	8DPA	1.2088	0	-Inf	NA	5e-05	0.000422092	yes
XLOC_011027	3DPA	8DPA	0.435317	0	-Inf	NA	0.0001	0.000789994	yes
XLOC_011157	3DPA	8DPA	0	8.91547	Inf	NA	5e-05	0.000422092	yes
XLOC_011162	3DPA	8DPA	0	0.431645	Inf	NA	0.00015	0.00113643	yes
XLOC_011221	3DPA	8DPA	8.66635	15.8755	0.873305	2.95322	5e-05	0.000422092	yes
XLOC_011223	3DPA	8DPA	3.45958	1.78373	-0.955701	-1.874	0.01225	0.0470632	yes
XLOC_011688	3DPA	8DPA	0	0.541523	Inf	NA	0.0001	0.000789994	yes
XLOC_011693	3DPA	8DPA	0.418442	0	-Inf	NA	0.0098	0.0393217	yes
XLOC_011712	3DPA	8DPA	0.486823	1.18394	1.28212	1.94164	0.01175	0.0455038	yes
XLOC_011759	3DPA	8DPA	101.856	27.6942	-1.87888	-4.80876	5e-05	0.000422092	yes
XLOC_011816	3DPA	8DPA	1.50458	0.394972	-1.92954	-3.46312	0.0001	0.000789994	yes
XLOC_011867	3DPA	8DPA	4.67432	2.06476	-1.17878	-2.46964	0.00145	0.00813244	yes
XLOC_011905	3DPA	8DPA	79.4702	130.682	0.717577	2.65499	0.00015	0.00113643	yes
XLOC_012053	3DPA	8DPA	0	5.29338	Inf	NA	5e-05	0.000422092	yes
XLOC_012075	3DPA	8DPA	39.4323	21.9453	-0.845465	-3.06433	5e-05	0.000422092	yes
XLOC_012085	3DPA	8DPA	11.4436	6.93376	-0.722832	-2.06765	0.00425	0.0199527	yes
XLOC_012243	3DPA	8DPA	5.66564	0.372027	-3.92876	-3.72125	5e-05	0.000422092	yes
XLOC_012264	3DPA	8DPA	1.46329	0.474011	-1.62622	-2.1895	0.00865	0.0355595	yes
XLOC_012340	3DPA	8DPA	0.592611	0.0478967	-3.62909	-3.86824	0.001	0.00592625	yes
XLOC_012598	3DPA	8DPA	36.5802	20.8107	-0.813737	-2.76214	5e-05	0.000422092	yes
XLOC_012656	3DPA	8DPA	0	0.566239	Inf	NA	0.00015	0.00113643	yes
XLOC_012742	3DPA	8DPA	3.07177	1.69553	-0.857332	-2.07481	0.00415	0.019554	yes
XLOC_012777	3DPA	8DPA	2.99348	1.34711	-1.15196	-2.30881	0.0031	0.0153799	yes
XLOC_012821	3DPA	8DPA	11.1916	7.17577	-0.641205	-2.08696	0.00405	0.0191846	yes
XLOC_012881	3DPA	8DPA	8.23652	15.0739	0.871944	2.94163	5e-05	0.000422092	yes
XLOC_012913	3DPA	8DPA	13.9731	9.09893	-0.618887	-2.00082	0.0057	0.0253918	yes
XLOC_012947	3DPA	8DPA	39.3943	86.1765	1.12931	2.56302	0.0007	0.0043609	yes
XLOC_013164	3DPA	8DPA	0.773917	0	-Inf	NA	0.00455	0.0210862	yes
XLOC_013172	3DPA	8DPA	7.73	4.86066	-0.669317	-1.90813	0.00595	0.0263189	yes
XLOC_013276	3DPA	8DPA	2.65487	4.68143	0.818308	1.99726	0.00505	0.0229529	yes
XLOC_013407	3DPA	8DPA	5.38201	2.82966	-0.927519	-2.30374	0.0007	0.0043609	yes
XLOC_013559	3DPA	8DPA	8.06709	3.04909	-1.40367	-3.27288	5e-05	0.000422092	yes
XLOC_014065	3DPA	8DPA	676.109	1453.17	1.10387	2.64803	0.00025	0.00178453	yes
XLOC_014171	3DPA	8DPA	0	0.566421	Inf	NA	5e-05	0.000422092	yes
XLOC_014302	3DPA	8DPA	92.6357	1.64787	-5.8129	-10.6007	5e-05	0.000422092	yes
XLOC_014353	3DPA	8DPA	43.3482	12.6819	-1.77321	-5.50349	5e-05	0.000422092	yes
XLOC_014664	3DPA	8DPA	2.05731	123.565	5.90837	12.6161	5e-05	0.000422092	yes
XLOC_014761	3DPA	8DPA	0	22.9929	Inf	NA	5e-05	0.000422092	yes
XLOC_014762	3DPA	8DPA	0	0.472853	Inf	NA	0.00015	0.00113643	yes
XLOC_014763	3DPA	8DPA	0	18.6398	Inf	NA	5e-05	0.000422092	yes
XLOC_014779	3DPA	8DPA	0.595747	0	-Inf	NA	5e-05	0.000422092	yes
XLOC_014800	3DPA	8DPA	3.43314	0	-Inf	NA	0.00035	0.00240082	yes
XLOC_014801	3DPA	8DPA	11.5903	2.48228	-2.22319	-2.86653	0.0021	0.0111014	yes
XLOC_014813	3DPA	8DPA	5.47103	20.1039	1.87759	3.90391	5e-05	0.000422092	yes
XLOC_014814	3DPA	8DPA	12.7355	24.0324	0.916122	2.8723	5e-05	0.000422092	yes
XLOC_014825	3DPA	8DPA	6.08867	1.85553	-1.71429	-2.48391	0.00265	0.0135133	yes
XLOC_014838	3DPA	8DPA	0.848328	38.4851	5.50353	6.34471	0.00025	0.00178453	yes
XLOC_014871	3DPA	8DPA	0.648241	0	-Inf	NA	0.00055	0.00355151	yes
XLOC_014903	3DPA	8DPA	2.12727	4.75102	1.15924	2.30103	0.00305	0.0151761	yes
XLOC_014914	3DPA	8DPA	3.15904	11.912	1.91486	4.36238	5e-05	0.000422092	yes
XLOC_014916	3DPA	8DPA	0	0.921534	Inf	NA	0.0003	0.00209692	yes
XLOC_014927	3DPA	8DPA	0	4.43575	Inf	NA	5e-05	0.000422092	yes
XLOC_014936	3DPA	8DPA	0	1.0538	Inf	NA	5e-05	0.000422092	yes
XLOC_014943	3DPA	8DPA	0.724408	0	-Inf	NA	0.0001	0.000789994	yes
XLOC_014947	3DPA	8DPA	23.5144	13.3615	-0.815462	-2.45402	0.0006	0.003826	yes
XLOC_014952	3DPA	8DPA	6.67546	1.32957	-2.3279	-2.56926	0.00675	0.0291276	yes
XLOC_014968	3DPA	8DPA	36.7117	68.3881	0.897503	2.46099	0.001	0.00592625	yes
XLOC_014969	3DPA	8DPA	5.81188	16.345	1.49178	3.44177	5e-05	0.000422092	yes
XLOC_014991	3DPA	8DPA	4.99265	1.64223	-1.60415	-2.64416	0.00065	0.00409435	yes
XLOC_015038	3DPA	8DPA	10.1949	15.9313	0.644016	2.14294	0.002	0.0106527	yes
XLOC_015076	3DPA	8DPA	1.9351	0	-Inf	NA	0.0006	0.003826	yes
XLOC_015080	3DPA	8DPA	3.42408	9.52047	1.47532	2.19507	0.0062	0.0271908	yes
XLOC_015126	3DPA	8DPA	0	3.61388	Inf	NA	5e-05	0.000422092	yes
XLOC_015133	3DPA	8DPA	0.923991	2.10351	1.18685	2.09483	0.0055	0.0246405	yes
XLOC_015147	3DPA	8DPA	22.838	38.6789	0.760109	1.85343	0.01075	0.0423721	yes
XLOC_015189	3DPA	8DPA	0.789708	0	-Inf	NA	5e-05	0.000422092	yes
XLOC_015205	3DPA	8DPA	2.26433	4.97384	1.13528	2.11923	0.0049	0.0224058	yes
XLOC_015212	3DPA	8DPA	0	0.796599	Inf	NA	5e-05	0.000422092	yes
XLOC_015229	3DPA	8DPA	4.27093	2.39403	-0.83511	-1.89946	0.00765	0.0322318	yes
XLOC_015242	3DPA	8DPA	0.780165	0.180081	-2.11513	-3.02756	0.00055	0.00355151	yes
XLOC_015250	3DPA	8DPA	0.548042	0	-Inf	NA	0.00025	0.00178453	yes
XLOC_015260	3DPA	8DPA	1.39848	0	-Inf	NA	0.00465	0.0214692	yes
XLOC_015291	3DPA	8DPA	0.732278	0	-Inf	NA	5e-05	0.000422092	yes
XLOC_015294	3DPA	8DPA	1.79017	4.2242	1.23859	2.02197	0.0062	0.0271908	yes
XLOC_015303	3DPA	8DPA	0	4.5959	Inf	NA	5e-05	0.000422092	yes
XLOC_015311	3DPA	8DPA	0	1.06385	Inf	NA	0.00775	0.0325524	yes
XLOC_015320	3DPA	8DPA	2.31782	5.01775	1.11428	2.24053	0.0028	0.0141396	yes
XLOC_015333	3DPA	8DPA	21.3525	5.48991	-1.95955	-4.31855	5e-05	0.000422092	yes
XLOC_015350	3DPA	8DPA	10.7542	3.76063	-1.51585	-2.27327	0.0044	0.0205132	yes
XLOC_015352	3DPA	8DPA	3.41062	1.47455	-1.20976	-3.01726	5e-05	0.000422092	yes
XLOC_015372	3DPA	8DPA	43.4142	65.0464	0.583302	2.10041	0.003	0.0149674	yes
XLOC_015377	3DPA	8DPA	11.651	27.1644	1.22126	3.39447	5e-05	0.000422092	yes
XLOC_015379	3DPA	8DPA	3.76841	20.918	2.47272	3.41517	0.0005	0.00327602	yes
XLOC_015381	3DPA	8DPA	6.98616	3.14747	-1.1503	-2.10733	0.00515	0.0233205	yes
XLOC_015387	3DPA	8DPA	0	2.36077	Inf	NA	0.00065	0.00409435	yes
XLOC_015410	3DPA	8DPA	0	0.624466	Inf	NA	5e-05	0.000422092	yes
XLOC_015423	3DPA	8DPA	1.76344	3.81725	1.11414	2.40678	0.00135	0.0076461	yes
XLOC_015424	3DPA	8DPA	42.9388	6.29375	-2.77029	-7.29951	5e-05	0.000422092	yes
XLOC_015442	3DPA	8DPA	46.5844	28.3708	-0.715438	-2.35435	0.0009	0.00541371	yes
XLOC_015444	3DPA	8DPA	2.54712	7.74151	1.60375	2.68018	0.00055	0.00355151	yes
XLOC_015446	3DPA	8DPA	127.139	275.692	1.11665	4.09768	5e-05	0.000422092	yes
XLOC_015466	3DPA	8DPA	12.6286	4.01599	-1.65286	-2.20551	0.0069	0.0296746	yes
XLOC_015468	3DPA	8DPA	31.0791	11.8486	-1.39123	-3.84745	5e-05	0.000422092	yes
XLOC_015496	3DPA	8DPA	0.951032	0	-Inf	NA	5e-05	0.000422092	yes
XLOC_015501	3DPA	8DPA	0	1.0033	Inf	NA	5e-05	0.000422092	yes
XLOC_015507	3DPA	8DPA	0	1.58134	Inf	NA	0.0027	0.0137246	yes
XLOC_015515	3DPA	8DPA	58.6394	94.2665	0.684875	2.35872	0.0012	0.0069154	yes
XLOC_015550	3DPA	8DPA	23.0984	8.35717	-1.46671	-3.64175	0.0001	0.000789994	yes
XLOC_015557	3DPA	8DPA	0	4.65995	Inf	NA	5e-05	0.000422092	yes
XLOC_015561	3DPA	8DPA	29.4694	20.1539	-0.548161	-1.8645	0.00845	0.0348971	yes
XLOC_015572	3DPA	8DPA	8.99159	3.7251	-1.2713	-3.5326	5e-05	0.000422092	yes
XLOC_015574	3DPA	8DPA	4.76599	25.3303	2.41002	2.21209	0.01215	0.0467625	yes
XLOC_015587	3DPA	8DPA	0	0.57311	Inf	NA	0.0054	0.024263	yes
XLOC_015604	3DPA	8DPA	0	2.69486	Inf	NA	5e-05	0.000422092	yes
XLOC_015652	3DPA	8DPA	18.1479	26.601	0.55168	1.89482	0.0061	0.0268372	yes
XLOC_015673	3DPA	8DPA	0	0.428279	Inf	NA	0.00055	0.00355151	yes
XLOC_015680	3DPA	8DPA	0	3.22378	Inf	NA	5e-05	0.000422092	yes
XLOC_015844	3DPA	8DPA	1.7839	0.146798	-3.60313	-2.719	0.0109	0.0428434	yes
XLOC_015865	3DPA	8DPA	0	46.5014	Inf	NA	5e-05	0.000422092	yes
XLOC_015878	3DPA	8DPA	0	60.0498	Inf	NA	5e-05	0.000422092	yes
XLOC_015879	3DPA	8DPA	0	2.19119	Inf	NA	5e-05	0.000422092	yes
XLOC_015980	3DPA	8DPA	3.80576	69.6798	4.19448	9.45959	5e-05	0.000422092	yes
XLOC_016130	3DPA	8DPA	2.31701	3.84993	0.732566	1.83236	0.01085	0.0427024	yes
XLOC_016366	3DPA	8DPA	0	4.44941	Inf	NA	5e-05	0.000422092	yes
XLOC_016367	3DPA	8DPA	0.882635	63.2267	6.16257	6.91754	0.00065	0.00409435	yes
XLOC_016385	3DPA	8DPA	2.02705	0	-Inf	NA	5e-05	0.000422092	yes
XLOC_016443	3DPA	8DPA	0.213947	0.437544	1.03217	1.8816	0.00965	0.0388381	yes
XLOC_016497	3DPA	8DPA	4.01429	0.42881	-3.22674	-3.23818	0.00255	0.013099	yes
XLOC_016684	3DPA	8DPA	22.9745	16.0686	-0.515787	-1.7892	0.0105	0.0415591	yes
XLOC_016685	3DPA	8DPA	0	4.33753	Inf	NA	5e-05	0.000422092	yes
XLOC_016728	3DPA	8DPA	0.494803	0	-Inf	NA	0.0001	0.000789994	yes
XLOC_016750	3DPA	8DPA	2.09851	0.580476	-1.85406	-2.88087	5e-05	0.000422092	yes
XLOC_016817	3DPA	8DPA	31.1617	18.2966	-0.768202	-2.78185	5e-05	0.000422092	yes
XLOC_016884	3DPA	8DPA	8.18605	5.11166	-0.679376	-1.88591	0.00745	0.0315485	yes
XLOC_016935	3DPA	8DPA	2.98092	1.23313	-1.27343	-2.50895	0.00155	0.00860004	yes
XLOC_017059	3DPA	8DPA	27.5249	15.0765	-0.868437	-2.6658	0.0002	0.00146643	yes
XLOC_017067	3DPA	8DPA	7.42396	3.747	-0.986453	-2.54411	0.0003	0.00209692	yes
XLOC_017172	3DPA	8DPA	7.7476	4.90765	-0.658717	-2.0153	0.0041	0.0193743	yes
XLOC_017294	3DPA	8DPA	3.96342	2.27065	-0.803639	-2.0972	0.00415	0.019554	yes
XLOC_017538	3DPA	8DPA	0.941715	2.06023	1.12944	1.92595	0.00815	0.0338911	yes
XLOC_017552	3DPA	8DPA	2.96886	0.963707	-1.62324	-2.43044	0.0036	0.0174061	yes
XLOC_017579	3DPA	8DPA	0.440621	0	-Inf	NA	0.00165	0.0090571	yes
XLOC_017740	3DPA	8DPA	0	0.430583	Inf	NA	0.0104	0.0412572	yes
XLOC_017759	3DPA	8DPA	46.263	73.3059	0.66407	2.47009	0.0006	0.003826	yes
XLOC_017787	3DPA	8DPA	45.3928	82.0691	0.854376	2.70327	0.0001	0.000789994	yes
XLOC_018061	3DPA	8DPA	7.2363	3.02534	-1.25815	-3.64599	5e-05	0.000422092	yes
XLOC_018424	3DPA	8DPA	0.870084	0.375112	-1.21383	-2.25145	0.0015	0.0083635	yes
XLOC_018467	3DPA	8DPA	0	1.71832	Inf	NA	5e-05	0.000422092	yes
XLOC_018468	3DPA	8DPA	0	0.676943	Inf	NA	0.00015	0.00113643	yes
XLOC_018643	3DPA	8DPA	7.09291	3.75252	-0.918517	-3.21969	5e-05	0.000422092	yes
XLOC_018669	3DPA	8DPA	0.966231	0	-Inf	NA	5e-05	0.000422092	yes
XLOC_018757	3DPA	8DPA	0	11.1706	Inf	NA	5e-05	0.000422092	yes
XLOC_018822	3DPA	8DPA	2.45935	0.867596	-1.50318	-2.98385	0.0002	0.00146643	yes
XLOC_018896	3DPA	8DPA	0	0.740435	Inf	NA	5e-05	0.000422092	yes
XLOC_018994	3DPA	8DPA	17.2531	105.364	2.61045	8.83157	5e-05	0.000422092	yes
XLOC_019002	3DPA	8DPA	4.08076	17.8797	2.13141	4.16321	5e-05	0.000422092	yes
XLOC_019027	3DPA	8DPA	6.99823	0.231118	-4.92029	-4.92862	0.00195	0.0104272	yes
XLOC_019103	3DPA	8DPA	0	12.4456	Inf	NA	5e-05	0.000422092	yes
XLOC_019136	3DPA	8DPA	0	29.8665	Inf	NA	5e-05	0.000422092	yes
XLOC_019140	3DPA	8DPA	0.124416	1.29446	3.37911	2.08532	0.00155	0.00860004	yes
XLOC_019192	3DPA	8DPA	0	1.86716	Inf	NA	5e-05	0.000422092	yes
XLOC_019193	3DPA	8DPA	0	1.08705	Inf	NA	5e-05	0.000422092	yes
XLOC_019203	3DPA	8DPA	0.648755	4.1326	2.67131	2.53831	0.00775	0.0325524	yes
XLOC_019247	3DPA	8DPA	0.500934	0	-Inf	NA	5e-05	0.000422092	yes
XLOC_019283	3DPA	8DPA	0.708883	2.34521	1.7261	3.26866	5e-05	0.000422092	yes
XLOC_019284	3DPA	8DPA	0.866706	25.3348	4.86944	10.0047	5e-05	0.000422092	yes
XLOC_019486	3DPA	8DPA	0.44224	0	-Inf	NA	0.0003	0.00209692	yes
XLOC_019740	3DPA	8DPA	4.12932	7.74552	0.907457	2.2151	0.00245	0.0126681	yes
XLOC_019836	3DPA	8DPA	0.609761	0	-Inf	NA	0.00035	0.00240082	yes
XLOC_019928	3DPA	8DPA	0	41.0766	Inf	NA	5e-05	0.000422092	yes
XLOC_019985	3DPA	8DPA	8.49313	4.80366	-0.822161	-2.44166	0.00045	0.00298916	yes
XLOC_020040	3DPA	8DPA	5.90596	3.36109	-0.813244	-2.01951	0.00515	0.0233205	yes
XLOC_020064	3DPA	8DPA	7.58965	15.3178	1.01311	3.16098	5e-05	0.000422092	yes
XLOC_020074	3DPA	8DPA	4.83612	2.29009	-1.07844	-2.07488	0.0054	0.024263	yes
XLOC_020183	3DPA	8DPA	0.488957	1.54268	1.65766	2.21867	0.0053	0.0238794	yes
XLOC_020341	3DPA	8DPA	17.3946	9.62553	-0.853705	-1.84603	0.01145	0.0445977	yes
XLOC_020357	3DPA	8DPA	22.677	13.5833	-0.739396	-2.2876	0.0008	0.0048947	yes
XLOC_020443	3DPA	8DPA	5.04464	2.26817	-1.15322	-2.70369	0.0002	0.00146643	yes
XLOC_020763	3DPA	8DPA	0.44676	0	-Inf	NA	0.00195	0.0104272	yes
XLOC_020800	3DPA	8DPA	5.79914	2.51114	-1.2075	-2.67044	0.00055	0.00355151	yes
XLOC_020962	3DPA	8DPA	6.48459	4.21843	-0.620309	-1.84406	0.0039	0.0186013	yes
XLOC_020982	3DPA	8DPA	6.76952	13.3107	0.975458	2.45944	0.00105	0.00617598	yes
XLOC_021117	3DPA	8DPA	5.11646	9.07138	0.826176	2.40656	0.00105	0.00617598	yes
XLOC_021160	3DPA	8DPA	9.33291	4.10404	-1.18528	-2.19396	0.0035	0.0170203	yes
XLOC_021198	3DPA	8DPA	0.212466	7.75665	5.19013	3.15546	5e-05	0.000422092	yes
XLOC_021525	3DPA	8DPA	0.646297	0.16168	-1.99906	-2.01516	0.00635	0.0277029	yes
XLOC_021715	3DPA	8DPA	7.17421	11.4021	0.668408	2.07	0.0037	0.0177855	yes
XLOC_022164	3DPA	8DPA	9.44424	14.2602	0.594488	2.1488	0.00195	0.0104272	yes
XLOC_022359	3DPA	8DPA	0.576323	2.7845	2.27247	3.66552	5e-05	0.000422092	yes
XLOC_022427	3DPA	8DPA	0	22.885	Inf	NA	5e-05	0.000422092	yes
XLOC_022644	3DPA	8DPA	9.0953	29.9736	1.7205	4.47819	5e-05	0.000422092	yes
XLOC_022674	3DPA	8DPA	0	1.63303	Inf	NA	5e-05	0.000422092	yes
XLOC_022748	3DPA	8DPA	0.402314	90.101	7.80708	6.70422	0.0123	0.0471998	yes
XLOC_022815	3DPA	8DPA	0	12.648	Inf	NA	5e-05	0.000422092	yes
XLOC_022819	3DPA	8DPA	0	6.27192	Inf	NA	5e-05	0.000422092	yes
XLOC_022827	3DPA	8DPA	0	8.76381	Inf	NA	5e-05	0.000422092	yes
XLOC_022832	3DPA	8DPA	11.0573	59.4687	2.42713	5.65142	5e-05	0.000422092	yes
XLOC_022882	3DPA	8DPA	0.641869	0	-Inf	NA	5e-05	0.000422092	yes
XLOC_022896	3DPA	8DPA	2.53103	5.36589	1.08409	1.99355	0.0066	0.0285951	yes
XLOC_022924	3DPA	8DPA	0.817377	0.206947	-1.98174	-2.29986	0.01	0.0399809	yes
XLOC_022951	3DPA	8DPA	0.329049	1.16906	1.82897	2.59024	0.00225	0.0117808	yes
XLOC_022981	3DPA	8DPA	8.82153	0.625749	-3.81737	-5.8295	5e-05	0.000422092	yes
XLOC_022989	3DPA	8DPA	0.800707	9.01067	3.49229	3.22931	0.00465	0.0214692	yes
XLOC_022997	3DPA	8DPA	3.06893	0.668831	-2.19802	-2.58284	0.0057	0.0253918	yes
XLOC_023004	3DPA	8DPA	8.80523	1.95704	-2.16969	-2.96701	0.0018	0.00974368	yes
XLOC_023067	3DPA	8DPA	4.62894	2.15474	-1.10317	-1.85082	0.01155	0.0449123	yes
XLOC_023073	3DPA	8DPA	1.02593	0.245758	-2.06163	-2.40427	0.00805	0.0335589	yes
XLOC_023267	3DPA	8DPA	19.0456	31.1355	0.709101	2.62539	0.00025	0.00178453	yes
XLOC_023358	3DPA	8DPA	18.395	1.04494	-4.13782	-7.21891	5e-05	0.000422092	yes
XLOC_023359	3DPA	8DPA	6.14201	0.590346	-3.37908	-4.12544	0.0005	0.00327602	yes
XLOC_023360	3DPA	8DPA	1.38629	0.132848	-3.38338	-3.33136	0.00325	0.0159998	yes
XLOC_023372	3DPA	8DPA	2.15189	0.925405	-1.21745	-2.08599	0.00635	0.0277029	yes
XLOC_023380	3DPA	8DPA	4.21872	2.16349	-0.963445	-2.1547	0.00365	0.0175917	yes
XLOC_023381	3DPA	8DPA	0	1.88609	Inf	NA	5e-05	0.000422092	yes
XLOC_023418	3DPA	8DPA	0.810583	0	-Inf	NA	5e-05	0.000422092	yes
XLOC_023436	3DPA	8DPA	3.23769	1.58463	-1.03082	-1.92863	0.0098	0.0393217	yes
XLOC_023437	3DPA	8DPA	0.360897	1.5998	2.14824	2.70852	0.0039	0.0186013	yes
XLOC_023441	3DPA	8DPA	0	9.7284	Inf	NA	5e-05	0.000422092	yes
XLOC_023444	3DPA	8DPA	0.410369	3.83815	3.22542	3.65335	0.00135	0.0076461	yes
XLOC_023447	3DPA	8DPA	0.332289	2.41683	2.86261	3.90514	0.0002	0.00146643	yes
XLOC_023501	3DPA	8DPA	3.46133	18.8347	2.44399	4.0162	5e-05	0.000422092	yes
XLOC_023525	3DPA	8DPA	1.65899	0.279774	-2.56797	-1.90018	0.00045	0.00298916	yes
XLOC_023528	3DPA	8DPA	0	8.63093	Inf	NA	5e-05	0.000422092	yes
XLOC_023531	3DPA	8DPA	0	1.60902	Inf	NA	5e-05	0.000422092	yes
XLOC_024220	3DPA	8DPA	14.062	25.697	0.869802	2.83255	5e-05	0.000422092	yes
XLOC_024273	3DPA	8DPA	0.084654	0.557887	2.72032	1.32455	0.00355	0.0172143	yes
XLOC_024304	3DPA	8DPA	11.6735	7.72121	-0.596342	-1.952	0.00625	0.0273557	yes
XLOC_024312	3DPA	8DPA	2.27002	1.11445	-1.02637	-1.92485	0.00825	0.0342303	yes
XLOC_024349	3DPA	8DPA	12.802	7.49695	-0.771997	-2.16424	0.002	0.0106527	yes
XLOC_024367	3DPA	8DPA	0.85858	0.33344	-1.36453	-2.08716	0.0049	0.0224058	yes
XLOC_024370	3DPA	8DPA	4.19829	2.27037	-0.886871	-1.97889	0.00595	0.0263189	yes
XLOC_024418	3DPA	8DPA	34.2634	18.5674	-0.883896	-2.56501	0.0001	0.000789994	yes
XLOC_024421	3DPA	8DPA	15.4956	9.33246	-0.731527	-2.21571	0.00135	0.0076461	yes
XLOC_024428	3DPA	8DPA	24.9875	15.6919	-0.671185	-2.25321	0.00155	0.00860004	yes
XLOC_024517	3DPA	8DPA	0.445957	0	-Inf	NA	5e-05	0.000422092	yes
XLOC_024532	3DPA	8DPA	67.9569	40.4462	-0.748614	-2.73435	0.0002	0.00146643	yes
XLOC_024574	3DPA	8DPA	5.14421	2.30222	-1.15992	-2.84815	5e-05	0.000422092	yes
XLOC_024591	3DPA	8DPA	0.950917	2.0587	1.11434	2.0641	0.00545	0.024442	yes
XLOC_024622	3DPA	8DPA	0.936095	0.228331	-2.03553	-2.23248	0.0052	0.0235157	yes
XLOC_024635	3DPA	8DPA	31.9337	14.9944	-1.09066	-3.64005	5e-05	0.000422092	yes
XLOC_024647	3DPA	8DPA	1.17993	2.36003	1.0001	1.91643	0.00715	0.0305456	yes
XLOC_024649	3DPA	8DPA	11.205	6.87161	-0.70542	-2.12163	0.00315	0.0155816	yes
XLOC_024699	3DPA	8DPA	21.3287	1.77488	-3.587	-8.11259	5e-05	0.000422092	yes
XLOC_024778	3DPA	8DPA	19.8415	10.0075	-0.987439	-3.177	5e-05	0.000422092	yes
XLOC_024788	3DPA	8DPA	21.1051	15.052	-0.487642	-1.76516	0.01225	0.0470632	yes
XLOC_024790	3DPA	8DPA	7.21038	10.8226	0.585899	1.82488	0.01	0.0399809	yes
XLOC_024912	3DPA	8DPA	15.114	6.71014	-1.17147	-3.2524	5e-05	0.000422092	yes
XLOC_024924	3DPA	8DPA	2.9993	1.70932	-0.8112	-1.70885	0.0109	0.0428434	yes
XLOC_025022	3DPA	8DPA	10.3502	6.51401	-0.668045	-2.02673	0.0045	0.0208959	yes
XLOC_025041	3DPA	8DPA	3.74646	2.15622	-0.797022	-2.02236	0.0058	0.0257768	yes
XLOC_025095	3DPA	8DPA	2.49138	0.511337	-2.2846	-3.05672	0.00065	0.00409435	yes
XLOC_025129	3DPA	8DPA	6.47049	11.8179	0.869023	2.05288	0.00465	0.0214692	yes
XLOC_025441	3DPA	8DPA	153.279	94.4312	-0.698829	-2.5465	0.0003	0.00209692	yes
XLOC_025529	3DPA	8DPA	2.48949	0.831899	-1.58137	-2.77676	0.00015	0.00113643	yes
XLOC_025536	3DPA	8DPA	14.6933	41.3395	1.49237	5.0756	5e-05	0.000422092	yes
XLOC_025575	3DPA	8DPA	0.639311	1.58055	1.30584	2.06726	0.00575	0.0255922	yes
XLOC_025728	3DPA	8DPA	0	2.1083	Inf	NA	5e-05	0.000422092	yes
XLOC_025847	3DPA	8DPA	0	8.307	Inf	NA	0.001	0.00592625	yes
XLOC_025915	3DPA	8DPA	12.967	55.5268	2.09834	3.23904	5e-05	0.000422092	yes
XLOC_026002	3DPA	8DPA	24.6313	36.9633	0.5856	2.09473	0.0026	0.013309	yes
XLOC_026042	3DPA	8DPA	0	0.607351	Inf	NA	0.0099	0.0396451	yes
XLOC_026083	3DPA	8DPA	14.2599	9.00853	-0.662598	-1.81373	0.01105	0.0433164	yes
XLOC_026519	3DPA	8DPA	0	5.65777	Inf	NA	5e-05	0.000422092	yes
XLOC_026632	3DPA	8DPA	3.20073	35.0818	3.45425	7.06376	5e-05	0.000422092	yes
XLOC_026963	3DPA	8DPA	10.9576	4.20613	-1.38137	-4.13647	5e-05	0.000422092	yes
XLOC_027031	3DPA	8DPA	4.89728	1.20261	-2.02581	-5.07955	5e-05	0.000422092	yes
XLOC_027040	3DPA	8DPA	1.35823	0.525531	-1.36988	-1.87463	0.0116	0.0450681	yes
XLOC_027092	3DPA	8DPA	0	0.526033	Inf	NA	0.01115	0.043633	yes
XLOC_027121	3DPA	8DPA	0	0.685099	Inf	NA	5e-05	0.000422092	yes
XLOC_027184	3DPA	8DPA	3.75007	17.1986	2.1973	5.71116	5e-05	0.000422092	yes
XLOC_027255	3DPA	8DPA	25.6919	14.7222	-0.803321	-2.86178	5e-05	0.000422092	yes
XLOC_027465	3DPA	8DPA	19.1376	12.8604	-0.573469	-2.02755	0.00415	0.019554	yes
XLOC_027480	3DPA	8DPA	4.12405	1.80284	-1.19379	-2.25201	0.00235	0.0122237	yes
XLOC_027582	3DPA	8DPA	5.37385	2.58247	-1.0572	-2.49741	0.0007	0.0043609	yes
XLOC_027693	3DPA	8DPA	0.441011	0	-Inf	NA	0.00195	0.0104272	yes
XLOC_027880	3DPA	8DPA	5.41512	9.23302	0.769808	1.8577	0.00445	0.0207061	yes
XLOC_027889	3DPA	8DPA	14.7259	28.7709	0.966253	3.13459	5e-05	0.000422092	yes
XLOC_028021	3DPA	8DPA	2.1677	0.791769	-1.45301	-2.12204	0.00025	0.00178453	yes
XLOC_028101	3DPA	8DPA	11.5564	6.62801	-0.802045	-2.2641	0.0014	0.00789427	yes
XLOC_028111	3DPA	8DPA	5.3067	2.97028	-0.837216	-2.05062	0.00505	0.0229529	yes
XLOC_028409	3DPA	8DPA	27.6763	11.2869	-1.294	-4.25302	5e-05	0.000422092	yes
XLOC_028418	3DPA	8DPA	2.53651	0.111452	-4.50835	-2.09466	0.0007	0.0043609	yes
XLOC_028456	3DPA	8DPA	10.8938	26.3091	1.27205	4.11238	5e-05	0.000422092	yes
XLOC_028641	3DPA	8DPA	1.97966	0.487072	-2.02305	-1.41529	0.01315	0.0498298	yes
XLOC_028848	3DPA	8DPA	3.1026	0	-Inf	NA	5e-05	0.000422092	yes
XLOC_028849	3DPA	8DPA	248.24	12.3426	-4.33002	-11.3056	5e-05	0.000422092	yes
XLOC_028856	3DPA	8DPA	0.579286	3.82391	2.7227	3.78945	5e-05	0.000422092	yes
XLOC_028996	3DPA	8DPA	5.67444	1.39678	-2.02238	-3.01458	0.0007	0.0043609	yes
XLOC_029020	3DPA	8DPA	0.979138	0	-Inf	NA	5e-05	0.000422092	yes
XLOC_029022	3DPA	8DPA	20.2199	75.5424	1.90151	5.21573	5e-05	0.000422092	yes
XLOC_029033	3DPA	8DPA	0.52321	0	-Inf	NA	0.00465	0.0214692	yes
XLOC_029037	3DPA	8DPA	10.5702	6.19375	-0.771118	-1.90599	0.0084	0.0347239	yes
XLOC_029072	3DPA	8DPA	12.9881	0.796979	-4.0265	-7.19559	5e-05	0.000422092	yes
XLOC_029079	3DPA	8DPA	3.33243	0.433258	-2.94328	-3.11642	0.00355	0.0172143	yes
XLOC_029081	3DPA	8DPA	0.930364	0.253759	-1.87434	-2.41736	0.00405	0.0191846	yes
XLOC_029084	3DPA	8DPA	8.3288	4.56212	-0.868404	-2.62863	0.0003	0.00209692	yes
XLOC_029096	3DPA	8DPA	0.465397	2.92082	2.64984	2.5672	0.00865	0.0355595	yes
XLOC_029099	3DPA	8DPA	5.9213	2.62103	-1.17578	-3.10259	5e-05	0.000422092	yes
XLOC_029101	3DPA	8DPA	3.79391	1.48552	-1.35272	-2.28829	0.00385	0.0184004	yes
XLOC_029133	3DPA	8DPA	0.989122	0	-Inf	NA	5e-05	0.000422092	yes
XLOC_029143	3DPA	8DPA	1.96761	0	-Inf	NA	5e-05	0.000422092	yes
XLOC_029185	3DPA	8DPA	4.19092	9.35029	1.15774	2.20687	0.00295	0.0147621	yes
XLOC_029265	3DPA	8DPA	1.95946	7.13511	1.86448	3.34888	0.00015	0.00113643	yes
XLOC_029305	3DPA	8DPA	0.485946	0	-Inf	NA	5e-05	0.000422092	yes
XLOC_029308	3DPA	8DPA	3.47127	1.68441	-1.04322	-1.9128	0.00935	0.0378939	yes
XLOC_029309	3DPA	8DPA	16.6861	7.80345	-1.09646	-3.47576	5e-05	0.000422092	yes
XLOC_029312	3DPA	8DPA	105.337	42.9888	-1.29298	-4.46929	5e-05	0.000422092	yes
XLOC_029354	3DPA	8DPA	3.7477	9.07681	1.27618	3.14533	0.0001	0.000789994	yes
XLOC_029366	3DPA	8DPA	5.60582	2.11591	-1.40565	-2.27787	0.00405	0.0191846	yes
XLOC_029376	3DPA	8DPA	3.58636	2.25796	-0.667497	-1.84085	0.00885	0.0362123	yes
XLOC_029379	3DPA	8DPA	3.0622	11.651	1.92782	3.60673	5e-05	0.000422092	yes
XLOC_029397	3DPA	8DPA	13.4401	6.60138	-1.0257	-2.52558	0.0007	0.0043609	yes
XLOC_029399	3DPA	8DPA	1.45145	5.51679	1.92633	2.60987	0.00205	0.0108793	yes
XLOC_029400	3DPA	8DPA	19.9491	0.808576	-4.6248	-8.07622	5e-05	0.000422092	yes
XLOC_029420	3DPA	8DPA	0.440955	2.19563	2.31593	2.55648	0.00745	0.0315485	yes
XLOC_029424	3DPA	8DPA	1.76934	0	-Inf	NA	5e-05	0.000422092	yes
XLOC_029435	3DPA	8DPA	0.927796	0	-Inf	NA	5e-05	0.000422092	yes
XLOC_029444	3DPA	8DPA	0.647309	0	-Inf	NA	0.0008	0.0048947	yes
XLOC_029466	3DPA	8DPA	127.796	2.33169	-5.77633	-15.3931	5e-05	0.000422092	yes
XLOC_029860	3DPA	8DPA	1.01878	0.250362	-2.02476	-2.76129	0.00125	0.00716112	yes
XLOC_030212	3DPA	8DPA	7.25293	4.67983	-0.632108	-1.77021	0.01195	0.0461122	yes
XLOC_030385	3DPA	8DPA	8.90864	14.2462	0.677301	1.76929	0.0107	0.0422116	yes
XLOC_030449	3DPA	8DPA	48.3851	33.7371	-0.520226	-1.82774	0.0088	0.0360528	yes
XLOC_030664	3DPA	8DPA	12.6572	8.58431	-0.560187	-1.8488	0.00955	0.0385286	yes
XLOC_030693	3DPA	8DPA	6.10582	3.661	-0.737947	-1.99191	0.0062	0.0271908	yes
XLOC_031034	3DPA	8DPA	6.34061	3.99984	-0.664678	-1.76808	0.00955	0.0385286	yes
XLOC_031055	3DPA	8DPA	13.7642	7.63123	-0.850928	-2.73189	0.0001	0.000789994	yes
XLOC_031093	3DPA	8DPA	0	25.402	Inf	NA	5e-05	0.000422092	yes
XLOC_031255	3DPA	8DPA	14.733	9.24135	-0.672879	-1.94092	0.0055	0.0246405	yes
XLOC_031539	3DPA	8DPA	0	9.96003	Inf	NA	5e-05	0.000422092	yes
XLOC_031559	3DPA	8DPA	12.2531	29.1045	1.24809	3.24578	5e-05	0.000422092	yes
XLOC_031661	3DPA	8DPA	0.920533	2.92789	1.66932	3.11234	0.0001	0.000789994	yes
XLOC_031801	3DPA	8DPA	1.40442	0.11385	-3.62476	-3.54107	0.00385	0.0184004	yes
XLOC_031842	3DPA	8DPA	0	9.42848	Inf	NA	5e-05	0.000422092	yes
XLOC_031853	3DPA	8DPA	0	62.1982	Inf	NA	5e-05	0.000422092	yes
XLOC_032225	3DPA	8DPA	0.39704	12.8474	5.01605	5.47139	0.0006	0.003826	yes
XLOC_032539	3DPA	8DPA	5.0852	22.8303	2.16657	3.92971	5e-05	0.000422092	yes
XLOC_033081	3DPA	8DPA	0	5.30279	Inf	NA	5e-05	0.000422092	yes
XLOC_033301	3DPA	8DPA	0	0.554609	Inf	NA	5e-05	0.000422092	yes
XLOC_033352	3DPA	8DPA	1.60768	0.760816	-1.07936	-2.17822	0.00275	0.0139336	yes
XLOC_033407	3DPA	8DPA	1.76781	0.204448	-3.11216	-3.01466	0.00115	0.00667338	yes
XLOC_033659	3DPA	8DPA	7.83189	78.284	3.32128	8.86824	5e-05	0.000422092	yes
XLOC_033758	3DPA	8DPA	0.690545	0.218223	-1.66193	-1.70617	0.01305	0.0495266	yes
XLOC_033882	3DPA	8DPA	0	0.566172	Inf	NA	0.00325	0.0159998	yes
XLOC_033899	3DPA	8DPA	0	5.2494	Inf	NA	5e-05	0.000422092	yes
XLOC_033947	3DPA	8DPA	0	1.32817	Inf	NA	5e-05	0.000422092	yes
XLOC_033973	3DPA	8DPA	5.58418	3.28772	-0.76426	-1.93104	0.00825	0.0342303	yes
XLOC_034052	3DPA	8DPA	15.4661	8.5698	-0.851773	-2.70878	0.0002	0.00146643	yes
XLOC_034054	3DPA	8DPA	6.76341	2.57858	-1.39117	-3.36314	5e-05	0.000422092	yes
XLOC_034211	3DPA	8DPA	0	0.454397	Inf	NA	5e-05	0.000422092	yes
XLOC_034336	3DPA	8DPA	9.35985	5.84498	-0.679287	-1.84852	0.00825	0.0342303	yes
XLOC_034338	3DPA	8DPA	0.457105	0	-Inf	NA	5e-05	0.000422092	yes
XLOC_034394	3DPA	8DPA	5.67756	0.858032	-2.72617	-4.6442	5e-05	0.000422092	yes
XLOC_034395	3DPA	8DPA	1.63289	0.588365	-1.47265	-2.44637	0.0015	0.0083635	yes
XLOC_034421	3DPA	8DPA	12.9915	27.7346	1.09412	3.71286	5e-05	0.000422092	yes
XLOC_034545	3DPA	8DPA	6.15026	3.16792	-0.957114	-2.15123	0.0017	0.00928292	yes
XLOC_034859	3DPA	8DPA	2.45077	0.788853	-1.63541	-2.13293	0.00485	0.0222256	yes
XLOC_035272	3DPA	8DPA	10.9254	4.43611	-1.30031	-2.96389	5e-05	0.000422092	yes
XLOC_035310	3DPA	8DPA	8.59305	169.138	4.29888	11.0273	5e-05	0.000422092	yes
XLOC_035329	3DPA	8DPA	0	38.9221	Inf	NA	5e-05	0.000422092	yes
XLOC_035347	3DPA	8DPA	7.38754	22.006	1.57473	3.94048	5e-05	0.000422092	yes
XLOC_035405	3DPA	8DPA	7.60641	4.65411	-0.708711	-2.28741	0.00105	0.00617598	yes
XLOC_035528	3DPA	8DPA	0	0.50018	Inf	NA	0.01045	0.0414053	yes
XLOC_035578	3DPA	8DPA	3.45973	6.91973	1.00006	2.92187	5e-05	0.000422092	yes
XLOC_035579	3DPA	8DPA	2.5094	5.22206	1.05728	2.41686	0.0005	0.00327602	yes
XLOC_035634	3DPA	8DPA	0	2.45808	Inf	NA	5e-05	0.000422092	yes
XLOC_035637	3DPA	8DPA	1.5726	6.23839	1.98802	2.61773	0.00315	0.0155816	yes
XLOC_035827	3DPA	8DPA	7.89947	4.38116	-0.850444	-2.03035	0.00375	0.0179951	yes
XLOC_036049	3DPA	8DPA	0.51779	0	-Inf	NA	0.00265	0.0135133	yes
XLOC_036112	3DPA	8DPA	12.547	5.08451	-1.30317	-2.22384	0.00415	0.019554	yes
XLOC_036564	3DPA	8DPA	1.72892	22.8704	3.72554	6.9612	5e-05	0.000422092	yes
XLOC_036652	3DPA	8DPA	1.60768	0.739104	-1.12113	-2.34452	0.0011	0.00643073	yes
XLOC_036752	3DPA	8DPA	0.96788	0.259844	-1.89718	-1.85781	0.0123	0.0471998	yes
XLOC_037095	3DPA	8DPA	0.550267	0	-Inf	NA	0.00605	0.0266732	yes
XLOC_037179	3DPA	8DPA	3.34943	0.224064	-3.90194	-4.24544	0.0006	0.003826	yes
XLOC_037222	3DPA	8DPA	5.56301	11.8897	1.09578	2.33187	0.00225	0.0117808	yes
XLOC_037261	3DPA	8DPA	19.4546	5.08892	-1.93468	-5.94836	5e-05	0.000422092	yes
XLOC_037309	3DPA	8DPA	15.4702	26.345	0.768041	2.60055	0.0006	0.003826	yes
XLOC_037320	3DPA	8DPA	4.15688	2.43185	-0.773451	-2.14735	0.0031	0.0153799	yes
XLOC_037371	3DPA	8DPA	7.10643	2.41434	-1.5575	-3.57184	5e-05	0.000422092	yes
XLOC_037384	3DPA	8DPA	0.440531	1.59055	1.85221	2.38731	0.00495	0.0225889	yes
XLOC_037395	3DPA	8DPA	2.27714	0	-Inf	NA	5e-05	0.000422092	yes
XLOC_037406	3DPA	8DPA	1.07236	0	-Inf	NA	5e-05	0.000422092	yes
XLOC_037442	3DPA	8DPA	12.2233	4.83066	-1.33935	-2.27128	0.0023	0.0120057	yes
XLOC_037443	3DPA	8DPA	7.32569	12.7395	0.798272	2.00983	0.00625	0.0273557	yes
XLOC_037487	3DPA	8DPA	7.8065	4.77433	-0.709378	-1.81931	0.0108	0.0425445	yes
XLOC_037520	3DPA	8DPA	0	0.442204	Inf	NA	0.00915	0.0372218	yes
XLOC_037534	3DPA	8DPA	2.02777	0.73835	-1.45751	-2.29625	0.0032	0.0157917	yes
XLOC_037540	3DPA	8DPA	10.9744	2.45398	-2.16094	-5.61583	5e-05	0.000422092	yes
XLOC_037564	3DPA	8DPA	2.49834	0.884905	-1.49738	-2.4339	0.0029	0.0145636	yes
XLOC_037567	3DPA	8DPA	1.67257	0.570473	-1.55183	-2.03809	0.01145	0.0445977	yes
XLOC_037570	3DPA	8DPA	1.85984	0.0890329	-4.3847	-4.80234	0.00055	0.00355151	yes
XLOC_037623	3DPA	8DPA	0	2.55202	Inf	NA	5e-05	0.000422092	yes
XLOC_037639	3DPA	8DPA	48.6358	165.287	1.76488	5.16781	5e-05	0.000422092	yes
XLOC_037656	3DPA	8DPA	0.714004	0	-Inf	NA	5e-05	0.000422092	yes
XLOC_037725	3DPA	8DPA	0	8.29767	Inf	NA	5e-05	0.000422092	yes
XLOC_037742	3DPA	8DPA	0	0.789429	Inf	NA	5e-05	0.000422092	yes
XLOC_037814	3DPA	8DPA	0	4.13742	Inf	NA	5e-05	0.000422092	yes
XLOC_037856	3DPA	8DPA	0.656711	0	-Inf	NA	5e-05	0.000422092	yes
XLOC_038041	3DPA	8DPA	0.876034	0.293026	-1.57996	-1.90036	0.01035	0.0410947	yes
XLOC_038083	3DPA	8DPA	5.2328	16.3411	1.64285	5.46352	5e-05	0.000422092	yes
XLOC_038158	3DPA	8DPA	3.02187	0	-Inf	NA	5e-05	0.000422092	yes
XLOC_038181	3DPA	8DPA	2.917	0.510945	-2.51324	-3.17672	0.0008	0.0048947	yes
XLOC_038497	3DPA	8DPA	0	1.20538	Inf	NA	0.00915	0.0372218	yes
XLOC_038523	3DPA	8DPA	14.3629	9.26313	-0.632778	-1.92623	0.00695	0.0298316	yes
XLOC_038527	3DPA	8DPA	20.276	33.5319	0.72576	2.48047	0.0002	0.00146643	yes
XLOC_038530	3DPA	8DPA	40.9453	24.2857	-0.75359	-2.5679	0.0001	0.000789994	yes
XLOC_038588	3DPA	8DPA	8.90183	3.07552	-1.53327	-3.5348	5e-05	0.000422092	yes
XLOC_038639	3DPA	8DPA	7.43139	4.72242	-0.654105	-1.8992	0.008	0.0333845	yes
XLOC_038669	3DPA	8DPA	6.18446	2.32227	-1.41311	-3.2182	5e-05	0.000422092	yes
XLOC_038719	3DPA	8DPA	1.12332	0	-Inf	NA	0.00205	0.0108793	yes
XLOC_038796	3DPA	8DPA	14.0487	9.40058	-0.579614	-1.92782	0.00615	0.0270179	yes
XLOC_038807	3DPA	8DPA	0.270948	29.5909	6.771	6.06666	0.0036	0.0174061	yes
XLOC_038812	3DPA	8DPA	17.1769	9.33533	-0.879698	-2.72088	0.0001	0.000789994	yes
XLOC_038826	3DPA	8DPA	2.7656	1.47807	-0.903878	-2.14043	0.00395	0.0187948	yes
XLOC_038860	3DPA	8DPA	15.788	10.4158	-0.600056	-1.90152	0.00745	0.0315485	yes
XLOC_038931	3DPA	8DPA	1.69317	6.81235	2.00843	4.28882	5e-05	0.000422092	yes
XLOC_038981	3DPA	8DPA	4.13312	2.24968	-0.877515	-1.80346	0.0116	0.0450681	yes
XLOC_039052	3DPA	8DPA	0	0.779605	Inf	NA	5e-05	0.000422092	yes
XLOC_039093	3DPA	8DPA	6.1466	2.91632	-1.07564	-2.27482	0.00205	0.0108793	yes
XLOC_039144	3DPA	8DPA	30.7456	18.8646	-0.704695	-2.1806	0.0024	0.0124497	yes
XLOC_039163	3DPA	8DPA	18.2564	12.6001	-0.534959	-1.86898	0.0107	0.0422116	yes
XLOC_039200	3DPA	8DPA	0	1.04981	Inf	NA	5e-05	0.000422092	yes
XLOC_039242	3DPA	8DPA	3.72279	2.20308	-0.756862	-1.74341	0.01105	0.0433164	yes
XLOC_039264	3DPA	8DPA	23.0682	13.4377	-0.779619	-2.68311	0.00025	0.00178453	yes
XLOC_039268	3DPA	8DPA	3.55609	10.2716	1.5303	4.52476	5e-05	0.000422092	yes
XLOC_039463	3DPA	8DPA	11.2851	6.58854	-0.77639	-1.96946	0.0041	0.0193743	yes
XLOC_039514	3DPA	8DPA	0	1.43057	Inf	NA	5e-05	0.000422092	yes
XLOC_039751	3DPA	8DPA	2.24791	0.980183	-1.19746	-2.5129	0.00095	0.00567148	yes
XLOC_039866	3DPA	8DPA	79.5206	55.6847	-0.514048	-1.78669	0.01115	0.043633	yes
XLOC_040026	3DPA	8DPA	0	1.79658	Inf	NA	5e-05	0.000422092	yes
XLOC_040250	3DPA	8DPA	0	3.8192	Inf	NA	5e-05	0.000422092	yes
XLOC_040330	3DPA	8DPA	25.6242	0	-Inf	NA	5e-05	0.000422092	yes
XLOC_040347	3DPA	8DPA	0.440282	21.833	5.63194	5.87943	0.00165	0.0090571	yes
XLOC_040349	3DPA	8DPA	0	8.91705	Inf	NA	5e-05	0.000422092	yes
XLOC_040448	3DPA	8DPA	60.7721	104.049	0.775782	2.51054	0.0005	0.00327602	yes
XLOC_040525	3DPA	8DPA	0.598988	0.175223	-1.77334	-2.03031	0.00635	0.0277029	yes
XLOC_040812	3DPA	8DPA	0	1.04319	Inf	NA	0.00015	0.00113643	yes
XLOC_041155	3DPA	8DPA	1.24266	47.6165	5.25996	8.1662	5e-05	0.000422092	yes
XLOC_041349	3DPA	8DPA	3.35685	5.56167	0.72841	2.00254	0.0061	0.0268372	yes
XLOC_041438	3DPA	8DPA	19.2943	1.37391	-3.81182	-6.64536	5e-05	0.000422092	yes
XLOC_041670	3DPA	8DPA	5.33582	2.07651	-1.36155	-2.68639	5e-05	0.000422092	yes
XLOC_041781	3DPA	8DPA	2.95405	1.58611	-0.897205	-2.09801	0.0029	0.0145636	yes
XLOC_041802	3DPA	8DPA	0.660829	3.61877	2.45315	4.00209	5e-05	0.000422092	yes
XLOC_041804	3DPA	8DPA	3.61581	2.17636	-0.732405	-1.80529	0.0107	0.0422116	yes
XLOC_041825	3DPA	8DPA	12.2695	4.59485	-1.41699	-3.24349	5e-05	0.000422092	yes
XLOC_041894	3DPA	8DPA	0.475141	0	-Inf	NA	0.00605	0.0266732	yes
XLOC_041907	3DPA	8DPA	1.07438	0.325831	-1.72131	-1.95621	0.00875	0.0358876	yes
XLOC_041936	3DPA	8DPA	0.17494	1.20725	2.78679	1.7422	0.00305	0.0151761	yes
XLOC_042138	3DPA	8DPA	18.2744	12.306	-0.570455	-1.88833	0.0065	0.0282562	yes
XLOC_042152	3DPA	8DPA	0.700693	2.14655	1.61516	1.94037	0.00695	0.0298316	yes
XLOC_042197	3DPA	8DPA	59.2028	42.1142	-0.491359	-1.77951	0.0102	0.0406176	yes
XLOC_042363	3DPA	8DPA	42.091	23.726	-0.827046	-2.92243	0.0001	0.000789994	yes
XLOC_042469	3DPA	8DPA	6.42472	2.64663	-1.27948	-2.59992	0.00075	0.00463494	yes
XLOC_042635	3DPA	8DPA	9.42647	3.78116	-1.31789	-2.82503	0.0001	0.000789994	yes
XLOC_042636	3DPA	8DPA	4.05129	2.14379	-0.918221	-1.84086	0.0093	0.0377305	yes
XLOC_042637	3DPA	8DPA	4.07854	1.8905	-1.10928	-2.00912	0.00495	0.0225889	yes
XLOC_042722	3DPA	8DPA	7.40301	3.13301	-1.24056	-3.006	0.00015	0.00113643	yes
XLOC_042773	3DPA	8DPA	10.8335	5.85528	-0.887694	-2.98843	0.0001	0.000789994	yes
XLOC_042868	3DPA	8DPA	14.5254	0.996829	-3.86509	-5.65938	5e-05	0.000422092	yes
XLOC_043058	3DPA	8DPA	0	2.44355	Inf	NA	5e-05	0.000422092	yes
XLOC_043160	3DPA	8DPA	18.2256	10.9941	-0.729237	-2.42266	0.0006	0.003826	yes
XLOC_043161	3DPA	8DPA	0	1.11237	Inf	NA	5e-05	0.000422092	yes
XLOC_043162	3DPA	8DPA	0	3.27241	Inf	NA	5e-05	0.000422092	yes
XLOC_043163	3DPA	8DPA	0	15.8926	Inf	NA	5e-05	0.000422092	yes
XLOC_043164	3DPA	8DPA	0	6.81868	Inf	NA	5e-05	0.000422092	yes
XLOC_043255	3DPA	8DPA	0.840518	0	-Inf	NA	0.00015	0.00113643	yes
XLOC_043273	3DPA	8DPA	0	22.9053	Inf	NA	5e-05	0.000422092	yes
XLOC_043297	3DPA	8DPA	73.6241	49.5257	-0.572	-2.12924	0.0021	0.0111014	yes
XLOC_043316	3DPA	8DPA	7.22589	3.98534	-0.858474	-2.25878	0.00015	0.00113643	yes
XLOC_043409	3DPA	8DPA	4.97505	3.13023	-0.668442	-1.84255	0.00955	0.0385286	yes
XLOC_043422	3DPA	8DPA	0	14.8389	Inf	NA	5e-05	0.000422092	yes
XLOC_043423	3DPA	8DPA	0	57.2405	Inf	NA	5e-05	0.000422092	yes
XLOC_043494	3DPA	8DPA	0	4.99081	Inf	NA	5e-05	0.000422092	yes
XLOC_043495	3DPA	8DPA	0	0.927838	Inf	NA	5e-05	0.000422092	yes
XLOC_043497	3DPA	8DPA	295.774	5.34911	-5.78905	-9.4975	5e-05	0.000422092	yes
XLOC_043502	3DPA	8DPA	7.43671	3.12071	-1.25279	-2.51168	0.0012	0.0069154	yes
XLOC_043504	3DPA	8DPA	0	2.41937	Inf	NA	5e-05	0.000422092	yes
XLOC_043514	3DPA	8DPA	16.5884	36.3216	1.13065	2.14139	0.00315	0.0155816	yes
XLOC_043519	3DPA	8DPA	11.1014	5.72582	-0.955185	-2.9854	5e-05	0.000422092	yes
XLOC_043521	3DPA	8DPA	12.1673	1047.52	6.42783	12.1259	5e-05	0.000422092	yes
XLOC_043522	3DPA	8DPA	24.9434	8.69919	-1.51971	-3.1454	5e-05	0.000422092	yes
XLOC_043526	3DPA	8DPA	7.97027	60.1776	2.91652	8.0875	5e-05	0.000422092	yes
XLOC_043529	3DPA	8DPA	0	2.73649	Inf	NA	5e-05	0.000422092	yes
XLOC_043532	3DPA	8DPA	0.558864	1.35199	1.27452	1.99108	0.0086	0.0353931	yes
XLOC_043539	3DPA	8DPA	49.326	74.9676	0.60392	1.78558	0.0119	0.045967	yes
XLOC_043541	3DPA	8DPA	1.6625	4.82619	1.53753	2.56622	0.00095	0.00567148	yes
XLOC_043556	3DPA	8DPA	5.69274	1.00677	-2.49939	-3.84586	5e-05	0.000422092	yes
XLOC_043558	3DPA	8DPA	0.884233	0	-Inf	NA	0.0001	0.000789994	yes
XLOC_043569	3DPA	8DPA	5.18315	2.32015	-1.15961	-2.64457	0.0005	0.00327602	yes
XLOC_043588	3DPA	8DPA	2.67483	36.7297	3.77942	9.59036	5e-05	0.000422092	yes
XLOC_043626	3DPA	8DPA	0.173791	1.81441	3.38407	5.75252	5e-05	0.000422092	yes
XLOC_043640	3DPA	8DPA	33.3414	6.18913	-2.42951	-3.36666	0.0006	0.003826	yes
XLOC_043664	3DPA	8DPA	15.6822	7.57655	-1.04951	-3.07824	5e-05	0.000422092	yes
XLOC_043726	3DPA	8DPA	0.208627	0.914015	2.13129	3.23263	0.00045	0.00298916	yes
XLOC_043769	3DPA	8DPA	3.07403	0.877693	-1.80835	-3.01366	0.00055	0.00355151	yes
XLOC_043783	3DPA	8DPA	1.9316	8.33015	2.10855	2.77342	0.0026	0.013309	yes
XLOC_043788	3DPA	8DPA	7.63286	4.578	-0.737506	-2.07475	0.003	0.0149674	yes
XLOC_043798	3DPA	8DPA	22.5269	45.9145	1.0273	2.91691	0.0003	0.00209692	yes
XLOC_043809	3DPA	8DPA	3.89809	12.9715	1.7345	2.41376	0.00385	0.0184004	yes
XLOC_043819	3DPA	8DPA	22.2502	13.2716	-0.745481	-1.85813	0.00885	0.0362123	yes
XLOC_043825	3DPA	8DPA	5.04807	1.4455	-1.80416	-2.94199	0.00085	0.00515354	yes
XLOC_043838	3DPA	8DPA	0.913627	0	-Inf	NA	5e-05	0.000422092	yes
XLOC_043870	3DPA	8DPA	7.36997	19.8929	1.43253	2.00837	0.00955	0.0385286	yes
XLOC_043887	3DPA	8DPA	12.8894	28.3842	1.13891	2.41119	0.00125	0.00716112	yes
XLOC_043896	3DPA	8DPA	0	2.82172	Inf	NA	5e-05	0.000422092	yes
XLOC_043906	3DPA	8DPA	1.16485	3.13009	1.42605	2.01377	0.01015	0.0404638	yes
XLOC_043922	3DPA	8DPA	2.66174	0.242463	-3.45653	-4.28423	0.0002	0.00146643	yes
XLOC_043939	3DPA	8DPA	7.2217	4.24665	-0.766015	-1.93353	0.00765	0.0322318	yes
XLOC_043956	3DPA	8DPA	1.05772	0	-Inf	NA	5e-05	0.000422092	yes
XLOC_043961	3DPA	8DPA	0	4.56906	Inf	NA	5e-05	0.000422092	yes
XLOC_043971	3DPA	8DPA	77.4528	54.5058	-0.506906	-1.88763	0.0071	0.0303685	yes
XLOC_044092	3DPA	8DPA	0	4.99484	Inf	NA	0.00055	0.00355151	yes
XLOC_044136	3DPA	8DPA	0	14.745	Inf	NA	5e-05	0.000422092	yes
XLOC_044332	3DPA	8DPA	5.5943	0.465698	-3.58649	-3.41514	0.00315	0.0155816	yes
XLOC_044392	3DPA	8DPA	10.4908	0.548308	-4.258	-7.22628	5e-05	0.000422092	yes
XLOC_044429	3DPA	8DPA	13.5485	22.5198	0.73306	2.61839	0.0003	0.00209692	yes
XLOC_044872	3DPA	8DPA	0	1.11664	Inf	NA	5e-05	0.000422092	yes
XLOC_044887	3DPA	8DPA	1.34282	0.388337	-1.78988	-2.87929	0.0004	0.00269582	yes
XLOC_045155	3DPA	8DPA	2.8668	6.89391	1.26588	2.01664	0.00905	0.0368958	yes
XLOC_045190	3DPA	8DPA	8.84822	5.31057	-0.736521	-2.11455	0.00315	0.0155816	yes
XLOC_045240	3DPA	8DPA	0	0.754657	Inf	NA	5e-05	0.000422092	yes
XLOC_045247	3DPA	8DPA	12.2054	8.19571	-0.574578	-1.90071	0.00725	0.030884	yes
XLOC_045435	3DPA	8DPA	3.5318	1.35039	-1.38703	-2.51996	0.001	0.00592625	yes
XLOC_045441	3DPA	8DPA	1.58398	0.512503	-1.62792	-2.26132	0.00425	0.0199527	yes
XLOC_045771	3DPA	8DPA	0.447346	0	-Inf	NA	0.00035	0.00240082	yes
XLOC_045778	3DPA	8DPA	9.25105	3.4081	-1.44065	-4.41422	5e-05	0.000422092	yes
XLOC_045813	3DPA	8DPA	4.65079	2.10197	-1.14573	-2.44269	0.0014	0.00789427	yes
XLOC_045824	3DPA	8DPA	15.6653	8.89558	-0.816415	-2.6097	0.00025	0.00178453	yes
XLOC_045837	3DPA	8DPA	11.756	7.75646	-0.599932	-1.82946	0.00955	0.0385286	yes
XLOC_045844	3DPA	8DPA	6.40755	4.13603	-0.631526	-1.7606	0.0075	0.0317241	yes
XLOC_045908	3DPA	8DPA	0	10.6619	Inf	NA	5e-05	0.000422092	yes
XLOC_046019	3DPA	8DPA	0.871541	0	-Inf	NA	5e-05	0.000422092	yes
XLOC_046104	3DPA	8DPA	0.511906	3.57426	2.80369	3.43392	5e-05	0.000422092	yes
XLOC_046260	3DPA	8DPA	0	0.792393	Inf	NA	5e-05	0.000422092	yes
XLOC_046322	3DPA	8DPA	9.6631	330.74	5.09707	14.3378	5e-05	0.000422092	yes
XLOC_046349	3DPA	8DPA	0.233915	6.18496	4.72471	3.77747	0.00565	0.025202	yes
XLOC_046353	3DPA	8DPA	14.3299	4.12132	-1.79785	-3.97352	5e-05	0.000422092	yes
XLOC_046530	3DPA	8DPA	3.77706	1.05111	-1.84534	-4.4458	5e-05	0.000422092	yes
XLOC_046635	3DPA	8DPA	12.2451	34.8872	1.5105	4.14136	5e-05	0.000422092	yes
XLOC_046829	3DPA	8DPA	0.446724	0	-Inf	NA	0.00035	0.00240082	yes
XLOC_046901	3DPA	8DPA	0	0.388763	Inf	NA	0.0057	0.0253918	yes
XLOC_046925	3DPA	8DPA	3.54523	0.746019	-2.24859	-4.53124	5e-05	0.000422092	yes
XLOC_046941	3DPA	8DPA	4.72896	1.80091	-1.3928	-2.91864	0.0002	0.00146643	yes
XLOC_046959	3DPA	8DPA	2.40065	0.20877	-3.52344	-6.65002	5e-05	0.000422092	yes
XLOC_047081	3DPA	8DPA	14.6492	7.3029	-1.00428	-3.19763	5e-05	0.000422092	yes
XLOC_047138	3DPA	8DPA	7.99171	4.72595	-0.757901	-2.16645	0.00235	0.0122237	yes
XLOC_047171	3DPA	8DPA	0	1.56293	Inf	NA	5e-05	0.000422092	yes
XLOC_047289	3DPA	8DPA	3.85356	24.9302	2.69363	5.81132	5e-05	0.000422092	yes
XLOC_047406	3DPA	8DPA	0	13.4494	Inf	NA	5e-05	0.000422092	yes
XLOC_047435	3DPA	8DPA	9.36351	3.75995	-1.31634	-2.2106	0.0037	0.0177855	yes
XLOC_047482	3DPA	8DPA	0.88052	1.73295	0.976801	1.82	0.01075	0.0423721	yes
XLOC_048041	3DPA	8DPA	12.9677	6.82866	-0.925253	-2.5272	0.0002	0.00146643	yes
XLOC_048132	3DPA	8DPA	19.2581	7.89621	-1.28623	-3.39043	5e-05	0.000422092	yes
XLOC_048140	3DPA	8DPA	0	1.56518	Inf	NA	5e-05	0.000422092	yes
XLOC_048246	3DPA	8DPA	11.8932	6.52166	-0.866824	-2.55075	0.00035	0.00240082	yes
XLOC_048437	3DPA	8DPA	0.41874	0	-Inf	NA	0.0001	0.000789994	yes
XLOC_048483	3DPA	8DPA	0.505963	143.345	8.14624	7.26522	0.0086	0.0353931	yes
XLOC_048754	3DPA	8DPA	13.3362	6.80595	-0.970476	-3.2917	5e-05	0.000422092	yes
XLOC_048823	3DPA	8DPA	0.609756	0	-Inf	NA	5e-05	0.000422092	yes
XLOC_048935	3DPA	8DPA	14.5966	9.47435	-0.623533	-2.11095	0.002	0.0106527	yes
XLOC_049087	3DPA	8DPA	1.33716	0	-Inf	NA	5e-05	0.000422092	yes
XLOC_049133	3DPA	8DPA	0.723888	2.19426	1.5999	2.65687	0.0008	0.0048947	yes
XLOC_049398	3DPA	8DPA	43.5552	104.661	1.26481	4.64999	5e-05	0.000422092	yes
XLOC_049437	3DPA	8DPA	20.1151	13.0105	-0.628599	-2.2239	0.00145	0.00813244	yes
XLOC_049455	3DPA	8DPA	5.71913	9.56248	0.74159	1.85399	0.00905	0.0368958	yes
XLOC_049596	3DPA	8DPA	0.482773	0	-Inf	NA	5e-05	0.000422092	yes
XLOC_049720	3DPA	8DPA	44.1094	26.4838	-0.735975	-2.42364	0.00045	0.00298916	yes
XLOC_049870	3DPA	8DPA	12.3834	7.80236	-0.666423	-1.87063	0.00625	0.0273557	yes
XLOC_049912	3DPA	8DPA	0.492418	3.51423	2.83525	4.40174	5e-05	0.000422092	yes
XLOC_049986	3DPA	8DPA	0	0.399977	Inf	NA	5e-05	0.000422092	yes
XLOC_050061	3DPA	8DPA	0	5.44971	Inf	NA	5e-05	0.000422092	yes
XLOC_050246	3DPA	8DPA	12.8862	8.92521	-0.529872	-1.78814	0.01175	0.0455038	yes
XLOC_050377	3DPA	8DPA	1.00514	0.416813	-1.26993	-1.95485	0.0103	0.040932	yes
XLOC_050490	3DPA	8DPA	151.545	6.61251	-4.5184	-4.02473	0.0002	0.00146643	yes
XLOC_050568	3DPA	8DPA	0	2.62463	Inf	NA	0.0001	0.000789994	yes
XLOC_050642	3DPA	8DPA	0	6.80196	Inf	NA	5e-05	0.000422092	yes
XLOC_050782	3DPA	8DPA	4.12477	0.498367	-3.04903	-1.24753	0.00505	0.0229529	yes
XLOC_050806	3DPA	8DPA	0.713975	108.988	7.25408	8.61313	0.00025	0.00178453	yes
XLOC_050990	3DPA	8DPA	2.78634	0.171835	-4.01928	-4.01791	0.0004	0.00269582	yes
XLOC_051055	3DPA	8DPA	23.6427	1.01835	-4.53709	-8.87692	5e-05	0.000422092	yes
XLOC_051084	3DPA	8DPA	3.64893	0.12838	-4.82899	-5.69162	0.0002	0.00146643	yes
XLOC_051097	3DPA	8DPA	0.841506	0	-Inf	NA	0.0001	0.000789994	yes
XLOC_051121	3DPA	8DPA	14.6525	7.64554	-0.938459	-2.52369	0.0006	0.003826	yes
XLOC_051129	3DPA	8DPA	1.45887	8.95706	2.61817	3.2128	0.0017	0.00928292	yes
XLOC_051150	3DPA	8DPA	0	1.70158	Inf	NA	5e-05	0.000422092	yes
XLOC_051154	3DPA	8DPA	4.02395	7.14855	0.82904	2.05895	0.00625	0.0273557	yes
XLOC_051185	3DPA	8DPA	1.10963	0	-Inf	NA	5e-05	0.000422092	yes
XLOC_051202	3DPA	8DPA	2.09306	0.557302	-1.90908	-2.44712	0.00495	0.0225889	yes
XLOC_051259	3DPA	8DPA	0.930009	0.110579	-3.07216	-3.00505	0.0041	0.0193743	yes
XLOC_051261	3DPA	8DPA	5.30263	12.0835	1.18826	2.41298	0.0012	0.0069154	yes
XLOC_051264	3DPA	8DPA	2.9538	14.0653	2.25149	3.96146	5e-05	0.000422092	yes
XLOC_051272	3DPA	8DPA	9.17366	4.14775	-1.14517	-2.67111	0.00075	0.00463494	yes
XLOC_051273	3DPA	8DPA	10.8518	2.77135	-1.96928	-4.43715	5e-05	0.000422092	yes
XLOC_051279	3DPA	8DPA	1.22654	0.171839	-2.83547	-2.71753	0.0086	0.0353931	yes
XLOC_051282	3DPA	8DPA	4.02969	1.21147	-1.73392	-2.18397	0.00805	0.0335589	yes
XLOC_051292	3DPA	8DPA	2.30482	6.47132	1.48941	2.30853	0.00395	0.0187948	yes
XLOC_051297	3DPA	8DPA	3.94249	7.08555	0.845774	2.01028	0.0063	0.0275451	yes
XLOC_051298	3DPA	8DPA	8.49262	4.4732	-0.924902	-2.33152	0.0011	0.00643073	yes
XLOC_051304	3DPA	8DPA	10.6505	19.144	0.845968	2.39666	0.00095	0.00567148	yes
XLOC_051322	3DPA	8DPA	26.1224	2.69499	-3.27694	-3.53098	0.00025	0.00178453	yes
XLOC_051359	3DPA	8DPA	4.87363	2.65987	-0.873642	-2.0265	0.00415	0.019554	yes
XLOC_051394	3DPA	8DPA	2.99914	7.86801	1.39145	2.14556	0.007	0.0300162	yes
XLOC_051425	3DPA	8DPA	0	0.645266	Inf	NA	5e-05	0.000422092	yes
XLOC_051503	3DPA	8DPA	11.163	4.55916	-1.29189	-2.96334	0.00015	0.00113643	yes
XLOC_051511	3DPA	8DPA	0.676634	0	-Inf	NA	5e-05	0.000422092	yes
XLOC_051512	3DPA	8DPA	4.92209	0.27019	-4.18723	-4.21081	0.00135	0.0076461	yes
XLOC_051576	3DPA	8DPA	0	9.1053	Inf	NA	5e-05	0.000422092	yes
XLOC_051578	3DPA	8DPA	0	0.848176	Inf	NA	0.0001	0.000789994	yes
XLOC_051595	3DPA	8DPA	5.5116	10.9715	0.99322	2.27581	0.0017	0.00928292	yes
XLOC_051598	3DPA	8DPA	0.907644	0	-Inf	NA	5e-05	0.000422092	yes
XLOC_051607	3DPA	8DPA	28.87	2.28356	-3.66022	-9.6076	5e-05	0.000422092	yes
XLOC_051617	3DPA	8DPA	3.03128	0.603352	-2.32886	-3.38967	0.00025	0.00178453	yes
XLOC_051618	3DPA	8DPA	1.65295	0	-Inf	NA	0.0094	0.0380399	yes
XLOC_051625	3DPA	8DPA	10.5059	22.7995	1.11781	2.26038	0.00315	0.0155816	yes
XLOC_051636	3DPA	8DPA	6.82107	14.263	1.06421	1.98209	0.00615	0.0270179	yes
XLOC_051747	3DPA	8DPA	1.20606	0.24291	-2.3118	-1.47038	0.00455	0.0210862	yes
XLOC_051774	3DPA	8DPA	121.222	170.888	0.495399	1.79564	0.0099	0.0396451	yes
XLOC_051916	3DPA	8DPA	3.61048	1.08958	-1.72842	-2.91323	0.001	0.00592625	yes
XLOC_052205	3DPA	8DPA	9.54145	6.06478	-0.653753	-1.84964	0.0093	0.0377305	yes
XLOC_052334	3DPA	8DPA	4.53894	1.89881	-1.25726	-2.49081	0.00075	0.00463494	yes
XLOC_053676	3DPA	8DPA	19.7956	6.53896	-1.59805	-2.36578	0.00175	0.00951652	yes
XLOC_053696	3DPA	8DPA	1.98171	5.71181	1.5272	2.54894	0.0012	0.0069154	yes
XLOC_054042	3DPA	8DPA	0	0.503789	Inf	NA	0.0003	0.00209692	yes
XLOC_054139	3DPA	8DPA	8.57419	14.6427	0.772111	2.22385	0.00135	0.0076461	yes
XLOC_055285	3DPA	8DPA	1.56399	2.76553	0.822321	1.7427	0.0131	0.0496702	yes
XLOC_055322	3DPA	8DPA	8.10233	1.83709	-2.14091	-4.05378	5e-05	0.000422092	yes
XLOC_055323	3DPA	8DPA	3.95195	8.44041	1.09475	2.18457	0.0046	0.0212793	yes
XLOC_055355	3DPA	8DPA	9.43261	2.8697	-1.71676	-4.05398	5e-05	0.000422092	yes
XLOC_055371	3DPA	8DPA	0	0.419318	Inf	NA	5e-05	0.000422092	yes
XLOC_055413	3DPA	8DPA	2.47792	0.893379	-1.47179	-2.67005	0.0007	0.0043609	yes
XLOC_055417	3DPA	8DPA	0	0.987185	Inf	NA	5e-05	0.000422092	yes
XLOC_055461	3DPA	8DPA	108.206	64.2652	-0.751675	-2.65332	0.0002	0.00146643	yes
XLOC_055471	3DPA	8DPA	30.1105	13.0471	-1.20654	-3.53092	5e-05	0.000422092	yes

## Sheet: 8DPA vs 13DPA
List of differentially expressed lncRNA loci in grains
gene_id	sample_1	sample_2	value_1	value_2	log2_fold_change	test_stat	p_value	q_value	significant
XLOC_000236	8DPA	13DPA	0	0.745875	Inf	NA	5e-05	0.000422092	yes
XLOC_000392	8DPA	13DPA	0	18.1242	Inf	NA	5e-05	0.000422092	yes
XLOC_000446	8DPA	13DPA	11.9028	2.66403	-2.15962	-3.53377	0.00015	0.00113643	yes
XLOC_000447	8DPA	13DPA	73.9541	13.9676	-2.40455	-5.94812	5e-05	0.000422092	yes
XLOC_000467	8DPA	13DPA	1.10464	17.3964	3.97714	6.83098	5e-05	0.000422092	yes
XLOC_000512	8DPA	13DPA	0.679664	0.0994023	-2.77347	-1.85936	0.01295	0.049218	yes
XLOC_000521	8DPA	13DPA	6.77111	13.7152	1.01831	3.24256	5e-05	0.000422092	yes
XLOC_000549	8DPA	13DPA	0.664318	0	-Inf	NA	0.00015	0.00113643	yes
XLOC_000587	8DPA	13DPA	1.74719	0.761739	-1.19767	-2.57032	0.00065	0.00409435	yes
XLOC_000599	8DPA	13DPA	11.6991	4.46802	-1.38869	-2.52221	0.00155	0.00860004	yes
XLOC_000627	8DPA	13DPA	15.3691	44.5535	1.5355	5.13935	5e-05	0.000422092	yes
XLOC_000693	8DPA	13DPA	0	0.397841	Inf	NA	5e-05	0.000422092	yes
XLOC_000718	8DPA	13DPA	0.727377	2.25894	1.63487	3.20497	0.0001	0.000789994	yes
XLOC_000792	8DPA	13DPA	0.607478	0	-Inf	NA	5e-05	0.000422092	yes
XLOC_000845	8DPA	13DPA	49.307	85.6294	0.796314	2.89087	0.0001	0.000789994	yes
XLOC_000861	8DPA	13DPA	0	0.628201	Inf	NA	0.0073	0.0310372	yes
XLOC_000948	8DPA	13DPA	1.24772	0.443878	-1.49105	-1.70533	0.0121	0.0465898	yes
XLOC_000962	8DPA	13DPA	62.0065	0	-Inf	NA	5e-05	0.000422092	yes
XLOC_001026	8DPA	13DPA	8.61078	13.0979	0.605118	1.79276	0.0102	0.0406176	yes
XLOC_001089	8DPA	13DPA	0.116989	4.15636	5.15087	2.047	0.0007	0.0043609	yes
XLOC_001130	8DPA	13DPA	0.156668	0.620615	1.98599	2.71658	0.0027	0.0137246	yes
XLOC_001137	8DPA	13DPA	1.23635	2.76353	1.16042	2.05772	0.00615	0.0270179	yes
XLOC_001147	8DPA	13DPA	0	1.567	Inf	NA	5e-05	0.000422092	yes
XLOC_001182	8DPA	13DPA	6.36147	3.99568	-0.67092	-1.82233	0.00965	0.0388381	yes
XLOC_001233	8DPA	13DPA	0.500544	1.41848	1.50278	1.98461	0.01175	0.0455038	yes
XLOC_001362	8DPA	13DPA	0	0.392212	Inf	NA	0.0001	0.000789994	yes
XLOC_001377	8DPA	13DPA	17.8108	11.2241	-0.666156	-1.91031	0.00675	0.0291276	yes
XLOC_001529	8DPA	13DPA	0	0.85948	Inf	NA	0.0075	0.0317241	yes
XLOC_001555	8DPA	13DPA	0	1.29119	Inf	NA	5e-05	0.000422092	yes
XLOC_001811	8DPA	13DPA	4.56768	255.008	5.80294	12.6732	5e-05	0.000422092	yes
XLOC_001874	8DPA	13DPA	0	2.40579	Inf	NA	5e-05	0.000422092	yes
XLOC_001918	8DPA	13DPA	4.49623	2.23778	-1.00664	-2.63393	0.0006	0.003826	yes
XLOC_001957	8DPA	13DPA	0	0.764458	Inf	NA	0.0001	0.000789994	yes
XLOC_001970	8DPA	13DPA	0	0.515525	Inf	NA	0.00295	0.0147621	yes
XLOC_001985	8DPA	13DPA	0	1.15454	Inf	NA	5e-05	0.000422092	yes
XLOC_002057	8DPA	13DPA	0	0.649866	Inf	NA	5e-05	0.000422092	yes
XLOC_002058	8DPA	13DPA	0	2.33305	Inf	NA	5e-05	0.000422092	yes
XLOC_002167	8DPA	13DPA	0	0.550996	Inf	NA	0.0004	0.00269582	yes
XLOC_002467	8DPA	13DPA	0.447317	0	-Inf	NA	0.0097	0.0390009	yes
XLOC_002468	8DPA	13DPA	0.96575	0	-Inf	NA	5e-05	0.000422092	yes
XLOC_002472	8DPA	13DPA	4.47887	0	-Inf	NA	5e-05	0.000422092	yes
XLOC_002482	8DPA	13DPA	2.44631	1.11933	-1.12798	-2.44362	0.0006	0.003826	yes
XLOC_002511	8DPA	13DPA	0.96674	0	-Inf	NA	5e-05	0.000422092	yes
XLOC_002568	8DPA	13DPA	1.18935	0	-Inf	NA	5e-05	0.000422092	yes
XLOC_002648	8DPA	13DPA	0	2.42056	Inf	NA	5e-05	0.000422092	yes
XLOC_002659	8DPA	13DPA	2.03381	0	-Inf	NA	5e-05	0.000422092	yes
XLOC_002693	8DPA	13DPA	4.05692	0	-Inf	NA	5e-05	0.000422092	yes
XLOC_002894	8DPA	13DPA	0	0.400842	Inf	NA	0.0001	0.000789994	yes
XLOC_003052	8DPA	13DPA	23.7635	0	-Inf	NA	5e-05	0.000422092	yes
XLOC_003293	8DPA	13DPA	2.05454	0	-Inf	NA	5e-05	0.000422092	yes
XLOC_003300	8DPA	13DPA	0	0.614797	Inf	NA	5e-05	0.000422092	yes
XLOC_003306	8DPA	13DPA	2.16556	0.790382	-1.45412	-1.84061	0.01025	0.0407809	yes
XLOC_003348	8DPA	13DPA	1.42212	8.50419	2.58013	5.18743	5e-05	0.000422092	yes
XLOC_003377	8DPA	13DPA	0	0.680632	Inf	NA	5e-05	0.000422092	yes
XLOC_003387	8DPA	13DPA	0.517523	0.105806	-2.2902	-2.35821	0.0023	0.0120057	yes
XLOC_003408	8DPA	13DPA	1.20954	2.07133	0.776099	1.93553	0.0062	0.0271908	yes
XLOC_003409	8DPA	13DPA	0.587336	1.45838	1.31211	3.20993	5e-05	0.000422092	yes
XLOC_003461	8DPA	13DPA	4.12377	8.38358	1.0236	2.18394	0.00245	0.0126681	yes
XLOC_003497	8DPA	13DPA	9.93904	3.65398	-1.44364	-3.72624	5e-05	0.000422092	yes
XLOC_003508	8DPA	13DPA	5.99672	2.76168	-1.11863	-2.27075	0.0012	0.0069154	yes
XLOC_003528	8DPA	13DPA	4.7265	1.88265	-1.32801	-2.19182	0.00305	0.0151761	yes
XLOC_003537	8DPA	13DPA	0	0.428084	Inf	NA	0.00625	0.0273557	yes
XLOC_003660	8DPA	13DPA	0	1.73675	Inf	NA	5e-05	0.000422092	yes
XLOC_003669	8DPA	13DPA	32.5321	78.3174	1.26747	4.60623	5e-05	0.000422092	yes
XLOC_003821	8DPA	13DPA	6.81803	14.0513	1.04328	3.25921	5e-05	0.000422092	yes
XLOC_003837	8DPA	13DPA	1.51625	0	-Inf	NA	5e-05	0.000422092	yes
XLOC_003888	8DPA	13DPA	0	0.425404	Inf	NA	5e-05	0.000422092	yes
XLOC_003988	8DPA	13DPA	10.6855	2.80035	-1.93197	-4.89499	5e-05	0.000422092	yes
XLOC_004007	8DPA	13DPA	1.97165	7.4873	1.92504	2.7948	0.0014	0.00789427	yes
XLOC_004014	8DPA	13DPA	4.57368	2.92514	-0.644849	-1.8663	0.00875	0.0358876	yes
XLOC_004030	8DPA	13DPA	0.403303	1.17362	1.54103	1.75611	0.0109	0.0428434	yes
XLOC_004035	8DPA	13DPA	1.91331	4.3935	1.1993	2.84927	0.0002	0.00146643	yes
XLOC_004076	8DPA	13DPA	0.180831	1.26843	2.81033	2.39232	0.0048	0.0220348	yes
XLOC_004089	8DPA	13DPA	0	0.609121	Inf	NA	0.0001	0.000789994	yes
XLOC_004092	8DPA	13DPA	0.594894	0	-Inf	NA	5e-05	0.000422092	yes
XLOC_004096	8DPA	13DPA	0.549456	1.09919	1.00036	1.90614	0.01045	0.0414053	yes
XLOC_004107	8DPA	13DPA	0	1.05326	Inf	NA	5e-05	0.000422092	yes
XLOC_004148	8DPA	13DPA	3.69888	1.98846	-0.895437	-1.8283	0.012	0.0462833	yes
XLOC_004190	8DPA	13DPA	19.152	12.8386	-0.577011	-2.06333	0.0037	0.0177855	yes
XLOC_004224	8DPA	13DPA	0.808039	0	-Inf	NA	5e-05	0.000422092	yes
XLOC_004299	8DPA	13DPA	15.3466	8.21491	-0.901606	-2.64381	0.00055	0.00355151	yes
XLOC_004370	8DPA	13DPA	0	3.46637	Inf	NA	5e-05	0.000422092	yes
XLOC_004443	8DPA	13DPA	0.557145	1.69841	1.60806	2.85554	0.00025	0.00178453	yes
XLOC_004476	8DPA	13DPA	0	0.714565	Inf	NA	5e-05	0.000422092	yes
XLOC_004478	8DPA	13DPA	0	1.04373	Inf	NA	5e-05	0.000422092	yes
XLOC_004487	8DPA	13DPA	0	0.703586	Inf	NA	5e-05	0.000422092	yes
XLOC_004710	8DPA	13DPA	0	0.792206	Inf	NA	0.00055	0.00355151	yes
XLOC_004830	8DPA	13DPA	111.369	0.828886	-7.06996	-6.58598	0.00015	0.00113643	yes
XLOC_004887	8DPA	13DPA	0	0.483857	Inf	NA	0.00015	0.00113643	yes
XLOC_004916	8DPA	13DPA	10.879	18.5065	0.766485	2.52401	0.00075	0.00463494	yes
XLOC_004980	8DPA	13DPA	13.0892	7.10768	-0.880931	-2.6009	0.0004	0.00269582	yes
XLOC_005061	8DPA	13DPA	8.94849	2.82884	-1.66143	-3.87912	5e-05	0.000422092	yes
XLOC_005108	8DPA	13DPA	0	0.471301	Inf	NA	0.0004	0.00269582	yes
XLOC_005133	8DPA	13DPA	2.9757	0	-Inf	NA	5e-05	0.000422092	yes
XLOC_005161	8DPA	13DPA	1.5145	2.6699	0.817946	2.01706	0.00305	0.0151761	yes
XLOC_005181	8DPA	13DPA	1.41425	3.11006	1.1369	3.49532	5e-05	0.000422092	yes
XLOC_005315	8DPA	13DPA	8.95697	0	-Inf	NA	5e-05	0.000422092	yes
XLOC_005536	8DPA	13DPA	0.0158874	1.07378	6.07867	0.164998	5e-05	0.000422092	yes
XLOC_005559	8DPA	13DPA	2.87619	1.26621	-1.18365	-1.94367	0.01185	0.0458085	yes
XLOC_005613	8DPA	13DPA	9.20893	0	-Inf	NA	5e-05	0.000422092	yes
XLOC_005625	8DPA	13DPA	0	0.709647	Inf	NA	5e-05	0.000422092	yes
XLOC_005668	8DPA	13DPA	14.0856	5.52201	-1.35096	-2.89737	0.0004	0.00269582	yes
XLOC_005697	8DPA	13DPA	22.9973	0	-Inf	NA	5e-05	0.000422092	yes
XLOC_005742	8DPA	13DPA	2.29418	8.19338	1.83648	2.85886	0.00065	0.00409435	yes
XLOC_005947	8DPA	13DPA	25.7785	14.0472	-0.875886	-2.12975	0.00255	0.013099	yes
XLOC_006024	8DPA	13DPA	0	1.57599	Inf	NA	0.0002	0.00146643	yes
XLOC_006125	8DPA	13DPA	0.541061	1.96025	1.85718	2.09042	0.00365	0.0175917	yes
XLOC_006171	8DPA	13DPA	3.63027	0	-Inf	NA	5e-05	0.000422092	yes
XLOC_006192	8DPA	13DPA	11.3544	6.54276	-0.795285	-2.18507	0.0032	0.0157917	yes
XLOC_006197	8DPA	13DPA	0.688657	0	-Inf	NA	5e-05	0.000422092	yes
XLOC_006201	8DPA	13DPA	0	0.432955	Inf	NA	5e-05	0.000422092	yes
XLOC_006222	8DPA	13DPA	0.635849	2.22698	1.80833	2.29282	0.0078	0.0327036	yes
XLOC_006230	8DPA	13DPA	0	1.51405	Inf	NA	5e-05	0.000422092	yes
XLOC_006231	8DPA	13DPA	0	0.548086	Inf	NA	5e-05	0.000422092	yes
XLOC_006245	8DPA	13DPA	0	0.433944	Inf	NA	0.0037	0.0177855	yes
XLOC_006310	8DPA	13DPA	1.89134	0.347289	-2.4452	-3.53658	0.00035	0.00240082	yes
XLOC_006344	8DPA	13DPA	5.34941	0	-Inf	NA	5e-05	0.000422092	yes
XLOC_006372	8DPA	13DPA	8.59104	2.53534	-1.76066	-4.08739	5e-05	0.000422092	yes
XLOC_006375	8DPA	13DPA	1.04342	0.296925	-1.81314	-2.67366	0.0016	0.00883248	yes
XLOC_006381	8DPA	13DPA	0	1.51417	Inf	NA	5e-05	0.000422092	yes
XLOC_006386	8DPA	13DPA	1.24733	2.20005	0.818688	2.02827	0.00475	0.0218433	yes
XLOC_006399	8DPA	13DPA	4.56393	2.36782	-0.946715	-2.42019	0.0011	0.00643073	yes
XLOC_006403	8DPA	13DPA	0.795642	1.8404	1.20983	3.34881	5e-05	0.000422092	yes
XLOC_006405	8DPA	13DPA	0	2.146	Inf	NA	5e-05	0.000422092	yes
XLOC_006445	8DPA	13DPA	0	1.07594	Inf	NA	5e-05	0.000422092	yes
XLOC_006467	8DPA	13DPA	1.19554	0	-Inf	NA	0.001	0.00592625	yes
XLOC_006472	8DPA	13DPA	0.263865	4.68018	4.14869	3.72571	0.01065	0.0420469	yes
XLOC_006474	8DPA	13DPA	6.69751	19.2344	1.52199	3.15839	5e-05	0.000422092	yes
XLOC_006476	8DPA	13DPA	32.4116	15.1835	-1.094	-2.92357	0.0001	0.000789994	yes
XLOC_006477	8DPA	13DPA	8.53245	3.54441	-1.26741	-3.63324	5e-05	0.000422092	yes
XLOC_006483	8DPA	13DPA	2.84013	9.74652	1.77893	3.09894	0.0003	0.00209692	yes
XLOC_006490	8DPA	13DPA	0.472621	0	-Inf	NA	0.00025	0.00178453	yes
XLOC_006509	8DPA	13DPA	5.58483	12.9823	1.21696	3.34436	5e-05	0.000422092	yes
XLOC_006527	8DPA	13DPA	4.02824	0.724448	-2.47519	-3.38775	0.00095	0.00567148	yes
XLOC_006529	8DPA	13DPA	38.955	153.019	1.97383	5.04476	5e-05	0.000422092	yes
XLOC_006543	8DPA	13DPA	0	0.748432	Inf	NA	5e-05	0.000422092	yes
XLOC_006549	8DPA	13DPA	28.7578	0	-Inf	NA	5e-05	0.000422092	yes
XLOC_006568	8DPA	13DPA	1.10767	0	-Inf	NA	5e-05	0.000422092	yes
XLOC_006578	8DPA	13DPA	2.41786	61.0941	4.65923	8.55687	5e-05	0.000422092	yes
XLOC_006607	8DPA	13DPA	0.991205	0.124268	-2.99573	-2.33801	0.00025	0.00178453	yes
XLOC_006648	8DPA	13DPA	6.3634	2.76351	-1.20329	-2.63836	0.0004	0.00269582	yes
XLOC_006705	8DPA	13DPA	0.985329	0	-Inf	NA	5e-05	0.000422092	yes
XLOC_006989	8DPA	13DPA	2.17769	6.09613	1.4851	3.008	0.00035	0.00240082	yes
XLOC_007186	8DPA	13DPA	0.55703	1.75036	1.65183	2.06148	0.01155	0.0449123	yes
XLOC_007232	8DPA	13DPA	0	1.73603	Inf	NA	5e-05	0.000422092	yes
XLOC_007249	8DPA	13DPA	3.24297	11.4063	1.81444	2.231	0.00705	0.0301989	yes
XLOC_007256	8DPA	13DPA	2.69679	5.68419	1.07571	2.36139	0.00075	0.00463494	yes
XLOC_007464	8DPA	13DPA	242.437	107.615	-1.17173	-1.96022	0.00745	0.0315485	yes
XLOC_007740	8DPA	13DPA	2.31855	0.339871	-2.77016	-2.6101	0.0084	0.0347239	yes
XLOC_007742	8DPA	13DPA	6.51367	0.865844	-2.91129	-4.55832	5e-05	0.000422092	yes
XLOC_007748	8DPA	13DPA	12.8427	5.00874	-1.35843	-3.93021	5e-05	0.000422092	yes
XLOC_007807	8DPA	13DPA	0.47225	2.36945	2.32693	3.90627	5e-05	0.000422092	yes
XLOC_007810	8DPA	13DPA	2.43677	14.0457	2.52709	5.50647	5e-05	0.000422092	yes
XLOC_007840	8DPA	13DPA	23.4498	10.0565	-1.22144	-3.09078	5e-05	0.000422092	yes
XLOC_007887	8DPA	13DPA	0.107458	0.809018	2.9124	1.56097	0.01105	0.0433164	yes
XLOC_007913	8DPA	13DPA	15.1016	33.131	1.13348	2.46885	0.0007	0.0043609	yes
XLOC_007932	8DPA	13DPA	0.782128	9.83209	3.65202	5.8966	5e-05	0.000422092	yes
XLOC_007959	8DPA	13DPA	0	0.586407	Inf	NA	0.0008	0.0048947	yes
XLOC_007985	8DPA	13DPA	30.3518	181.434	2.57959	9.18217	5e-05	0.000422092	yes
XLOC_008063	8DPA	13DPA	1.53608	3.69104	1.26477	2.5579	0.0006	0.003826	yes
XLOC_008088	8DPA	13DPA	2.14017	0.917013	-1.22271	-2.23026	0.00165	0.0090571	yes
XLOC_008145	8DPA	13DPA	7.58903	3.44184	-1.14074	-3.98379	5e-05	0.000422092	yes
XLOC_008173	8DPA	13DPA	0.939928	0.258136	-1.86442	-1.90917	0.0114	0.0444432	yes
XLOC_008175	8DPA	13DPA	0.821185	0.130331	-2.65553	-3.02446	0.0031	0.0153799	yes
XLOC_008178	8DPA	13DPA	30.9952	44.746	0.52971	1.8717	0.0083	0.0343941	yes
XLOC_008220	8DPA	13DPA	5.15264	9.66387	0.907289	1.8747	0.0088	0.0360528	yes
XLOC_008246	8DPA	13DPA	0	0.705432	Inf	NA	5e-05	0.000422092	yes
XLOC_008259	8DPA	13DPA	0.426231	1.75064	2.03818	2.25759	0.0014	0.00789427	yes
XLOC_008369	8DPA	13DPA	0.254844	1.43791	2.49628	2.27593	0.00645	0.0280732	yes
XLOC_008433	8DPA	13DPA	0.274303	3.02114	3.46125	3.00887	5e-05	0.000422092	yes
XLOC_008567	8DPA	13DPA	9.24171	1.50482	-2.61857	-5.23186	5e-05	0.000422092	yes
XLOC_008575	8DPA	13DPA	0.681141	4.81272	2.82083	2.99867	0.0013	0.00740397	yes
XLOC_008714	8DPA	13DPA	10.5851	3.81602	-1.47189	-3.19263	5e-05	0.000422092	yes
XLOC_008787	8DPA	13DPA	3.27035	7.23899	1.14634	1.88205	0.0113	0.0441207	yes
XLOC_008835	8DPA	13DPA	136.432	9.31524	-3.87244	-10.7792	5e-05	0.000422092	yes
XLOC_008844	8DPA	13DPA	1.11425	2.90834	1.38412	2.64067	5e-05	0.000422092	yes
XLOC_008934	8DPA	13DPA	0	0.699008	Inf	NA	0.0076	0.0320657	yes
XLOC_008959	8DPA	13DPA	1.06314	0.362574	-1.55199	-2.3169	0.00105	0.00617598	yes
XLOC_009038	8DPA	13DPA	0	3.84997	Inf	NA	5e-05	0.000422092	yes
XLOC_009040	8DPA	13DPA	0.870678	0.4244	-1.03672	-2.16375	0.0032	0.0157917	yes
XLOC_009052	8DPA	13DPA	15.2292	10.8066	-0.49493	-1.81603	0.0103	0.040932	yes
XLOC_009122	8DPA	13DPA	3.33927	5.50845	0.722115	1.7683	0.01095	0.0430027	yes
XLOC_009123	8DPA	13DPA	2.57009	6.09137	1.24495	2.63091	0.0003	0.00209692	yes
XLOC_009169	8DPA	13DPA	0.220594	1.62605	2.8819	2.25438	0.0069	0.0296746	yes
XLOC_009291	8DPA	13DPA	5.12695	1.13264	-2.17842	-3.72784	5e-05	0.000422092	yes
XLOC_009313	8DPA	13DPA	8.62808	4.92468	-0.809009	-2.62207	0.0001	0.000789994	yes
XLOC_009314	8DPA	13DPA	0	0.573961	Inf	NA	0.0001	0.000789994	yes
XLOC_009354	8DPA	13DPA	11.0429	17.1406	0.634297	2.05109	0.00345	0.0168202	yes
XLOC_009363	8DPA	13DPA	2.59964	5.68039	1.12768	2.19855	0.0028	0.0141396	yes
XLOC_009457	8DPA	13DPA	9.42996	2.88305	-1.70965	-4.85331	5e-05	0.000422092	yes
XLOC_009483	8DPA	13DPA	21.1629	84.2741	1.99355	2.6133	0.0001	0.000789994	yes
XLOC_009501	8DPA	13DPA	0.876179	3.99355	2.18838	2.56531	0.005	0.0227865	yes
XLOC_009516	8DPA	13DPA	14.3423	23.7002	0.724621	2.14365	0.00265	0.0135133	yes
XLOC_009577	8DPA	13DPA	5.69718	1.32884	-2.10008	-3.81577	5e-05	0.000422092	yes
XLOC_009664	8DPA	13DPA	3.60453	6.66897	0.887652	2.46478	0.0004	0.00269582	yes
XLOC_009689	8DPA	13DPA	4.52764	1.89755	-1.25462	-2.73863	0.00025	0.00178453	yes
XLOC_009924	8DPA	13DPA	13.4756	8.50279	-0.664347	-2.15167	0.0025	0.0128802	yes
XLOC_010099	8DPA	13DPA	7.51359	3.66968	-1.03385	-2.51982	0.00065	0.00409435	yes
XLOC_010184	8DPA	13DPA	3.49347	1.84279	-0.922771	-2.01339	0.0036	0.0174061	yes
XLOC_010389	8DPA	13DPA	6.94319	36.3864	2.38973	5.41924	5e-05	0.000422092	yes
XLOC_010597	8DPA	13DPA	0	1.18872	Inf	NA	5e-05	0.000422092	yes
XLOC_010611	8DPA	13DPA	32.7155	3.16113	-3.37146	-6.52812	5e-05	0.000422092	yes
XLOC_010622	8DPA	13DPA	3.8562	1.32421	-1.54205	-2.74023	0.00055	0.00355151	yes
XLOC_010858	8DPA	13DPA	0	0.65536	Inf	NA	0.00135	0.0076461	yes
XLOC_010915	8DPA	13DPA	0.913595	5.20032	2.50897	3.87525	5e-05	0.000422092	yes
XLOC_011066	8DPA	13DPA	4.55972	11.3038	1.30979	1.98258	0.0103	0.040932	yes
XLOC_011157	8DPA	13DPA	8.91547	0.335253	-4.73299	-5.31769	0.0002	0.00146643	yes
XLOC_011200	8DPA	13DPA	0	0.449597	Inf	NA	0.00625	0.0273557	yes
XLOC_011222	8DPA	13DPA	0.119413	0.759536	2.66916	2.68707	0.004	0.0189852	yes
XLOC_011310	8DPA	13DPA	21.3999	38.009	0.828741	2.90265	5e-05	0.000422092	yes
XLOC_011317	8DPA	13DPA	0	19.2978	Inf	NA	5e-05	0.000422092	yes
XLOC_011413	8DPA	13DPA	0	1.38059	Inf	NA	5e-05	0.000422092	yes
XLOC_011640	8DPA	13DPA	1.99391	0.711795	-1.48607	-1.92282	0.0112	0.0437993	yes
XLOC_011737	8DPA	13DPA	0	0.906947	Inf	NA	0.00035	0.00240082	yes
XLOC_011740	8DPA	13DPA	0	2.798	Inf	NA	5e-05	0.000422092	yes
XLOC_011759	8DPA	13DPA	27.6942	7.36789	-1.91026	-3.24687	5e-05	0.000422092	yes
XLOC_011816	8DPA	13DPA	0.394972	1.35019	1.77334	3.17546	0.00015	0.00113643	yes
XLOC_011867	8DPA	13DPA	2.06476	9.91974	2.26433	5.07615	5e-05	0.000422092	yes
XLOC_011905	8DPA	13DPA	130.682	87.5357	-0.578119	-2.15445	0.0022	0.0115598	yes
XLOC_012034	8DPA	13DPA	0.128681	2.20512	4.09899	3.43845	0.00035	0.00240082	yes
XLOC_012053	8DPA	13DPA	5.29338	0	-Inf	NA	5e-05	0.000422092	yes
XLOC_012075	8DPA	13DPA	21.9453	11.7135	-0.905734	-3.10512	5e-05	0.000422092	yes
XLOC_012107	8DPA	13DPA	1.21684	0.636196	-0.935594	-1.8076	0.0117	0.0453596	yes
XLOC_012120	8DPA	13DPA	0	0.811607	Inf	NA	5e-05	0.000422092	yes
XLOC_012175	8DPA	13DPA	0	0.522189	Inf	NA	5e-05	0.000422092	yes
XLOC_012268	8DPA	13DPA	0	0.626655	Inf	NA	5e-05	0.000422092	yes
XLOC_012309	8DPA	13DPA	5.68269	10.1521	0.83713	2.29273	0.00135	0.0076461	yes
XLOC_012315	8DPA	13DPA	2.74058	1.58088	-0.793751	-1.73795	0.01045	0.0414053	yes
XLOC_012414	8DPA	13DPA	0	0.818211	Inf	NA	5e-05	0.000422092	yes
XLOC_012449	8DPA	13DPA	0	1.14195	Inf	NA	5e-05	0.000422092	yes
XLOC_012467	8DPA	13DPA	1.78361	0.557956	-1.67657	-2.31575	0.00185	0.00997075	yes
XLOC_012482	8DPA	13DPA	15.404	10.0573	-0.615054	-1.86236	0.0077	0.032399	yes
XLOC_012535	8DPA	13DPA	0	1.00367	Inf	NA	5e-05	0.000422092	yes
XLOC_012550	8DPA	13DPA	0	0.575326	Inf	NA	0.00625	0.0273557	yes
XLOC_012598	8DPA	13DPA	20.8107	10.3367	-1.00955	-3.35481	5e-05	0.000422092	yes
XLOC_012656	8DPA	13DPA	0.566239	3.46802	2.61463	2.79527	0.00775	0.0325524	yes
XLOC_012787	8DPA	13DPA	3.33583	1.49192	-1.16088	-2.54206	0.00045	0.00298916	yes
XLOC_012807	8DPA	13DPA	2.13697	0.892471	-1.25969	-2.70169	0.00015	0.00113643	yes
XLOC_012821	8DPA	13DPA	7.17577	3.71319	-0.950476	-2.83842	0.0001	0.000789994	yes
XLOC_012873	8DPA	13DPA	0	0.506259	Inf	NA	0.0006	0.003826	yes
XLOC_012913	8DPA	13DPA	9.09893	2.68149	-1.76266	-4.73105	5e-05	0.000422092	yes
XLOC_012935	8DPA	13DPA	0	1.80391	Inf	NA	5e-05	0.000422092	yes
XLOC_012936	8DPA	13DPA	0	0.825979	Inf	NA	5e-05	0.000422092	yes
XLOC_012947	8DPA	13DPA	86.1765	5.8688	-3.87616	-5.00921	5e-05	0.000422092	yes
XLOC_013199	8DPA	13DPA	0.526553	1.23529	1.2302	2.0502	0.00865	0.0355595	yes
XLOC_013276	8DPA	13DPA	4.68143	2.34346	-0.998309	-2.34807	0.00205	0.0108793	yes
XLOC_013494	8DPA	13DPA	81.554	47.9474	-0.766303	-2.5756	0.0002	0.00146643	yes
XLOC_013514	8DPA	13DPA	0.136957	8.82916	6.01048	4.17149	0.00185	0.00997075	yes
XLOC_013559	8DPA	13DPA	3.04909	1.4099	-1.11279	-2.054	0.0046	0.0212793	yes
XLOC_013573	8DPA	13DPA	1.88944	23.6604	3.64645	5.8586	5e-05	0.000422092	yes
XLOC_013635	8DPA	13DPA	0	0.543286	Inf	NA	5e-05	0.000422092	yes
XLOC_013636	8DPA	13DPA	0	0.460001	Inf	NA	0.0004	0.00269582	yes
XLOC_013852	8DPA	13DPA	0.127879	0.800563	2.64624	2.22409	0.0021	0.0111014	yes
XLOC_013925	8DPA	13DPA	1.42912	4.2223	1.5629	2.52166	0.0015	0.0083635	yes
XLOC_013977	8DPA	13DPA	0	1.20045	Inf	NA	5e-05	0.000422092	yes
XLOC_014035	8DPA	13DPA	0.392945	1.61844	2.0422	1.12979	0.013	0.0493667	yes
XLOC_014065	8DPA	13DPA	1453.17	165.273	-3.13628	-8.28528	5e-05	0.000422092	yes
XLOC_014166	8DPA	13DPA	0	0.874846	Inf	NA	5e-05	0.000422092	yes
XLOC_014171	8DPA	13DPA	0.566421	7.08461	3.64474	7.9103	5e-05	0.000422092	yes
XLOC_014390	8DPA	13DPA	14.7644	46.0428	1.64085	4.91215	5e-05	0.000422092	yes
XLOC_014664	8DPA	13DPA	123.565	18.5785	-2.73357	-9.09031	5e-05	0.000422092	yes
XLOC_014703	8DPA	13DPA	19.707	10.0446	-0.972286	-3.05358	5e-05	0.000422092	yes
XLOC_014720	8DPA	13DPA	0	0.539995	Inf	NA	5e-05	0.000422092	yes
XLOC_014724	8DPA	13DPA	2.03669	0.683277	-1.57569	-1.6161	0.0073	0.0310372	yes
XLOC_014761	8DPA	13DPA	22.9929	2.3584	-3.28531	-5.18975	5e-05	0.000422092	yes
XLOC_014763	8DPA	13DPA	18.6398	0.72562	-4.68303	-5.19633	0.00025	0.00178453	yes
XLOC_014789	8DPA	13DPA	1.22292	0	-Inf	NA	0.0003	0.00209692	yes
XLOC_014801	8DPA	13DPA	2.48228	0	-Inf	NA	5e-05	0.000422092	yes
XLOC_014812	8DPA	13DPA	0	5.98812	Inf	NA	5e-05	0.000422092	yes
XLOC_014814	8DPA	13DPA	24.0324	9.21057	-1.38362	-4.15848	5e-05	0.000422092	yes
XLOC_014836	8DPA	13DPA	0	0.903742	Inf	NA	5e-05	0.000422092	yes
XLOC_014863	8DPA	13DPA	0	0.682477	Inf	NA	5e-05	0.000422092	yes
XLOC_014871	8DPA	13DPA	0	2.03733	Inf	NA	5e-05	0.000422092	yes
XLOC_014888	8DPA	13DPA	0.298377	1.67266	2.48694	3.45905	0.00045	0.00298916	yes
XLOC_014894	8DPA	13DPA	2.17015	3.99813	0.88153	1.83856	0.01075	0.0423721	yes
XLOC_014900	8DPA	13DPA	0	0.482383	Inf	NA	0.00135	0.0076461	yes
XLOC_014914	8DPA	13DPA	11.912	6.60877	-0.849965	-2.22082	0.0025	0.0128802	yes
XLOC_014917	8DPA	13DPA	4.80522	16.0936	1.74382	2.34813	0.00535	0.0240648	yes
XLOC_014927	8DPA	13DPA	4.43575	0	-Inf	NA	5e-05	0.000422092	yes
XLOC_014936	8DPA	13DPA	1.0538	0	-Inf	NA	5e-05	0.000422092	yes
XLOC_014939	8DPA	13DPA	0	151.264	Inf	NA	5e-05	0.000422092	yes
XLOC_014951	8DPA	13DPA	4.32726	8.8199	1.02731	2.32329	0.0012	0.0069154	yes
XLOC_014958	8DPA	13DPA	1.3036	0.621538	-1.06858	-2.32441	0.00175	0.00951652	yes
XLOC_014969	8DPA	13DPA	16.345	2.89967	-2.49489	-4.98835	5e-05	0.000422092	yes
XLOC_014980	8DPA	13DPA	0	0.435539	Inf	NA	5e-05	0.000422092	yes
XLOC_014986	8DPA	13DPA	0	1.31114	Inf	NA	0.0006	0.003826	yes
XLOC_014995	8DPA	13DPA	25.876	10.9116	-1.24575	-2.26408	0.0033	0.0162147	yes
XLOC_014997	8DPA	13DPA	0	1.76598	Inf	NA	5e-05	0.000422092	yes
XLOC_015015	8DPA	13DPA	6.97497	2.53394	-1.4608	-2.59416	0.0012	0.0069154	yes
XLOC_015021	8DPA	13DPA	13.4155	28.6038	1.09231	3.08601	5e-05	0.000422092	yes
XLOC_015022	8DPA	13DPA	4.16233	6.89267	0.72767	2.08383	0.00355	0.0172143	yes
XLOC_015024	8DPA	13DPA	34.7302	18.6123	-0.899934	-3.06758	5e-05	0.000422092	yes
XLOC_015076	8DPA	13DPA	0	1.38121	Inf	NA	0.0026	0.013309	yes
XLOC_015078	8DPA	13DPA	0	4.35674	Inf	NA	5e-05	0.000422092	yes
XLOC_015110	8DPA	13DPA	0.423289	1.73278	2.03337	2.21559	0.01215	0.0467625	yes
XLOC_015134	8DPA	13DPA	0	1.3211	Inf	NA	5e-05	0.000422092	yes
XLOC_015152	8DPA	13DPA	0.225097	1.526	2.76114	3.11236	0.00295	0.0147621	yes
XLOC_015159	8DPA	13DPA	4.22842	2.34551	-0.850216	-2.06847	0.00435	0.020323	yes
XLOC_015176	8DPA	13DPA	2.85962	16.8839	2.56176	5.13046	5e-05	0.000422092	yes
XLOC_015186	8DPA	13DPA	0.167833	0.901322	2.42501	2.84558	0.0039	0.0186013	yes
XLOC_015197	8DPA	13DPA	0	0.409959	Inf	NA	5e-05	0.000422092	yes
XLOC_015198	8DPA	13DPA	0	1.32724	Inf	NA	0.00105	0.00617598	yes
XLOC_015219	8DPA	13DPA	0	0.440598	Inf	NA	0.00295	0.0147621	yes
XLOC_015229	8DPA	13DPA	2.39403	0.874158	-1.45347	-2.57309	0.00085	0.00515354	yes
XLOC_015270	8DPA	13DPA	1.25229	2.93898	1.23075	2.41605	0.00125	0.00716112	yes
XLOC_015275	8DPA	13DPA	8.14241	3.51689	-1.21115	-2.82539	0.00015	0.00113643	yes
XLOC_015289	8DPA	13DPA	0.483399	2.59031	2.42184	2.90718	0.0023	0.0120057	yes
XLOC_015307	8DPA	13DPA	0	3.18962	Inf	NA	5e-05	0.000422092	yes
XLOC_015309	8DPA	13DPA	12.8299	6.29938	-1.02623	-2.63362	0.0004	0.00269582	yes
XLOC_015312	8DPA	13DPA	0	3.84364	Inf	NA	5e-05	0.000422092	yes
XLOC_015320	8DPA	13DPA	5.01775	21.1487	2.07546	5.4567	5e-05	0.000422092	yes
XLOC_015321	8DPA	13DPA	0	1.57698	Inf	NA	5e-05	0.000422092	yes
XLOC_015322	8DPA	13DPA	0	1.00909	Inf	NA	5e-05	0.000422092	yes
XLOC_015332	8DPA	13DPA	0.0373482	0.799877	4.42067	4.84077	0.00085	0.00515354	yes
XLOC_015333	8DPA	13DPA	5.48991	1.84128	-1.57607	-2.41835	0.00345	0.0168202	yes
XLOC_015372	8DPA	13DPA	65.0464	153.472	1.23844	4.57707	5e-05	0.000422092	yes
XLOC_015383	8DPA	13DPA	2.11797	4.7513	1.16564	2.35037	0.00175	0.00951652	yes
XLOC_015395	8DPA	13DPA	1.59818	7.21719	2.175	3.56373	5e-05	0.000422092	yes
XLOC_015410	8DPA	13DPA	0.624466	5.73415	3.19888	4.17064	0.00015	0.00113643	yes
XLOC_015419	8DPA	13DPA	0.549183	5.03982	3.19801	5.81404	5e-05	0.000422092	yes
XLOC_015427	8DPA	13DPA	0	2.30361	Inf	NA	5e-05	0.000422092	yes
XLOC_015428	8DPA	13DPA	9.58948	2.88245	-1.73416	-2.56249	0.00185	0.00997075	yes
XLOC_015436	8DPA	13DPA	0	0.428735	Inf	NA	0.0004	0.00269582	yes
XLOC_015442	8DPA	13DPA	28.3708	8.69395	-1.70633	-4.66664	5e-05	0.000422092	yes
XLOC_015443	8DPA	13DPA	23.5724	6.14063	-1.94064	-4.10988	5e-05	0.000422092	yes
XLOC_015457	8DPA	13DPA	4.74254	19.7864	2.06078	4.43593	5e-05	0.000422092	yes
XLOC_015460	8DPA	13DPA	1.34956	4.72807	1.80876	2.32707	0.0048	0.0220348	yes
XLOC_015461	8DPA	13DPA	17.5361	6.43399	-1.44655	-3.74717	5e-05	0.000422092	yes
XLOC_015465	8DPA	13DPA	11.6024	6.32687	-0.874853	-2.41027	0.0007	0.0043609	yes
XLOC_015468	8DPA	13DPA	11.8486	6.91381	-0.777166	-1.8059	0.0121	0.0465898	yes
XLOC_015493	8DPA	13DPA	0	2.0423	Inf	NA	5e-05	0.000422092	yes
XLOC_015500	8DPA	13DPA	0.313546	4.51964	3.84946	4.49723	0.00055	0.00355151	yes
XLOC_015501	8DPA	13DPA	1.0033	8.45248	3.07461	4.15724	0.00015	0.00113643	yes
XLOC_015515	8DPA	13DPA	94.2665	252.35	1.42061	5.1755	5e-05	0.000422092	yes
XLOC_015544	8DPA	13DPA	4.34236	9.36755	1.10919	2.76516	0.00025	0.00178453	yes
XLOC_015545	8DPA	13DPA	0	1.21033	Inf	NA	5e-05	0.000422092	yes
XLOC_015557	8DPA	13DPA	4.65995	0	-Inf	NA	5e-05	0.000422092	yes
XLOC_015561	8DPA	13DPA	20.1539	53.9246	1.41989	4.97275	5e-05	0.000422092	yes
XLOC_015576	8DPA	13DPA	0	0.875806	Inf	NA	0.00035	0.00240082	yes
XLOC_015592	8DPA	13DPA	15.036	26.3331	0.808458	2.52163	0.00065	0.00409435	yes
XLOC_015598	8DPA	13DPA	0	3.21348	Inf	NA	5e-05	0.000422092	yes
XLOC_015599	8DPA	13DPA	0	2.14133	Inf	NA	0.0004	0.00269582	yes
XLOC_015652	8DPA	13DPA	26.601	7.15742	-1.89397	-5.6811	5e-05	0.000422092	yes
XLOC_015865	8DPA	13DPA	46.5014	0.9807	-5.56732	-6.84248	5e-05	0.000422092	yes
XLOC_015961	8DPA	13DPA	2.76892	1.15112	-1.26629	-2.00325	0.0056	0.0250131	yes
XLOC_016094	8DPA	13DPA	0.834475	0	-Inf	NA	5e-05	0.000422092	yes
XLOC_016221	8DPA	13DPA	0	0.650748	Inf	NA	0.00015	0.00113643	yes
XLOC_016229	8DPA	13DPA	3.37896	2.02268	-0.740316	-2.01656	0.00445	0.0207061	yes
XLOC_016293	8DPA	13DPA	0	1.32512	Inf	NA	5e-05	0.000422092	yes
XLOC_016374	8DPA	13DPA	0	1.09725	Inf	NA	5e-05	0.000422092	yes
XLOC_016497	8DPA	13DPA	0.42881	0	-Inf	NA	0.00035	0.00240082	yes
XLOC_016685	8DPA	13DPA	4.33753	14.9659	1.78673	4.11232	5e-05	0.000422092	yes
XLOC_016686	8DPA	13DPA	31.9186	213.073	2.73888	8.05892	5e-05	0.000422092	yes
XLOC_016688	8DPA	13DPA	0.182258	2.04758	3.48987	2.58395	0.00555	0.0248264	yes
XLOC_016931	8DPA	13DPA	1.12209	2.30085	1.03598	1.96254	0.00525	0.0236959	yes
XLOC_016935	8DPA	13DPA	1.23313	0.208163	-2.56654	-2.74891	0.00385	0.0184004	yes
XLOC_017002	8DPA	13DPA	0	0.980408	Inf	NA	0.0075	0.0317241	yes
XLOC_017059	8DPA	13DPA	15.0765	8.1041	-0.895575	-2.50689	0.0003	0.00209692	yes
XLOC_017077	8DPA	13DPA	0	1.78141	Inf	NA	5e-05	0.000422092	yes
XLOC_017191	8DPA	13DPA	0	0.695582	Inf	NA	0.0075	0.0317241	yes
XLOC_017202	8DPA	13DPA	0.472599	16.1669	5.09628	1.29486	0.0115	0.0447498	yes
XLOC_017258	8DPA	13DPA	0	0.552207	Inf	NA	5e-05	0.000422092	yes
XLOC_017343	8DPA	13DPA	0	0.763436	Inf	NA	0.0077	0.032399	yes
XLOC_017346	8DPA	13DPA	0.708211	2.48157	1.809	2.74027	0.0001	0.000789994	yes
XLOC_017378	8DPA	13DPA	0	1.51192	Inf	NA	5e-05	0.000422092	yes
XLOC_017443	8DPA	13DPA	6.25553	2.61835	-1.25647	-2.53188	0.00085	0.00515354	yes
XLOC_017548	8DPA	13DPA	0	0.758685	Inf	NA	5e-05	0.000422092	yes
XLOC_017569	8DPA	13DPA	8.27516	4.43782	-0.898936	-1.97633	0.0047	0.0216499	yes
XLOC_017619	8DPA	13DPA	0.373232	1.60677	2.10602	2.26899	0.00625	0.0273557	yes
XLOC_017742	8DPA	13DPA	27.0145	15.5951	-0.792638	-2.40244	0.0011	0.00643073	yes
XLOC_017759	8DPA	13DPA	73.3059	37.9789	-0.948731	-3.50862	5e-05	0.000422092	yes
XLOC_017777	8DPA	13DPA	0	2.90713	Inf	NA	5e-05	0.000422092	yes
XLOC_017787	8DPA	13DPA	82.0691	36.9471	-1.15138	-3.40579	5e-05	0.000422092	yes
XLOC_018061	8DPA	13DPA	3.02534	0.577437	-2.38936	-4.43863	5e-05	0.000422092	yes
XLOC_018249	8DPA	13DPA	0	1.09656	Inf	NA	5e-05	0.000422092	yes
XLOC_018467	8DPA	13DPA	1.71832	7.12594	2.05208	2.81427	0.0018	0.00974368	yes
XLOC_018484	8DPA	13DPA	0.608121	0.291801	-1.05938	-1.33436	0.01115	0.043633	yes
XLOC_018523	8DPA	13DPA	0	1.01192	Inf	NA	5e-05	0.000422092	yes
XLOC_018563	8DPA	13DPA	2.14788	0.87598	-1.29394	-2.47719	0.00135	0.0076461	yes
XLOC_018644	8DPA	13DPA	0.769412	3.43965	2.16043	3.36534	0.0002	0.00146643	yes
XLOC_018734	8DPA	13DPA	0	0.469817	Inf	NA	5e-05	0.000422092	yes
XLOC_018759	8DPA	13DPA	0	6.84595	Inf	NA	5e-05	0.000422092	yes
XLOC_018769	8DPA	13DPA	0	0.556495	Inf	NA	5e-05	0.000422092	yes
XLOC_018897	8DPA	13DPA	0	0.542071	Inf	NA	5e-05	0.000422092	yes
XLOC_018949	8DPA	13DPA	1.11552	4.97686	2.15752	3.17805	0.0003	0.00209692	yes
XLOC_019090	8DPA	13DPA	12.2791	7.16037	-0.778101	-1.98696	0.0058	0.0257768	yes
XLOC_019103	8DPA	13DPA	12.4456	0	-Inf	NA	5e-05	0.000422092	yes
XLOC_019136	8DPA	13DPA	29.8665	100.273	1.74734	5.84469	5e-05	0.000422092	yes
XLOC_019140	8DPA	13DPA	1.29446	4.73494	1.87099	3.22426	5e-05	0.000422092	yes
XLOC_019193	8DPA	13DPA	1.08705	0	-Inf	NA	5e-05	0.000422092	yes
XLOC_019202	8DPA	13DPA	23.3657	2.53799	-3.20264	-5.37773	5e-05	0.000422092	yes
XLOC_019203	8DPA	13DPA	4.1326	0	-Inf	NA	5e-05	0.000422092	yes
XLOC_019211	8DPA	13DPA	0	25.6418	Inf	NA	5e-05	0.000422092	yes
XLOC_019283	8DPA	13DPA	2.34521	0.838698	-1.48349	-2.86883	0.0004	0.00269582	yes
XLOC_019284	8DPA	13DPA	25.3348	11.0603	-1.19573	-3.93401	5e-05	0.000422092	yes
XLOC_019326	8DPA	13DPA	0	0.636054	Inf	NA	5e-05	0.000422092	yes
XLOC_019492	8DPA	13DPA	6.54612	0.0959047	-6.09289	-4.54748	0.00715	0.0305456	yes
XLOC_019627	8DPA	13DPA	257.337	17.2838	-3.89617	-11.3705	5e-05	0.000422092	yes
XLOC_019744	8DPA	13DPA	0	2.12014	Inf	NA	0.0072	0.0307078	yes
XLOC_019928	8DPA	13DPA	41.0766	70.3129	0.775474	2.49768	0.0002	0.00146643	yes
XLOC_019948	8DPA	13DPA	0.297319	0.961449	1.6932	2.15717	0.0043	0.0201343	yes
XLOC_019951	8DPA	13DPA	0.257933	2.01578	2.96627	3.7819	0.00065	0.00409435	yes
XLOC_019985	8DPA	13DPA	4.80366	2.30092	-1.06193	-2.63012	0.00075	0.00463494	yes
XLOC_019986	8DPA	13DPA	3.53089	1.73916	-1.02164	-2.09579	0.0042	0.0197566	yes
XLOC_020065	8DPA	13DPA	3.13246	1.81987	-0.783465	-1.78141	0.0113	0.0441207	yes
XLOC_020075	8DPA	13DPA	0.140683	1.40862	3.32376	2.65463	0.00525	0.0236959	yes
XLOC_020083	8DPA	13DPA	0.929489	0.191284	-2.28072	-2.43282	0.0004	0.00269582	yes
XLOC_020162	8DPA	13DPA	7.24025	18.2944	1.33729	2.56867	0.00055	0.00355151	yes
XLOC_020322	8DPA	13DPA	8.83958	15.1756	0.779707	2.31464	0.0013	0.00740397	yes
XLOC_020357	8DPA	13DPA	13.5833	6.96213	-0.96423	-2.8845	5e-05	0.000422092	yes
XLOC_020467	8DPA	13DPA	4.36479	2.03701	-1.09946	-2.31925	0.00235	0.0122237	yes
XLOC_020532	8DPA	13DPA	0.770862	0.178507	-2.11049	-1.98999	0.0071	0.0303685	yes
XLOC_020675	8DPA	13DPA	0	0.59901	Inf	NA	0.0026	0.013309	yes
XLOC_020703	8DPA	13DPA	0	0.990818	Inf	NA	5e-05	0.000422092	yes
XLOC_020704	8DPA	13DPA	0	0.753188	Inf	NA	5e-05	0.000422092	yes
XLOC_020800	8DPA	13DPA	2.51114	1.19456	-1.07186	-1.83381	0.0129	0.0490713	yes
XLOC_020861	8DPA	13DPA	1.99937	9.96634	2.31752	5.09832	5e-05	0.000422092	yes
XLOC_020941	8DPA	13DPA	0	0.863836	Inf	NA	5e-05	0.000422092	yes
XLOC_020982	8DPA	13DPA	13.3107	6.32666	-1.07307	-2.62338	0.0005	0.00327602	yes
XLOC_020987	8DPA	13DPA	3.88553	1.82162	-1.09289	-2.01897	0.00525	0.0236959	yes
XLOC_020993	8DPA	13DPA	0	0.400709	Inf	NA	5e-05	0.000422092	yes
XLOC_021186	8DPA	13DPA	18.6932	12.2837	-0.605768	-2.11014	0.00235	0.0122237	yes
XLOC_021198	8DPA	13DPA	7.75665	0.069277	-6.80691	-1.42164	0.00295	0.0147621	yes
XLOC_021301	8DPA	13DPA	16.392	10.8502	-0.595264	-1.96399	0.0057	0.0253918	yes
XLOC_021339	8DPA	13DPA	18.6102	28.4628	0.612987	1.98991	0.0044	0.0205132	yes
XLOC_021355	8DPA	13DPA	0.95121	0.288738	-1.72	-2.49072	0.00325	0.0159998	yes
XLOC_021372	8DPA	13DPA	4.89311	2.03151	-1.2682	-3.12811	5e-05	0.000422092	yes
XLOC_021444	8DPA	13DPA	9.96435	3.46125	-1.52548	-4.57761	5e-05	0.000422092	yes
XLOC_021479	8DPA	13DPA	0	1.5645	Inf	NA	5e-05	0.000422092	yes
XLOC_021536	8DPA	13DPA	2.84018	0.731294	-1.95746	-3.38263	0.0001	0.000789994	yes
XLOC_021715	8DPA	13DPA	11.4021	3.20265	-1.83196	-4.99048	5e-05	0.000422092	yes
XLOC_022164	8DPA	13DPA	14.2602	5.83766	-1.28853	-4.42384	5e-05	0.000422092	yes
XLOC_022359	8DPA	13DPA	2.7845	8.71357	1.64585	4.12617	5e-05	0.000422092	yes
XLOC_022427	8DPA	13DPA	22.885	79.6767	1.79976	5.17199	5e-05	0.000422092	yes
XLOC_022429	8DPA	13DPA	9.2968	26.3642	1.50377	3.54932	5e-05	0.000422092	yes
XLOC_022593	8DPA	13DPA	0.407614	1.56552	1.94137	1.7633	0.0132	0.0499706	yes
XLOC_022644	8DPA	13DPA	29.9736	16.7702	-0.837789	-2.42052	0.0006	0.003826	yes
XLOC_022674	8DPA	13DPA	1.63303	28.6017	4.13048	6.37076	5e-05	0.000422092	yes
XLOC_022691	8DPA	13DPA	0.988036	2.68252	1.44095	2.87842	0.00045	0.00298916	yes
XLOC_022748	8DPA	13DPA	90.101	35.0404	-1.36252	-4.37841	5e-05	0.000422092	yes
XLOC_022760	8DPA	13DPA	1.18933	0	-Inf	NA	0.0003	0.00209692	yes
XLOC_022764	8DPA	13DPA	0	0.485328	Inf	NA	0.00105	0.00617598	yes
XLOC_022777	8DPA	13DPA	9.64479	2.27648	-2.08295	-5.21577	5e-05	0.000422092	yes
XLOC_022785	8DPA	13DPA	0	4.12434	Inf	NA	5e-05	0.000422092	yes
XLOC_022815	8DPA	13DPA	12.648	25.5175	1.01257	2.58551	0.00065	0.00409435	yes
XLOC_022819	8DPA	13DPA	6.27192	53.5155	3.09298	6.99551	5e-05	0.000422092	yes
XLOC_022821	8DPA	13DPA	77.547	0.605531	-7.00073	-7.98257	0.0002	0.00146643	yes
XLOC_022826	8DPA	13DPA	21.3872	60.2783	1.49489	4.15497	5e-05	0.000422092	yes
XLOC_022827	8DPA	13DPA	8.76381	2.63568	-1.73338	-2.87507	0.00085	0.00515354	yes
XLOC_022832	8DPA	13DPA	59.4687	5.56353	-3.41806	-6.94817	5e-05	0.000422092	yes
XLOC_022896	8DPA	13DPA	5.36589	15.058	1.48864	3.51077	5e-05	0.000422092	yes
XLOC_022908	8DPA	13DPA	0.657868	0	-Inf	NA	5e-05	0.000422092	yes
XLOC_022922	8DPA	13DPA	0.707092	0	-Inf	NA	0.0002	0.00146643	yes
XLOC_022932	8DPA	13DPA	1.28336	0	-Inf	NA	0.0001	0.000789994	yes
XLOC_022952	8DPA	13DPA	11.8255	7.07367	-0.741366	-2.38159	0.0006	0.003826	yes
XLOC_022963	8DPA	13DPA	18.0698	44.1703	1.2895	4.53072	5e-05	0.000422092	yes
XLOC_022999	8DPA	13DPA	0	1.78493	Inf	NA	5e-05	0.000422092	yes
XLOC_023006	8DPA	13DPA	0	1.30175	Inf	NA	0.00375	0.0179951	yes
XLOC_023012	8DPA	13DPA	31.1778	52.9316	0.763609	2.74781	5e-05	0.000422092	yes
XLOC_023039	8DPA	13DPA	0	1.13327	Inf	NA	0.0073	0.0310372	yes
XLOC_023115	8DPA	13DPA	0.187604	1.23434	2.71797	2.83224	0.00615	0.0270179	yes
XLOC_023126	8DPA	13DPA	0	0.958493	Inf	NA	0.00025	0.00178453	yes
XLOC_023148	8DPA	13DPA	1.60301	0	-Inf	NA	0.0008	0.0048947	yes
XLOC_023175	8DPA	13DPA	10.3132	4.1298	-1.32035	-2.86883	0.0001	0.000789994	yes
XLOC_023190	8DPA	13DPA	0.515411	2.85808	2.47125	2.96913	0.00235	0.0122237	yes
XLOC_023240	8DPA	13DPA	1.07782	0	-Inf	NA	0.00045	0.00298916	yes
XLOC_023242	8DPA	13DPA	1.66933	0.20434	-3.03023	-2.85056	0.00485	0.0222256	yes
XLOC_023266	8DPA	13DPA	16.9683	8.28186	-1.03481	-2.47031	0.0008	0.0048947	yes
XLOC_023267	8DPA	13DPA	31.1355	64.4436	1.04948	3.8695	5e-05	0.000422092	yes
XLOC_023292	8DPA	13DPA	1.61608	0	-Inf	NA	0.00455	0.0210862	yes
XLOC_023316	8DPA	13DPA	0	2.42771	Inf	NA	5e-05	0.000422092	yes
XLOC_023326	8DPA	13DPA	0.65735	0	-Inf	NA	5e-05	0.000422092	yes
XLOC_023350	8DPA	13DPA	0	0.599539	Inf	NA	0.0073	0.0310372	yes
XLOC_023358	8DPA	13DPA	1.04494	0	-Inf	NA	5e-05	0.000422092	yes
XLOC_023369	8DPA	13DPA	3.57864	1.77721	-1.00979	-1.86836	0.0114	0.0444432	yes
XLOC_023375	8DPA	13DPA	0.500144	3.03319	2.60042	3.49203	0.0005	0.00327602	yes
XLOC_023384	8DPA	13DPA	14.0152	1.54792	-3.17859	-6.53601	5e-05	0.000422092	yes
XLOC_023386	8DPA	13DPA	0.449675	1.18348	1.39608	1.97466	0.0115	0.0447498	yes
XLOC_023387	8DPA	13DPA	1.24914	4.56404	1.86937	4.05033	5e-05	0.000422092	yes
XLOC_023391	8DPA	13DPA	0	2.49864	Inf	NA	0.0008	0.0048947	yes
XLOC_023413	8DPA	13DPA	0	1.07702	Inf	NA	5e-05	0.000422092	yes
XLOC_023422	8DPA	13DPA	1.56097	6.61579	2.08347	2.83766	0.0018	0.00974368	yes
XLOC_023436	8DPA	13DPA	1.58463	0.305459	-2.37509	-2.63683	0.00345	0.0168202	yes
XLOC_023440	8DPA	13DPA	12.3559	3.99121	-1.6303	-3.22706	0.00015	0.00113643	yes
XLOC_023441	8DPA	13DPA	9.7284	4.84253	-1.00644	-2.06937	0.00495	0.0225889	yes
XLOC_023442	8DPA	13DPA	5.37	3.16274	-0.763747	-2.08705	0.00335	0.0164189	yes
XLOC_023444	8DPA	13DPA	3.83815	0.320017	-3.58419	-3.67703	0.0015	0.0083635	yes
XLOC_023447	8DPA	13DPA	2.41683	0.169374	-3.83483	-3.98121	0.0012	0.0069154	yes
XLOC_023451	8DPA	13DPA	0	0.448227	Inf	NA	0.0013	0.00740397	yes
XLOC_023501	8DPA	13DPA	18.8347	9.05011	-1.05738	-2.1721	0.0037	0.0177855	yes
XLOC_023531	8DPA	13DPA	1.60902	25.7829	4.00216	6.77905	5e-05	0.000422092	yes
XLOC_023556	8DPA	13DPA	0.120729	0.417557	1.7902	2.5442	0.00135	0.0076461	yes
XLOC_023615	8DPA	13DPA	0.998776	0.483546	-1.04651	-1.95607	0.0023	0.0120057	yes
XLOC_023693	8DPA	13DPA	8.32783	0	-Inf	NA	5e-05	0.000422092	yes
XLOC_023776	8DPA	13DPA	0.0356144	33.751	9.88825	1.49999	0.00355	0.0172143	yes
XLOC_023906	8DPA	13DPA	2.83068	11.0841	1.96927	5.48082	5e-05	0.000422092	yes
XLOC_024142	8DPA	13DPA	0	0.53728	Inf	NA	5e-05	0.000422092	yes
XLOC_024220	8DPA	13DPA	25.697	13.754	-0.901748	-2.95196	5e-05	0.000422092	yes
XLOC_024266	8DPA	13DPA	11.1066	7.14219	-0.63698	-1.86482	0.0088	0.0360528	yes
XLOC_024286	8DPA	13DPA	0	5.30022	Inf	NA	5e-05	0.000422092	yes
XLOC_024294	8DPA	13DPA	0	3.3742	Inf	NA	5e-05	0.000422092	yes
XLOC_024300	8DPA	13DPA	0	1.57358	Inf	NA	0.0001	0.000789994	yes
XLOC_024370	8DPA	13DPA	2.27037	4.97854	1.13279	2.74937	0.00035	0.00240082	yes
XLOC_024383	8DPA	13DPA	0	0.792577	Inf	NA	0.0013	0.00740397	yes
XLOC_024463	8DPA	13DPA	0	0.50203	Inf	NA	5e-05	0.000422092	yes
XLOC_024519	8DPA	13DPA	0.35843	0.902392	1.33206	2.15004	0.0042	0.0197566	yes
XLOC_024532	8DPA	13DPA	40.4462	23.6214	-0.775911	-2.69347	5e-05	0.000422092	yes
XLOC_024574	8DPA	13DPA	2.30222	1.01925	-1.17551	-2.27262	0.003	0.0149674	yes
XLOC_024582	8DPA	13DPA	0.194242	3.67757	4.24283	1.80444	0.0021	0.0111014	yes
XLOC_024591	8DPA	13DPA	2.0587	0.503012	-2.03307	-3.21603	0.0004	0.00269582	yes
XLOC_024617	8DPA	13DPA	1.41092	0.624242	-1.17646	-2.01215	0.0074	0.0313872	yes
XLOC_024620	8DPA	13DPA	0	0.529056	Inf	NA	5e-05	0.000422092	yes
XLOC_024629	8DPA	13DPA	0.554314	3.76892	2.76538	3.17216	0.00015	0.00113643	yes
XLOC_024632	8DPA	13DPA	0	2.55416	Inf	NA	5e-05	0.000422092	yes
XLOC_024635	8DPA	13DPA	14.9944	4.44374	-1.75458	-4.64256	5e-05	0.000422092	yes
XLOC_024649	8DPA	13DPA	6.87161	11.5886	0.753986	2.27665	0.0012	0.0069154	yes
XLOC_024653	8DPA	13DPA	0	0.762292	Inf	NA	5e-05	0.000422092	yes
XLOC_024654	8DPA	13DPA	0	0.657644	Inf	NA	5e-05	0.000422092	yes
XLOC_024684	8DPA	13DPA	0	0.511843	Inf	NA	5e-05	0.000422092	yes
XLOC_024778	8DPA	13DPA	10.0075	6.65484	-0.588608	-1.82488	0.00795	0.0332098	yes
XLOC_024863	8DPA	13DPA	0	0.572621	Inf	NA	0.00015	0.00113643	yes
XLOC_024871	8DPA	13DPA	0.515255	1.57082	1.60816	2.00698	0.01185	0.0458085	yes
XLOC_024912	8DPA	13DPA	6.71014	3.44102	-0.963505	-2.21895	0.0026	0.013309	yes
XLOC_024924	8DPA	13DPA	1.70932	0.722879	-1.2416	-1.85701	0.00395	0.0187948	yes
XLOC_024960	8DPA	13DPA	2.9367	11.7986	2.00635	5.37809	5e-05	0.000422092	yes
XLOC_025022	8DPA	13DPA	6.51401	3.41524	-0.931559	-2.53389	0.00055	0.00355151	yes
XLOC_025023	8DPA	13DPA	0	2.98241	Inf	NA	5e-05	0.000422092	yes
XLOC_025113	8DPA	13DPA	7.8141	16.2316	1.05465	2.13431	0.00445	0.0207061	yes
XLOC_025129	8DPA	13DPA	11.8179	20.7687	0.813444	2.24824	0.0024	0.0124497	yes
XLOC_025189	8DPA	13DPA	57.7093	91.177	0.659866	2.00421	0.00135	0.0076461	yes
XLOC_025201	8DPA	13DPA	0.230228	3.60473	3.96876	3.39519	0.0002	0.00146643	yes
XLOC_025219	8DPA	13DPA	2.2105	0.446431	-2.30787	-3.22289	0.00075	0.00463494	yes
XLOC_025314	8DPA	13DPA	0	0.802757	Inf	NA	5e-05	0.000422092	yes
XLOC_025331	8DPA	13DPA	15.5354	9.13283	-0.766425	-1.63735	0.0127	0.0484481	yes
XLOC_025472	8DPA	13DPA	0	1.03659	Inf	NA	5e-05	0.000422092	yes
XLOC_025518	8DPA	13DPA	0	0.512766	Inf	NA	0.0008	0.0048947	yes
XLOC_025529	8DPA	13DPA	0.831899	1.92478	1.21022	2.21039	0.00165	0.0090571	yes
XLOC_025536	8DPA	13DPA	41.3395	26.8484	-0.622685	-2.2463	0.0014	0.00789427	yes
XLOC_025575	8DPA	13DPA	1.58055	174.946	6.79033	8.76088	5e-05	0.000422092	yes
XLOC_025633	8DPA	13DPA	0	0.577502	Inf	NA	0.0026	0.013309	yes
XLOC_025647	8DPA	13DPA	0	0.610119	Inf	NA	5e-05	0.000422092	yes
XLOC_025690	8DPA	13DPA	0.240225	2.21056	3.20196	2.83791	0.00785	0.0328778	yes
XLOC_025760	8DPA	13DPA	0	0.458326	Inf	NA	0.0037	0.0177855	yes
XLOC_025957	8DPA	13DPA	3.82295	1.4892	-1.36015	-2.33716	0.0018	0.00974368	yes
XLOC_026002	8DPA	13DPA	36.9633	75.7554	1.03526	3.71731	5e-05	0.000422092	yes
XLOC_026042	8DPA	13DPA	0.607351	0	-Inf	NA	0.01005	0.0401259	yes
XLOC_026279	8DPA	13DPA	0	0.840038	Inf	NA	5e-05	0.000422092	yes
XLOC_026519	8DPA	13DPA	5.65777	0	-Inf	NA	5e-05	0.000422092	yes
XLOC_026632	8DPA	13DPA	35.0818	0	-Inf	NA	5e-05	0.000422092	yes
XLOC_026661	8DPA	13DPA	2.50424	1.00021	-1.32408	-2.09531	0.0067	0.0289501	yes
XLOC_026690	8DPA	13DPA	0.285582	0.969134	1.76279	1.74735	0.00435	0.020323	yes
XLOC_026834	8DPA	13DPA	1.38361	2.3631	0.772245	2.47713	0.0005	0.00327602	yes
XLOC_026882	8DPA	13DPA	11.8263	5.83062	-1.02028	-2.74701	0.0001	0.000789994	yes
XLOC_026924	8DPA	13DPA	6.62625	3.76516	-0.815481	-2.07667	0.00425	0.0199527	yes
XLOC_027005	8DPA	13DPA	0	0.708899	Inf	NA	5e-05	0.000422092	yes
XLOC_027121	8DPA	13DPA	0.685099	3.64442	2.4113	3.36724	0.00075	0.00463494	yes
XLOC_027158	8DPA	13DPA	9.1595	5.41517	-0.758261	-2.29468	0.0012	0.0069154	yes
XLOC_027184	8DPA	13DPA	17.1986	2.63937	-2.70403	-6.56657	5e-05	0.000422092	yes
XLOC_027269	8DPA	13DPA	3.02788	1.8882	-0.681294	-1.75954	0.01155	0.0449123	yes
XLOC_027323	8DPA	13DPA	0	1.34688	Inf	NA	5e-05	0.000422092	yes
XLOC_027359	8DPA	13DPA	1.02225	2.49359	1.28648	2.14924	0.006	0.0264942	yes
XLOC_027379	8DPA	13DPA	2.07382	0.659269	-1.65335	-3.30443	5e-05	0.000422092	yes
XLOC_027386	8DPA	13DPA	0.176871	0.896897	2.34225	1.97734	0.00655	0.0284252	yes
XLOC_027441	8DPA	13DPA	0.151061	0.902167	2.57826	2.38998	0.00285	0.0143575	yes
XLOC_027465	8DPA	13DPA	12.8604	9.00892	-0.513513	-1.80134	0.00995	0.0398083	yes
XLOC_027480	8DPA	13DPA	1.80284	0.690435	-1.38469	-1.85337	0.00705	0.0301989	yes
XLOC_027541	8DPA	13DPA	0	0.619575	Inf	NA	5e-05	0.000422092	yes
XLOC_027582	8DPA	13DPA	2.58247	0.783566	-1.72063	-2.90296	0.00115	0.00667338	yes
XLOC_027596	8DPA	13DPA	0	0.735625	Inf	NA	5e-05	0.000422092	yes
XLOC_027599	8DPA	13DPA	0	0.807088	Inf	NA	5e-05	0.000422092	yes
XLOC_027625	8DPA	13DPA	0.976356	0.36805	-1.4075	-1.75672	0.011	0.0431493	yes
XLOC_027677	8DPA	13DPA	0	1.94881	Inf	NA	5e-05	0.000422092	yes
XLOC_027784	8DPA	13DPA	0	0.592085	Inf	NA	5e-05	0.000422092	yes
XLOC_027805	8DPA	13DPA	0	1.11476	Inf	NA	5e-05	0.000422092	yes
XLOC_027880	8DPA	13DPA	9.23302	4.34055	-1.08892	-2.54953	0.0001	0.000789994	yes
XLOC_027889	8DPA	13DPA	28.7709	19.5166	-0.559909	-1.88278	0.00785	0.0328778	yes
XLOC_028021	8DPA	13DPA	0.791769	0.0484716	-4.02987	-1.01674	0.00145	0.00813244	yes
XLOC_028037	8DPA	13DPA	0	0.554648	Inf	NA	5e-05	0.000422092	yes
XLOC_028153	8DPA	13DPA	0	0.463372	Inf	NA	0.0073	0.0310372	yes
XLOC_028247	8DPA	13DPA	0.152792	1.13806	2.89695	3.71663	0.00055	0.00355151	yes
XLOC_028255	8DPA	13DPA	0	0.588167	Inf	NA	5e-05	0.000422092	yes
XLOC_028269	8DPA	13DPA	0	0.417327	Inf	NA	5e-05	0.000422092	yes
XLOC_028322	8DPA	13DPA	0.950967	3.20747	1.75397	2.47503	0.0028	0.0141396	yes
XLOC_028391	8DPA	13DPA	0.442743	266.899	9.23561	11.3155	5e-05	0.000422092	yes
XLOC_028456	8DPA	13DPA	26.3091	11.9541	-1.13806	-3.70059	5e-05	0.000422092	yes
XLOC_028558	8DPA	13DPA	15.5062	4.24256	-1.86984	-4.64829	5e-05	0.000422092	yes
XLOC_028642	8DPA	13DPA	7.85411	23.86	1.60308	5.649	5e-05	0.000422092	yes
XLOC_028849	8DPA	13DPA	12.3426	0	-Inf	NA	5e-05	0.000422092	yes
XLOC_028856	8DPA	13DPA	3.82391	11.3908	1.57475	4.26528	5e-05	0.000422092	yes
XLOC_028922	8DPA	13DPA	0	4.98818	Inf	NA	5e-05	0.000422092	yes
XLOC_028923	8DPA	13DPA	0	0.685801	Inf	NA	5e-05	0.000422092	yes
XLOC_029022	8DPA	13DPA	75.5424	40.5773	-0.896612	-2.76917	0.0002	0.00146643	yes
XLOC_029033	8DPA	13DPA	0	1.26806	Inf	NA	5e-05	0.000422092	yes
XLOC_029036	8DPA	13DPA	3.99801	21.9053	2.45392	3.45308	0.00045	0.00298916	yes
XLOC_029037	8DPA	13DPA	6.19375	26.6206	2.10366	5.63529	5e-05	0.000422092	yes
XLOC_029038	8DPA	13DPA	6.59384	28.526	2.11309	5.15848	5e-05	0.000422092	yes
XLOC_029047	8DPA	13DPA	0	1.38375	Inf	NA	5e-05	0.000422092	yes
XLOC_029073	8DPA	13DPA	0	2.55073	Inf	NA	5e-05	0.000422092	yes
XLOC_029074	8DPA	13DPA	1.89321	3.91886	1.0496	2.34905	0.0015	0.0083635	yes
XLOC_029079	8DPA	13DPA	0.433258	9.28384	4.42142	4.86706	0.0004	0.00269582	yes
XLOC_029088	8DPA	13DPA	0.716719	0.278631	-1.36305	-2.15878	0.00535	0.0240648	yes
XLOC_029098	8DPA	13DPA	2.47356	0	-Inf	NA	5e-05	0.000422092	yes
XLOC_029114	8DPA	13DPA	2.31446	4.67459	1.01417	2.57668	0.0009	0.00541371	yes
XLOC_029145	8DPA	13DPA	0	4.50603	Inf	NA	5e-05	0.000422092	yes
XLOC_029171	8DPA	13DPA	1.48695	3.87458	1.38168	2.07599	0.0067	0.0289501	yes
XLOC_029206	8DPA	13DPA	2.0595	0.787846	-1.38631	-2.37908	0.0028	0.0141396	yes
XLOC_029216	8DPA	13DPA	0.319091	1.68119	2.39744	2.82797	0.0028	0.0141396	yes
XLOC_029232	8DPA	13DPA	2.4418	1.00503	-1.28071	-2.22424	0.0035	0.0170203	yes
XLOC_029234	8DPA	13DPA	2.57355	4.51908	0.812272	1.88734	0.0091	0.0370645	yes
XLOC_029271	8DPA	13DPA	0.464291	2.27022	2.28973	3.75352	5e-05	0.000422092	yes
XLOC_029281	8DPA	13DPA	0.679556	2.05265	1.59483	2.73056	0.0007	0.0043609	yes
XLOC_029285	8DPA	13DPA	4.15034	1.32562	-1.64657	-2.06709	0.012	0.0462833	yes
XLOC_029305	8DPA	13DPA	0	1.94414	Inf	NA	5e-05	0.000422092	yes
XLOC_029327	8DPA	13DPA	0.940777	0	-Inf	NA	0.00475	0.0218433	yes
XLOC_029380	8DPA	13DPA	0	5.29882	Inf	NA	5e-05	0.000422092	yes
XLOC_029397	8DPA	13DPA	6.60138	139.441	4.40075	12.0607	5e-05	0.000422092	yes
XLOC_029399	8DPA	13DPA	5.51679	10.45	0.921607	1.85208	0.01165	0.0452151	yes
XLOC_029400	8DPA	13DPA	0.808576	0	-Inf	NA	5e-05	0.000422092	yes
XLOC_029422	8DPA	13DPA	6.6987	20.759	1.63178	3.27055	5e-05	0.000422092	yes
XLOC_029442	8DPA	13DPA	0	2.50676	Inf	NA	5e-05	0.000422092	yes
XLOC_029531	8DPA	13DPA	14.3153	0	-Inf	NA	5e-05	0.000422092	yes
XLOC_029620	8DPA	13DPA	1.45722	12.3815	3.08689	8.4951	5e-05	0.000422092	yes
XLOC_029706	8DPA	13DPA	2.97115	5.48612	0.884764	1.92555	0.008	0.0333845	yes
XLOC_029708	8DPA	13DPA	6.27403	1.23254	-2.34775	-3.35992	0.0005	0.00327602	yes
XLOC_029767	8DPA	13DPA	15.0689	0	-Inf	NA	5e-05	0.000422092	yes
XLOC_029823	8DPA	13DPA	0	2.0241	Inf	NA	5e-05	0.000422092	yes
XLOC_029999	8DPA	13DPA	100.645	45.8194	-1.13524	-3.56754	5e-05	0.000422092	yes
XLOC_030032	8DPA	13DPA	1.71604	5.72858	1.73909	4.8232	5e-05	0.000422092	yes
XLOC_030201	8DPA	13DPA	0.338595	1.06747	1.65656	2.10127	0.00905	0.0368958	yes
XLOC_030359	8DPA	13DPA	2.56472	0.774202	-1.72802	-2.09246	0.01115	0.043633	yes
XLOC_030419	8DPA	13DPA	0	3.60777	Inf	NA	5e-05	0.000422092	yes
XLOC_030445	8DPA	13DPA	18.3504	10.4956	-0.806027	-2.61737	0.0003	0.00209692	yes
XLOC_030449	8DPA	13DPA	33.7371	21.6361	-0.640899	-2.24398	0.00185	0.00997075	yes
XLOC_030485	8DPA	13DPA	0.358848	2.60991	2.86255	2.45113	0.0009	0.00541371	yes
XLOC_030515	8DPA	13DPA	0	0.695244	Inf	NA	0.00015	0.00113643	yes
XLOC_030518	8DPA	13DPA	0	1.69594	Inf	NA	5e-05	0.000422092	yes
XLOC_030548	8DPA	13DPA	0.184216	1.87914	3.3506	3.97203	0.0002	0.00146643	yes
XLOC_030599	8DPA	13DPA	3.63035	1.31055	-1.46993	-3.52131	0.0001	0.000789994	yes
XLOC_030615	8DPA	13DPA	0.281862	1.6861	2.58063	2.86015	0.00415	0.019554	yes
XLOC_030661	8DPA	13DPA	0	0.522452	Inf	NA	5e-05	0.000422092	yes
XLOC_030664	8DPA	13DPA	8.58431	5.18937	-0.726144	-2.21121	0.0022	0.0115598	yes
XLOC_030693	8DPA	13DPA	3.661	1.88516	-0.957547	-2.20372	0.00175	0.00951652	yes
XLOC_030784	8DPA	13DPA	0	1.21382	Inf	NA	5e-05	0.000422092	yes
XLOC_030787	8DPA	13DPA	0	0.405996	Inf	NA	5e-05	0.000422092	yes
XLOC_030845	8DPA	13DPA	0	0.74488	Inf	NA	0.00015	0.00113643	yes
XLOC_030879	8DPA	13DPA	1.23251	6.26358	2.34539	4.70711	5e-05	0.000422092	yes
XLOC_031019	8DPA	13DPA	1.3605	15.3073	3.49202	7.75602	5e-05	0.000422092	yes
XLOC_031055	8DPA	13DPA	7.63123	3.6772	-1.05331	-2.84715	0.0003	0.00209692	yes
XLOC_031089	8DPA	13DPA	0	1.42086	Inf	NA	5e-05	0.000422092	yes
XLOC_031093	8DPA	13DPA	25.402	0	-Inf	NA	5e-05	0.000422092	yes
XLOC_031114	8DPA	13DPA	4.50382	7.43252	0.722702	2.50324	0.00045	0.00298916	yes
XLOC_031151	8DPA	13DPA	0	0.591362	Inf	NA	5e-05	0.000422092	yes
XLOC_031165	8DPA	13DPA	0	0.649391	Inf	NA	5e-05	0.000422092	yes
XLOC_031477	8DPA	13DPA	0.024011	1.59386	6.05269	1.93049	5e-05	0.000422092	yes
XLOC_031539	8DPA	13DPA	9.96003	0	-Inf	NA	5e-05	0.000422092	yes
XLOC_031559	8DPA	13DPA	29.1045	0	-Inf	NA	5e-05	0.000422092	yes
XLOC_031661	8DPA	13DPA	2.92789	5.58748	0.932337	2.19375	0.00195	0.0104272	yes
XLOC_031702	8DPA	13DPA	0.454229	1.56949	1.7888	2.50898	0.00355	0.0172143	yes
XLOC_031722	8DPA	13DPA	0	0.931351	Inf	NA	5e-05	0.000422092	yes
XLOC_031792	8DPA	13DPA	2.24209	0.778062	-1.52689	-2.34435	0.00075	0.00463494	yes
XLOC_031842	8DPA	13DPA	9.42848	2.56804	-1.87636	-3.85173	5e-05	0.000422092	yes
XLOC_031853	8DPA	13DPA	62.1982	0	-Inf	NA	5e-05	0.000422092	yes
XLOC_032225	8DPA	13DPA	12.8474	0	-Inf	NA	5e-05	0.000422092	yes
XLOC_032258	8DPA	13DPA	5.33618	2.35087	-1.18262	-2.27814	0.00165	0.0090571	yes
XLOC_032332	8DPA	13DPA	14.9175	7.14386	-1.06223	-2.43789	0.00055	0.00355151	yes
XLOC_032526	8DPA	13DPA	0	1.67605	Inf	NA	5e-05	0.000422092	yes
XLOC_032628	8DPA	13DPA	0	0.444622	Inf	NA	0.00025	0.00178453	yes
XLOC_033081	8DPA	13DPA	5.30279	25.8869	2.2874	5.57204	5e-05	0.000422092	yes
XLOC_033301	8DPA	13DPA	0.554609	0	-Inf	NA	5e-05	0.000422092	yes
XLOC_033354	8DPA	13DPA	1.55717	6.54651	2.0718	3.59754	5e-05	0.000422092	yes
XLOC_033408	8DPA	13DPA	0.436236	0	-Inf	NA	0.0082	0.0340591	yes
XLOC_033544	8DPA	13DPA	0	0.501384	Inf	NA	0.00625	0.0273557	yes
XLOC_033659	8DPA	13DPA	78.284	30.6142	-1.35452	-4.49563	5e-05	0.000422092	yes
XLOC_033880	8DPA	13DPA	0	4.05932	Inf	NA	0.0062	0.0271908	yes
XLOC_034029	8DPA	13DPA	1.54396	3.16805	1.03696	2.23551	0.00155	0.00860004	yes
XLOC_034118	8DPA	13DPA	0	0.701	Inf	NA	0.0012	0.0069154	yes
XLOC_034175	8DPA	13DPA	0.757252	0.1673	-2.17834	-1.32827	0.0026	0.013309	yes
XLOC_034222	8DPA	13DPA	40.9735	24.8293	-0.722645	-2.52239	0.00045	0.00298916	yes
XLOC_034234	8DPA	13DPA	0	1.1144	Inf	NA	5e-05	0.000422092	yes
XLOC_034247	8DPA	13DPA	0	3.23721	Inf	NA	5e-05	0.000422092	yes
XLOC_034255	8DPA	13DPA	0	0.588066	Inf	NA	0.00155	0.00860004	yes
XLOC_034281	8DPA	13DPA	0	0.939934	Inf	NA	0.0001	0.000789994	yes
XLOC_034288	8DPA	13DPA	0	0.772929	Inf	NA	5e-05	0.000422092	yes
XLOC_034295	8DPA	13DPA	0	0.900151	Inf	NA	5e-05	0.000422092	yes
XLOC_034335	8DPA	13DPA	0	0.498907	Inf	NA	0.0015	0.0083635	yes
XLOC_034338	8DPA	13DPA	0	0.467492	Inf	NA	0.00045	0.00298916	yes
XLOC_034349	8DPA	13DPA	14.197	25.9773	0.871662	3.00693	0.0001	0.000789994	yes
XLOC_034356	8DPA	13DPA	0	0.510561	Inf	NA	5e-05	0.000422092	yes
XLOC_034370	8DPA	13DPA	1.14726	13.7986	3.58826	2.93801	0.0056	0.0250131	yes
XLOC_034394	8DPA	13DPA	0.858032	5.28253	2.62213	4.44898	5e-05	0.000422092	yes
XLOC_034395	8DPA	13DPA	0.588365	2.64577	2.16891	3.79674	0.0001	0.000789994	yes
XLOC_034412	8DPA	13DPA	0.561849	1.20235	1.0976	2.10504	0.00515	0.0233205	yes
XLOC_034443	8DPA	13DPA	0	0.64095	Inf	NA	0.0006	0.003826	yes
XLOC_034444	8DPA	13DPA	0.56734	0.151008	-1.90959	-1.45755	0.0022	0.0115598	yes
XLOC_034545	8DPA	13DPA	3.16792	1.53983	-1.04076	-1.94097	0.00515	0.0233205	yes
XLOC_034613	8DPA	13DPA	6.12531	2.99169	-1.03382	-2.59473	0.00015	0.00113643	yes
XLOC_034894	8DPA	13DPA	0.572083	3.8198	2.7392	2.98518	0.0031	0.0153799	yes
XLOC_035100	8DPA	13DPA	0	0.674596	Inf	NA	5e-05	0.000422092	yes
XLOC_035131	8DPA	13DPA	0.16351	2.38843	3.86861	2.60449	0.00295	0.0147621	yes
XLOC_035179	8DPA	13DPA	0	1.37667	Inf	NA	0.00135	0.0076461	yes
XLOC_035260	8DPA	13DPA	0	0.591605	Inf	NA	0.0073	0.0310372	yes
XLOC_035272	8DPA	13DPA	4.43611	2.0431	-1.11853	-2.08668	0.0039	0.0186013	yes
XLOC_035278	8DPA	13DPA	0.820133	0.386386	-1.08581	-2.03901	0.0041	0.0193743	yes
XLOC_035329	8DPA	13DPA	38.9221	0	-Inf	NA	5e-05	0.000422092	yes
XLOC_035347	8DPA	13DPA	22.006	0	-Inf	NA	5e-05	0.000422092	yes
XLOC_035528	8DPA	13DPA	0.50018	0	-Inf	NA	0.0099	0.0396451	yes
XLOC_035578	8DPA	13DPA	6.91973	4.38553	-0.657963	-1.94898	0.006	0.0264942	yes
XLOC_035579	8DPA	13DPA	5.22206	3.09386	-0.755212	-1.74523	0.0126	0.048143	yes
XLOC_035634	8DPA	13DPA	2.45808	0	-Inf	NA	5e-05	0.000422092	yes
XLOC_035637	8DPA	13DPA	6.23839	0	-Inf	NA	5e-05	0.000422092	yes
XLOC_036018	8DPA	13DPA	0.736351	0.374263	-0.97634	-1.86066	0.00775	0.0325524	yes
XLOC_036462	8DPA	13DPA	7.59073	5.03054	-0.593526	-1.8399	0.0088	0.0360528	yes
XLOC_036564	8DPA	13DPA	22.8704	2.02255	-3.49923	-6.1927	5e-05	0.000422092	yes
XLOC_036677	8DPA	13DPA	0	0.413179	Inf	NA	0.0073	0.0310372	yes
XLOC_036780	8DPA	13DPA	14.3775	0	-Inf	NA	5e-05	0.000422092	yes
XLOC_036852	8DPA	13DPA	0	0.530551	Inf	NA	0.00015	0.00113643	yes
XLOC_036977	8DPA	13DPA	0	2.36336	Inf	NA	5e-05	0.000422092	yes
XLOC_037003	8DPA	13DPA	0.917525	0	-Inf	NA	5e-05	0.000422092	yes
XLOC_037055	8DPA	13DPA	41.7957	0	-Inf	NA	5e-05	0.000422092	yes
XLOC_037193	8DPA	13DPA	1.37489	0	-Inf	NA	0.006	0.0264942	yes
XLOC_037201	8DPA	13DPA	3.38807	40.9684	3.59598	8.67796	5e-05	0.000422092	yes
XLOC_037223	8DPA	13DPA	0	12.9588	Inf	NA	5e-05	0.000422092	yes
XLOC_037227	8DPA	13DPA	3.94148	1.89501	-1.05653	-2.11995	0.00645	0.0280732	yes
XLOC_037230	8DPA	13DPA	0	0.588555	Inf	NA	0.0012	0.0069154	yes
XLOC_037243	8DPA	13DPA	0.39844	3.43927	3.10967	3.54342	0.00155	0.00860004	yes
XLOC_037261	8DPA	13DPA	5.08892	45.2499	3.15248	9.93359	5e-05	0.000422092	yes
XLOC_037272	8DPA	13DPA	0	2.00635	Inf	NA	0.0001	0.000789994	yes
XLOC_037277	8DPA	13DPA	0	1.1573	Inf	NA	0.00295	0.0147621	yes
XLOC_037286	8DPA	13DPA	43.2265	2.37189	-4.18781	-8.54831	5e-05	0.000422092	yes
XLOC_037308	8DPA	13DPA	0	3.89893	Inf	NA	5e-05	0.000422092	yes
XLOC_037309	8DPA	13DPA	26.345	9.03805	-1.54344	-4.94578	5e-05	0.000422092	yes
XLOC_037320	8DPA	13DPA	2.43185	1.42736	-0.768703	-1.86884	0.01065	0.0420469	yes
XLOC_037329	8DPA	13DPA	0	5.06926	Inf	NA	5e-05	0.000422092	yes
XLOC_037335	8DPA	13DPA	2.6987	5.14881	0.931977	2.1011	0.0029	0.0145636	yes
XLOC_037348	8DPA	13DPA	0	1.30588	Inf	NA	0.0072	0.0307078	yes
XLOC_037350	8DPA	13DPA	2.38074	4.59642	0.949101	2.47657	0.0005	0.00327602	yes
XLOC_037364	8DPA	13DPA	0	6.39979	Inf	NA	5e-05	0.000422092	yes
XLOC_037365	8DPA	13DPA	0.549591	3.71822	2.75818	7.41349	5e-05	0.000422092	yes
XLOC_037377	8DPA	13DPA	0.575215	0	-Inf	NA	0.0079	0.0330398	yes
XLOC_037398	8DPA	13DPA	0	1.65831	Inf	NA	5e-05	0.000422092	yes
XLOC_037399	8DPA	13DPA	0	2.44879	Inf	NA	5e-05	0.000422092	yes
XLOC_037435	8DPA	13DPA	6.59707	3.38382	-0.963171	-2.69739	0.00035	0.00240082	yes
XLOC_037449	8DPA	13DPA	0	2.50759	Inf	NA	0.0013	0.00740397	yes
XLOC_037484	8DPA	13DPA	34.6148	68.7624	0.990234	3.67865	5e-05	0.000422092	yes
XLOC_037505	8DPA	13DPA	0	27.1155	Inf	NA	5e-05	0.000422092	yes
XLOC_037540	8DPA	13DPA	2.45398	0.967251	-1.34316	-2.56715	0.001	0.00592625	yes
XLOC_037544	8DPA	13DPA	0.443423	1.31886	1.57254	2.07328	0.0114	0.0444432	yes
XLOC_037553	8DPA	13DPA	31.9621	1.61016	-4.31108	-10.0587	5e-05	0.000422092	yes
XLOC_037559	8DPA	13DPA	0.608155	2.79805	2.20191	2.4443	0.00765	0.0322318	yes
XLOC_037567	8DPA	13DPA	0.570473	0	-Inf	NA	5e-05	0.000422092	yes
XLOC_037582	8DPA	13DPA	0.429958	0	-Inf	NA	0.0079	0.0330398	yes
XLOC_037591	8DPA	13DPA	0	1.39586	Inf	NA	5e-05	0.000422092	yes
XLOC_037592	8DPA	13DPA	0	0.437288	Inf	NA	0.00295	0.0147621	yes
XLOC_037603	8DPA	13DPA	15.4041	7.91443	-0.960755	-2.03193	0.006	0.0264942	yes
XLOC_037605	8DPA	13DPA	0	0.794616	Inf	NA	0.00135	0.0076461	yes
XLOC_037621	8DPA	13DPA	0.674779	0	-Inf	NA	0.00045	0.00298916	yes
XLOC_037639	8DPA	13DPA	165.287	79.5687	-1.0547	-3.33521	5e-05	0.000422092	yes
XLOC_037654	8DPA	13DPA	2.33656	0.483624	-2.27243	-2.21977	0.01265	0.0482979	yes
XLOC_037658	8DPA	13DPA	0.940741	0	-Inf	NA	5e-05	0.000422092	yes
XLOC_037725	8DPA	13DPA	8.29767	59.6268	2.84518	6.65982	5e-05	0.000422092	yes
XLOC_037742	8DPA	13DPA	0.789429	0	-Inf	NA	5e-05	0.000422092	yes
XLOC_037785	8DPA	13DPA	14.6808	23.579	0.683566	2.49328	0.0004	0.00269582	yes
XLOC_037814	8DPA	13DPA	4.13742	9.04397	1.12823	1.91195	0.011	0.0431493	yes
XLOC_037817	8DPA	13DPA	0	0.477969	Inf	NA	0.00135	0.0076461	yes
XLOC_037996	8DPA	13DPA	0.684404	1.62123	1.24417	1.74935	0.0121	0.0465898	yes
XLOC_038083	8DPA	13DPA	16.3411	6.62313	-1.30292	-4.22939	5e-05	0.000422092	yes
XLOC_038150	8DPA	13DPA	6.25706	10.0852	0.688687	1.61737	0.0066	0.0285951	yes
XLOC_038199	8DPA	13DPA	0	2.10611	Inf	NA	5e-05	0.000422092	yes
XLOC_038331	8DPA	13DPA	0.0261202	0.46121	4.14218	0.847611	0.00265	0.0135133	yes
XLOC_038408	8DPA	13DPA	0	0.707473	Inf	NA	0.0004	0.00269582	yes
XLOC_038497	8DPA	13DPA	1.20538	0	-Inf	NA	0.0079	0.0330398	yes
XLOC_038509	8DPA	13DPA	0	2.45055	Inf	NA	5e-05	0.000422092	yes
XLOC_038530	8DPA	13DPA	24.2857	15.2977	-0.666792	-2.06518	0.0043	0.0201343	yes
XLOC_038584	8DPA	13DPA	5.27964	3.19454	-0.724833	-1.94918	0.0052	0.0235157	yes
XLOC_038616	8DPA	13DPA	0.364946	5.44339	3.89875	4.90745	5e-05	0.000422092	yes
XLOC_038731	8DPA	13DPA	3.71166	1.54564	-1.26386	-2.96257	0.0001	0.000789994	yes
XLOC_038758	8DPA	13DPA	4.31701	16.479	1.93252	3.82836	5e-05	0.000422092	yes
XLOC_038760	8DPA	13DPA	0.242561	3.03367	3.64464	4.3579	0.0002	0.00146643	yes
XLOC_038826	8DPA	13DPA	1.47807	3.58553	1.27847	3.06158	0.00015	0.00113643	yes
XLOC_038911	8DPA	13DPA	0.387905	3.10477	3.00071	4.26401	0.0003	0.00209692	yes
XLOC_038929	8DPA	13DPA	8.29063	14.2223	0.778605	2.16929	0.0023	0.0120057	yes
XLOC_038934	8DPA	13DPA	0.233856	1.49619	2.6776	3.75655	0.0001	0.000789994	yes
XLOC_038967	8DPA	13DPA	10.6701	35.4087	1.73053	6.06426	5e-05	0.000422092	yes
XLOC_038977	8DPA	13DPA	0.724425	1.48243	1.03306	1.74578	0.0114	0.0444432	yes
XLOC_039045	8DPA	13DPA	8.47335	4.99808	-0.761557	-2.43326	0.0009	0.00541371	yes
XLOC_039049	8DPA	13DPA	4.16738	1.54796	-1.42877	-2.29103	0.004	0.0189852	yes
XLOC_039052	8DPA	13DPA	0.779605	2.25741	1.53385	2.14397	0.007	0.0300162	yes
XLOC_039082	8DPA	13DPA	3.31327	1.80857	-0.873408	-1.88184	0.0089	0.0363804	yes
XLOC_039142	8DPA	13DPA	0.411119	1.60152	1.96182	3.84055	5e-05	0.000422092	yes
XLOC_039148	8DPA	13DPA	12.2302	17.6909	0.532561	1.85499	0.00735	0.0312091	yes
XLOC_039224	8DPA	13DPA	0.457474	1.61757	1.82207	2.70682	5e-05	0.000422092	yes
XLOC_039228	8DPA	13DPA	3.7722	1.43725	-1.39209	-2.64197	0.00065	0.00409435	yes
XLOC_039253	8DPA	13DPA	13.0179	7.78488	-0.741747	-2.51186	0.0006	0.003826	yes
XLOC_039268	8DPA	13DPA	10.2716	2.72663	-1.91347	-5.49887	5e-05	0.000422092	yes
XLOC_039274	8DPA	13DPA	0.218332	1.11508	2.35256	2.84695	0.001	0.00592625	yes
XLOC_039433	8DPA	13DPA	0	1.75438	Inf	NA	5e-05	0.000422092	yes
XLOC_039440	8DPA	13DPA	26.138	16.8873	-0.630209	-1.99258	0.00505	0.0229529	yes
XLOC_039477	8DPA	13DPA	26.8247	18.0962	-0.567878	-1.78315	0.0129	0.0490713	yes
XLOC_039505	8DPA	13DPA	0.670815	0.170116	-1.9794	-2.51122	0.00435	0.020323	yes
XLOC_039514	8DPA	13DPA	1.43057	0	-Inf	NA	5e-05	0.000422092	yes
XLOC_039680	8DPA	13DPA	0	0.638843	Inf	NA	5e-05	0.000422092	yes
XLOC_039711	8DPA	13DPA	0.928753	0.446665	-1.0561	-1.8592	0.00745	0.0315485	yes
XLOC_039751	8DPA	13DPA	0.980183	5.05406	2.36632	5.12699	5e-05	0.000422092	yes
XLOC_039781	8DPA	13DPA	0.468955	63.4383	7.07976	8.84227	5e-05	0.000422092	yes
XLOC_039783	8DPA	13DPA	19.0196	11.4474	-0.732471	-2.68527	0.0002	0.00146643	yes
XLOC_039866	8DPA	13DPA	55.6847	33.0652	-0.75197	-2.67846	0.0003	0.00209692	yes
XLOC_039878	8DPA	13DPA	4.20185	2.27946	-0.882335	-2.37388	0.0004	0.00269582	yes
XLOC_040250	8DPA	13DPA	3.8192	46.5025	3.60597	7.5589	5e-05	0.000422092	yes
XLOC_040293	8DPA	13DPA	0	1.35831	Inf	NA	5e-05	0.000422092	yes
XLOC_040347	8DPA	13DPA	21.833	1.3867	-3.97678	-6.40166	5e-05	0.000422092	yes
XLOC_040349	8DPA	13DPA	8.91705	163.591	4.19738	11.882	5e-05	0.000422092	yes
XLOC_040350	8DPA	13DPA	0	0.546476	Inf	NA	0.00375	0.0179951	yes
XLOC_040365	8DPA	13DPA	1.10482	0	-Inf	NA	5e-05	0.000422092	yes
XLOC_040530	8DPA	13DPA	0.419796	35.5416	6.40368	5.58813	5e-05	0.000422092	yes
XLOC_040558	8DPA	13DPA	2.44757	0	-Inf	NA	5e-05	0.000422092	yes
XLOC_040729	8DPA	13DPA	8.03096	0.458705	-4.12993	-3.97415	0.0028	0.0141396	yes
XLOC_040860	8DPA	13DPA	0	0.934928	Inf	NA	5e-05	0.000422092	yes
XLOC_041155	8DPA	13DPA	47.6165	0	-Inf	NA	5e-05	0.000422092	yes
XLOC_041349	8DPA	13DPA	5.56167	2.58816	-1.10359	-2.85457	0.00025	0.00178453	yes
XLOC_041556	8DPA	13DPA	0.654644	9.66281	3.88366	5.92125	5e-05	0.000422092	yes
XLOC_041565	8DPA	13DPA	0	1.05252	Inf	NA	5e-05	0.000422092	yes
XLOC_041574	8DPA	13DPA	0	0.670236	Inf	NA	5e-05	0.000422092	yes
XLOC_041584	8DPA	13DPA	2.10415	4.20837	1.00002	1.91636	0.0091	0.0370645	yes
XLOC_041789	8DPA	13DPA	12.3787	3.5246	-1.81233	-5.61234	5e-05	0.000422092	yes
XLOC_041826	8DPA	13DPA	0	0.912294	Inf	NA	0.0072	0.0307078	yes
XLOC_041851	8DPA	13DPA	5.37103	2.70454	-0.989813	-2.1344	0.00355	0.0172143	yes
XLOC_041859	8DPA	13DPA	1.25994	2.41959	0.941409	1.78901	0.0127	0.0484481	yes
XLOC_041864	8DPA	13DPA	5.9015	10.5236	0.834478	2.38794	0.00125	0.00716112	yes
XLOC_041955	8DPA	13DPA	0	1.95513	Inf	NA	5e-05	0.000422092	yes
XLOC_041986	8DPA	13DPA	0	1.07788	Inf	NA	5e-05	0.000422092	yes
XLOC_042197	8DPA	13DPA	42.1142	61.6593	0.550011	2.0249	0.0038	0.0181955	yes
XLOC_042222	8DPA	13DPA	0.662235	3.1662	2.25734	3.57117	5e-05	0.000422092	yes
XLOC_042256	8DPA	13DPA	3.30009	6.51434	0.981116	2.33171	0.00145	0.00813244	yes
XLOC_042343	8DPA	13DPA	0	1.2463	Inf	NA	5e-05	0.000422092	yes
XLOC_042351	8DPA	13DPA	0	1.35807	Inf	NA	5e-05	0.000422092	yes
XLOC_042363	8DPA	13DPA	23.726	12.8429	-0.885495	-2.9962	5e-05	0.000422092	yes
XLOC_042373	8DPA	13DPA	10.1645	6.74306	-0.592057	-1.76812	0.01155	0.0449123	yes
XLOC_042389	8DPA	13DPA	61.0735	88.7306	0.538885	1.99114	0.00545	0.024442	yes
XLOC_042444	8DPA	13DPA	0	0.459975	Inf	NA	0.0037	0.0177855	yes
XLOC_042635	8DPA	13DPA	3.78116	1.17812	-1.68235	-2.35798	0.00275	0.0139336	yes
XLOC_042636	8DPA	13DPA	2.14379	0.285555	-2.90832	-2.62321	0.0008	0.0048947	yes
XLOC_042637	8DPA	13DPA	1.8905	0.527137	-1.84252	-2.07844	0.00375	0.0179951	yes
XLOC_042638	8DPA	13DPA	2.91774	0.400995	-2.8632	-3.37399	0.0014	0.00789427	yes
XLOC_042820	8DPA	13DPA	0	1.10898	Inf	NA	5e-05	0.000422092	yes
XLOC_042868	8DPA	13DPA	0.996829	0	-Inf	NA	5e-05	0.000422092	yes
XLOC_042989	8DPA	13DPA	0	11.4141	Inf	NA	5e-05	0.000422092	yes
XLOC_043162	8DPA	13DPA	3.27241	8.17822	1.32143	2.79473	0.00025	0.00178453	yes
XLOC_043163	8DPA	13DPA	15.8926	6.07766	-1.38676	-3.14402	0.00015	0.00113643	yes
XLOC_043232	8DPA	13DPA	0	0.453872	Inf	NA	5e-05	0.000422092	yes
XLOC_043254	8DPA	13DPA	0.715649	7.74091	3.43518	6.14416	5e-05	0.000422092	yes
XLOC_043297	8DPA	13DPA	49.5257	15.6421	-1.66274	-5.80231	5e-05	0.000422092	yes
XLOC_043367	8DPA	13DPA	0	0.468417	Inf	NA	0.00015	0.00113643	yes
XLOC_043409	8DPA	13DPA	3.13023	1.0638	-1.55704	-3.41111	5e-05	0.000422092	yes
XLOC_043422	8DPA	13DPA	14.8389	0	-Inf	NA	5e-05	0.000422092	yes
XLOC_043423	8DPA	13DPA	57.2405	0	-Inf	NA	5e-05	0.000422092	yes
XLOC_043428	8DPA	13DPA	18.085	10.6038	-0.770216	-2.15927	0.0026	0.013309	yes
XLOC_043445	8DPA	13DPA	0	1.9728	Inf	NA	5e-05	0.000422092	yes
XLOC_043495	8DPA	13DPA	0.927838	2.05233	1.14532	2.30633	0.0019	0.0102079	yes
XLOC_043497	8DPA	13DPA	5.34911	0	-Inf	NA	5e-05	0.000422092	yes
XLOC_043501	8DPA	13DPA	0	7.63355	Inf	NA	5e-05	0.000422092	yes
XLOC_043504	8DPA	13DPA	2.41937	0	-Inf	NA	5e-05	0.000422092	yes
XLOC_043514	8DPA	13DPA	36.3216	18.2053	-0.996472	-1.96441	0.00715	0.0305456	yes
XLOC_043521	8DPA	13DPA	1047.52	125.547	-3.06068	-9.84932	5e-05	0.000422092	yes
XLOC_043526	8DPA	13DPA	60.1776	0	-Inf	NA	5e-05	0.000422092	yes
XLOC_043529	8DPA	13DPA	2.73649	6.40857	1.22767	2.46797	0.0016	0.00883248	yes
XLOC_043539	8DPA	13DPA	74.9676	42.4778	-0.819559	-2.3881	0.0012	0.0069154	yes
XLOC_043547	8DPA	13DPA	0	2.56502	Inf	NA	0.00015	0.00113643	yes
XLOC_043551	8DPA	13DPA	0	0.665154	Inf	NA	0.0072	0.0307078	yes
XLOC_043569	8DPA	13DPA	2.32015	0.293479	-2.98289	-3.729	0.0009	0.00541371	yes
XLOC_043570	8DPA	13DPA	1.8677	0	-Inf	NA	0.0015	0.0083635	yes
XLOC_043606	8DPA	13DPA	0	1.8521	Inf	NA	5e-05	0.000422092	yes
XLOC_043626	8DPA	13DPA	1.81441	0.0668623	-4.76216	-5.63195	5e-05	0.000422092	yes
XLOC_043640	8DPA	13DPA	6.18913	0	-Inf	NA	5e-05	0.000422092	yes
XLOC_043688	8DPA	13DPA	2.73772	1.51678	-0.851959	-1.93013	0.00865	0.0355595	yes
XLOC_043711	8DPA	13DPA	3.54388	7.47635	1.077	2.87889	5e-05	0.000422092	yes
XLOC_043718	8DPA	13DPA	1.32874	0	-Inf	NA	0.00585	0.0259567	yes
XLOC_043725	8DPA	13DPA	1.16886	2.44855	1.06682	2.05883	0.00495	0.0225889	yes
XLOC_043735	8DPA	13DPA	0.155704	1.09289	2.81127	2.99424	0.00265	0.0135133	yes
XLOC_043740	8DPA	13DPA	0.364203	1.03149	1.50192	3.19542	5e-05	0.000422092	yes
XLOC_043757	8DPA	13DPA	0.707004	0.234813	-1.59021	-2.50204	0.00195	0.0104272	yes
XLOC_043773	8DPA	13DPA	0.417815	1.70329	2.02739	3.57529	5e-05	0.000422092	yes
XLOC_043777	8DPA	13DPA	0	2.206	Inf	NA	5e-05	0.000422092	yes
XLOC_043798	8DPA	13DPA	45.9145	8.00314	-2.52031	-6.00167	5e-05	0.000422092	yes
XLOC_043819	8DPA	13DPA	13.2716	4.11163	-1.69056	-3.29192	5e-05	0.000422092	yes
XLOC_043871	8DPA	13DPA	1.37689	3.17624	1.20591	2.01417	0.00765	0.0322318	yes
XLOC_043891	8DPA	13DPA	0	1.62896	Inf	NA	5e-05	0.000422092	yes
XLOC_043917	8DPA	13DPA	2.38734	4.5588	0.933249	2.23682	0.0029	0.0145636	yes
XLOC_043922	8DPA	13DPA	0.242463	0.985939	2.02373	2.37828	0.00655	0.0284252	yes
XLOC_043923	8DPA	13DPA	1.47104	0	-Inf	NA	0.00835	0.0345487	yes
XLOC_043924	8DPA	13DPA	1.92228	4.16524	1.11558	2.38917	0.0012	0.0069154	yes
XLOC_043936	8DPA	13DPA	0.314478	5.19218	4.04531	5.28413	0.00015	0.00113643	yes
XLOC_043939	8DPA	13DPA	4.24665	2.21429	-0.939481	-2.01854	0.0066	0.0285951	yes
XLOC_043950	8DPA	13DPA	0.520965	0	-Inf	NA	0.00835	0.0345487	yes
XLOC_043964	8DPA	13DPA	50.6415	21.9447	-1.20645	-3.64602	5e-05	0.000422092	yes
XLOC_043978	8DPA	13DPA	0	9.44371	Inf	NA	5e-05	0.000422092	yes
XLOC_044058	8DPA	13DPA	5.9253	3.32849	-0.83202	-2.09729	0.0034	0.016625	yes
XLOC_044092	8DPA	13DPA	4.99484	43.079	3.10848	3.07631	0.00505	0.0229529	yes
XLOC_044136	8DPA	13DPA	14.745	0	-Inf	NA	5e-05	0.000422092	yes
XLOC_044332	8DPA	13DPA	0.465698	0	-Inf	NA	0.0009	0.00541371	yes
XLOC_044392	8DPA	13DPA	0.548308	0	-Inf	NA	5e-05	0.000422092	yes
XLOC_044507	8DPA	13DPA	0	2.26749	Inf	NA	5e-05	0.000422092	yes
XLOC_044591	8DPA	13DPA	1.8662	8.85219	2.24593	2.53177	0.00235	0.0122237	yes
XLOC_044660	8DPA	13DPA	0	0.925419	Inf	NA	5e-05	0.000422092	yes
XLOC_044661	8DPA	13DPA	0	1.11484	Inf	NA	5e-05	0.000422092	yes
XLOC_044671	8DPA	13DPA	0	1.2826	Inf	NA	0.0004	0.00269582	yes
XLOC_044706	8DPA	13DPA	0.204658	1.52112	2.89385	2.79335	5e-05	0.000422092	yes
XLOC_044725	8DPA	13DPA	7.17503	16.2032	1.17522	3.18521	5e-05	0.000422092	yes
XLOC_044810	8DPA	13DPA	0.109731	1.73626	3.98395	3.44694	0.01085	0.0427024	yes
XLOC_044830	8DPA	13DPA	0	0.981348	Inf	NA	5e-05	0.000422092	yes
XLOC_044907	8DPA	13DPA	0.585897	1.57672	1.4282	1.81103	0.0083	0.0343941	yes
XLOC_045006	8DPA	13DPA	0	0.5083	Inf	NA	5e-05	0.000422092	yes
XLOC_045094	8DPA	13DPA	0.043485	10.5692	7.92513	3.47798	0.00185	0.00997075	yes
XLOC_045130	8DPA	13DPA	1.4144	0.724732	-0.964668	-1.8939	0.00895	0.0365592	yes
XLOC_045240	8DPA	13DPA	0.754657	0	-Inf	NA	5e-05	0.000422092	yes
XLOC_045340	8DPA	13DPA	0	1.71219	Inf	NA	5e-05	0.000422092	yes
XLOC_045435	8DPA	13DPA	1.35039	2.97883	1.14137	2.05212	0.0045	0.0208959	yes
XLOC_045639	8DPA	13DPA	0.404741	5.10897	3.65796	5.07225	5e-05	0.000422092	yes
XLOC_045709	8DPA	13DPA	0	0.708689	Inf	NA	0.0077	0.032399	yes
XLOC_045716	8DPA	13DPA	0.202958	1.61901	2.99586	2.62036	0.01225	0.0470632	yes
XLOC_045773	8DPA	13DPA	0	1.27533	Inf	NA	5e-05	0.000422092	yes
XLOC_045777	8DPA	13DPA	6.07361	19.2013	1.66058	3.95061	5e-05	0.000422092	yes
XLOC_045781	8DPA	13DPA	1.36782	2.3372	0.772897	2.23111	0.002	0.0106527	yes
XLOC_045790	8DPA	13DPA	6.95989	4.42425	-0.65363	-1.98907	0.00545	0.024442	yes
XLOC_045813	8DPA	13DPA	2.10197	0.623973	-1.75219	-2.225	0.00425	0.0199527	yes
XLOC_045824	8DPA	13DPA	8.89558	3.81455	-1.22158	-3.35807	5e-05	0.000422092	yes
XLOC_045908	8DPA	13DPA	10.6619	0.749687	-3.83003	-4.45871	0.0005	0.00327602	yes
XLOC_045991	8DPA	13DPA	0	2.45148	Inf	NA	5e-05	0.000422092	yes
XLOC_045999	8DPA	13DPA	0	1.31377	Inf	NA	5e-05	0.000422092	yes
XLOC_046104	8DPA	13DPA	3.57426	6.85663	0.939856	2.53106	0.00015	0.00113643	yes
XLOC_046123	8DPA	13DPA	6.07119	3.95415	-0.618613	-1.70975	0.0131	0.0496702	yes
XLOC_046161	8DPA	13DPA	0.414652	0	-Inf	NA	0.0008	0.0048947	yes
XLOC_046190	8DPA	13DPA	5.22721	2.53084	-1.04643	-2.13232	0.00455	0.0210862	yes
XLOC_046244	8DPA	13DPA	0	0.395127	Inf	NA	0.00055	0.00355151	yes
XLOC_046260	8DPA	13DPA	0.792393	2.37291	1.58237	2.79249	0.00055	0.00355151	yes
XLOC_046286	8DPA	13DPA	1.55847	4.74179	1.6053	2.37672	0.0012	0.0069154	yes
XLOC_046322	8DPA	13DPA	330.74	224.99	-0.555837	-2.01676	0.00415	0.019554	yes
XLOC_046349	8DPA	13DPA	6.18496	2.40799	-1.36094	-2.62109	0.0008	0.0048947	yes
XLOC_046353	8DPA	13DPA	4.12132	8.22536	0.996972	2.05827	0.00535	0.0240648	yes
XLOC_046386	8DPA	13DPA	9.04161	2.85318	-1.66401	-3.92188	5e-05	0.000422092	yes
XLOC_046666	8DPA	13DPA	10.2604	20.8101	1.0202	1.91745	0.0108	0.0425445	yes
XLOC_046731	8DPA	13DPA	0	2.56801	Inf	NA	5e-05	0.000422092	yes
XLOC_046763	8DPA	13DPA	2.85925	6.60607	1.20816	1.87889	0.0124	0.0475411	yes
XLOC_046794	8DPA	13DPA	0.811531	0.315016	-1.36522	-2.43421	0.00205	0.0108793	yes
XLOC_046901	8DPA	13DPA	0.388763	0	-Inf	NA	0.0059	0.0261445	yes
XLOC_047081	8DPA	13DPA	7.3029	13.2744	0.862106	2.77627	5e-05	0.000422092	yes
XLOC_047102	8DPA	13DPA	1.66049	12.8687	2.95418	5.48868	5e-05	0.000422092	yes
XLOC_047135	8DPA	13DPA	7.52998	0	-Inf	NA	5e-05	0.000422092	yes
XLOC_047138	8DPA	13DPA	4.72595	2.23964	-1.07734	-2.58674	0.0003	0.00209692	yes
XLOC_047139	8DPA	13DPA	2.01764	0.59609	-1.75906	-2.92724	0.00065	0.00409435	yes
XLOC_047144	8DPA	13DPA	1.01066	3.25835	1.68885	2.1541	0.00265	0.0135133	yes
XLOC_047171	8DPA	13DPA	1.56293	0.224271	-2.80094	-3.21135	0.00175	0.00951652	yes
XLOC_047289	8DPA	13DPA	24.9302	66.0468	1.40559	4.5206	5e-05	0.000422092	yes
XLOC_047295	8DPA	13DPA	0	4.6857	Inf	NA	5e-05	0.000422092	yes
XLOC_047384	8DPA	13DPA	26.8322	143.766	2.42169	7.8798	5e-05	0.000422092	yes
XLOC_047404	8DPA	13DPA	0.208786	1.67658	3.00543	3.19034	0.0035	0.0170203	yes
XLOC_047406	8DPA	13DPA	13.4494	0	-Inf	NA	5e-05	0.000422092	yes
XLOC_048041	8DPA	13DPA	6.82866	3.5375	-0.948872	-2.19922	0.00215	0.0113335	yes
XLOC_048140	8DPA	13DPA	1.56518	11.6869	2.9005	5.57106	5e-05	0.000422092	yes
XLOC_048246	8DPA	13DPA	6.52166	1.87928	-1.79506	-3.97619	5e-05	0.000422092	yes
XLOC_048411	8DPA	13DPA	13.1273	6.71012	-0.968161	-2.16692	0.00335	0.0164189	yes
XLOC_048462	8DPA	13DPA	0	1.13021	Inf	NA	0.0002	0.00146643	yes
XLOC_048463	8DPA	13DPA	0	1.19871	Inf	NA	0.0026	0.013309	yes
XLOC_048523	8DPA	13DPA	4.08566	2.25265	-0.858945	-1.81037	0.00975	0.0391596	yes
XLOC_048531	8DPA	13DPA	0	6.69552	Inf	NA	5e-05	0.000422092	yes
XLOC_048592	8DPA	13DPA	0.221056	5.59567	4.66183	3.1185	0.002	0.0106527	yes
XLOC_048702	8DPA	13DPA	0	2.17637	Inf	NA	5e-05	0.000422092	yes
XLOC_048751	8DPA	13DPA	0.282162	2.57251	3.18858	1.98472	0.01145	0.0445977	yes
XLOC_048755	8DPA	13DPA	1.42054	3.24701	1.19267	2.47404	0.00085	0.00515354	yes
XLOC_048765	8DPA	13DPA	0	0.549578	Inf	NA	5e-05	0.000422092	yes
XLOC_048841	8DPA	13DPA	7.63968	4.39226	-0.798549	-2.15392	0.0026	0.013309	yes
XLOC_048935	8DPA	13DPA	9.47435	6.35952	-0.57511	-1.81042	0.00965	0.0388381	yes
XLOC_048937	8DPA	13DPA	1.56207	0.613873	-1.34745	-2.11034	0.00725	0.030884	yes
XLOC_048950	8DPA	13DPA	0	3.90356	Inf	NA	5e-05	0.000422092	yes
XLOC_048963	8DPA	13DPA	0	0.730765	Inf	NA	5e-05	0.000422092	yes
XLOC_049056	8DPA	13DPA	0	1.21477	Inf	NA	5e-05	0.000422092	yes
XLOC_049072	8DPA	13DPA	0.0936752	1.52091	4.02112	3.06901	0.013	0.0493667	yes
XLOC_049093	8DPA	13DPA	0	1.05094	Inf	NA	5e-05	0.000422092	yes
XLOC_049133	8DPA	13DPA	2.19426	0.991959	-1.14538	-2.03826	0.0056	0.0250131	yes
XLOC_049227	8DPA	13DPA	0	0.689133	Inf	NA	0.0006	0.003826	yes
XLOC_049243	8DPA	13DPA	7.60253	4.32462	-0.813907	-2.38543	0.0007	0.0043609	yes
XLOC_049244	8DPA	13DPA	0	1.15839	Inf	NA	5e-05	0.000422092	yes
XLOC_049297	8DPA	13DPA	0	6.63688	Inf	NA	5e-05	0.000422092	yes
XLOC_049320	8DPA	13DPA	0	0.734877	Inf	NA	5e-05	0.000422092	yes
XLOC_049324	8DPA	13DPA	2.05693	0.663538	-1.63225	-2.3307	0.00565	0.025202	yes
XLOC_049338	8DPA	13DPA	0.439242	4.19562	3.25579	5.97482	5e-05	0.000422092	yes
XLOC_049360	8DPA	13DPA	42.3604	21.6601	-0.96768	-3.55301	5e-05	0.000422092	yes
XLOC_049362	8DPA	13DPA	0	2.43984	Inf	NA	5e-05	0.000422092	yes
XLOC_049393	8DPA	13DPA	0.275079	1.2635	2.19951	2.53862	0.0035	0.0170203	yes
XLOC_049398	8DPA	13DPA	104.661	54.949	-0.929559	-3.42599	5e-05	0.000422092	yes
XLOC_049406	8DPA	13DPA	0	0.593696	Inf	NA	5e-05	0.000422092	yes
XLOC_049434	8DPA	13DPA	0	0.664773	Inf	NA	5e-05	0.000422092	yes
XLOC_049437	8DPA	13DPA	13.0105	7.63978	-0.768076	-2.53672	0.00025	0.00178453	yes
XLOC_049643	8DPA	13DPA	0	1.28114	Inf	NA	5e-05	0.000422092	yes
XLOC_049660	8DPA	13DPA	0	1.28626	Inf	NA	0.00015	0.00113643	yes
XLOC_049662	8DPA	13DPA	0	0.675485	Inf	NA	5e-05	0.000422092	yes
XLOC_049663	8DPA	13DPA	0	0.384588	Inf	NA	0.0037	0.0177855	yes
XLOC_049682	8DPA	13DPA	0.600849	1.61787	1.42902	2.03061	0.00905	0.0368958	yes
XLOC_049720	8DPA	13DPA	26.4838	16.9456	-0.6442	-1.86784	0.0089	0.0363804	yes
XLOC_049741	8DPA	13DPA	0.129721	1.17759	3.18235	4.52389	5e-05	0.000422092	yes
XLOC_049856	8DPA	13DPA	11.5137	49.4665	2.1031	3.03616	0.0006	0.003826	yes
XLOC_049975	8DPA	13DPA	0	4.32498	Inf	NA	5e-05	0.000422092	yes
XLOC_050112	8DPA	13DPA	0	1.76658	Inf	NA	5e-05	0.000422092	yes
XLOC_050141	8DPA	13DPA	0	0.988601	Inf	NA	5e-05	0.000422092	yes
XLOC_050209	8DPA	13DPA	21.6068	35.4074	0.712568	2.56801	5e-05	0.000422092	yes
XLOC_050246	8DPA	13DPA	8.92521	5.16066	-0.79033	-2.46575	0.00065	0.00409435	yes
XLOC_050361	8DPA	13DPA	0	1.88321	Inf	NA	5e-05	0.000422092	yes
XLOC_050551	8DPA	13DPA	1.06701	2.31482	1.11732	2.1218	0.0053	0.0238794	yes
XLOC_050642	8DPA	13DPA	6.80196	0	-Inf	NA	5e-05	0.000422092	yes
XLOC_050680	8DPA	13DPA	1.29819	0.528661	-1.29608	-2.30361	0.0026	0.013309	yes
XLOC_050735	8DPA	13DPA	0	0.989825	Inf	NA	5e-05	0.000422092	yes
XLOC_050782	8DPA	13DPA	0.498367	48.5006	6.60465	2.99369	5e-05	0.000422092	yes
XLOC_050806	8DPA	13DPA	108.988	0	-Inf	NA	5e-05	0.000422092	yes
XLOC_050937	8DPA	13DPA	0	0.755238	Inf	NA	5e-05	0.000422092	yes
XLOC_051034	8DPA	13DPA	0	3.97231	Inf	NA	5e-05	0.000422092	yes
XLOC_051055	8DPA	13DPA	1.01835	0	-Inf	NA	5e-05	0.000422092	yes
XLOC_051060	8DPA	13DPA	9.81869	3.68934	-1.41217	-3.85234	5e-05	0.000422092	yes
XLOC_051063	8DPA	13DPA	11.1359	17.8211	0.678368	1.77295	0.0128	0.0487635	yes
XLOC_051064	8DPA	13DPA	0	1.18587	Inf	NA	5e-05	0.000422092	yes
XLOC_051074	8DPA	13DPA	0	0.644455	Inf	NA	0.0073	0.0310372	yes
XLOC_051080	8DPA	13DPA	0	1.68907	Inf	NA	5e-05	0.000422092	yes
XLOC_051120	8DPA	13DPA	1.39318	3.26498	1.22869	2.06739	0.0067	0.0289501	yes
XLOC_051132	8DPA	13DPA	2.05501	16.5712	3.01146	3.37853	0.00065	0.00409435	yes
XLOC_051149	8DPA	13DPA	9.14731	27.1363	1.5688	3.57941	5e-05	0.000422092	yes
XLOC_051150	8DPA	13DPA	1.70158	13.5322	2.99145	5.58875	5e-05	0.000422092	yes
XLOC_051160	8DPA	13DPA	0	0.475975	Inf	NA	5e-05	0.000422092	yes
XLOC_051170	8DPA	13DPA	0	0.717707	Inf	NA	5e-05	0.000422092	yes
XLOC_051176	8DPA	13DPA	0	1.67986	Inf	NA	5e-05	0.000422092	yes
XLOC_051179	8DPA	13DPA	0	1.36579	Inf	NA	5e-05	0.000422092	yes
XLOC_051184	8DPA	13DPA	2.15948	0	-Inf	NA	5e-05	0.000422092	yes
XLOC_051202	8DPA	13DPA	0.557302	2.67136	2.26104	2.95438	0.00125	0.00716112	yes
XLOC_051224	8DPA	13DPA	0	1.33035	Inf	NA	5e-05	0.000422092	yes
XLOC_051245	8DPA	13DPA	0	0.48061	Inf	NA	0.0008	0.0048947	yes
XLOC_051248	8DPA	13DPA	0	0.663155	Inf	NA	5e-05	0.000422092	yes
XLOC_051253	8DPA	13DPA	0	1.84753	Inf	NA	5e-05	0.000422092	yes
XLOC_051261	8DPA	13DPA	12.0835	1.12733	-3.42206	-4.68305	5e-05	0.000422092	yes
XLOC_051264	8DPA	13DPA	14.0653	0.45972	-4.93524	-4.39945	0.00705	0.0301989	yes
XLOC_051272	8DPA	13DPA	4.14775	8.82895	1.08991	2.53132	0.0008	0.0048947	yes
XLOC_051273	8DPA	13DPA	2.77135	62.6059	4.49764	10.9895	5e-05	0.000422092	yes
XLOC_051274	8DPA	13DPA	11.9685	24.0825	1.00874	3.22679	5e-05	0.000422092	yes
XLOC_051279	8DPA	13DPA	0.171839	1.05528	2.61849	2.49451	0.0118	0.0456606	yes
XLOC_051281	8DPA	13DPA	2.23719	0	-Inf	NA	0.00055	0.00355151	yes
XLOC_051300	8DPA	13DPA	0	0.991722	Inf	NA	0.0077	0.032399	yes
XLOC_051304	8DPA	13DPA	19.144	28.1398	0.55572	1.76062	0.0121	0.0465898	yes
XLOC_051379	8DPA	13DPA	0	0.821508	Inf	NA	0.0075	0.0317241	yes
XLOC_051382	8DPA	13DPA	0.348317	1.4724	2.07969	2.40813	0.0073	0.0310372	yes
XLOC_051425	8DPA	13DPA	0.645266	13.4407	4.38058	6.84878	5e-05	0.000422092	yes
XLOC_051431	8DPA	13DPA	0.868215	1.69526	0.965381	1.90432	0.00955	0.0385286	yes
XLOC_051433	8DPA	13DPA	0	0.531629	Inf	NA	0.00625	0.0273557	yes
XLOC_051434	8DPA	13DPA	2.02268	0	-Inf	NA	0.001	0.00592625	yes
XLOC_051454	8DPA	13DPA	0	3.98727	Inf	NA	5e-05	0.000422092	yes
XLOC_051458	8DPA	13DPA	0.265255	3.32499	3.6479	4.80993	5e-05	0.000422092	yes
XLOC_051460	8DPA	13DPA	0	2.24888	Inf	NA	5e-05	0.000422092	yes
XLOC_051487	8DPA	13DPA	5.94551	3.02708	-0.973874	-2.10311	0.0041	0.0193743	yes
XLOC_051488	8DPA	13DPA	0.534651	2.13254	1.99591	2.82422	0.0018	0.00974368	yes
XLOC_051518	8DPA	13DPA	0	7.26306	Inf	NA	5e-05	0.000422092	yes
XLOC_051520	8DPA	13DPA	0.241472	2.15997	3.16109	3.07652	0.00765	0.0322318	yes
XLOC_051529	8DPA	13DPA	4.23286	10.1234	1.25798	3.29778	5e-05	0.000422092	yes
XLOC_051552	8DPA	13DPA	0	2.46039	Inf	NA	5e-05	0.000422092	yes
XLOC_051569	8DPA	13DPA	0.550735	8.27673	3.90963	5.94248	5e-05	0.000422092	yes
XLOC_051576	8DPA	13DPA	9.1053	3.32719	-1.4524	-2.6234	0.001	0.00592625	yes
XLOC_051577	8DPA	13DPA	2.95176	0	-Inf	NA	5e-05	0.000422092	yes
XLOC_051578	8DPA	13DPA	0.848176	0	-Inf	NA	0.00025	0.00178453	yes
XLOC_051590	8DPA	13DPA	0.917445	0.386979	-1.24537	-1.95341	0.01015	0.0404638	yes
XLOC_051593	8DPA	13DPA	3.83558	1.74344	-1.13751	-2.21663	0.0033	0.0162147	yes
XLOC_051595	8DPA	13DPA	10.9715	4.94835	-1.14874	-2.59172	0.0008	0.0048947	yes
XLOC_051596	8DPA	13DPA	11.4123	3.83774	-1.57226	-4.16058	5e-05	0.000422092	yes
XLOC_051607	8DPA	13DPA	2.28356	0.374647	-2.60768	-3.93171	5e-05	0.000422092	yes
XLOC_051617	8DPA	13DPA	0.603352	4.13556	2.77701	4.13849	0.00015	0.00113643	yes
XLOC_051624	8DPA	13DPA	0	1.82377	Inf	NA	5e-05	0.000422092	yes
XLOC_051708	8DPA	13DPA	0	0.668111	Inf	NA	0.0037	0.0177855	yes
XLOC_051709	8DPA	13DPA	5.88986	14.814	1.33065	4.17958	5e-05	0.000422092	yes
XLOC_051774	8DPA	13DPA	170.888	79.7106	-1.10021	-4.01202	5e-05	0.000422092	yes
XLOC_052065	8DPA	13DPA	0.646813	0.126082	-2.35898	-1.10217	0.00785	0.0328778	yes
XLOC_052087	8DPA	13DPA	11.2219	28.304	1.33468	1.93732	0.0093	0.0377305	yes
XLOC_052180	8DPA	13DPA	0.0359178	2.68209	6.22251	0.491715	0.00505	0.0229529	yes
XLOC_052334	8DPA	13DPA	1.89881	0.139866	-3.76298	-2.42314	0.0049	0.0224058	yes
XLOC_052356	8DPA	13DPA	9.2566	1.03708	-3.15795	-4.8757	5e-05	0.000422092	yes
XLOC_053412	8DPA	13DPA	78.6508	0	-Inf	NA	5e-05	0.000422092	yes
XLOC_053455	8DPA	13DPA	0.899827	2.74361	1.60835	2.44847	0.00225	0.0117808	yes
XLOC_053607	8DPA	13DPA	2.29582	0.558225	-2.04009	-2.59808	0.00275	0.0139336	yes
XLOC_053696	8DPA	13DPA	5.71181	2.43149	-1.23211	-2.13609	0.0046	0.0212793	yes
XLOC_054034	8DPA	13DPA	0	0.426298	Inf	NA	0.0072	0.0307078	yes
XLOC_054042	8DPA	13DPA	0.503789	0	-Inf	NA	0.00045	0.00298916	yes
XLOC_054124	8DPA	13DPA	0	1.49301	Inf	NA	5e-05	0.000422092	yes
XLOC_054336	8DPA	13DPA	0.0459817	2.24803	5.61145	6.23641	5e-05	0.000422092	yes
XLOC_055139	8DPA	13DPA	0.322822	1.56646	2.2787	3.77202	0.00025	0.00178453	yes
XLOC_055266	8DPA	13DPA	11.5097	20.8562	0.857632	2.30691	0.0012	0.0069154	yes
XLOC_055314	8DPA	13DPA	2.12161	0	-Inf	NA	5e-05	0.000422092	yes
XLOC_055326	8DPA	13DPA	20.4927	2.38408	-3.10361	-5.54213	5e-05	0.000422092	yes
XLOC_055336	8DPA	13DPA	15.0662	3.98987	-1.91691	-3.6899	5e-05	0.000422092	yes
XLOC_055394	8DPA	13DPA	0	1.84996	Inf	NA	5e-05	0.000422092	yes
XLOC_055414	8DPA	13DPA	0	0.49527	Inf	NA	0.0073	0.0310372	yes
XLOC_055444	8DPA	13DPA	0.249898	1.53608	2.61984	2.55257	0.0078	0.0327036	yes
XLOC_055461	8DPA	13DPA	64.2652	39.7105	-0.694517	-2.27969	0.00125	0.00716112	yes
XLOC_055467	8DPA	13DPA	0.314112	2.50058	2.99291	2.6307	0.01245	0.047688	yes

## Sheet: 13DPA vs 18DPA
List of differentially expressed lncRNA loci in grains
gene_id	sample_1	sample_2	value_1	value_2	log2_fold_change	test_stat	p_value	q_value	significant
XLOC_000390	13DPA	18DPA	7135.19	29649.4	2.05498	3.92959	5e-05	0.000422092	yes
XLOC_000392	13DPA	18DPA	18.1242	48.3292	1.41498	4.91894	5e-05	0.000422092	yes
XLOC_000467	13DPA	18DPA	17.3964	8.87789	-0.970499	-2.69221	0.0003	0.00209692	yes
XLOC_000521	13DPA	18DPA	13.7152	20.3287	0.567747	1.83573	0.0079	0.0330398	yes
XLOC_000586	13DPA	18DPA	0	1.61383	Inf	NA	0.00695	0.0298316	yes
XLOC_000627	13DPA	18DPA	44.5535	10.9827	-2.0203	-5.92569	5e-05	0.000422092	yes
XLOC_000693	13DPA	18DPA	0.397841	0	-Inf	NA	5e-05	0.000422092	yes
XLOC_000855	13DPA	18DPA	0.5474	1.12258	1.03615	1.97419	0.0084	0.0347239	yes
XLOC_001130	13DPA	18DPA	0.620615	2.13497	1.78245	3.82698	5e-05	0.000422092	yes
XLOC_001157	13DPA	18DPA	0.198385	0.75401	1.92628	1.12654	0.00445	0.0207061	yes
XLOC_001356	13DPA	18DPA	0.563833	2.52063	2.16044	3.45664	0.0002	0.00146643	yes
XLOC_001399	13DPA	18DPA	0.3348	0.932496	1.4778	2.20587	0.00065	0.00409435	yes
XLOC_001529	13DPA	18DPA	0.85948	0	-Inf	NA	0.00815	0.0338911	yes
XLOC_001701	13DPA	18DPA	0.512225	0	-Inf	NA	5e-05	0.000422092	yes
XLOC_001774	13DPA	18DPA	0.680581	4.9795	2.87116	4.97938	5e-05	0.000422092	yes
XLOC_001780	13DPA	18DPA	0.922472	0	-Inf	NA	0.0002	0.00146643	yes
XLOC_001824	13DPA	18DPA	7.08367	4.64918	-0.607522	-1.76725	0.01265	0.0482979	yes
XLOC_001970	13DPA	18DPA	0.515525	0	-Inf	NA	0.00355	0.0172143	yes
XLOC_001985	13DPA	18DPA	1.15454	0	-Inf	NA	5e-05	0.000422092	yes
XLOC_002081	13DPA	18DPA	1.8761	7.20157	1.94058	4.69479	5e-05	0.000422092	yes
XLOC_002272	13DPA	18DPA	14.4551	8.98279	-0.686344	-2.16781	0.0023	0.0120057	yes
XLOC_002273	13DPA	18DPA	1.83341	3.66471	0.999167	2.10768	0.00435	0.020323	yes
XLOC_002543	13DPA	18DPA	28.6219	14.9041	-0.941407	-2.55411	5e-05	0.000422092	yes
XLOC_002596	13DPA	18DPA	0	1.25581	Inf	NA	0.00505	0.0229529	yes
XLOC_002648	13DPA	18DPA	2.42056	0	-Inf	NA	5e-05	0.000422092	yes
XLOC_002708	13DPA	18DPA	2.06801	7.32421	1.82443	4.80608	5e-05	0.000422092	yes
XLOC_003165	13DPA	18DPA	7.47464	12.881	0.785167	1.93318	0.00555	0.0248264	yes
XLOC_003306	13DPA	18DPA	0.790382	2.40159	1.60337	1.96831	0.00575	0.0255922	yes
XLOC_003348	13DPA	18DPA	8.50419	17.8282	1.06791	3.08142	5e-05	0.000422092	yes
XLOC_003377	13DPA	18DPA	0.680632	0	-Inf	NA	5e-05	0.000422092	yes
XLOC_003528	13DPA	18DPA	1.88265	0.46747	-2.00982	-2.00416	0.01255	0.0479946	yes
XLOC_003556	13DPA	18DPA	3.16509	9.07923	1.52032	2.35155	0.00065	0.00409435	yes
XLOC_003679	13DPA	18DPA	1.37563	4.08916	1.57172	1.71635	0.01135	0.0442948	yes
XLOC_003784	13DPA	18DPA	0.58664	4.31776	2.87973	3.25686	0.00115	0.00667338	yes
XLOC_003801	13DPA	18DPA	0	3.24486	Inf	NA	5e-05	0.000422092	yes
XLOC_003821	13DPA	18DPA	14.0513	20.9071	0.573288	2.01194	0.00465	0.0214692	yes
XLOC_003988	13DPA	18DPA	2.80035	4.78105	0.771717	1.81414	0.0061	0.0268372	yes
XLOC_004089	13DPA	18DPA	0.609121	0	-Inf	NA	0.0002	0.00146643	yes
XLOC_004090	13DPA	18DPA	1.00362	16.3822	4.02884	6.25307	5e-05	0.000422092	yes
XLOC_004370	13DPA	18DPA	3.46637	0	-Inf	NA	5e-05	0.000422092	yes
XLOC_004391	13DPA	18DPA	1.4223	2.75194	0.95222	2.07696	0.0043	0.0201343	yes
XLOC_004406	13DPA	18DPA	0	2.78126	Inf	NA	5e-05	0.000422092	yes
XLOC_004476	13DPA	18DPA	0.714565	0	-Inf	NA	5e-05	0.000422092	yes
XLOC_004478	13DPA	18DPA	1.04373	0	-Inf	NA	5e-05	0.000422092	yes
XLOC_004607	13DPA	18DPA	0	0.580631	Inf	NA	0.00505	0.0229529	yes
XLOC_004695	13DPA	18DPA	1.66561	3.29777	0.985442	2.32042	0.0006	0.003826	yes
XLOC_004887	13DPA	18DPA	0.483857	0	-Inf	NA	0.0003	0.00209692	yes
XLOC_004916	13DPA	18DPA	18.5065	27.7905	0.586558	2.06894	0.0034	0.016625	yes
XLOC_004964	13DPA	18DPA	132.287	216.443	0.710318	2.59777	0.0001	0.000789994	yes
XLOC_005003	13DPA	18DPA	3.63343	0.747116	-2.28193	-3.52649	0.00025	0.00178453	yes
XLOC_005376	13DPA	18DPA	5.53015	11.4079	1.04464	3.06753	5e-05	0.000422092	yes
XLOC_005387	13DPA	18DPA	1.58433	0.791222	-1.00172	-1.96853	0.0076	0.0320657	yes
XLOC_005536	13DPA	18DPA	1.07378	178.847	7.37988	5.75861	5e-05	0.000422092	yes
XLOC_005625	13DPA	18DPA	0.709647	0	-Inf	NA	5e-05	0.000422092	yes
XLOC_005742	13DPA	18DPA	8.19338	14.8187	0.854884	1.89175	0.00785	0.0328778	yes
XLOC_005873	13DPA	18DPA	17.8707	30.4396	0.768351	2.14976	0.0035	0.0170203	yes
XLOC_006024	13DPA	18DPA	1.57599	0	-Inf	NA	0.00035	0.00240082	yes
XLOC_006201	13DPA	18DPA	0.432955	0	-Inf	NA	5e-05	0.000422092	yes
XLOC_006231	13DPA	18DPA	0.548086	2.61887	2.25647	4.06032	0.0001	0.000789994	yes
XLOC_006235	13DPA	18DPA	7.87119	3.50817	-1.16586	-2.09412	0.00465	0.0214692	yes
XLOC_006245	13DPA	18DPA	0.433944	8.36928	4.26952	3.77107	0.00775	0.0325524	yes
XLOC_006272	13DPA	18DPA	8.19144	25.2506	1.62413	2.76014	0.0006	0.003826	yes
XLOC_006313	13DPA	18DPA	0.710638	0	-Inf	NA	0.0078	0.0327036	yes
XLOC_006370	13DPA	18DPA	0.444979	0	-Inf	NA	0.0002	0.00146643	yes
XLOC_006372	13DPA	18DPA	2.53534	6.58761	1.37758	3.12503	0.0001	0.000789994	yes
XLOC_006403	13DPA	18DPA	1.8404	1.06569	-0.788227	-2.26366	0.00165	0.0090571	yes
XLOC_006415	13DPA	18DPA	13.9278	20.5619	0.562002	1.99287	0.0054	0.024263	yes
XLOC_006425	13DPA	18DPA	6.9611	2.11345	-1.71972	-3.8125	5e-05	0.000422092	yes
XLOC_006433	13DPA	18DPA	0.628533	10.0639	4.00106	7.79877	5e-05	0.000422092	yes
XLOC_006445	13DPA	18DPA	1.07594	0	-Inf	NA	5e-05	0.000422092	yes
XLOC_006466	13DPA	18DPA	0.092711	2.12804	4.52064	4.37491	0.002	0.0106527	yes
XLOC_006482	13DPA	18DPA	1.39254	0	-Inf	NA	0.00775	0.0325524	yes
XLOC_006509	13DPA	18DPA	12.9823	5.28313	-1.29708	-3.48437	5e-05	0.000422092	yes
XLOC_006529	13DPA	18DPA	153.019	70.2534	-1.12307	-3.14989	5e-05	0.000422092	yes
XLOC_006543	13DPA	18DPA	0.748432	0	-Inf	NA	5e-05	0.000422092	yes
XLOC_006578	13DPA	18DPA	61.0941	7.91568	-2.94825	-7.39332	5e-05	0.000422092	yes
XLOC_006579	13DPA	18DPA	2.11178	0	-Inf	NA	5e-05	0.000422092	yes
XLOC_006648	13DPA	18DPA	2.76351	0.3913	-2.82016	-3.52681	0.0007	0.0043609	yes
XLOC_006769	13DPA	18DPA	1.83377	0	-Inf	NA	5e-05	0.000422092	yes
XLOC_006989	13DPA	18DPA	6.09613	15.0871	1.30735	3.67206	5e-05	0.000422092	yes
XLOC_007125	13DPA	18DPA	0	2.36375	Inf	NA	5e-05	0.000422092	yes
XLOC_007232	13DPA	18DPA	1.73603	6.09979	1.81297	4.75145	5e-05	0.000422092	yes
XLOC_007251	13DPA	18DPA	1.33525	0	-Inf	NA	5e-05	0.000422092	yes
XLOC_007253	13DPA	18DPA	11.5685	17.3324	0.583262	1.84078	0.00945	0.0382139	yes
XLOC_007435	13DPA	18DPA	1.78753	0.582106	-1.61862	-2.27091	0.0051	0.0231377	yes
XLOC_007604	13DPA	18DPA	0	0.574487	Inf	NA	0.0001	0.000789994	yes
XLOC_007640	13DPA	18DPA	1.41008	3.2352	1.19808	2.40272	0.0003	0.00209692	yes
XLOC_007720	13DPA	18DPA	1.12933	0.222144	-2.3459	-2.2523	0.01305	0.0495266	yes
XLOC_007985	13DPA	18DPA	181.434	300.719	0.728974	2.36138	0.001	0.00592625	yes
XLOC_008089	13DPA	18DPA	0	1.26238	Inf	NA	0.0041	0.0193743	yes
XLOC_008184	13DPA	18DPA	19.6959	36.5942	0.893718	2.86272	0.0001	0.000789994	yes
XLOC_008246	13DPA	18DPA	0.705432	0	-Inf	NA	5e-05	0.000422092	yes
XLOC_008424	13DPA	18DPA	0.334474	3.02823	3.17851	4.45963	5e-05	0.000422092	yes
XLOC_008433	13DPA	18DPA	3.02114	1.24379	-1.28035	-1.89876	0.00445	0.0207061	yes
XLOC_008467	13DPA	18DPA	0.496576	1.62724	1.71234	2.52174	0.00245	0.0126681	yes
XLOC_008528	13DPA	18DPA	1.0458	2.4942	1.25397	2.2009	0.004	0.0189852	yes
XLOC_008547	13DPA	18DPA	1.21538	0.359493	-1.75737	-2.01978	0.0032	0.0157917	yes
XLOC_008835	13DPA	18DPA	9.31524	22.0104	1.24052	3.11087	0.0001	0.000789994	yes
XLOC_008844	13DPA	18DPA	2.90834	1.42264	-1.03163	-2.13406	0.00085	0.00515354	yes
XLOC_008848	13DPA	18DPA	0.595001	2.25698	1.92343	2.45284	0.00465	0.0214692	yes
XLOC_008929	13DPA	18DPA	0.499332	0	-Inf	NA	5e-05	0.000422092	yes
XLOC_009016	13DPA	18DPA	0.537763	2.23705	2.05656	3.01836	0.0004	0.00269582	yes
XLOC_009038	13DPA	18DPA	3.84997	0	-Inf	NA	5e-05	0.000422092	yes
XLOC_009052	13DPA	18DPA	10.8066	5.77855	-0.90313	-3.14111	5e-05	0.000422092	yes
XLOC_009058	13DPA	18DPA	3.3805	5.61489	0.732023	1.82761	0.00975	0.0391596	yes
XLOC_009072	13DPA	18DPA	2.08829	0	-Inf	NA	5e-05	0.000422092	yes
XLOC_009127	13DPA	18DPA	0.461732	0	-Inf	NA	0.00025	0.00178453	yes
XLOC_009501	13DPA	18DPA	3.99355	10.2868	1.36505	2.58715	0.00105	0.00617598	yes
XLOC_009516	13DPA	18DPA	23.7002	58.1033	1.29372	4.25218	5e-05	0.000422092	yes
XLOC_009883	13DPA	18DPA	0.540375	0.0706655	-2.93488	-2.46057	0.0095	0.0383781	yes
XLOC_010188	13DPA	18DPA	70.2898	170.316	1.27683	4.27498	5e-05	0.000422092	yes
XLOC_010389	13DPA	18DPA	36.3864	16.3833	-1.15118	-2.96696	0.00015	0.00113643	yes
XLOC_010604	13DPA	18DPA	0.317141	0.731343	1.20542	2.20086	0.0028	0.0141396	yes
XLOC_010822	13DPA	18DPA	1.14168	0.36906	-1.62922	-1.51134	0.0006	0.003826	yes
XLOC_010858	13DPA	18DPA	0.65536	0	-Inf	NA	0.0012	0.0069154	yes
XLOC_010915	13DPA	18DPA	5.20032	0.320449	-4.02044	-4.00254	0.00025	0.00178453	yes
XLOC_011200	13DPA	18DPA	0.449597	0	-Inf	NA	0.0078	0.0327036	yes
XLOC_011374	13DPA	18DPA	2.35788	0	-Inf	NA	5e-05	0.000422092	yes
XLOC_011413	13DPA	18DPA	1.38059	0	-Inf	NA	5e-05	0.000422092	yes
XLOC_011443	13DPA	18DPA	2.02929	4.80273	1.24288	2.3299	0.002	0.0106527	yes
XLOC_011761	13DPA	18DPA	0.777572	7.06522	3.18369	3.2174	0.00325	0.0159998	yes
XLOC_011816	13DPA	18DPA	1.35019	2.90613	1.10593	2.76489	0.00015	0.00113643	yes
XLOC_011905	13DPA	18DPA	87.5357	218.125	1.31721	4.85724	5e-05	0.000422092	yes
XLOC_011979	13DPA	18DPA	0	0.677536	Inf	NA	5e-05	0.000422092	yes
XLOC_012205	13DPA	18DPA	0.696676	0	-Inf	NA	0.0056	0.0250131	yes
XLOC_012234	13DPA	18DPA	2.22456	4.59273	1.04583	2.41023	0.0011	0.00643073	yes
XLOC_012249	13DPA	18DPA	2.61301	0.615633	-2.08557	-2.92146	0.0009	0.00541371	yes
XLOC_012268	13DPA	18DPA	0.626655	0	-Inf	NA	5e-05	0.000422092	yes
XLOC_012299	13DPA	18DPA	0	0.86577	Inf	NA	0.0007	0.0043609	yes
XLOC_012449	13DPA	18DPA	1.14195	0	-Inf	NA	5e-05	0.000422092	yes
XLOC_012535	13DPA	18DPA	1.00367	0	-Inf	NA	5e-05	0.000422092	yes
XLOC_012610	13DPA	18DPA	0	1.20306	Inf	NA	5e-05	0.000422092	yes
XLOC_012746	13DPA	18DPA	3.49095	5.4948	0.654446	1.67438	0.00935	0.0378939	yes
XLOC_012821	13DPA	18DPA	3.71319	6.35151	0.774441	2.35701	0.00125	0.00716112	yes
XLOC_012859	13DPA	18DPA	0	1.10439	Inf	NA	0.0041	0.0193743	yes
XLOC_012873	13DPA	18DPA	0.506259	0	-Inf	NA	0.0006	0.003826	yes
XLOC_012913	13DPA	18DPA	2.68149	5.44926	1.02302	2.63295	0.0003	0.00209692	yes
XLOC_012947	13DPA	18DPA	5.8688	29.1784	2.31376	2.79207	0.00355	0.0172143	yes
XLOC_013076	13DPA	18DPA	0	1.05927	Inf	NA	0.0001	0.000789994	yes
XLOC_013199	13DPA	18DPA	1.23529	0.547354	-1.17431	-1.96644	0.0105	0.0415591	yes
XLOC_013293	13DPA	18DPA	1.14018	0	-Inf	NA	0.00455	0.0210862	yes
XLOC_013407	13DPA	18DPA	2.06833	3.48929	0.754469	1.74813	0.00515	0.0233205	yes
XLOC_013514	13DPA	18DPA	8.82916	0.381746	-4.53159	-6.24588	5e-05	0.000422092	yes
XLOC_013516	13DPA	18DPA	9.31865	0.370755	-4.65158	-5.13616	5e-05	0.000422092	yes
XLOC_013636	13DPA	18DPA	0.460001	4.40263	3.25866	3.31191	0.0025	0.0128802	yes
XLOC_013925	13DPA	18DPA	4.2223	10.6271	1.33164	2.76006	0.00025	0.00178453	yes
XLOC_013977	13DPA	18DPA	1.20045	2.43153	1.01829	2.02816	0.0056	0.0250131	yes
XLOC_014065	13DPA	18DPA	165.273	87.3165	-0.920522	-3.39809	5e-05	0.000422092	yes
XLOC_014166	13DPA	18DPA	0.874846	3.27267	1.90337	3.06505	0.00035	0.00240082	yes
XLOC_014390	13DPA	18DPA	46.0428	82.4352	0.840285	2.91486	0.0001	0.000789994	yes
XLOC_014664	13DPA	18DPA	18.5785	0.547976	-5.08338	-7.44972	5e-05	0.000422092	yes
XLOC_014763	13DPA	18DPA	0.72562	0	-Inf	NA	0.0002	0.00146643	yes
XLOC_014789	13DPA	18DPA	0	0.845035	Inf	NA	0.00505	0.0229529	yes
XLOC_014810	13DPA	18DPA	1.14228	3.04001	1.41216	2.23221	0.0054	0.024263	yes
XLOC_014812	13DPA	18DPA	5.98812	0	-Inf	NA	5e-05	0.000422092	yes
XLOC_014813	13DPA	18DPA	12.824	6.64105	-0.949365	-1.95995	0.00765	0.0322318	yes
XLOC_014814	13DPA	18DPA	9.21057	4.83601	-0.929473	-2.32854	0.0016	0.00883248	yes
XLOC_014836	13DPA	18DPA	0.903742	0	-Inf	NA	5e-05	0.000422092	yes
XLOC_014838	13DPA	18DPA	41.7761	6.51007	-2.68193	-6.14254	5e-05	0.000422092	yes
XLOC_014863	13DPA	18DPA	0.682477	0	-Inf	NA	5e-05	0.000422092	yes
XLOC_014885	13DPA	18DPA	2.02292	0.623895	-1.69706	-2.21044	0.0065	0.0282562	yes
XLOC_014888	13DPA	18DPA	1.67266	0.367797	-2.18517	-3.18739	0.00075	0.00463494	yes
XLOC_014890	13DPA	18DPA	13.8423	4.9094	-1.49546	-4.20716	5e-05	0.000422092	yes
XLOC_014899	13DPA	18DPA	1.83568	5.41349	1.56024	2.68802	0.00125	0.00716112	yes
XLOC_014900	13DPA	18DPA	0.482383	0	-Inf	NA	0.0012	0.0069154	yes
XLOC_014911	13DPA	18DPA	2.65219	4.60406	0.795722	1.88033	0.00895	0.0365592	yes
XLOC_014925	13DPA	18DPA	0.302904	1.0687	1.81892	2.04754	0.01245	0.047688	yes
XLOC_014938	13DPA	18DPA	0.781642	0	-Inf	NA	0.00355	0.0172143	yes
XLOC_014939	13DPA	18DPA	151.264	428.178	1.50114	5.15937	5e-05	0.000422092	yes
XLOC_014944	13DPA	18DPA	0	0.509432	Inf	NA	5e-05	0.000422092	yes
XLOC_014951	13DPA	18DPA	8.8199	4.98695	-0.822604	-1.89553	0.00755	0.0318992	yes
XLOC_014954	13DPA	18DPA	0.521607	0	-Inf	NA	0.00115	0.00667338	yes
XLOC_014957	13DPA	18DPA	0.302757	2.21016	2.86792	2.88239	0.00435	0.020323	yes
XLOC_014979	13DPA	18DPA	0	11.8631	Inf	NA	5e-05	0.000422092	yes
XLOC_014980	13DPA	18DPA	0.435539	0	-Inf	NA	5e-05	0.000422092	yes
XLOC_014991	13DPA	18DPA	0.864663	3.07379	1.82981	2.46954	0.0043	0.0201343	yes
XLOC_014992	13DPA	18DPA	0.847712	0	-Inf	NA	0.0078	0.0327036	yes
XLOC_015015	13DPA	18DPA	2.53394	6.552	1.37055	2.41774	0.00145	0.00813244	yes
XLOC_015017	13DPA	18DPA	3.29677	12.8932	1.96748	4.00735	5e-05	0.000422092	yes
XLOC_015021	13DPA	18DPA	28.6038	61.621	1.10722	3.64427	5e-05	0.000422092	yes
XLOC_015022	13DPA	18DPA	6.89267	12.2221	0.826363	2.645	0.0003	0.00209692	yes
XLOC_015023	13DPA	18DPA	6.30677	10.2187	0.696241	2.05781	0.0041	0.0193743	yes
XLOC_015024	13DPA	18DPA	18.6123	33.139	0.832271	2.8286	5e-05	0.000422092	yes
XLOC_015046	13DPA	18DPA	1.1259	0	-Inf	NA	5e-05	0.000422092	yes
XLOC_015076	13DPA	18DPA	1.38121	0	-Inf	NA	0.004	0.0189852	yes
XLOC_015110	13DPA	18DPA	1.73278	5.14034	1.56877	2.79714	0.00045	0.00298916	yes
XLOC_015140	13DPA	18DPA	1.80693	0	-Inf	NA	0.00505	0.0229529	yes
XLOC_015153	13DPA	18DPA	0.421152	7.22267	4.10012	6.52065	5e-05	0.000422092	yes
XLOC_015176	13DPA	18DPA	16.8839	28.3952	0.749996	2.15836	0.00295	0.0147621	yes
XLOC_015239	13DPA	18DPA	0.609673	0	-Inf	NA	5e-05	0.000422092	yes
XLOC_015251	13DPA	18DPA	0	0.47599	Inf	NA	0.0001	0.000789994	yes
XLOC_015270	13DPA	18DPA	2.93898	0.114488	-4.68205	-4.30602	0.0088	0.0360528	yes
XLOC_015277	13DPA	18DPA	0	1.40371	Inf	NA	5e-05	0.000422092	yes
XLOC_015303	13DPA	18DPA	3.50578	0	-Inf	NA	0.0003	0.00209692	yes
XLOC_015307	13DPA	18DPA	3.18962	0	-Inf	NA	5e-05	0.000422092	yes
XLOC_015312	13DPA	18DPA	3.84364	0	-Inf	NA	5e-05	0.000422092	yes
XLOC_015318	13DPA	18DPA	0.194108	1.70013	3.13071	2.94709	0.00595	0.0263189	yes
XLOC_015321	13DPA	18DPA	1.57698	0	-Inf	NA	5e-05	0.000422092	yes
XLOC_015322	13DPA	18DPA	1.00909	0	-Inf	NA	0.0001	0.000789994	yes
XLOC_015348	13DPA	18DPA	6.22508	10.8412	0.800354	1.81954	0.0112	0.0437993	yes
XLOC_015377	13DPA	18DPA	22.7471	13.1089	-0.795136	-2.20359	0.0021	0.0111014	yes
XLOC_015379	13DPA	18DPA	18.8179	6.14192	-1.61534	-2.57739	0.00135	0.0076461	yes
XLOC_015389	13DPA	18DPA	6.11065	15.0431	1.29971	3.39823	0.0001	0.000789994	yes
XLOC_015417	13DPA	18DPA	10.484	22.9058	1.12752	2.79596	0.0002	0.00146643	yes
XLOC_015419	13DPA	18DPA	5.03982	9.18303	0.865597	2.55622	0.0003	0.00209692	yes
XLOC_015420	13DPA	18DPA	3.32871	8.75516	1.39517	2.16857	0.0053	0.0238794	yes
XLOC_015421	13DPA	18DPA	0	0.682449	Inf	NA	0.0001	0.000789994	yes
XLOC_015436	13DPA	18DPA	0.428735	0	-Inf	NA	0.00025	0.00178453	yes
XLOC_015442	13DPA	18DPA	8.69395	1.719	-2.33844	-4.18944	5e-05	0.000422092	yes
XLOC_015443	13DPA	18DPA	6.14063	1.0151	-2.59676	-2.97729	0.00265	0.0135133	yes
XLOC_015444	13DPA	18DPA	4.04098	1.23728	-1.70753	-2.21069	0.0068	0.0293124	yes
XLOC_015446	13DPA	18DPA	235.612	38.0673	-2.62979	-9.09198	5e-05	0.000422092	yes
XLOC_015447	13DPA	18DPA	0.511481	3.31756	2.69737	3.18528	0.00135	0.0076461	yes
XLOC_015451	13DPA	18DPA	0	1.73997	Inf	NA	5e-05	0.000422092	yes
XLOC_015457	13DPA	18DPA	19.7864	48.6867	1.29902	3.83904	5e-05	0.000422092	yes
XLOC_015461	13DPA	18DPA	6.43399	12.2949	0.934273	2.33073	0.0013	0.00740397	yes
XLOC_015493	13DPA	18DPA	2.0423	6.69391	1.71266	2.86251	0.00065	0.00409435	yes
XLOC_015515	13DPA	18DPA	252.35	159.71	-0.659971	-2.46238	0.00045	0.00298916	yes
XLOC_015533	13DPA	18DPA	13.8717	30.0566	1.11553	3.85119	5e-05	0.000422092	yes
XLOC_015561	13DPA	18DPA	53.9246	219.861	2.02757	7.18011	5e-05	0.000422092	yes
XLOC_015576	13DPA	18DPA	0.875806	0	-Inf	NA	0.00075	0.00463494	yes
XLOC_015582	13DPA	18DPA	0	0.990842	Inf	NA	5e-05	0.000422092	yes
XLOC_015590	13DPA	18DPA	5.36455	10.7745	1.0061	2.39006	0.0016	0.00883248	yes
XLOC_015592	13DPA	18DPA	26.3331	16.3139	-0.690778	-2.17503	0.00235	0.0122237	yes
XLOC_015598	13DPA	18DPA	3.21348	0	-Inf	NA	0.0001	0.000789994	yes
XLOC_015599	13DPA	18DPA	2.14133	0	-Inf	NA	0.00025	0.00178453	yes
XLOC_015610	13DPA	18DPA	2.34699	0.489608	-2.26111	-2.71887	0.00285	0.0143575	yes
XLOC_015697	13DPA	18DPA	0.574941	0	-Inf	NA	0.00105	0.00617598	yes
XLOC_015789	13DPA	18DPA	3.18254	6.98184	1.13343	1.97238	0.01005	0.0401259	yes
XLOC_015961	13DPA	18DPA	1.15112	2.56798	1.15759	1.8319	0.0118	0.0456606	yes
XLOC_015980	13DPA	18DPA	52.5311	8.11788	-2.694	-6.93123	5e-05	0.000422092	yes
XLOC_016130	13DPA	18DPA	2.70048	8.79807	1.70397	4.306	5e-05	0.000422092	yes
XLOC_016285	13DPA	18DPA	0.425325	1.7256	2.02046	2.31598	0.0068	0.0293124	yes
XLOC_016366	13DPA	18DPA	1.61908	0	-Inf	NA	5e-05	0.000422092	yes
XLOC_016367	13DPA	18DPA	52.0404	19.4928	-1.41669	-3.83596	5e-05	0.000422092	yes
XLOC_016374	13DPA	18DPA	1.09725	0	-Inf	NA	5e-05	0.000422092	yes
XLOC_016486	13DPA	18DPA	0	0.866534	Inf	NA	0.0002	0.00146643	yes
XLOC_016685	13DPA	18DPA	14.9659	1.44765	-3.3699	-6.26357	5e-05	0.000422092	yes
XLOC_016686	13DPA	18DPA	213.073	22.1989	-3.26279	-9.06451	5e-05	0.000422092	yes
XLOC_016688	13DPA	18DPA	2.04758	0.173091	-3.56432	-2.74943	0.00295	0.0147621	yes
XLOC_016849	13DPA	18DPA	0.931266	2.20033	1.24046	1.88858	0.0119	0.045967	yes
XLOC_016865	13DPA	18DPA	0	1.5329	Inf	NA	0.0035	0.0170203	yes
XLOC_017021	13DPA	18DPA	3.88689	7.21381	0.892148	2.27676	0.00175	0.00951652	yes
XLOC_017025	13DPA	18DPA	0.68404	0	-Inf	NA	0.00085	0.00515354	yes
XLOC_017060	13DPA	18DPA	0	1.73827	Inf	NA	0.0035	0.0170203	yes
XLOC_017067	13DPA	18DPA	3.56628	1.94572	-0.874114	-1.79501	0.01055	0.0417166	yes
XLOC_017191	13DPA	18DPA	0.695582	0	-Inf	NA	0.00815	0.0338911	yes
XLOC_017319	13DPA	18DPA	851.459	209.595	-2.02233	-4.02429	5e-05	0.000422092	yes
XLOC_017343	13DPA	18DPA	0.763436	0	-Inf	NA	0.0094	0.0380399	yes
XLOC_017583	13DPA	18DPA	3.05184	5.59442	0.874307	2.40247	0.00045	0.00298916	yes
XLOC_017759	13DPA	18DPA	37.9789	21.8033	-0.800655	-2.78852	0.00015	0.00113643	yes
XLOC_017986	13DPA	18DPA	0.298211	3.41592	3.51787	3.76856	0.0019	0.0102079	yes
XLOC_018077	13DPA	18DPA	0.358819	1.14395	1.67269	2.18302	0.0031	0.0153799	yes
XLOC_018249	13DPA	18DPA	1.09656	0	-Inf	NA	5e-05	0.000422092	yes
XLOC_018467	13DPA	18DPA	7.12594	1.01762	-2.80788	-3.33115	0.001	0.00592625	yes
XLOC_018523	13DPA	18DPA	1.01192	0	-Inf	NA	5e-05	0.000422092	yes
XLOC_018644	13DPA	18DPA	3.43965	6.02556	0.808835	1.80158	0.01265	0.0482979	yes
XLOC_018757	13DPA	18DPA	14.1608	0.795877	-4.15321	-5.6681	0.0001	0.000789994	yes
XLOC_018759	13DPA	18DPA	6.84595	0	-Inf	NA	5e-05	0.000422092	yes
XLOC_018769	13DPA	18DPA	0.556495	0	-Inf	NA	5e-05	0.000422092	yes
XLOC_018896	13DPA	18DPA	0.463928	0	-Inf	NA	0.0012	0.0069154	yes
XLOC_018897	13DPA	18DPA	0.542071	0	-Inf	NA	5e-05	0.000422092	yes
XLOC_018949	13DPA	18DPA	4.97686	20.4809	2.04097	4.8852	5e-05	0.000422092	yes
XLOC_018994	13DPA	18DPA	75.9429	43.1378	-0.815963	-3.01736	5e-05	0.000422092	yes
XLOC_019006	13DPA	18DPA	0.301515	1.27987	2.0857	2.48711	0.0058	0.0257768	yes
XLOC_019077	13DPA	18DPA	36.137	152.763	2.07975	3.0695	0.0001	0.000789994	yes
XLOC_019136	13DPA	18DPA	100.273	22.5337	-2.15378	-6.52624	5e-05	0.000422092	yes
XLOC_019208	13DPA	18DPA	36.1268	8.99469	-2.00592	-4.31788	5e-05	0.000422092	yes
XLOC_019211	13DPA	18DPA	25.6418	7.4999	-1.77356	-3.29817	0.00015	0.00113643	yes
XLOC_019284	13DPA	18DPA	11.0603	5.67692	-0.96221	-2.74054	5e-05	0.000422092	yes
XLOC_019326	13DPA	18DPA	0.636054	0	-Inf	NA	5e-05	0.000422092	yes
XLOC_019354	13DPA	18DPA	0.0312529	15.7779	8.97971	0.551029	5e-05	0.000422092	yes
XLOC_019389	13DPA	18DPA	4.51558	2.40286	-0.91016	-2.29285	0.0016	0.00883248	yes
XLOC_019627	13DPA	18DPA	17.2838	2.3175	-2.89878	-4.76807	5e-05	0.000422092	yes
XLOC_019744	13DPA	18DPA	2.12014	0	-Inf	NA	0.00775	0.0325524	yes
XLOC_019928	13DPA	18DPA	70.3129	10.8006	-2.70267	-6.89907	5e-05	0.000422092	yes
XLOC_019951	13DPA	18DPA	2.01578	6.3826	1.66281	4.02772	5e-05	0.000422092	yes
XLOC_019983	13DPA	18DPA	0.17348	1.06029	2.61161	2.52924	0.0085	0.0350575	yes
XLOC_020025	13DPA	18DPA	0	0.999471	Inf	NA	0.0035	0.0170203	yes
XLOC_020036	13DPA	18DPA	0	1.1547	Inf	NA	0.00505	0.0229529	yes
XLOC_020120	13DPA	18DPA	0.293822	1.67726	2.5131	2.28527	0.01255	0.0479946	yes
XLOC_020155	13DPA	18DPA	0	1.03966	Inf	NA	0.0002	0.00146643	yes
XLOC_020322	13DPA	18DPA	15.1756	25.1083	0.726405	2.41941	0.0005	0.00327602	yes
XLOC_020335	13DPA	18DPA	1.15082	0	-Inf	NA	0.00615	0.0270179	yes
XLOC_020437	13DPA	18DPA	8.80791	2.78684	-1.66017	-2.51856	0.0007	0.0043609	yes
XLOC_020601	13DPA	18DPA	1.87283	4.77307	1.3497	2.88088	0.00015	0.00113643	yes
XLOC_020675	13DPA	18DPA	0.59901	0	-Inf	NA	0.004	0.0189852	yes
XLOC_020705	13DPA	18DPA	0.448916	0	-Inf	NA	0.00025	0.00178453	yes
XLOC_020722	13DPA	18DPA	3.70406	9.85605	1.4119	3.3411	5e-05	0.000422092	yes
XLOC_020743	13DPA	18DPA	0	0.831986	Inf	NA	0.0041	0.0193743	yes
XLOC_020889	13DPA	18DPA	0.832886	5.31224	2.67313	4.23113	5e-05	0.000422092	yes
XLOC_020891	13DPA	18DPA	2.34648	6.65772	1.50453	1.93214	0.01305	0.0495266	yes
XLOC_020934	13DPA	18DPA	1.43319	0.677027	-1.08194	-1.97671	0.007	0.0300162	yes
XLOC_020987	13DPA	18DPA	1.82162	4.12856	1.18042	2.11378	0.0035	0.0170203	yes
XLOC_021006	13DPA	18DPA	0	0.732246	Inf	NA	5e-05	0.000422092	yes
XLOC_021344	13DPA	18DPA	3.63379	6.2981	0.793443	2.17823	0.00315	0.0155816	yes
XLOC_022064	13DPA	18DPA	0	0.821069	Inf	NA	5e-05	0.000422092	yes
XLOC_022089	13DPA	18DPA	66.8123	15.2534	-2.13098	-7.55562	5e-05	0.000422092	yes
XLOC_022359	13DPA	18DPA	8.71357	4.72743	-0.882206	-2.47135	0.00075	0.00463494	yes
XLOC_022427	13DPA	18DPA	79.6767	13.7656	-2.53309	-6.52448	5e-05	0.000422092	yes
XLOC_022429	13DPA	18DPA	26.3642	3.7936	-2.79694	-5.30577	5e-05	0.000422092	yes
XLOC_022442	13DPA	18DPA	0	0.636254	Inf	NA	0.00505	0.0229529	yes
XLOC_022644	13DPA	18DPA	16.7702	6.86193	-1.28922	-3.05927	5e-05	0.000422092	yes
XLOC_022748	13DPA	18DPA	35.0404	15.1989	-1.20505	-3.19973	0.0001	0.000789994	yes
XLOC_022785	13DPA	18DPA	4.12434	0.884095	-2.22189	-3.14584	0.0011	0.00643073	yes
XLOC_022798	13DPA	18DPA	2.85053	6.12764	1.1041	2.0414	0.00715	0.0305456	yes
XLOC_022815	13DPA	18DPA	25.5175	7.96033	-1.68059	-3.978	5e-05	0.000422092	yes
XLOC_022819	13DPA	18DPA	53.5155	13.1264	-2.02748	-5.38253	5e-05	0.000422092	yes
XLOC_022821	13DPA	18DPA	0.605531	0	-Inf	NA	0.0003	0.00209692	yes
XLOC_022826	13DPA	18DPA	60.2783	30.1781	-0.99814	-2.91426	5e-05	0.000422092	yes
XLOC_022827	13DPA	18DPA	2.63568	0	-Inf	NA	5e-05	0.000422092	yes
XLOC_022832	13DPA	18DPA	5.56353	0	-Inf	NA	5e-05	0.000422092	yes
XLOC_022874	13DPA	18DPA	0	1.05954	Inf	NA	0.00505	0.0229529	yes
XLOC_022896	13DPA	18DPA	15.058	5.40073	-1.47931	-3.48816	5e-05	0.000422092	yes
XLOC_022920	13DPA	18DPA	2.32309	0.581973	-1.99702	-3.37826	0.00035	0.00240082	yes
XLOC_022921	13DPA	18DPA	2.26159	0	-Inf	NA	5e-05	0.000422092	yes
XLOC_022952	13DPA	18DPA	7.07367	10.814	0.61237	1.95661	0.00485	0.0222256	yes
XLOC_022982	13DPA	18DPA	0.443975	0	-Inf	NA	0.00105	0.00617598	yes
XLOC_022998	13DPA	18DPA	0.422045	0	-Inf	NA	0.0006	0.003826	yes
XLOC_023006	13DPA	18DPA	1.30175	0	-Inf	NA	0.00415	0.019554	yes
XLOC_023011	13DPA	18DPA	1.85761	19.7472	3.41013	8.03527	5e-05	0.000422092	yes
XLOC_023039	13DPA	18DPA	1.13327	0	-Inf	NA	0.0081	0.0337261	yes
XLOC_023062	13DPA	18DPA	0.148322	2.65338	4.16103	4.36818	0.00245	0.0126681	yes
XLOC_023077	13DPA	18DPA	0	1.36865	Inf	NA	5e-05	0.000422092	yes
XLOC_023111	13DPA	18DPA	1.92488	7.51861	1.9657	2.45537	0.00595	0.0263189	yes
XLOC_023115	13DPA	18DPA	1.23434	3.18955	1.36961	2.59406	0.0009	0.00541371	yes
XLOC_023126	13DPA	18DPA	0.958493	0	-Inf	NA	0.00025	0.00178453	yes
XLOC_023142	13DPA	18DPA	1.4247	3.23539	1.18328	2.47466	0.0008	0.0048947	yes
XLOC_023148	13DPA	18DPA	0	1.27929	Inf	NA	0.0041	0.0193743	yes
XLOC_023190	13DPA	18DPA	2.85808	5.88145	1.04113	2.09854	0.00425	0.0199527	yes
XLOC_023217	13DPA	18DPA	0	8.25989	Inf	NA	5e-05	0.000422092	yes
XLOC_023235	13DPA	18DPA	0.360586	3.45284	3.25937	4.25905	0.0002	0.00146643	yes
XLOC_023242	13DPA	18DPA	0.20434	4.06821	4.31536	4.18473	0.00205	0.0108793	yes
XLOC_023268	13DPA	18DPA	1.13862	3.97464	1.80354	2.36222	0.00575	0.0255922	yes
XLOC_023269	13DPA	18DPA	1.28251	0	-Inf	NA	0.0078	0.0327036	yes
XLOC_023315	13DPA	18DPA	0	0.400693	Inf	NA	0.0011	0.00643073	yes
XLOC_023316	13DPA	18DPA	2.42771	7.64041	1.65406	2.83235	0.00045	0.00298916	yes
XLOC_023318	13DPA	18DPA	0	1.16436	Inf	NA	5e-05	0.000422092	yes
XLOC_023322	13DPA	18DPA	1.2778	4.57616	1.84048	3.62079	5e-05	0.000422092	yes
XLOC_023323	13DPA	18DPA	0.47222	0	-Inf	NA	0.0003	0.00209692	yes
XLOC_023381	13DPA	18DPA	2.35258	0	-Inf	NA	5e-05	0.000422092	yes
XLOC_023382	13DPA	18DPA	1.15326	3.32663	1.52834	2.04936	0.00725	0.030884	yes
XLOC_023387	13DPA	18DPA	4.56404	10.9753	1.26588	3.6864	5e-05	0.000422092	yes
XLOC_023396	13DPA	18DPA	4.38827	1.33952	-1.71193	-2.82752	0.00085	0.00515354	yes
XLOC_023413	13DPA	18DPA	1.07702	0	-Inf	NA	5e-05	0.000422092	yes
XLOC_023424	13DPA	18DPA	2.04764	0.620516	-1.72242	-2.23068	0.0067	0.0289501	yes
XLOC_023436	13DPA	18DPA	0.305459	1.23736	2.01821	2.19808	0.0091	0.0370645	yes
XLOC_023440	13DPA	18DPA	3.99121	0.707889	-2.49523	-3.27237	0.00705	0.0301989	yes
XLOC_023441	13DPA	18DPA	4.84253	1.72753	-1.48705	-2.26424	0.00505	0.0229529	yes
XLOC_023451	13DPA	18DPA	0.448227	0	-Inf	NA	0.00115	0.00667338	yes
XLOC_023531	13DPA	18DPA	25.7829	6.83279	-1.91587	-4.48606	5e-05	0.000422092	yes
XLOC_023895	13DPA	18DPA	15.4524	22.5999	0.54848	1.87951	0.0074	0.0313872	yes
XLOC_023906	13DPA	18DPA	11.0841	15.6444	0.497158	1.78589	0.01085	0.0427024	yes
XLOC_024142	13DPA	18DPA	0.53728	2.08384	1.9555	2.58559	0.003	0.0149674	yes
XLOC_024286	13DPA	18DPA	5.30022	0	-Inf	NA	5e-05	0.000422092	yes
XLOC_024294	13DPA	18DPA	3.3742	0	-Inf	NA	5e-05	0.000422092	yes
XLOC_024306	13DPA	18DPA	0	0.887058	Inf	NA	0.0017	0.00928292	yes
XLOC_024370	13DPA	18DPA	4.97854	13.0473	1.38996	3.90186	5e-05	0.000422092	yes
XLOC_024381	13DPA	18DPA	0	0.803829	Inf	NA	0.0004	0.00269582	yes
XLOC_024383	13DPA	18DPA	0.792577	0	-Inf	NA	0.00115	0.00667338	yes
XLOC_024464	13DPA	18DPA	1.36248	5.30081	1.95998	3.34534	0.00015	0.00113643	yes
XLOC_024494	13DPA	18DPA	0.792896	0.308276	-1.36291	-2.00876	0.0044	0.0205132	yes
XLOC_024509	13DPA	18DPA	2.81912	5.36246	0.927646	2.43265	0.0005	0.00327602	yes
XLOC_024534	13DPA	18DPA	0	1.08992	Inf	NA	0.0017	0.00928292	yes
XLOC_024545	13DPA	18DPA	2.42796	21.9681	3.1776	7.58345	5e-05	0.000422092	yes
XLOC_024571	13DPA	18DPA	0	1.23686	Inf	NA	0.00695	0.0298316	yes
XLOC_024632	13DPA	18DPA	2.55416	0.147438	-4.11467	-4.72066	0.00025	0.00178453	yes
XLOC_024649	13DPA	18DPA	11.5886	17.4759	0.592659	1.93259	0.0064	0.0278823	yes
XLOC_024653	13DPA	18DPA	0.762292	0	-Inf	NA	5e-05	0.000422092	yes
XLOC_024654	13DPA	18DPA	0.657644	0	-Inf	NA	5e-05	0.000422092	yes
XLOC_024802	13DPA	18DPA	0	3.32632	Inf	NA	5e-05	0.000422092	yes
XLOC_024813	13DPA	18DPA	4.03276	0	-Inf	NA	5e-05	0.000422092	yes
XLOC_024863	13DPA	18DPA	0.572621	0	-Inf	NA	5e-05	0.000422092	yes
XLOC_024919	13DPA	18DPA	0	1.10809	Inf	NA	0.0041	0.0193743	yes
XLOC_024960	13DPA	18DPA	11.7986	16.9725	0.524581	1.72959	0.01235	0.0473649	yes
XLOC_025023	13DPA	18DPA	2.98241	0	-Inf	NA	5e-05	0.000422092	yes
XLOC_025045	13DPA	18DPA	0	1.77761	Inf	NA	0.00505	0.0229529	yes
XLOC_025090	13DPA	18DPA	0.916773	0.221208	-2.05116	-1.73999	0.00745	0.0315485	yes
XLOC_025132	13DPA	18DPA	0	1.00079	Inf	NA	5e-05	0.000422092	yes
XLOC_025340	13DPA	18DPA	0.0651547	0.745209	3.5157	1.97536	0.00325	0.0159998	yes
XLOC_025529	13DPA	18DPA	1.92478	4.74186	1.30076	3.03928	5e-05	0.000422092	yes
XLOC_025633	13DPA	18DPA	0.577502	0	-Inf	NA	0.004	0.0189852	yes
XLOC_025690	13DPA	18DPA	2.21056	0.507713	-2.12233	-2.62307	0.0043	0.0201343	yes
XLOC_025760	13DPA	18DPA	0.458326	0	-Inf	NA	0.00455	0.0210862	yes
XLOC_025810	13DPA	18DPA	2.01354	6.601	1.71295	3.31763	5e-05	0.000422092	yes
XLOC_025869	13DPA	18DPA	16.642	11.4638	-0.537746	-1.99673	0.00475	0.0218433	yes
XLOC_025904	13DPA	18DPA	0.451271	0	-Inf	NA	0.0003	0.00209692	yes
XLOC_025928	13DPA	18DPA	0	0.467072	Inf	NA	0.0005	0.00327602	yes
XLOC_026116	13DPA	18DPA	0.0758147	2.32082	4.93601	4.84672	0.002	0.0106527	yes
XLOC_026292	13DPA	18DPA	153.616	90.2978	-0.766568	-2.81609	5e-05	0.000422092	yes
XLOC_026883	13DPA	18DPA	0.421158	2.09374	2.31365	3.45379	5e-05	0.000422092	yes
XLOC_026970	13DPA	18DPA	7.59825	11.8425	0.640232	1.91497	0.0066	0.0285951	yes
XLOC_027005	13DPA	18DPA	0.708899	0	-Inf	NA	5e-05	0.000422092	yes
XLOC_027031	13DPA	18DPA	1.42261	3.19728	1.16831	2.93473	5e-05	0.000422092	yes
XLOC_027158	13DPA	18DPA	5.41517	8.97512	0.728923	2.20636	0.0017	0.00928292	yes
XLOC_027221	13DPA	18DPA	0	0.755208	Inf	NA	0.0002	0.00146643	yes
XLOC_027357	13DPA	18DPA	0.581038	1.47363	1.34267	2.02057	0.0047	0.0216499	yes
XLOC_027420	13DPA	18DPA	1.41803	13.0186	3.19862	7.27228	5e-05	0.000422092	yes
XLOC_027536	13DPA	18DPA	1.41627	5.98376	2.07896	4.12735	5e-05	0.000422092	yes
XLOC_027541	13DPA	18DPA	0.619575	0	-Inf	NA	5e-05	0.000422092	yes
XLOC_027596	13DPA	18DPA	0.735625	0	-Inf	NA	0.0001	0.000789994	yes
XLOC_027607	13DPA	18DPA	17.4842	28.1102	0.685047	2.12862	0.0026	0.013309	yes
XLOC_027649	13DPA	18DPA	1.20054	0	-Inf	NA	0.0002	0.00146643	yes
XLOC_027965	13DPA	18DPA	0.181805	1.16822	2.68385	3.02504	0.0023	0.0120057	yes
XLOC_027982	13DPA	18DPA	0.251428	1.35976	2.43514	2.40327	0.00945	0.0382139	yes
XLOC_028269	13DPA	18DPA	0.417327	0	-Inf	NA	5e-05	0.000422092	yes
XLOC_028392	13DPA	18DPA	6.57069	0.93641	-2.81083	-3.70279	0.011	0.0431493	yes
XLOC_028445	13DPA	18DPA	2.82685	5.2816	0.901778	2.12195	0.00295	0.0147621	yes
XLOC_028791	13DPA	18DPA	0	1.26539	Inf	NA	5e-05	0.000422092	yes
XLOC_028856	13DPA	18DPA	11.3908	3.89518	-1.54811	-3.86699	5e-05	0.000422092	yes
XLOC_028922	13DPA	18DPA	4.98818	0	-Inf	NA	5e-05	0.000422092	yes
XLOC_028923	13DPA	18DPA	0.685801	0	-Inf	NA	5e-05	0.000422092	yes
XLOC_029023	13DPA	18DPA	1.09054	0	-Inf	NA	0.0078	0.0327036	yes
XLOC_029037	13DPA	18DPA	26.6206	43.4442	0.70662	2.38942	0.0009	0.00541371	yes
XLOC_029038	13DPA	18DPA	28.526	43.4733	0.607851	1.90664	0.0078	0.0327036	yes
XLOC_029047	13DPA	18DPA	1.38375	5.34848	1.95055	4.46568	5e-05	0.000422092	yes
XLOC_029065	13DPA	18DPA	3.23353	7.0768	1.12999	2.48603	0.00115	0.00667338	yes
XLOC_029078	13DPA	18DPA	0.294602	25.5699	6.43954	8.08294	0.0001	0.000789994	yes
XLOC_029079	13DPA	18DPA	9.28384	19.4393	1.06619	2.80496	0.0002	0.00146643	yes
XLOC_029088	13DPA	18DPA	0.278631	3.41782	3.61665	6.36249	5e-05	0.000422092	yes
XLOC_029104	13DPA	18DPA	0.783496	0	-Inf	NA	0.0094	0.0380399	yes
XLOC_029106	13DPA	18DPA	3.24516	16.6071	2.35544	7.50083	5e-05	0.000422092	yes
XLOC_029114	13DPA	18DPA	4.67459	7.19951	0.623058	1.82461	0.00915	0.0372218	yes
XLOC_029122	13DPA	18DPA	11.1564	23.5994	1.08088	1.93401	0.00875	0.0358876	yes
XLOC_029145	13DPA	18DPA	4.50603	0	-Inf	NA	5e-05	0.000422092	yes
XLOC_029146	13DPA	18DPA	0.306365	3.62006	3.56269	3.65959	0.00145	0.00813244	yes
XLOC_029147	13DPA	18DPA	1.0771	0	-Inf	NA	0.00025	0.00178453	yes
XLOC_029161	13DPA	18DPA	0.475888	5.16511	3.4401	3.96578	0.0005	0.00327602	yes
XLOC_029227	13DPA	18DPA	0	1.45958	Inf	NA	0.0041	0.0193743	yes
XLOC_029234	13DPA	18DPA	4.51908	10.4163	1.20473	3.3265	5e-05	0.000422092	yes
XLOC_029242	13DPA	18DPA	550.171	389.552	-0.498062	-1.85249	0.00795	0.0332098	yes
XLOC_029259	13DPA	18DPA	0.693585	8.09408	3.54472	5.17272	5e-05	0.000422092	yes
XLOC_029281	13DPA	18DPA	2.05265	3.93343	0.938298	2.12769	0.0035	0.0170203	yes
XLOC_029305	13DPA	18DPA	1.94414	5.25334	1.4341	2.92616	0.00015	0.00113643	yes
XLOC_029312	13DPA	18DPA	57.9106	35.0668	-0.723721	-2.37177	0.001	0.00592625	yes
XLOC_029323	13DPA	18DPA	0.242963	2.88765	3.57109	4.12151	0.00035	0.00240082	yes
XLOC_029327	13DPA	18DPA	0	1.28613	Inf	NA	0.0011	0.00643073	yes
XLOC_029362	13DPA	18DPA	0.368384	1.78466	2.27637	3.09942	0.0012	0.0069154	yes
XLOC_029376	13DPA	18DPA	3.14125	6.61712	1.07486	3.24922	5e-05	0.000422092	yes
XLOC_029380	13DPA	18DPA	5.29882	0	-Inf	NA	5e-05	0.000422092	yes
XLOC_029397	13DPA	18DPA	139.441	221.339	0.666597	2.44791	0.00055	0.00355151	yes
XLOC_029398	13DPA	18DPA	15.9853	40.8907	1.35503	4.95516	5e-05	0.000422092	yes
XLOC_029432	13DPA	18DPA	0.953448	10.8309	3.50585	6.04605	5e-05	0.000422092	yes
XLOC_029671	13DPA	18DPA	0.0727066	0.848615	3.54495	1.06521	0.01125	0.0439528	yes
XLOC_029674	13DPA	18DPA	0	1.51642	Inf	NA	0.0002	0.00146643	yes
XLOC_029860	13DPA	18DPA	0.674554	1.58084	1.22868	2.22979	0.003	0.0149674	yes
XLOC_030309	13DPA	18DPA	3.27476	5.26866	0.686048	1.6526	0.00905	0.0368958	yes
XLOC_030436	13DPA	18DPA	0.442668	0	-Inf	NA	5e-05	0.000422092	yes
XLOC_030449	13DPA	18DPA	21.6361	31.5235	0.54299	1.88228	0.0075	0.0317241	yes
XLOC_030476	13DPA	18DPA	1.12726	2.50568	1.15237	1.92464	0.0081	0.0337261	yes
XLOC_030484	13DPA	18DPA	4.9016	2.16823	-1.17674	-2.64026	0.0003	0.00209692	yes
XLOC_030515	13DPA	18DPA	0.695244	0	-Inf	NA	0.0004	0.00269582	yes
XLOC_030517	13DPA	18DPA	9.74899	0	-Inf	NA	5e-05	0.000422092	yes
XLOC_030518	13DPA	18DPA	1.69594	0	-Inf	NA	5e-05	0.000422092	yes
XLOC_030744	13DPA	18DPA	0	0.820688	Inf	NA	0.0001	0.000789994	yes
XLOC_030784	13DPA	18DPA	1.21382	0	-Inf	NA	5e-05	0.000422092	yes
XLOC_030787	13DPA	18DPA	0.405996	0	-Inf	NA	5e-05	0.000422092	yes
XLOC_030863	13DPA	18DPA	1.34097	2.71853	1.01955	1.86521	0.00585	0.0259567	yes
XLOC_031019	13DPA	18DPA	15.3073	39.8188	1.37923	4.76449	5e-05	0.000422092	yes
XLOC_031106	13DPA	18DPA	0	0.594847	Inf	NA	0.00345	0.0168202	yes
XLOC_031151	13DPA	18DPA	0.591362	0	-Inf	NA	5e-05	0.000422092	yes
XLOC_031165	13DPA	18DPA	0.649391	0	-Inf	NA	5e-05	0.000422092	yes
XLOC_031177	13DPA	18DPA	0	0.570335	Inf	NA	0.0035	0.0170203	yes
XLOC_031351	13DPA	18DPA	0	0.824666	Inf	NA	0.00695	0.0298316	yes
XLOC_031390	13DPA	18DPA	0	0.593439	Inf	NA	0.00695	0.0298316	yes
XLOC_031417	13DPA	18DPA	0	2.05585	Inf	NA	0.00695	0.0298316	yes
XLOC_031544	13DPA	18DPA	0.937829	2.3104	1.30075	1.86417	0.0101	0.0402979	yes
XLOC_031722	13DPA	18DPA	0.931351	2.92721	1.65213	2.2597	0.0038	0.0181955	yes
XLOC_031792	13DPA	18DPA	0.778062	0.274434	-1.50343	-1.36409	0.00815	0.0338911	yes
XLOC_031844	13DPA	18DPA	0.472698	0	-Inf	NA	0.004	0.0189852	yes
XLOC_032106	13DPA	18DPA	2.55508	5.49183	1.10392	1.8111	0.01305	0.0495266	yes
XLOC_032539	13DPA	18DPA	25.6918	43.5866	0.762574	2.22051	0.0019	0.0102079	yes
XLOC_032774	13DPA	18DPA	2.39867	5.63794	1.23293	2.91893	0.0003	0.00209692	yes
XLOC_032929	13DPA	18DPA	0	0.76217	Inf	NA	5e-05	0.000422092	yes
XLOC_032965	13DPA	18DPA	0	1.80051	Inf	NA	5e-05	0.000422092	yes
XLOC_033085	13DPA	18DPA	0.598545	0	-Inf	NA	0.0119	0.045967	yes
XLOC_033210	13DPA	18DPA	0.793573	2.58443	1.70341	2.61975	0.0012	0.0069154	yes
XLOC_033345	13DPA	18DPA	75.5641	6.72167	-3.49081	-7.87652	5e-05	0.000422092	yes
XLOC_033354	13DPA	18DPA	6.54651	107.866	4.04236	10.4403	5e-05	0.000422092	yes
XLOC_033659	13DPA	18DPA	30.6142	13.8546	-1.14383	-3.2157	5e-05	0.000422092	yes
XLOC_034118	13DPA	18DPA	0.701	0	-Inf	NA	0.00125	0.00716112	yes
XLOC_034141	13DPA	18DPA	16.3859	6.96644	-1.23396	-3.82962	5e-05	0.000422092	yes
XLOC_034211	13DPA	18DPA	1.93351	4.01504	1.05419	1.95897	0.00125	0.00716112	yes
XLOC_034223	13DPA	18DPA	0.411469	1.3412	1.70467	3.21983	5e-05	0.000422092	yes
XLOC_034234	13DPA	18DPA	1.1144	0	-Inf	NA	5e-05	0.000422092	yes
XLOC_034247	13DPA	18DPA	3.23721	0	-Inf	NA	5e-05	0.000422092	yes
XLOC_034281	13DPA	18DPA	0.939934	0	-Inf	NA	0.0002	0.00146643	yes
XLOC_034285	13DPA	18DPA	0.546549	0	-Inf	NA	5e-05	0.000422092	yes
XLOC_034288	13DPA	18DPA	0.772929	0	-Inf	NA	5e-05	0.000422092	yes
XLOC_034299	13DPA	18DPA	0.527999	2.44082	2.20876	3.90941	5e-05	0.000422092	yes
XLOC_034327	13DPA	18DPA	1.30886	5.69901	2.1224	4.52582	5e-05	0.000422092	yes
XLOC_034335	13DPA	18DPA	0.498907	0	-Inf	NA	0.00095	0.00567148	yes
XLOC_034336	13DPA	18DPA	4.06021	6.3995	0.656403	1.75384	0.0117	0.0453596	yes
XLOC_034356	13DPA	18DPA	0.510561	0	-Inf	NA	5e-05	0.000422092	yes
XLOC_034538	13DPA	18DPA	0	0.744326	Inf	NA	0.0001	0.000789994	yes
XLOC_034687	13DPA	18DPA	0.576325	2.31715	2.00739	1.73708	0.0024	0.0124497	yes
XLOC_034814	13DPA	18DPA	0	1.20827	Inf	NA	5e-05	0.000422092	yes
XLOC_034917	13DPA	18DPA	5.56623	2.94105	-0.920368	-1.96794	0.0066	0.0285951	yes
XLOC_035100	13DPA	18DPA	0.674596	2.87259	2.09026	3.36399	0.0002	0.00146643	yes
XLOC_035135	13DPA	18DPA	6.89553	11.0207	0.676481	2.06744	0.0037	0.0177855	yes
XLOC_035179	13DPA	18DPA	1.37667	0	-Inf	NA	0.0012	0.0069154	yes
XLOC_035260	13DPA	18DPA	0.591605	0	-Inf	NA	0.0081	0.0337261	yes
XLOC_035591	13DPA	18DPA	0	1.10442	Inf	NA	5e-05	0.000422092	yes
XLOC_035630	13DPA	18DPA	2.26877	6.09083	1.42473	3.0072	0.0001	0.000789994	yes
XLOC_035862	13DPA	18DPA	1.25463	0	-Inf	NA	5e-05	0.000422092	yes
XLOC_036564	13DPA	18DPA	2.02255	0	-Inf	NA	5e-05	0.000422092	yes
XLOC_036652	13DPA	18DPA	1.0091	0.458778	-1.13721	-1.98712	0.0083	0.0343941	yes
XLOC_036672	13DPA	18DPA	7.94724	4.19818	-0.92069	-2.76434	0.0001	0.000789994	yes
XLOC_036677	13DPA	18DPA	0.413179	0	-Inf	NA	0.0081	0.0337261	yes
XLOC_036752	13DPA	18DPA	0.37882	1.58912	2.06864	2.47586	0.00205	0.0108793	yes
XLOC_037019	13DPA	18DPA	7.14134	11.3878	0.673216	1.83484	0.00925	0.0375631	yes
XLOC_037182	13DPA	18DPA	4.03912	6.66843	0.723304	1.82735	0.0116	0.0450681	yes
XLOC_037201	13DPA	18DPA	40.9684	80.8943	0.981526	3.52807	5e-05	0.000422092	yes
XLOC_037207	13DPA	18DPA	3.39225	0	-Inf	NA	0.0002	0.00146643	yes
XLOC_037220	13DPA	18DPA	0.152453	1.0216	2.7444	3.22997	0.0013	0.00740397	yes
XLOC_037223	13DPA	18DPA	12.9588	3.61573	-1.84157	-5.34316	5e-05	0.000422092	yes
XLOC_037230	13DPA	18DPA	0.588555	4.72564	3.00526	2.79457	0.00635	0.0277029	yes
XLOC_037261	13DPA	18DPA	45.2499	85.4923	0.917879	3.39412	5e-05	0.000422092	yes
XLOC_037267	13DPA	18DPA	1.84011	0.587106	-1.6481	-2.66126	0.0018	0.00974368	yes
XLOC_037277	13DPA	18DPA	1.1573	0	-Inf	NA	0.00355	0.0172143	yes
XLOC_037285	13DPA	18DPA	0.186215	1.64376	3.14196	6.71728	5e-05	0.000422092	yes
XLOC_037309	13DPA	18DPA	9.03805	26.2843	1.54012	4.9358	5e-05	0.000422092	yes
XLOC_037324	13DPA	18DPA	1.50673	0	-Inf	NA	5e-05	0.000422092	yes
XLOC_037325	13DPA	18DPA	1.11607	0.391869	-1.50999	-2.02975	0.0131	0.0496702	yes
XLOC_037348	13DPA	18DPA	1.30588	0	-Inf	NA	0.00775	0.0325524	yes
XLOC_037361	13DPA	18DPA	0.293367	2.49645	3.0891	4.57254	5e-05	0.000422092	yes
XLOC_037362	13DPA	18DPA	0	11.7776	Inf	NA	5e-05	0.000422092	yes
XLOC_037365	13DPA	18DPA	3.71822	1.85112	-1.00621	-3.25471	5e-05	0.000422092	yes
XLOC_037377	13DPA	18DPA	0	0.752454	Inf	NA	0.0035	0.0170203	yes
XLOC_037399	13DPA	18DPA	2.44879	7.59156	1.63233	3.43524	5e-05	0.000422092	yes
XLOC_037405	13DPA	18DPA	0.768209	0	-Inf	NA	0.00415	0.019554	yes
XLOC_037427	13DPA	18DPA	0.173535	1.10707	2.67344	3.15179	0.0012	0.0069154	yes
XLOC_037487	13DPA	18DPA	6.92672	13.5115	0.963945	2.77409	0.00025	0.00178453	yes
XLOC_037489	13DPA	18DPA	0	0.627749	Inf	NA	5e-05	0.000422092	yes
XLOC_037540	13DPA	18DPA	0.967251	2.23856	1.21061	2.28184	0.0032	0.0157917	yes
XLOC_037543	13DPA	18DPA	0.58773	3.02579	2.36408	3.08574	0.0015	0.0083635	yes
XLOC_037544	13DPA	18DPA	1.31886	5.72359	2.11762	4.1342	5e-05	0.000422092	yes
XLOC_037623	13DPA	18DPA	2.27098	0	-Inf	NA	5e-05	0.000422092	yes
XLOC_037639	13DPA	18DPA	79.5687	46.9993	-0.759561	-2.08326	0.0039	0.0186013	yes
XLOC_037725	13DPA	18DPA	59.6268	28.9101	-1.04439	-3.0859	5e-05	0.000422092	yes
XLOC_037817	13DPA	18DPA	0.477969	0	-Inf	NA	0.0012	0.0069154	yes
XLOC_037996	13DPA	18DPA	1.62123	0.452181	-1.84212	-2.2428	0.00365	0.0175917	yes
XLOC_038114	13DPA	18DPA	7.418	4.22154	-0.813262	-2.36486	0.00075	0.00463494	yes
XLOC_038222	13DPA	18DPA	0	0.666912	Inf	NA	0.0011	0.00643073	yes
XLOC_038301	13DPA	18DPA	3.39645	15.5725	2.1969	4.41612	5e-05	0.000422092	yes
XLOC_038346	13DPA	18DPA	0	0.814611	Inf	NA	0.0011	0.00643073	yes
XLOC_038408	13DPA	18DPA	0.707473	0	-Inf	NA	0.00025	0.00178453	yes
XLOC_038491	13DPA	18DPA	2.09219	6.7741	1.69502	2.15971	0.005	0.0227865	yes
XLOC_038509	13DPA	18DPA	2.45055	0	-Inf	NA	5e-05	0.000422092	yes
XLOC_038588	13DPA	18DPA	4.33984	20.4335	2.23522	5.85683	5e-05	0.000422092	yes
XLOC_038758	13DPA	18DPA	16.479	7.94967	-1.05166	-2.23222	0.00225	0.0117808	yes
XLOC_038789	13DPA	18DPA	0.698804	0	-Inf	NA	0.00415	0.019554	yes
XLOC_038803	13DPA	18DPA	0.138202	0.76996	2.47801	1.54211	0.0083	0.0343941	yes
XLOC_038967	13DPA	18DPA	35.4087	24.8242	-0.512357	-1.82752	0.00955	0.0385286	yes
XLOC_039142	13DPA	18DPA	1.60152	0.436054	-1.87687	-3.82398	5e-05	0.000422092	yes
XLOC_039229	13DPA	18DPA	2.95385	0	-Inf	NA	0.00065	0.00409435	yes
XLOC_039268	13DPA	18DPA	2.72663	5.24175	0.942927	2.55697	0.0002	0.00146643	yes
XLOC_039433	13DPA	18DPA	1.75438	0	-Inf	NA	5e-05	0.000422092	yes
XLOC_039437	13DPA	18DPA	13.1979	9.22188	-0.517172	-1.88326	0.00755	0.0318992	yes
XLOC_039524	13DPA	18DPA	0.880516	0	-Inf	NA	5e-05	0.000422092	yes
XLOC_039751	13DPA	18DPA	5.05406	22.7046	2.16747	6.52986	5e-05	0.000422092	yes
XLOC_039781	13DPA	18DPA	63.4383	107.768	0.764499	2.69634	0.00015	0.00113643	yes
XLOC_039783	13DPA	18DPA	11.4474	5.50642	-1.05583	-3.63398	5e-05	0.000422092	yes
XLOC_040250	13DPA	18DPA	46.5025	15.4447	-1.5902	-4.40564	5e-05	0.000422092	yes
XLOC_040293	13DPA	18DPA	1.35831	3.14981	1.21346	1.96099	0.0112	0.0437993	yes
XLOC_040349	13DPA	18DPA	163.591	68.591	-1.254	-4.56759	5e-05	0.000422092	yes
XLOC_040350	13DPA	18DPA	0.546476	5.47718	3.3252	2.86011	0.0096	0.0386712	yes
XLOC_040378	13DPA	18DPA	0	2.60132	Inf	NA	5e-05	0.000422092	yes
XLOC_040530	13DPA	18DPA	35.5416	6.32969	-2.4893	-6.96692	5e-05	0.000422092	yes
XLOC_040729	13DPA	18DPA	0.458705	0	-Inf	NA	0.00125	0.00716112	yes
XLOC_040860	13DPA	18DPA	0.934928	0	-Inf	NA	5e-05	0.000422092	yes
XLOC_041210	13DPA	18DPA	3.38802	6.41708	0.921474	2.30242	0.002	0.0106527	yes
XLOC_041224	13DPA	18DPA	0.889855	3.22695	1.85853	3.30745	5e-05	0.000422092	yes
XLOC_041556	13DPA	18DPA	9.66281	24.8103	1.36042	4.06944	5e-05	0.000422092	yes
XLOC_041574	13DPA	18DPA	0.670236	3.26707	2.28526	2.9665	0.0017	0.00928292	yes
XLOC_041802	13DPA	18DPA	2.5709	0.826516	-1.63716	-2.7311	0.0009	0.00541371	yes
XLOC_041826	13DPA	18DPA	0.912294	0	-Inf	NA	0.00775	0.0325524	yes
XLOC_041908	13DPA	18DPA	0.422252	0	-Inf	NA	0.00355	0.0172143	yes
XLOC_041955	13DPA	18DPA	1.95513	0	-Inf	NA	5e-05	0.000422092	yes
XLOC_041999	13DPA	18DPA	0	0.61627	Inf	NA	5e-05	0.000422092	yes
XLOC_042155	13DPA	18DPA	67.0122	94.8276	0.500884	1.78005	0.0131	0.0496702	yes
XLOC_042300	13DPA	18DPA	0.207381	0.971777	2.22834	1.7718	0.00635	0.0277029	yes
XLOC_042343	13DPA	18DPA	1.2463	4.74228	1.92793	3.60794	5e-05	0.000422092	yes
XLOC_042444	13DPA	18DPA	0.459975	0	-Inf	NA	0.00455	0.0210862	yes
XLOC_042575	13DPA	18DPA	0	0.806859	Inf	NA	0.0004	0.00269582	yes
XLOC_042638	13DPA	18DPA	0.400995	1.86975	2.22119	2.5706	0.00465	0.0214692	yes
XLOC_042663	13DPA	18DPA	2.69706	9.73867	1.85233	3.03298	0.00025	0.00178453	yes
XLOC_042773	13DPA	18DPA	4.00471	7.30185	0.866564	2.83719	0.00015	0.00113643	yes
XLOC_042796	13DPA	18DPA	2.15728	0	-Inf	NA	5e-05	0.000422092	yes
XLOC_042990	13DPA	18DPA	62.0905	18.6872	-1.73232	-5.38256	5e-05	0.000422092	yes
XLOC_043037	13DPA	18DPA	1.85589	3.75768	1.01773	1.99373	0.0072	0.0307078	yes
XLOC_043058	13DPA	18DPA	1.02793	0	-Inf	NA	5e-05	0.000422092	yes
XLOC_043161	13DPA	18DPA	2.08382	0.556402	-1.90503	-2.29324	0.00955	0.0385286	yes
XLOC_043162	13DPA	18DPA	8.17822	1.83659	-2.15476	-4.05338	5e-05	0.000422092	yes
XLOC_043164	13DPA	18DPA	9.60693	5.37975	-0.836535	-2.44526	0.00095	0.00567148	yes
XLOC_043232	13DPA	18DPA	0.453872	0	-Inf	NA	5e-05	0.000422092	yes
XLOC_043254	13DPA	18DPA	7.74091	40.1437	2.3746	7.52805	5e-05	0.000422092	yes
XLOC_043273	13DPA	18DPA	33.1089	6.73001	-2.29854	-5.65153	5e-05	0.000422092	yes
XLOC_043297	13DPA	18DPA	15.6421	42.2673	1.43411	4.96269	5e-05	0.000422092	yes
XLOC_043488	13DPA	18DPA	1.4184	0	-Inf	NA	0.00415	0.019554	yes
XLOC_043495	13DPA	18DPA	2.05233	0.357865	-2.51978	-4.06602	5e-05	0.000422092	yes
XLOC_043521	13DPA	18DPA	125.547	59.2957	-1.08222	-2.79138	0.0001	0.000789994	yes
XLOC_043537	13DPA	18DPA	0	2.4098	Inf	NA	5e-05	0.000422092	yes
XLOC_043540	13DPA	18DPA	1.85984	0.319553	-2.54105	-2.90233	0.0033	0.0162147	yes
XLOC_043570	13DPA	18DPA	0	1.56861	Inf	NA	0.00505	0.0229529	yes
XLOC_043611	13DPA	18DPA	0.406091	1.39098	1.77623	2.67318	0.0017	0.00928292	yes
XLOC_043655	13DPA	18DPA	1.68307	5.44241	1.69315	2.05892	0.01295	0.049218	yes
XLOC_043740	13DPA	18DPA	1.03149	1.64587	0.674109	1.78891	0.01155	0.0449123	yes
XLOC_043757	13DPA	18DPA	0.234813	1.92802	3.03754	5.1371	5e-05	0.000422092	yes
XLOC_043777	13DPA	18DPA	2.206	5.25809	1.2531	2.59725	0.0007	0.0043609	yes
XLOC_043783	13DPA	18DPA	7.8289	2.73478	-1.51738	-2.17668	0.006	0.0264942	yes
XLOC_043788	13DPA	18DPA	4.37175	7.10933	0.701502	1.94335	0.0062	0.0271908	yes
XLOC_043809	13DPA	18DPA	10.4789	22.5707	1.10696	2.07939	0.00365	0.0175917	yes
XLOC_043819	13DPA	18DPA	4.11163	8.47951	1.04427	1.94971	0.0079	0.0330398	yes
XLOC_043871	13DPA	18DPA	3.17624	5.79564	0.867646	1.81744	0.0117	0.0453596	yes
XLOC_043891	13DPA	18DPA	1.62896	4.3412	1.41414	2.67535	0.0008	0.0048947	yes
XLOC_043915	13DPA	18DPA	0.981497	3.99392	2.02475	3.53067	5e-05	0.000422092	yes
XLOC_043922	13DPA	18DPA	0.985939	3.71383	1.91334	3.7408	5e-05	0.000422092	yes
XLOC_043936	13DPA	18DPA	5.19218	9.05773	0.802809	2.13766	0.00315	0.0155816	yes
XLOC_043939	13DPA	18DPA	2.21429	5.09484	1.20219	2.63869	0.0003	0.00209692	yes
XLOC_043960	13DPA	18DPA	2.02977	3.67345	0.855819	1.89358	0.007	0.0300162	yes
XLOC_043964	13DPA	18DPA	21.9447	12.5572	-0.80536	-2.08375	0.00435	0.020323	yes
XLOC_043978	13DPA	18DPA	9.44371	0	-Inf	NA	5e-05	0.000422092	yes
XLOC_043980	13DPA	18DPA	0.702958	23.4829	5.06203	6.62794	5e-05	0.000422092	yes
XLOC_043989	13DPA	18DPA	2.09142	0	-Inf	NA	0.00025	0.00178453	yes
XLOC_044092	13DPA	18DPA	43.079	8.73717	-2.30175	-2.93288	0.0024	0.0124497	yes
XLOC_044217	13DPA	18DPA	3.31105	0.969489	-1.77199	-2.12961	0.0129	0.0490713	yes
XLOC_044507	13DPA	18DPA	2.26749	0	-Inf	NA	5e-05	0.000422092	yes
XLOC_044537	13DPA	18DPA	0.581279	0	-Inf	NA	0.0012	0.0069154	yes
XLOC_044590	13DPA	18DPA	1.50582	5.30414	1.81657	2.5412	0.0022	0.0115598	yes
XLOC_044660	13DPA	18DPA	0.925419	0	-Inf	NA	5e-05	0.000422092	yes
XLOC_044661	13DPA	18DPA	1.11484	0	-Inf	NA	5e-05	0.000422092	yes
XLOC_044706	13DPA	18DPA	1.52112	3.11789	1.03544	2.19586	0.00235	0.0122237	yes
XLOC_045048	13DPA	18DPA	0.5054	1.99538	1.98117	1.90285	0.00445	0.0207061	yes
XLOC_045129	13DPA	18DPA	3.31394	27.7679	3.0668	8.11747	5e-05	0.000422092	yes
XLOC_045131	13DPA	18DPA	0	2.04898	Inf	NA	0.0041	0.0193743	yes
XLOC_045298	13DPA	18DPA	0.154846	1.71702	3.471	3.55778	0.00145	0.00813244	yes
XLOC_045340	13DPA	18DPA	1.71219	6.79414	1.98845	3.7988	5e-05	0.000422092	yes
XLOC_045483	13DPA	18DPA	0	0.715131	Inf	NA	0.00695	0.0298316	yes
XLOC_045523	13DPA	18DPA	0.457289	2.34043	2.3556	2.17421	0.0024	0.0124497	yes
XLOC_045639	13DPA	18DPA	5.10897	15.7676	1.62586	4.52105	5e-05	0.000422092	yes
XLOC_045709	13DPA	18DPA	0.708689	0	-Inf	NA	0.0094	0.0380399	yes
XLOC_045773	13DPA	18DPA	1.27533	0	-Inf	NA	5e-05	0.000422092	yes
XLOC_045964	13DPA	18DPA	0	0.596935	Inf	NA	0.00695	0.0298316	yes
XLOC_045999	13DPA	18DPA	1.31377	0	-Inf	NA	5e-05	0.000422092	yes
XLOC_046015	13DPA	18DPA	0.439697	0	-Inf	NA	0.002	0.0106527	yes
XLOC_046171	13DPA	18DPA	0.829523	0	-Inf	NA	0.0012	0.0069154	yes
XLOC_046322	13DPA	18DPA	224.99	141.777	-0.666239	-2.38712	0.00085	0.00515354	yes
XLOC_046353	13DPA	18DPA	8.22536	25.9682	1.65859	4.20052	5e-05	0.000422092	yes
XLOC_046392	13DPA	18DPA	0.186913	3.95387	4.40283	3.96611	0.00705	0.0301989	yes
XLOC_046839	13DPA	18DPA	37.9507	75.4792	0.991955	3.29235	0.0001	0.000789994	yes
XLOC_046941	13DPA	18DPA	2.65869	6.36363	1.25913	2.86252	0.0003	0.00209692	yes
XLOC_047289	13DPA	18DPA	66.0468	7.82671	-3.07701	-7.67429	5e-05	0.000422092	yes
XLOC_047295	13DPA	18DPA	4.6857	11.2592	1.26477	2.90879	5e-05	0.000422092	yes
XLOC_047365	13DPA	18DPA	0.460124	0	-Inf	NA	0.00085	0.00515354	yes
XLOC_047384	13DPA	18DPA	143.766	36.405	-1.98152	-6.58649	5e-05	0.000422092	yes
XLOC_047435	13DPA	18DPA	3.23325	13.0735	2.01559	3.41269	0.0001	0.000789994	yes
XLOC_048018	13DPA	18DPA	0.466818	2.24831	2.26791	2.83623	0.00285	0.0143575	yes
XLOC_048139	13DPA	18DPA	0.377692	1.89501	2.32693	2.71399	0.0032	0.0157917	yes
XLOC_048140	13DPA	18DPA	11.6869	2.85164	-2.03504	-4.41454	5e-05	0.000422092	yes
XLOC_048462	13DPA	18DPA	1.13021	0	-Inf	NA	0.0003	0.00209692	yes
XLOC_048463	13DPA	18DPA	1.19871	0	-Inf	NA	0.004	0.0189852	yes
XLOC_048754	13DPA	18DPA	4.91066	1.56828	-1.64673	-4.21901	5e-05	0.000422092	yes
XLOC_048950	13DPA	18DPA	3.90356	0	-Inf	NA	5e-05	0.000422092	yes
XLOC_049056	13DPA	18DPA	1.21477	0	-Inf	NA	5e-05	0.000422092	yes
XLOC_049082	13DPA	18DPA	0	0.611806	Inf	NA	0.00695	0.0298316	yes
XLOC_049093	13DPA	18DPA	1.05094	0	-Inf	NA	5e-05	0.000422092	yes
XLOC_049227	13DPA	18DPA	0.689133	0	-Inf	NA	0.0006	0.003826	yes
XLOC_049244	13DPA	18DPA	1.15839	0	-Inf	NA	5e-05	0.000422092	yes
XLOC_049250	13DPA	18DPA	1.49929	5.05126	1.75237	3.5737	5e-05	0.000422092	yes
XLOC_049297	13DPA	18DPA	6.63688	0	-Inf	NA	5e-05	0.000422092	yes
XLOC_049320	13DPA	18DPA	0.734877	0	-Inf	NA	5e-05	0.000422092	yes
XLOC_049338	13DPA	18DPA	4.19562	8.26224	0.977651	3.38597	5e-05	0.000422092	yes
XLOC_049406	13DPA	18DPA	0.593696	0	-Inf	NA	5e-05	0.000422092	yes
XLOC_049721	13DPA	18DPA	0.582605	24.6889	5.4052	8.24587	5e-05	0.000422092	yes
XLOC_049794	13DPA	18DPA	0.690611	1.81768	1.39615	2.69648	0.00085	0.00515354	yes
XLOC_049878	13DPA	18DPA	0	3.94572	Inf	NA	5e-05	0.000422092	yes
XLOC_049897	13DPA	18DPA	0.96726	4.69432	2.27894	3.46548	5e-05	0.000422092	yes
XLOC_049975	13DPA	18DPA	4.32498	0	-Inf	NA	5e-05	0.000422092	yes
XLOC_050112	13DPA	18DPA	1.76658	4.02398	1.18767	2.4136	0.00115	0.00667338	yes
XLOC_050138	13DPA	18DPA	0	0.606276	Inf	NA	0.00695	0.0298316	yes
XLOC_050141	13DPA	18DPA	0.988601	0	-Inf	NA	5e-05	0.000422092	yes
XLOC_050222	13DPA	18DPA	6.75362	10.2923	0.607829	1.77925	0.011	0.0431493	yes
XLOC_050238	13DPA	18DPA	0	2.53393	Inf	NA	0.00695	0.0298316	yes
XLOC_050361	13DPA	18DPA	1.88321	0	-Inf	NA	5e-05	0.000422092	yes
XLOC_050363	13DPA	18DPA	0	1.138	Inf	NA	0.00505	0.0229529	yes
XLOC_050474	13DPA	18DPA	0.522193	0	-Inf	NA	0.0006	0.003826	yes
XLOC_050565	13DPA	18DPA	1.10699	2.53178	1.19351	1.95738	0.0069	0.0296746	yes
XLOC_050735	13DPA	18DPA	0.989825	0	-Inf	NA	5e-05	0.000422092	yes
XLOC_050780	13DPA	18DPA	1.6293	3.43265	1.07507	1.94986	0.0086	0.0353931	yes
XLOC_050782	13DPA	18DPA	48.5006	213.446	2.1378	3.51539	5e-05	0.000422092	yes
XLOC_050860	13DPA	18DPA	0	0.697844	Inf	NA	0.00695	0.0298316	yes
XLOC_050937	13DPA	18DPA	0.755238	0	-Inf	NA	5e-05	0.000422092	yes
XLOC_051034	13DPA	18DPA	3.97231	6.53668	0.718579	1.98362	0.00515	0.0233205	yes
XLOC_051052	13DPA	18DPA	0.546383	0	-Inf	NA	0.00505	0.0229529	yes
XLOC_051060	13DPA	18DPA	3.68934	1.48639	-1.31155	-2.76507	0.0004	0.00269582	yes
XLOC_051064	13DPA	18DPA	1.18587	73.0659	5.94518	11.287	5e-05	0.000422092	yes
XLOC_051074	13DPA	18DPA	0.644455	0	-Inf	NA	0.0081	0.0337261	yes
XLOC_051106	13DPA	18DPA	0.965128	2.22228	1.20325	1.9005	0.0116	0.0450681	yes
XLOC_051116	13DPA	18DPA	1.50532	0	-Inf	NA	5e-05	0.000422092	yes
XLOC_051120	13DPA	18DPA	3.26498	7.4752	1.19504	2.59076	0.00095	0.00567148	yes
XLOC_051121	13DPA	18DPA	10.9044	4.60792	-1.24273	-2.99219	0.0003	0.00209692	yes
XLOC_051150	13DPA	18DPA	13.5322	3.43623	-1.9775	-4.26178	5e-05	0.000422092	yes
XLOC_051155	13DPA	18DPA	0.590581	2.56923	2.12113	2.32784	0.00985	0.0394855	yes
XLOC_051160	13DPA	18DPA	0.475975	0	-Inf	NA	5e-05	0.000422092	yes
XLOC_051165	13DPA	18DPA	0	2.38812	Inf	NA	0.0004	0.00269582	yes
XLOC_051170	13DPA	18DPA	0.717707	4.09628	2.51285	4.43094	5e-05	0.000422092	yes
XLOC_051179	13DPA	18DPA	1.36579	0	-Inf	NA	5e-05	0.000422092	yes
XLOC_051202	13DPA	18DPA	2.67136	0.836325	-1.67544	-2.41884	0.00325	0.0159998	yes
XLOC_051206	13DPA	18DPA	14.4737	8.75753	-0.724841	-2.0879	0.00325	0.0159998	yes
XLOC_051222	13DPA	18DPA	1.72895	0	-Inf	NA	5e-05	0.000422092	yes
XLOC_051224	13DPA	18DPA	1.33035	0	-Inf	NA	5e-05	0.000422092	yes
XLOC_051245	13DPA	18DPA	0.48061	0	-Inf	NA	0.00105	0.00617598	yes
XLOC_051248	13DPA	18DPA	0.663155	0	-Inf	NA	5e-05	0.000422092	yes
XLOC_051272	13DPA	18DPA	8.82895	3.15394	-1.48509	-3.28432	5e-05	0.000422092	yes
XLOC_051281	13DPA	18DPA	0	1.56861	Inf	NA	0.00505	0.0229529	yes
XLOC_051297	13DPA	18DPA	9.97779	5.97478	-0.739834	-1.92441	0.0074	0.0313872	yes
XLOC_051300	13DPA	18DPA	0.991722	0	-Inf	NA	0.0094	0.0380399	yes
XLOC_051319	13DPA	18DPA	0	3.07368	Inf	NA	5e-05	0.000422092	yes
XLOC_051378	13DPA	18DPA	0	0.551519	Inf	NA	0.00505	0.0229529	yes
XLOC_051379	13DPA	18DPA	0.821508	0	-Inf	NA	0.00815	0.0338911	yes
XLOC_051425	13DPA	18DPA	13.4407	3.80007	-1.82251	-4.52873	5e-05	0.000422092	yes
XLOC_051431	13DPA	18DPA	1.69526	7.1161	2.06958	5.27291	5e-05	0.000422092	yes
XLOC_051449	13DPA	18DPA	0.602817	0	-Inf	NA	0.0078	0.0327036	yes
XLOC_051454	13DPA	18DPA	3.98727	1.14062	-1.80558	-2.27712	0.00755	0.0318992	yes
XLOC_051502	13DPA	18DPA	0	0.617327	Inf	NA	0.00505	0.0229529	yes
XLOC_051518	13DPA	18DPA	7.26306	0.247785	-4.87342	-4.26934	0.00745	0.0315485	yes
XLOC_051529	13DPA	18DPA	10.1234	21.8935	1.11282	3.51392	5e-05	0.000422092	yes
XLOC_051558	13DPA	18DPA	0	15.6562	Inf	NA	5e-05	0.000422092	yes
XLOC_051574	13DPA	18DPA	0	0.491859	Inf	NA	0.0041	0.0193743	yes
XLOC_051581	13DPA	18DPA	0.196935	0.71796	1.86619	2.68533	0.0018	0.00974368	yes
XLOC_051593	13DPA	18DPA	1.74344	4.34238	1.31655	2.60007	0.00095	0.00567148	yes
XLOC_051624	13DPA	18DPA	1.82377	13.3307	2.86976	5.24292	5e-05	0.000422092	yes
XLOC_051628	13DPA	18DPA	19.925	618.389	4.95586	14.3518	5e-05	0.000422092	yes
XLOC_051639	13DPA	18DPA	0.905948	0.205436	-2.14074	-2.45124	0.00625	0.0273557	yes
XLOC_051708	13DPA	18DPA	0.668111	0	-Inf	NA	0.00455	0.0210862	yes
XLOC_051774	13DPA	18DPA	79.7106	48.4861	-0.7172	-2.63611	0.00015	0.00113643	yes
XLOC_051934	13DPA	18DPA	0	0.85687	Inf	NA	5e-05	0.000422092	yes
XLOC_052099	13DPA	18DPA	0.487533	1.78124	1.86931	3.97011	5e-05	0.000422092	yes
XLOC_052248	13DPA	18DPA	0	0.637215	Inf	NA	5e-05	0.000422092	yes
XLOC_052335	13DPA	18DPA	0	0.988011	Inf	NA	5e-05	0.000422092	yes
XLOC_052356	13DPA	18DPA	1.03708	0	-Inf	NA	5e-05	0.000422092	yes
XLOC_054124	13DPA	18DPA	1.49301	0	-Inf	NA	5e-05	0.000422092	yes
XLOC_054336	13DPA	18DPA	2.24803	0.0645252	-5.12265	-7.06961	5e-05	0.000422092	yes
XLOC_055266	13DPA	18DPA	20.8562	47.4829	1.18693	3.48799	5e-05	0.000422092	yes
XLOC_055324	13DPA	18DPA	7.4264	13.256	0.835913	2.33895	0.0014	0.00789427	yes
XLOC_055326	13DPA	18DPA	2.38408	10.7633	2.17462	3.7234	5e-05	0.000422092	yes
XLOC_055360	13DPA	18DPA	1.00958	0	-Inf	NA	0.0012	0.0069154	yes
XLOC_055369	13DPA	18DPA	0.937572	0	-Inf	NA	5e-05	0.000422092	yes
XLOC_055383	13DPA	18DPA	0.356338	1.6182	2.18307	2.91373	0.00205	0.0108793	yes
XLOC_055414	13DPA	18DPA	0.49527	0	-Inf	NA	0.0081	0.0337261	yes
XLOC_055444	13DPA	18DPA	1.53608	6.45632	2.07146	4.00638	5e-05	0.000422092	yes

## Sheet: W0.5 SD vs W1 SD
List of differentially expressed lncRNA loci in shoot apex
gene_id	sample_1	sample_2	value_1	value_2	log2_fold_change	test_stat	p_value	q_value	significant
XLOC_001117	0DAS	3DAS	11.8481	5.70474	-1.05442	-1.88844	0.00195	0.013916	yes
XLOC_003057	0DAS	3DAS	5.02101	2.5014	-1.00524	-1.69693	0.00545	0.0316677	yes
XLOC_003885	0DAS	3DAS	0	1.43989	Inf	NA	5e-05	0.000593078	yes
XLOC_004114	0DAS	3DAS	3.68117	6.74286	0.873196	1.63051	0.009	0.0472322	yes
XLOC_004964	0DAS	3DAS	10.5437	3.16203	-1.73746	-2.71524	5e-05	0.000593078	yes
XLOC_005390	0DAS	3DAS	3.89512	1.6179	-1.26754	-1.83192	0.00305	0.0199221	yes
XLOC_006393	0DAS	3DAS	0	1.69186	Inf	NA	0.0036	0.0227633	yes
XLOC_006533	0DAS	3DAS	35.6713	55.4829	0.63728	2.17319	0.00015	0.00158082	yes
XLOC_006570	0DAS	3DAS	3.8909	11.7194	1.59072	2.24197	0.00085	0.00695843	yes
XLOC_007720	0DAS	3DAS	14.5723	23.4311	0.685194	1.84355	0.00195	0.013916	yes
XLOC_008538	0DAS	3DAS	5.10054	1.42369	-1.84102	-1.88995	0.00165	0.0121195	yes
XLOC_009405	0DAS	3DAS	23.0935	14.5074	-0.670703	-1.64357	0.00535	0.0311998	yes
XLOC_009516	0DAS	3DAS	6.31048	2.23518	-1.49735	-1.84185	0.0005	0.00444195	yes
XLOC_011905	0DAS	3DAS	16.5002	7.41999	-1.15299	-2.17556	0.00055	0.00481327	yes
XLOC_012354	0DAS	3DAS	2.34858	0.621835	-1.91718	-1.63369	0.0034	0.0217315	yes
XLOC_012742	0DAS	3DAS	7.18482	4.55127	-0.658683	-1.73512	0.0031	0.0201652	yes
XLOC_014906	0DAS	3DAS	6.63521	17.2563	1.37891	2.07915	0.00135	0.0102679	yes
XLOC_014925	0DAS	3DAS	2.34865	0.711842	-1.7222	-1.86388	0.006	0.034148	yes
XLOC_014963	0DAS	3DAS	0	1.55102	Inf	NA	0.0092	0.048037	yes
XLOC_015015	0DAS	3DAS	2.80486	9.15874	1.70722	2.24813	0.0015	0.0111929	yes
XLOC_015024	0DAS	3DAS	7.14666	2.12779	-1.74791	-2.79011	5e-05	0.000593078	yes
XLOC_015094	0DAS	3DAS	26.319	6.58071	-1.99979	-2.15044	0.00395	0.0245277	yes
XLOC_015140	0DAS	3DAS	0	5.63538	Inf	NA	0.00145	0.0108915	yes
XLOC_015158	0DAS	3DAS	8.37164	0	-Inf	NA	5e-05	0.000593078	yes
XLOC_015307	0DAS	3DAS	10.3903	22.2906	1.10119	2.25267	0.00025	0.00245883	yes
XLOC_015331	0DAS	3DAS	0	4.73489	Inf	NA	0.0037	0.0232688	yes
XLOC_015336	0DAS	3DAS	6.00225	2.64448	-1.18252	-1.66663	0.0084	0.0446663	yes
XLOC_015419	0DAS	3DAS	5.07351	2.8681	-0.822888	-1.71498	0.0044	0.0266978	yes
XLOC_015424	0DAS	3DAS	13.1335	25.8946	0.979398	2.31481	0.0002	0.00202671	yes
XLOC_015465	0DAS	3DAS	1.58255	3.64209	1.20251	1.67437	0.00615	0.0348113	yes
XLOC_015570	0DAS	3DAS	0	1.86035	Inf	NA	0.00025	0.00245883	yes
XLOC_017946	0DAS	3DAS	16.1753	0.0522156	-8.2751	-0.858893	0.00805	0.0432128	yes
XLOC_018061	0DAS	3DAS	22.2445	34.0958	0.616145	2.17658	0.00025	0.00245883	yes
XLOC_018424	0DAS	3DAS	5.13424	2.92415	-0.812132	-1.91662	0.00125	0.00962265	yes
XLOC_018949	0DAS	3DAS	1.7874	0.588958	-1.60163	-1.18929	0.0034	0.0217315	yes
XLOC_019045	0DAS	3DAS	3.3133	0	-Inf	NA	0.00665	0.0370841	yes
XLOC_020521	0DAS	3DAS	1.95877	4.06762	1.05424	1.50638	0.00605	0.0343589	yes
XLOC_020527	0DAS	3DAS	7.28008	3.7761	-0.947057	-2.30523	0.00015	0.00158082	yes
XLOC_020800	0DAS	3DAS	3.1747	6.55719	1.04645	1.75429	0.0045	0.0271853	yes
XLOC_021117	0DAS	3DAS	2.73146	7.72139	1.49919	3.44057	5e-05	0.000593078	yes
XLOC_022747	0DAS	3DAS	2.77092	1.52993	-0.856903	-1.80399	0.00245	0.0166945	yes
XLOC_022947	0DAS	3DAS	0	2.01555	Inf	NA	0.0002	0.00202671	yes
XLOC_023046	0DAS	3DAS	5.25476	2.39611	-1.13293	-2.15055	0.0006	0.00518343	yes
XLOC_023436	0DAS	3DAS	24.9612	50.7804	1.02458	3.33658	5e-05	0.000593078	yes
XLOC_024266	0DAS	3DAS	8.84407	14.0744	0.670294	1.63873	0.00405	0.0250178	yes
XLOC_024912	0DAS	3DAS	78.7887	54.3534	-0.535619	-1.93363	0.00105	0.00831906	yes
XLOC_025536	0DAS	3DAS	11.6578	7.14038	-0.707221	-1.66414	0.0059	0.0336928	yes
XLOC_026002	0DAS	3DAS	3.81228	0.136641	-4.80219	-1.10842	5e-05	0.000593078	yes
XLOC_027379	0DAS	3DAS	0.621703	1.49912	1.26981	1.92912	0.00405	0.0250178	yes
XLOC_028100	0DAS	3DAS	7.53564	12.4265	0.721614	1.52805	0.0088	0.0463634	yes
XLOC_028322	0DAS	3DAS	23.6653	59.5861	1.3322	3.63758	5e-05	0.000593078	yes
XLOC_029229	0DAS	3DAS	0	1.30591	Inf	NA	0.0066	0.0368745	yes
XLOC_032258	0DAS	3DAS	18.6022	10.5281	-0.821227	-1.87095	0.0013	0.00994384	yes
XLOC_033706	0DAS	3DAS	1.08677	2.06705	0.927523	1.52658	0.00545	0.0316677	yes
XLOC_033906	0DAS	3DAS	11.3845	5.27107	-1.1109	-1.58993	0.00895	0.0470016	yes
XLOC_034175	0DAS	3DAS	1.62593	0.723832	-1.16753	-1.04151	0.0064	0.0359782	yes
XLOC_035578	0DAS	3DAS	3.71557	2.17979	-0.769392	-1.7539	0.00245	0.0166945	yes
XLOC_037190	0DAS	3DAS	0	1.66064	Inf	NA	0.002	0.0142105	yes
XLOC_037275	0DAS	3DAS	0	6.4219	Inf	NA	5e-05	0.000593078	yes
XLOC_037320	0DAS	3DAS	1.19117	2.61297	1.13331	2.11434	0.00105	0.00831906	yes
XLOC_037442	0DAS	3DAS	116.367	74.0341	-0.652414	-1.7564	0.0031	0.0201652	yes
XLOC_037456	0DAS	3DAS	2.45476	0	-Inf	NA	0.0005	0.00444195	yes
XLOC_037502	0DAS	3DAS	23.1617	7.74552	-1.58031	-2.15104	0.00145	0.0108915	yes
XLOC_037654	0DAS	3DAS	1.48349	0	-Inf	NA	5e-05	0.000593078	yes
XLOC_038070	0DAS	3DAS	3.38809	1.53361	-1.14354	-1.80853	0.00455	0.0274119	yes
XLOC_038154	0DAS	3DAS	2.88189	0.95356	-1.59562	-2.16386	0.00065	0.00554279	yes
XLOC_038181	0DAS	3DAS	10.2718	5.46677	-0.909927	-1.86363	0.0015	0.0111929	yes
XLOC_038933	0DAS	3DAS	6.26757	4.25321	-0.559353	-1.6571	0.00155	0.0115005	yes
XLOC_039253	0DAS	3DAS	34.4846	52.2206	0.598665	2.3165	0.0001	0.00110949	yes
XLOC_039437	0DAS	3DAS	12.3308	16.2194	0.39546	1.48711	0.0089	0.0467901	yes
XLOC_039970	0DAS	3DAS	6.57892	2.84917	-1.20731	-2.18245	0.0002	0.00202671	yes
XLOC_041064	0DAS	3DAS	21.5088	11.3372	-0.923865	-1.77472	0.0039	0.02428	yes
XLOC_041124	0DAS	3DAS	4.35892	8.02187	0.879968	1.55662	0.00585	0.0334641	yes
XLOC_042842	0DAS	3DAS	2.26632	0.814185	-1.47692	-0.734674	0.0019	0.0136208	yes
XLOC_043387	0DAS	3DAS	15.6249	11.1331	-0.488995	-1.48406	0.0095	0.0492645	yes
XLOC_043409	0DAS	3DAS	2.67538	1.35057	-0.986179	-1.54173	0.0034	0.0217315	yes
XLOC_043556	0DAS	3DAS	25.3081	14.6329	-0.79039	-1.97971	0.001	0.00798939	yes
XLOC_043622	0DAS	3DAS	0	2.38336	Inf	NA	0.00475	0.0283478	yes
XLOC_043808	0DAS	3DAS	3.34203	1.52118	-1.13553	-1.94046	0.00165	0.0121195	yes
XLOC_043964	0DAS	3DAS	11.5522	3.25931	-1.82553	-2.4008	0.00055	0.00481327	yes
XLOC_045317	0DAS	3DAS	2.16243	11.8652	2.45601	2.62595	5e-05	0.000593078	yes
XLOC_045777	0DAS	3DAS	15.1295	7.58921	-0.995343	-1.67085	0.0048	0.0285954	yes
XLOC_045828	0DAS	3DAS	0	1.30379	Inf	NA	5e-05	0.000593078	yes
XLOC_046530	0DAS	3DAS	8.21175	4.44099	-0.886809	-2.66604	5e-05	0.000593078	yes
XLOC_046794	0DAS	3DAS	6.04157	3.86116	-0.645889	-2.01231	0.00115	0.00897052	yes
XLOC_048193	0DAS	3DAS	3.51533	0.38731	-3.1821	-1.12272	0.00065	0.00554279	yes
XLOC_051060	0DAS	3DAS	1.90295	0.26104	-2.8659	-2.45818	0.00405	0.0250178	yes
XLOC_051165	0DAS	3DAS	0	3.69546	Inf	NA	0.00765	0.0414848	yes
XLOC_051332	0DAS	3DAS	3.97225	0	-Inf	NA	0.0021	0.0147805	yes
XLOC_051630	0DAS	3DAS	4.18337	0	-Inf	NA	5e-05	0.000593078	yes
XLOC_051641	0DAS	3DAS	5.49013	0	-Inf	NA	0.0021	0.0147805	yes
XLOC_051774	0DAS	3DAS	291.056	91.2304	-1.67371	-4.98916	5e-05	0.000593078	yes
XLOC_052087	0DAS	3DAS	19.2044	10.5295	-0.866992	-1.62224	0.00685	0.037954	yes
XLOC_055383	0DAS	3DAS	30.7495	46.3423	0.591767	2.09112	0.0005	0.00444195	yes

## Sheet: W1 SD vs W1 LD
List of differentially expressed lncRNA loci in shoot apex
gene_id	sample_1	sample_2	value_1	value_2	log2_fold_change	test_stat	p_value	q_value	significant
XLOC_000587	3DAS	7DAS	5.03202	7.65053	0.604422	1.74529	0.0026	0.0175039	yes
XLOC_002433	3DAS	7DAS	17.2465	28.0858	0.703536	2.01226	0.0006	0.00518343	yes
XLOC_003988	3DAS	7DAS	2.0961	3.8909	0.892397	1.34257	0.00195	0.013916	yes
XLOC_004242	3DAS	7DAS	1.23914	3.61577	1.54496	1.06201	0.0089	0.0467901	yes
XLOC_004299	3DAS	7DAS	10.922	17.3819	0.670347	1.77923	0.00175	0.0127207	yes
XLOC_004450	3DAS	7DAS	8.47462	11.8623	0.485159	1.77996	0.002	0.0142105	yes
XLOC_005390	3DAS	7DAS	1.6179	4.22672	1.38541	2.04988	0.00125	0.00962265	yes
XLOC_006533	3DAS	7DAS	55.4829	35.7583	-0.633764	-2.15495	0.00025	0.00245883	yes
XLOC_006575	3DAS	7DAS	12.0302	6.02	-0.998822	-1.90781	0.0021	0.0147805	yes
XLOC_008827	3DAS	7DAS	2.6432	4.08991	0.629782	1.51712	0.00765	0.0414848	yes
XLOC_008959	3DAS	7DAS	0.587131	1.17985	1.00685	1.26812	0.00925	0.0482357	yes
XLOC_009038	3DAS	7DAS	39.4416	53.9073	0.45076	1.5259	0.00855	0.0453064	yes
XLOC_009354	3DAS	7DAS	74.1444	53.7261	-0.464716	-1.69435	0.00255	0.0172385	yes
XLOC_010335	3DAS	7DAS	1.64197	2.87583	0.808548	1.82624	0.0004	0.00367754	yes
XLOC_012047	3DAS	7DAS	0.817374	1.76655	1.11187	1.61933	0.00305	0.0199221	yes
XLOC_012075	3DAS	7DAS	40.0241	59.2521	0.565999	2.0803	0.0002	0.00202671	yes
XLOC_012301	3DAS	7DAS	41.4278	56.7153	0.453136	1.64702	0.0046	0.0276438	yes
XLOC_012598	3DAS	7DAS	47.9775	64.4678	0.426221	1.5327	0.00745	0.040625	yes
XLOC_013407	3DAS	7DAS	5.49448	9.24242	0.750287	1.77516	0.0007	0.00590678	yes
XLOC_014963	3DAS	7DAS	1.55102	0	-Inf	NA	0.00815	0.0436197	yes
XLOC_015424	3DAS	7DAS	25.8946	13.9166	-0.895848	-2.13733	0.00045	0.00405848	yes
XLOC_015468	3DAS	7DAS	122.745	78.5856	-0.643331	-2.2039	0.00025	0.00245883	yes
XLOC_015479	3DAS	7DAS	10.5558	6.44188	-0.712483	-1.72323	0.00315	0.0204351	yes
XLOC_016817	3DAS	7DAS	20.5379	31.4761	0.615967	2.31863	5e-05	0.000593078	yes
XLOC_016931	3DAS	7DAS	6.10356	9.66875	0.663678	1.71239	0.0031	0.0201652	yes
XLOC_017059	3DAS	7DAS	22.8061	36.7305	0.68756	1.72866	0.0024	0.0164225	yes
XLOC_017520	3DAS	7DAS	39.6233	28.0121	-0.500297	-1.54164	0.00775	0.0419257	yes
XLOC_017569	3DAS	7DAS	9.42097	16.0637	0.769861	1.6068	0.0058	0.0332365	yes
XLOC_018897	3DAS	7DAS	0.398972	1.03789	1.3793	1.47568	0.0055	0.0318977	yes
XLOC_019985	3DAS	7DAS	11.9595	17.2203	0.525958	1.57881	0.0064	0.0359782	yes
XLOC_020178	3DAS	7DAS	13.4994	18.4912	0.453947	1.48791	0.0096	0.0496784	yes
XLOC_020527	3DAS	7DAS	3.7761	8.36598	1.14764	2.80658	5e-05	0.000593078	yes
XLOC_021117	3DAS	7DAS	7.72139	4.23205	-0.867506	-2.2191	0.0002	0.00202671	yes
XLOC_021186	3DAS	7DAS	12.2367	18.301	0.580713	2.03863	0.00035	0.0032803	yes
XLOC_022401	3DAS	7DAS	34.2186	55.5781	0.699735	1.93631	0.0008	0.00661186	yes
XLOC_024266	3DAS	7DAS	14.0744	9.0907	-0.630613	-1.59226	0.0061	0.0345845	yes
XLOC_024421	3DAS	7DAS	7.46815	11.4212	0.612892	1.52518	0.0064	0.0359782	yes
XLOC_024653	3DAS	7DAS	7.77486	15.0752	0.955293	1.74485	0.00435	0.0264422	yes
XLOC_024654	3DAS	7DAS	5.44236	9.27399	0.768958	1.58262	0.007	0.0386409	yes
XLOC_024778	3DAS	7DAS	19.5248	26.8996	0.462273	1.47968	0.0065	0.0364368	yes
XLOC_024788	3DAS	7DAS	13.9309	20.3308	0.545379	1.83486	0.0016	0.0118159	yes
XLOC_024912	3DAS	7DAS	54.3534	40.0929	-0.439022	-1.4958	0.0095	0.0492645	yes
XLOC_025022	3DAS	7DAS	9.76232	15.0753	0.626889	1.83166	0.0019	0.0136208	yes
XLOC_025536	3DAS	7DAS	7.14038	11.2352	0.653956	1.52428	0.0096	0.0496784	yes
XLOC_026729	3DAS	7DAS	8.73549	13.2769	0.603962	1.61008	0.00465	0.0278829	yes
XLOC_026882	3DAS	7DAS	17.7694	31.606	0.830802	2.65207	5e-05	0.000593078	yes
XLOC_026932	3DAS	7DAS	6.83407	9.48042	0.472206	1.49292	0.00755	0.0410483	yes
XLOC_026963	3DAS	7DAS	12.4508	19.706	0.662393	2.17709	0.0002	0.00202671	yes
XLOC_027158	3DAS	7DAS	4.6956	7.61983	0.698448	1.62758	0.00275	0.0183267	yes
XLOC_027255	3DAS	7DAS	33.9083	48.0043	0.501526	1.60262	0.0047	0.0281142	yes
XLOC_027357	3DAS	7DAS	3.64983	7.23597	0.987355	2.08951	0.00045	0.00405848	yes
XLOC_027607	3DAS	7DAS	21.6934	31.6861	0.546598	1.49385	0.00915	0.0478403	yes
XLOC_028100	3DAS	7DAS	12.4265	5.70761	-1.12246	-2.21521	0.00055	0.00481327	yes
XLOC_028322	3DAS	7DAS	59.5861	34.9062	-0.77149	-2.26192	0.0002	0.00202671	yes
XLOC_028409	3DAS	7DAS	163.845	97.6208	-0.74707	-2.85748	5e-05	0.000593078	yes
XLOC_029312	3DAS	7DAS	619.181	395.65	-0.646136	-2.48236	5e-05	0.000593078	yes
XLOC_030290	3DAS	7DAS	11.5592	16.7911	0.538657	1.60756	0.0024	0.0164225	yes
XLOC_030585	3DAS	7DAS	20.9768	29.0313	0.468813	1.80812	0.0016	0.0118159	yes
XLOC_035578	3DAS	7DAS	2.17979	3.83847	0.816341	1.8337	0.0015	0.0111929	yes
XLOC_036362	3DAS	7DAS	3.45086	6.52207	0.918374	2.08907	5e-05	0.000593078	yes
XLOC_036363	3DAS	7DAS	2.04298	0.37891	-2.43075	-0.777791	0.00305	0.0199221	yes
XLOC_036573	3DAS	7DAS	29.0223	44.2236	0.607652	1.99406	0.0005	0.00444195	yes
XLOC_037218	3DAS	7DAS	44.3452	25.6149	-0.791796	-2.13157	0.00045	0.00405848	yes
XLOC_037261	3DAS	7DAS	219.992	314.853	0.517223	1.84491	0.00165	0.0121195	yes
XLOC_037325	3DAS	7DAS	2.39129	1.03493	-1.20826	-1.6624	0.00725	0.0397427	yes
XLOC_037350	3DAS	7DAS	13.7058	9.18675	-0.577163	-1.79086	0.00165	0.0121195	yes
XLOC_037484	3DAS	7DAS	35.3881	24.3584	-0.538843	-1.88862	0.001	0.00798939	yes
XLOC_037628	3DAS	7DAS	0	1.97141	Inf	NA	0.0033	0.0212268	yes
XLOC_038933	3DAS	7DAS	4.25321	7.43817	0.806395	2.375	5e-05	0.000593078	yes
XLOC_039163	3DAS	7DAS	17.7378	29.1749	0.717901	2.53589	5e-05	0.000593078	yes
XLOC_039463	3DAS	7DAS	20.3512	28.9023	0.506074	1.64558	0.0029	0.0191405	yes
XLOC_039866	3DAS	7DAS	108.753	146.118	0.426077	1.56123	0.00795	0.0427692	yes
XLOC_039970	3DAS	7DAS	2.84917	5.81676	1.02968	1.82262	0.00155	0.0115005	yes
XLOC_040531	3DAS	7DAS	17.2382	23.774	0.463776	1.70577	0.00285	0.0188685	yes
XLOC_041683	3DAS	7DAS	24.7079	35.0475	0.504336	1.82072	0.00185	0.0133277	yes
XLOC_041789	3DAS	7DAS	6.99544	10.0096	0.516897	1.60543	0.0045	0.0271853	yes
XLOC_041829	3DAS	7DAS	7.29392	12.0131	0.71984	2.08648	0.0002	0.00202671	yes
XLOC_042755	3DAS	7DAS	0.579782	1.26502	1.12558	1.60183	0.0073	0.0399669	yes
XLOC_043522	3DAS	7DAS	121.074	67.8213	-0.836075	-2.25937	0.00045	0.00405848	yes
XLOC_043769	3DAS	7DAS	58.2337	30.5108	-0.932536	-3.18776	5e-05	0.000593078	yes
XLOC_043844	3DAS	7DAS	1.65572	0	-Inf	NA	0.00065	0.00554279	yes
XLOC_043922	3DAS	7DAS	6.96985	4.13688	-0.752585	-1.65304	0.00435	0.0264422	yes
XLOC_045247	3DAS	7DAS	23.7058	32.6959	0.463871	1.64763	0.00345	0.0220009	yes
XLOC_045317	3DAS	7DAS	11.8652	2.07923	-2.51261	-3.75856	5e-05	0.000593078	yes
XLOC_046530	3DAS	7DAS	4.44099	2.83625	-0.646899	-1.67745	0.00475	0.0283478	yes
XLOC_046925	3DAS	7DAS	14.9453	9.21348	-0.697869	-2.29808	5e-05	0.000593078	yes
XLOC_048193	3DAS	7DAS	0.38731	2.23325	2.52759	0.86697	0.0078	0.0421194	yes
XLOC_048557	3DAS	7DAS	43.8458	30.0027	-0.547347	-1.73671	0.00325	0.0209666	yes
XLOC_049198	3DAS	7DAS	2.78385	5.02803	0.852912	1.75532	0.00335	0.0214867	yes
XLOC_049360	3DAS	7DAS	26.5506	41.0181	0.627514	2.11469	0.00035	0.0032803	yes
XLOC_049406	3DAS	7DAS	20.9457	13.5844	-0.624709	-1.64109	0.0037	0.0232688	yes
XLOC_050222	3DAS	7DAS	16.2949	24.2149	0.571474	1.82412	0.00155	0.0115005	yes
XLOC_050246	3DAS	7DAS	11.5154	16.2788	0.499434	1.6066	0.0054	0.0314315	yes
XLOC_051514	3DAS	7DAS	1.71001	0	-Inf	NA	0.00965	0.0498835	yes
XLOC_051774	3DAS	7DAS	91.2304	160.572	0.815629	3.07748	5e-05	0.000593078	yes
XLOC_053533	3DAS	7DAS	2.86189	4.86376	0.765103	1.89778	0.00085	0.00695843	yes
XLOC_053813	3DAS	7DAS	0.595628	1.51223	1.3442	1.30385	0.0083	0.0442372	yes
XLOC_055345	3DAS	7DAS	6.55558	3.2619	-1.00701	-1.74349	0.00465	0.0278829	yes
XLOC_055415	3DAS	7DAS	16.6966	7.51887	-1.15097	-2.0215	0.00155	0.0115005	yes

## Sheet: W SD vs W2 SD
List of differentially expressed lncRNA loci in shoot apex
gene_id	sample_1	sample_2	value_1	value_2	log2_fold_change	test_stat	p_value	q_value	significant
XLOC_000291	7DAS	14DAS	0.510257	3.75086	2.87793	2.53721	0.005	0.0295393	yes
XLOC_000720	7DAS	14DAS	0.976499	45.2303	5.53353	6.63342	5e-05	0.000593078	yes
XLOC_001026	7DAS	14DAS	6.38181	20.104	1.65544	3.9775	5e-05	0.000593078	yes
XLOC_001098	7DAS	14DAS	14.5561	30.6209	1.0729	2.02956	0.00035	0.0032803	yes
XLOC_001281	7DAS	14DAS	2.67288	9.39811	1.81397	2.0923	0.00035	0.0032803	yes
XLOC_001378	7DAS	14DAS	2.60041	6.51463	1.32495	1.81422	0.0028	0.0186071	yes
XLOC_001831	7DAS	14DAS	8.43205	5.20992	-0.694623	-1.53051	0.00875	0.0461578	yes
XLOC_002582	7DAS	14DAS	62.8874	38.6881	-0.700881	-2.01284	0.0006	0.00518343	yes
XLOC_003057	7DAS	14DAS	3.89597	1.33977	-1.53999	-2.09622	0.00205	0.0144953	yes
XLOC_003541	7DAS	14DAS	3.87894	0	-Inf	NA	5e-05	0.000593078	yes
XLOC_003669	7DAS	14DAS	1.60887	7.01554	2.12451	3.27251	5e-05	0.000593078	yes
XLOC_003959	7DAS	14DAS	3.19786	1.54597	-1.04859	-1.62828	0.00485	0.0288388	yes
XLOC_004148	7DAS	14DAS	0.367918	2.13829	2.539	1.59448	0.0039	0.02428	yes
XLOC_004160	7DAS	14DAS	15.7954	30.7025	0.95885	2.28028	0.00035	0.0032803	yes
XLOC_004299	7DAS	14DAS	17.3819	26.0098	0.581469	1.76026	0.0019	0.0136208	yes
XLOC_004431	7DAS	14DAS	8.37915	2.11158	-1.98848	-1.81917	0.00345	0.0220009	yes
XLOC_004839	7DAS	14DAS	9.82573	33.2646	1.75935	2.15793	0.00145	0.0108915	yes
XLOC_004964	7DAS	14DAS	4.6733	9.36134	1.00227	1.7298	0.00365	0.0230275	yes
XLOC_005036	7DAS	14DAS	11.4368	23.9431	1.06592	1.62116	0.00895	0.0470016	yes
XLOC_005061	7DAS	14DAS	35.8035	23.8015	-0.589045	-1.65939	0.00315	0.0204351	yes
XLOC_005390	7DAS	14DAS	4.22672	1.52348	-1.47217	-2.09839	0.00075	0.00626739	yes
XLOC_005453	7DAS	14DAS	1.37015	2.78451	1.02309	1.72682	0.00365	0.0230275	yes
XLOC_005947	7DAS	14DAS	8.7021	15.36	0.819746	1.5751	0.00665	0.0370841	yes
XLOC_006214	7DAS	14DAS	0	2.44426	Inf	NA	0.00355	0.0225064	yes
XLOC_006362	7DAS	14DAS	0.371113	4.21118	3.50429	3.02344	0.00175	0.0127207	yes
XLOC_006399	7DAS	14DAS	4.59649	8.37227	0.865086	2.1982	0.0003	0.00288179	yes
XLOC_006403	7DAS	14DAS	1.24599	1.99365	0.678118	1.63628	0.0056	0.0323438	yes
XLOC_006446	7DAS	14DAS	10.0609	4.94562	-1.02453	-2.46484	5e-05	0.000593078	yes
XLOC_006468	7DAS	14DAS	11.2931	30.171	1.41772	1.94742	0.0031	0.0201652	yes
XLOC_006474	7DAS	14DAS	17.763	32.1643	0.85658	1.6735	0.00495	0.029304	yes
XLOC_006563	7DAS	14DAS	5.63961	1.9031	-1.56725	-1.85991	0.00545	0.0316677	yes
XLOC_006607	7DAS	14DAS	2.04421	0.782709	-1.385	-1.72157	0.0005	0.00444195	yes
XLOC_006821	7DAS	14DAS	10.9972	5.58192	-0.978308	-2.72938	5e-05	0.000593078	yes
XLOC_007112	7DAS	14DAS	5.87485	34.2803	2.54476	2.39282	0.00225	0.0156131	yes
XLOC_007114	7DAS	14DAS	20.0561	10.0803	-0.992499	-2.72764	5e-05	0.000593078	yes
XLOC_007252	7DAS	14DAS	4.19916	0.831563	-2.3362	-2.2623	0.00325	0.0209666	yes
XLOC_007603	7DAS	14DAS	0	10.2664	Inf	NA	5e-05	0.000593078	yes
XLOC_007720	7DAS	14DAS	16.1768	46.6071	1.52663	4.41074	5e-05	0.000593078	yes
XLOC_007801	7DAS	14DAS	4.53419	14.0741	1.63413	2.51192	0.0002	0.00202671	yes
XLOC_007840	7DAS	14DAS	16.6896	30.2221	0.856651	1.9858	0.00055	0.00481327	yes
XLOC_007914	7DAS	14DAS	36.9445	18.0994	-1.02942	-2.32109	0.00015	0.00158082	yes
XLOC_007985	7DAS	14DAS	21.6043	13.7715	-0.649629	-1.97503	0.00065	0.00554279	yes
XLOC_007993	7DAS	14DAS	46.8068	96.7938	1.0482	2.42595	0.00015	0.00158082	yes
XLOC_008110	7DAS	14DAS	49.1936	29.5156	-0.736994	-2.25683	5e-05	0.000593078	yes
XLOC_008141	7DAS	14DAS	10.4254	5.74149	-0.860599	-1.7742	0.0031	0.0201652	yes
XLOC_008226	7DAS	14DAS	1.57794	3.84904	1.28645	1.72318	0.0063	0.035509	yes
XLOC_008332	7DAS	14DAS	0	1.65026	Inf	NA	0.00355	0.0225064	yes
XLOC_008346	7DAS	14DAS	1.14407	2.04673	0.83915	1.75704	0.0036	0.0227633	yes
XLOC_008348	7DAS	14DAS	2.74852	5.36234	0.964207	1.71526	0.00095	0.00765109	yes
XLOC_008477	7DAS	14DAS	5.32737	10.6503	0.999395	1.88544	0.00225	0.0156131	yes
XLOC_008663	7DAS	14DAS	22.0991	11.4686	-0.946296	-2.93577	5e-05	0.000593078	yes
XLOC_008717	7DAS	14DAS	20.6438	32.2028	0.641475	2.12438	0.0002	0.00202671	yes
XLOC_008827	7DAS	14DAS	4.08991	2.54574	-0.683987	-1.62195	0.003	0.0196604	yes
XLOC_008835	7DAS	14DAS	1608.01	505.863	-1.66846	-6.01633	5e-05	0.000593078	yes
XLOC_008848	7DAS	14DAS	18.5477	43.4958	1.22964	3.44679	5e-05	0.000593078	yes
XLOC_009052	7DAS	14DAS	0.453182	4.29719	3.24523	5.88639	5e-05	0.000593078	yes
XLOC_009405	7DAS	14DAS	16.7415	9.89106	-0.759232	-1.76983	0.00215	0.0150558	yes
XLOC_009457	7DAS	14DAS	1.67658	3.3492	0.998296	1.965	0.0007	0.00590678	yes
XLOC_009516	7DAS	14DAS	2.26094	6.58711	1.54273	1.9377	0.0007	0.00590678	yes
XLOC_009924	7DAS	14DAS	16.8581	11.118	-0.600536	-1.90347	0.0008	0.00661186	yes
XLOC_010099	7DAS	14DAS	21.9366	11.5516	-0.925244	-2.53996	0.0001	0.00110949	yes
XLOC_010234	7DAS	14DAS	52.6561	19.8125	-1.41019	-4.84351	5e-05	0.000593078	yes
XLOC_010272	7DAS	14DAS	38.427	68.7668	0.839593	3.02881	5e-05	0.000593078	yes
XLOC_010335	7DAS	14DAS	2.87583	1.71199	-0.748306	-1.67256	0.0019	0.0136208	yes
XLOC_010348	7DAS	14DAS	6.09173	15.9982	1.39298	2.11066	0.00135	0.0102679	yes
XLOC_010700	7DAS	14DAS	7.57501	17.4102	1.20061	2.03007	0.0017	0.012419	yes
XLOC_011221	7DAS	14DAS	4.75082	9.54058	1.0059	2.65659	5e-05	0.000593078	yes
XLOC_011310	7DAS	14DAS	39.6493	18.3469	-1.11176	-3.59126	5e-05	0.000593078	yes
XLOC_011442	7DAS	14DAS	0.331185	2.13885	2.69112	1.87975	0.00015	0.00158082	yes
XLOC_011761	7DAS	14DAS	58.29	94.3528	0.694817	1.93112	0.0017	0.012419	yes
XLOC_011905	7DAS	14DAS	10.9883	64.0236	2.54264	5.93583	5e-05	0.000593078	yes
XLOC_012046	7DAS	14DAS	3.66161	9.24174	1.33569	2.13569	5e-05	0.000593078	yes
XLOC_012301	7DAS	14DAS	56.7153	84.6053	0.577011	2.20866	0.0002	0.00202671	yes
XLOC_012309	7DAS	14DAS	22.5468	33.3343	0.564086	1.79094	0.0018	0.0130307	yes
XLOC_012315	7DAS	14DAS	2.34805	4.87338	1.05346	2.01837	0.00035	0.0032803	yes
XLOC_012449	7DAS	14DAS	3.50476	6.66336	0.926934	1.92089	0.0005	0.00444195	yes
XLOC_012462	7DAS	14DAS	20.2006	45.9316	1.18509	2.21296	0.00075	0.00626739	yes
XLOC_012787	7DAS	14DAS	6.59004	10.6586	0.693655	1.78053	0.0019	0.0136208	yes
XLOC_012881	7DAS	14DAS	6.62148	13.3383	1.01035	1.6955	0.0028	0.0186071	yes
XLOC_012947	7DAS	14DAS	4663.5	2401.27	-0.957616	-3.68156	5e-05	0.000593078	yes
XLOC_012986	7DAS	14DAS	15.2228	9.38551	-0.697729	-1.81676	0.002	0.0142105	yes
XLOC_013623	7DAS	14DAS	2.76759	15.6389	2.49844	4.19379	5e-05	0.000593078	yes
XLOC_013880	7DAS	14DAS	15.4749	55.5583	1.84407	4.61772	5e-05	0.000593078	yes
XLOC_013948	7DAS	14DAS	6.98574	12.8089	0.874665	1.9314	0.0018	0.0130307	yes
XLOC_014298	7DAS	14DAS	2.28063	5.7667	1.33832	2.67665	0.0001	0.00110949	yes
XLOC_014353	7DAS	14DAS	7.52159	40.922	2.44377	5.66909	5e-05	0.000593078	yes
XLOC_014390	7DAS	14DAS	0.979867	6.65905	2.76466	2.5403	0.00165	0.0121195	yes
XLOC_014834	7DAS	14DAS	12.1511	57.5191	2.24296	3.06062	0.0001	0.00110949	yes
XLOC_014835	7DAS	14DAS	2.99887	6.75991	1.17259	2.02446	0.00115	0.00897052	yes
XLOC_014856	7DAS	14DAS	12.9946	24.2251	0.898594	2.61358	5e-05	0.000593078	yes
XLOC_014864	7DAS	14DAS	7.23325	27.4487	1.92402	2.09672	0.00325	0.0209666	yes
XLOC_014866	7DAS	14DAS	2.88388	9.65173	1.74278	2.01277	0.00445	0.0269462	yes
XLOC_014868	7DAS	14DAS	16.6054	38.2176	1.20258	1.7701	0.0046	0.0276438	yes
XLOC_014872	7DAS	14DAS	1.04258	0	-Inf	NA	0.00105	0.00831906	yes
XLOC_014935	7DAS	14DAS	3.25372	9.82588	1.59449	1.79657	0.00585	0.0334641	yes
XLOC_014951	7DAS	14DAS	5.35921	0.992138	-2.43341	-2.62016	0.00105	0.00831906	yes
XLOC_014959	7DAS	14DAS	1.87042	7.20228	1.94509	2.15387	0.0031	0.0201652	yes
XLOC_014962	7DAS	14DAS	9.5435	17.944	0.910908	1.85232	0.0018	0.0130307	yes
XLOC_014963	7DAS	14DAS	0	1.78283	Inf	NA	0.0061	0.0345845	yes
XLOC_014969	7DAS	14DAS	3.24838	0	-Inf	NA	5e-05	0.000593078	yes
XLOC_014991	7DAS	14DAS	9.12561	19.456	1.09222	2.27027	0.0002	0.00202671	yes
XLOC_014995	7DAS	14DAS	131.459	223.527	0.76584	1.98912	0.00085	0.00695843	yes
XLOC_015012	7DAS	14DAS	10.3874	16.0239	0.625382	1.69721	0.00335	0.0214867	yes
XLOC_015015	7DAS	14DAS	6.64545	20.4951	1.62484	2.9329	5e-05	0.000593078	yes
XLOC_015023	7DAS	14DAS	0.609983	4.52693	2.89169	3.69634	5e-05	0.000593078	yes
XLOC_015024	7DAS	14DAS	4.00864	7.96595	0.990734	1.88572	0.00145	0.0108915	yes
XLOC_015043	7DAS	14DAS	1.07278	2.89892	1.43416	2.40473	0.00015	0.00158082	yes
XLOC_015067	7DAS	14DAS	1.31725	3.10259	1.23594	1.86122	0.00355	0.0225064	yes
XLOC_015138	7DAS	14DAS	6.85986	26.5626	1.95314	1.94833	0.00645	0.0361927	yes
XLOC_015159	7DAS	14DAS	1.6462	4.02485	1.2898	2.27843	0.00055	0.00481327	yes
XLOC_015183	7DAS	14DAS	1.59374	3.59214	1.17243	1.93327	0.00225	0.0156131	yes
XLOC_015195	7DAS	14DAS	50.9841	107.198	1.07216	1.735	0.00455	0.0274119	yes
XLOC_015197	7DAS	14DAS	0.372429	3.2448	3.12309	3.1631	0.00025	0.00245883	yes
XLOC_015229	7DAS	14DAS	3.5619	6.52438	0.873193	1.7771	0.00235	0.016145	yes
XLOC_015238	7DAS	14DAS	9.99785	29.1917	1.54587	3.35401	5e-05	0.000593078	yes
XLOC_015275	7DAS	14DAS	1.13302	3.40687	1.58828	1.91968	0.00475	0.0283478	yes
XLOC_015292	7DAS	14DAS	1.6786	11.4061	2.76447	3.12112	0.0003	0.00288179	yes
XLOC_015293	7DAS	14DAS	44.5642	162.652	1.86784	4.3608	5e-05	0.000593078	yes
XLOC_015304	7DAS	14DAS	22.4606	49.2377	1.13237	1.91921	0.0018	0.0130307	yes
XLOC_015307	7DAS	14DAS	13.9284	45.5739	1.71018	4.00083	5e-05	0.000593078	yes
XLOC_015312	7DAS	14DAS	80.4324	169.423	1.07478	2.92012	5e-05	0.000593078	yes
XLOC_015316	7DAS	14DAS	1.35773	3.77853	1.47662	1.86884	0.00485	0.0288388	yes
XLOC_015320	7DAS	14DAS	1.10423	3.22531	1.5464	1.76909	0.00735	0.040173	yes
XLOC_015321	7DAS	14DAS	13.7702	24.6704	0.841231	1.82922	0.00195	0.013916	yes
XLOC_015329	7DAS	14DAS	3.23833	0	-Inf	NA	0.00285	0.0188685	yes
XLOC_015350	7DAS	14DAS	17.3058	46.5143	1.42642	2.43634	0.00035	0.0032803	yes
XLOC_015377	7DAS	14DAS	5.33456	18.7624	1.8144	3.22	5e-05	0.000593078	yes
XLOC_015405	7DAS	14DAS	4.19694	0	-Inf	NA	5e-05	0.000593078	yes
XLOC_015417	7DAS	14DAS	0.729846	18.4988	4.66369	3.17894	0.00685	0.037954	yes
XLOC_015419	7DAS	14DAS	4.72297	2.21076	-1.09516	-2.14311	0.00075	0.00626739	yes
XLOC_015424	7DAS	14DAS	13.9166	33.7087	1.27632	3.13427	5e-05	0.000593078	yes
XLOC_015461	7DAS	14DAS	0.621976	3.99057	2.68166	2.32662	0.00535	0.0311998	yes
XLOC_015475	7DAS	14DAS	69.5399	136.185	0.969654	1.82652	0.0032	0.0206956	yes
XLOC_015476	7DAS	14DAS	30.6557	69.7327	1.18568	2.17865	0.00045	0.00405848	yes
XLOC_015480	7DAS	14DAS	18.4405	9.69338	-0.927804	-2.5589	5e-05	0.000593078	yes
XLOC_015515	7DAS	14DAS	48.172	117.475	1.28608	3.82797	5e-05	0.000593078	yes
XLOC_015524	7DAS	14DAS	1.34829	37.2975	4.78988	5.40017	5e-05	0.000593078	yes
XLOC_015599	7DAS	14DAS	52.5287	131.094	1.31942	2.55462	0.00015	0.00158082	yes
XLOC_015921	7DAS	14DAS	12.5069	18.7134	0.581344	1.67649	0.0037	0.0232688	yes
XLOC_016392	7DAS	14DAS	0	1.13809	Inf	NA	0.0004	0.00367754	yes
XLOC_016557	7DAS	14DAS	1.09862	3.54668	1.69077	1.71808	0.00905	0.0474428	yes
XLOC_016622	7DAS	14DAS	61.4629	86.5826	0.494362	1.75252	0.00295	0.0194008	yes
XLOC_016823	7DAS	14DAS	0.905606	4.61164	2.34832	1.93927	0.0004	0.00367754	yes
XLOC_016931	7DAS	14DAS	9.66875	14.5809	0.592675	1.75298	0.00305	0.0199221	yes
XLOC_016935	7DAS	14DAS	0.86025	3.45019	2.00385	2.51111	0.00035	0.0032803	yes
XLOC_017051	7DAS	14DAS	4.37852	8.93779	1.02947	2.04585	0.0007	0.00590678	yes
XLOC_017143	7DAS	14DAS	6.87701	3.36276	-1.03213	-1.82844	0.0025	0.0169607	yes
XLOC_017552	7DAS	14DAS	15.8272	6.39424	-1.30756	-2.63048	5e-05	0.000593078	yes
XLOC_017787	7DAS	14DAS	7.8614	51.8816	2.72237	2.32391	0.0025	0.0169607	yes
XLOC_018061	7DAS	14DAS	28.7995	15.2152	-0.92053	-3.10337	5e-05	0.000593078	yes
XLOC_018171	7DAS	14DAS	9.00809	2.84125	-1.6647	-2.79501	5e-05	0.000593078	yes
XLOC_018534	7DAS	14DAS	0.458351	1.8086	1.98035	1.64466	0.0072	0.0395244	yes
XLOC_018643	7DAS	14DAS	0.751143	1.30539	0.797322	1.70408	0.0028	0.0186071	yes
XLOC_018734	7DAS	14DAS	1.00851	2.20114	1.12602	1.80817	0.00365	0.0230275	yes
XLOC_019090	7DAS	14DAS	2.10692	5.6366	1.41969	1.82074	0.0007	0.00590678	yes
XLOC_019319	7DAS	14DAS	0.380907	1.66025	2.12388	1.32146	0.0003	0.00288179	yes
XLOC_019452	7DAS	14DAS	3.17376	0.804236	-1.9805	-1.97755	0.0007	0.00590678	yes
XLOC_019869	7DAS	14DAS	4.25059	2.68369	-0.663447	-1.91438	0.0015	0.0111929	yes
XLOC_020240	7DAS	14DAS	12.6056	22.275	0.821363	1.94601	0.0012	0.00929231	yes
XLOC_020340	7DAS	14DAS	12.2879	20.721	0.75386	2.0182	0.00065	0.00554279	yes
XLOC_020521	7DAS	14DAS	3.28929	7.2163	1.13348	2.02025	0.00035	0.0032803	yes
XLOC_020527	7DAS	14DAS	8.36598	4.99676	-0.743541	-1.90368	0.00185	0.0133277	yes
XLOC_020634	7DAS	14DAS	42.7837	75.3427	0.816408	2.69311	5e-05	0.000593078	yes
XLOC_020754	7DAS	14DAS	15.3301	31.1852	1.0245	3.23763	5e-05	0.000593078	yes
XLOC_020791	7DAS	14DAS	93.7297	65.5476	-0.515963	-1.85978	0.0008	0.00661186	yes
XLOC_020800	7DAS	14DAS	6.05318	11.2064	0.888555	1.86049	0.0028	0.0186071	yes
XLOC_020813	7DAS	14DAS	2.57645	7.6418	1.56853	1.72422	0.0059	0.0336928	yes
XLOC_020877	7DAS	14DAS	14.7315	20.9446	0.507677	1.47131	0.00965	0.0498835	yes
XLOC_020962	7DAS	14DAS	7.3044	9.88729	0.436809	1.53363	0.00625	0.0352685	yes
XLOC_020982	7DAS	14DAS	0	2.04691	Inf	NA	5e-05	0.000593078	yes
XLOC_021117	7DAS	14DAS	4.23205	13.2274	1.6441	4.24282	5e-05	0.000593078	yes
XLOC_021160	7DAS	14DAS	7.53716	15.8041	1.06821	1.61945	0.00805	0.0432128	yes
XLOC_021186	7DAS	14DAS	18.301	26.5637	0.537534	1.96701	0.0008	0.00661186	yes
XLOC_021198	7DAS	14DAS	107.211	19.818	-2.43557	-2.51756	0.0043	0.0262093	yes
XLOC_021339	7DAS	14DAS	33.6646	21.4318	-0.65148	-1.98062	0.00065	0.00554279	yes
XLOC_021414	7DAS	14DAS	205.148	301.859	0.557208	2.15617	0.00015	0.00158082	yes
XLOC_021619	7DAS	14DAS	6.92805	16.3592	1.23958	2.12504	0.0002	0.00202671	yes
XLOC_022238	7DAS	14DAS	5.70513	2.69823	-1.08024	-2.15194	0.00045	0.00405848	yes
XLOC_022359	7DAS	14DAS	2.02642	0.677891	-1.57981	-1.62906	0.00725	0.0397427	yes
XLOC_022436	7DAS	14DAS	10.7553	4.76643	-1.17407	-2.51832	0.0002	0.00202671	yes
XLOC_022767	7DAS	14DAS	0	7.59854	Inf	NA	5e-05	0.000593078	yes
XLOC_022896	7DAS	14DAS	3.21277	7.7485	1.2701	1.84137	0.0045	0.0271853	yes
XLOC_022907	7DAS	14DAS	4.58705	10.0717	1.13467	2.22692	0.00045	0.00405848	yes
XLOC_022952	7DAS	14DAS	6.13116	3.19564	-0.940053	-2.12451	0.0007	0.00590678	yes
XLOC_022980	7DAS	14DAS	37.4643	72.1315	0.945113	2.57492	5e-05	0.000593078	yes
XLOC_023012	7DAS	14DAS	1.15185	10.0385	3.12352	4.31794	5e-05	0.000593078	yes
XLOC_023105	7DAS	14DAS	25.1708	39.3742	0.645501	2.17961	0.00015	0.00158082	yes
XLOC_023175	7DAS	14DAS	44.3489	27.6779	-0.680161	-1.93923	0.00055	0.00481327	yes
XLOC_023178	7DAS	14DAS	1.02881	6.6433	2.69092	3.12917	0.0001	0.00110949	yes
XLOC_023186	7DAS	14DAS	4.99382	15.7259	1.65493	2.6812	0.0002	0.00202671	yes
XLOC_023227	7DAS	14DAS	12.5397	32.8576	1.38972	2.90216	5e-05	0.000593078	yes
XLOC_023253	7DAS	14DAS	38.5142	22.7143	-0.761791	-1.90429	0.001	0.00798939	yes
XLOC_023355	7DAS	14DAS	0	3.40066	Inf	NA	0.00355	0.0225064	yes
XLOC_023436	7DAS	14DAS	44.6692	72.795	0.704557	2.50398	5e-05	0.000593078	yes
XLOC_023442	7DAS	14DAS	2.40746	4.28111	0.830475	1.71927	0.00335	0.0214868	yes
XLOC_024315	7DAS	14DAS	22.1146	45.9735	1.0558	2.67012	5e-05	0.000593078	yes
XLOC_024364	7DAS	14DAS	16.7957	33.8922	1.01286	2.70983	5e-05	0.000593078	yes
XLOC_024428	7DAS	14DAS	30.2186	43.4095	0.522578	1.81455	0.00095	0.00765109	yes
XLOC_024464	7DAS	14DAS	2.42808	7.24335	1.57684	2.3392	0.00085	0.00695843	yes
XLOC_024614	7DAS	14DAS	1.04794	3.24085	1.62881	1.77335	0.0061	0.0345845	yes
XLOC_024635	7DAS	14DAS	11.795	25.0121	1.08444	2.89461	5e-05	0.000593078	yes
XLOC_024653	7DAS	14DAS	15.0752	26.2194	0.798454	1.82166	0.0024	0.0164225	yes
XLOC_024694	7DAS	14DAS	4.12258	7.77218	0.914771	2.29538	0.0002	0.00202671	yes
XLOC_024750	7DAS	14DAS	8.52362	12.4426	0.545755	1.50508	0.009	0.0472322	yes
XLOC_024790	7DAS	14DAS	4.78175	9.70086	1.02057	2.53845	5e-05	0.000593078	yes
XLOC_024813	7DAS	14DAS	8.03892	21.6841	1.43157	3.03243	5e-05	0.000593078	yes
XLOC_024863	7DAS	14DAS	36.2629	60.2266	0.731907	2.04568	0.00095	0.00765109	yes
XLOC_024912	7DAS	14DAS	40.0929	10.6945	-1.90648	-5.24085	5e-05	0.000593078	yes
XLOC_025129	7DAS	14DAS	12.3461	22.4454	0.862371	1.8338	0.0027	0.0180614	yes
XLOC_025199	7DAS	14DAS	14.1101	9.69935	-0.540771	-1.49348	0.0051	0.0300299	yes
XLOC_025219	7DAS	14DAS	1.28342	3.60657	1.49063	2.02962	0.0027	0.0180614	yes
XLOC_025401	7DAS	14DAS	14.5489	9.73138	-0.580195	-1.66754	0.00305	0.0199221	yes
XLOC_025441	7DAS	14DAS	2.6037	9.76911	1.90766	3.39608	5e-05	0.000593078	yes
XLOC_025536	7DAS	14DAS	11.2352	47.0154	2.06511	5.98822	5e-05	0.000593078	yes
XLOC_025929	7DAS	14DAS	1.20133	3.89814	1.69816	1.60621	0.00505	0.0297877	yes
XLOC_026002	7DAS	14DAS	0.384857	1.67395	2.12086	0.864219	0.00405	0.0250178	yes
XLOC_026292	7DAS	14DAS	85.2179	185.971	1.12585	4.30581	5e-05	0.000593078	yes
XLOC_026661	7DAS	14DAS	12.1363	20.2796	0.740701	1.74841	0.0036	0.0227633	yes
XLOC_026882	7DAS	14DAS	31.606	23.1252	-0.450734	-1.47693	0.0085	0.0450793	yes
XLOC_026937	7DAS	14DAS	12.0986	26.0021	1.10379	1.6909	0.0058	0.0332365	yes
XLOC_027295	7DAS	14DAS	11.4414	19.7475	0.787411	1.79842	0.0031	0.0201652	yes
XLOC_027310	7DAS	14DAS	23.832	34.1524	0.519088	1.59843	0.00575	0.0330118	yes
XLOC_027357	7DAS	14DAS	7.23597	2.28179	-1.66502	-3.29697	5e-05	0.000593078	yes
XLOC_027366	7DAS	14DAS	10.5312	22.144	1.07225	2.28718	5e-05	0.000593078	yes
XLOC_027379	7DAS	14DAS	1.37604	2.90955	1.08028	2.1038	0.0008	0.00661186	yes
XLOC_027889	7DAS	14DAS	5.40776	10.1243	0.904713	1.77314	0.00415	0.0254998	yes
XLOC_028021	7DAS	14DAS	0	3.69696	Inf	NA	5e-05	0.000593078	yes
XLOC_028075	7DAS	14DAS	15.198	10.8813	-0.482035	-1.6923	0.0036	0.0227633	yes
XLOC_028101	7DAS	14DAS	34.5122	24.4787	-0.495579	-1.58069	0.00495	0.029304	yes
XLOC_028149	7DAS	14DAS	10.2956	6.69541	-0.620786	-1.61284	0.0052	0.0305013	yes
XLOC_028194	7DAS	14DAS	1.63755	0.410823	-1.99495	-0.848297	0.0022	0.0153304	yes
XLOC_028322	7DAS	14DAS	34.9062	5.34333	-2.70767	-5.1133	5e-05	0.000593078	yes
XLOC_028446	7DAS	14DAS	1.79311	3.30259	0.881138	2.5419	5e-05	0.000593078	yes
XLOC_028456	7DAS	14DAS	1.02033	12.8727	3.6572	3.21122	0.0001	0.00110949	yes
XLOC_029029	7DAS	14DAS	13.0478	28.0283	1.10307	3.52112	5e-05	0.000593078	yes
XLOC_029037	7DAS	14DAS	1.18349	5.45434	2.20436	2.57912	0.00045	0.00405848	yes
XLOC_029040	7DAS	14DAS	37.2354	87.7365	1.2365	2.60317	0.0001	0.00110949	yes
XLOC_029232	7DAS	14DAS	0.70926	5.48428	2.95092	3.48411	0.0001	0.00110949	yes
XLOC_029242	7DAS	14DAS	448.485	784.629	0.806953	3.03492	5e-05	0.000593078	yes
XLOC_029261	7DAS	14DAS	10.0795	28.1253	1.48044	1.79169	0.00545	0.0316677	yes
XLOC_029286	7DAS	14DAS	9.28629	24.8647	1.42092	2.85339	5e-05	0.000593078	yes
XLOC_029307	7DAS	14DAS	25.8843	14.7282	-0.813502	-1.71291	0.0055	0.0318977	yes
XLOC_029312	7DAS	14DAS	395.65	302.761	-0.386044	-1.49649	0.00865	0.0457331	yes
XLOC_029334	7DAS	14DAS	0	2.27222	Inf	NA	0.00425	0.0259798	yes
XLOC_029340	7DAS	14DAS	1.2755	3.28839	1.36632	1.66464	0.00895	0.0470016	yes
XLOC_029354	7DAS	14DAS	0.551272	3.17138	2.52427	2.60484	0.00195	0.013916	yes
XLOC_029413	7DAS	14DAS	4.79175	39.4101	3.03994	5.82598	5e-05	0.000593078	yes
XLOC_029456	7DAS	14DAS	3.87671	0	-Inf	NA	0.00135	0.0102679	yes
XLOC_029944	7DAS	14DAS	16.8034	35.9616	1.09771	1.72506	0.0043	0.0262093	yes
XLOC_029999	7DAS	14DAS	147.849	88.3349	-0.743067	-2.36389	5e-05	0.000593078	yes
XLOC_030387	7DAS	14DAS	3.98789	8.47222	1.08711	2.92767	5e-05	0.000593078	yes
XLOC_030445	7DAS	14DAS	32.5128	53.93	0.730077	2.20159	0.00025	0.00245883	yes
XLOC_030507	7DAS	14DAS	1.85915	6.99636	1.91196	2.81652	5e-05	0.000593078	yes
XLOC_030593	7DAS	14DAS	2.00176	8.96459	2.16297	3.99186	5e-05	0.000593078	yes
XLOC_030599	7DAS	14DAS	1.38009	3.80763	1.46413	2.64506	0.0002	0.00202671	yes
XLOC_030768	7DAS	14DAS	4.3185	6.81309	0.65778	1.64314	0.0049	0.0290625	yes
XLOC_030861	7DAS	14DAS	11.0109	18.7507	0.768015	1.53942	0.0095	0.0492645	yes
XLOC_030879	7DAS	14DAS	0.203987	1.40958	2.78871	1.7938	0.00735	0.040173	yes
XLOC_031085	7DAS	14DAS	4.12392	7.96905	0.950393	1.95025	0.0016	0.0118159	yes
XLOC_031114	7DAS	14DAS	12.7382	7.5903	-0.746938	-2.59312	5e-05	0.000593078	yes
XLOC_031418	7DAS	14DAS	2.03392	0.585763	-1.79587	-2.02301	0.0001	0.00110949	yes
XLOC_031711	7DAS	14DAS	76.4282	43.9945	-0.796782	-1.96161	0.0015	0.0111929	yes
XLOC_031818	7DAS	14DAS	137.758	96.991	-0.506217	-1.97751	0.0008	0.00661186	yes
XLOC_031959	7DAS	14DAS	19.6217	9.09233	-1.10973	-2.24446	0.0003	0.00288179	yes
XLOC_032022	7DAS	14DAS	20.5035	13.3053	-0.623867	-1.97945	0.0007	0.00590678	yes
XLOC_032332	7DAS	14DAS	69.4133	40.3293	-0.783384	-1.98901	0.001	0.00798939	yes
XLOC_032539	7DAS	14DAS	0.250559	4.03458	4.0092	1.76912	0.00015	0.00158082	yes
XLOC_033484	7DAS	14DAS	3.40885	6.9269	1.02292	1.91155	0.0024	0.0164225	yes
XLOC_033535	7DAS	14DAS	0.481009	1.85895	1.95035	1.43476	0.00605	0.0343589	yes
XLOC_033876	7DAS	14DAS	9.54509	0	-Inf	NA	5e-05	0.000593078	yes
XLOC_033877	7DAS	14DAS	13.4108	0	-Inf	NA	5e-05	0.000593078	yes
XLOC_034222	7DAS	14DAS	2.3475	5.04912	1.10491	2.54185	5e-05	0.000593078	yes
XLOC_034547	7DAS	14DAS	8.22894	14.1265	0.779624	2.21139	0.00035	0.0032803	yes
XLOC_035227	7DAS	14DAS	2.77649	31.6987	3.51309	4.99291	0.00285	0.0188685	yes
XLOC_035278	7DAS	14DAS	1.3636	0.662125	-1.04225	-1.7853	0.0022	0.0153304	yes
XLOC_035405	7DAS	14DAS	11.7929	18.095	0.617669	2.11871	0.00025	0.00245883	yes
XLOC_035578	7DAS	14DAS	3.83847	2.2449	-0.773883	-1.73165	0.00305	0.0199221	yes
XLOC_035618	7DAS	14DAS	4.40787	2.65393	-0.731949	-1.52534	0.00665	0.0370841	yes
XLOC_036362	7DAS	14DAS	6.52207	11.0432	0.759762	1.95982	0.0001	0.00110949	yes
XLOC_036363	7DAS	14DAS	0.37891	2.21243	2.5457	0.831229	0.00245	0.0166945	yes
XLOC_036573	7DAS	14DAS	44.2236	12.3566	-1.83953	-5.26566	5e-05	0.000593078	yes
XLOC_036672	7DAS	14DAS	5.21331	7.86778	0.593755	1.54735	0.00815	0.0436197	yes
XLOC_036812	7DAS	14DAS	5.20581	15.5611	1.57975	2.02517	0.00285	0.0188685	yes
XLOC_037201	7DAS	14DAS	1.54252	6.37581	2.04732	2.628	0.00055	0.00481327	yes
XLOC_037218	7DAS	14DAS	25.6149	6.25043	-2.03496	-3.82084	5e-05	0.000593078	yes
XLOC_037250	7DAS	14DAS	0.295209	1.55265	2.39492	1.99803	0.0094	0.0488664	yes
XLOC_037261	7DAS	14DAS	314.853	740.477	1.23378	3.74077	5e-05	0.000593078	yes
XLOC_037277	7DAS	14DAS	17.261	42.3214	1.29387	1.90964	0.00375	0.0235217	yes
XLOC_037309	7DAS	14DAS	3.21457	9.42058	1.55119	3.15046	5e-05	0.000593078	yes
XLOC_037320	7DAS	14DAS	3.06392	5.48848	0.841031	2.10672	0.00025	0.00245883	yes
XLOC_037429	7DAS	14DAS	22.7334	53.9939	1.24798	1.63224	0.0089	0.0467901	yes
XLOC_037443	7DAS	14DAS	4.3415	12.6553	1.54348	2.72882	0.00015	0.00158082	yes
XLOC_037484	7DAS	14DAS	24.3584	16.3575	-0.574472	-1.91113	0.0011	0.00864732	yes
XLOC_037564	7DAS	14DAS	0	1.17126	Inf	NA	5e-05	0.000593078	yes
XLOC_037597	7DAS	14DAS	6.76746	31.6078	2.22359	2.28619	0.00305	0.0199221	yes
XLOC_037613	7DAS	14DAS	29.2019	6.43492	-2.18207	-7.33121	5e-05	0.000593078	yes
XLOC_037639	7DAS	14DAS	4.94763	186.196	5.23394	5.3895	5e-05	0.000593078	yes
XLOC_037645	7DAS	14DAS	2.48834	9.65253	1.95572	2.14776	0.00295	0.0194008	yes
XLOC_037660	7DAS	14DAS	51.6434	33.5354	-0.622903	-1.93681	0.00085	0.00695843	yes
XLOC_037996	7DAS	14DAS	3.96766	15.6786	1.98243	3.70628	5e-05	0.000593078	yes
XLOC_038083	7DAS	14DAS	3.79539	9.58228	1.33612	3.35907	5e-05	0.000593078	yes
XLOC_038181	7DAS	14DAS	6.53202	2.92581	-1.15869	-1.97311	0.0013	0.00994384	yes
XLOC_038434	7DAS	14DAS	0	1.30925	Inf	NA	5e-05	0.000593078	yes
XLOC_038527	7DAS	14DAS	21.9603	35.6191	0.697755	2.15647	0.00025	0.00245883	yes
XLOC_038530	7DAS	14DAS	4.31568	13.1376	1.60604	2.82256	5e-05	0.000593078	yes
XLOC_038559	7DAS	14DAS	7.58185	10.9291	0.52755	1.55129	0.0039	0.02428	yes
XLOC_038669	7DAS	14DAS	31.9832	22.2614	-0.522772	-1.53282	0.00315	0.0204351	yes
XLOC_038826	7DAS	14DAS	3.57654	6.06671	0.76235	2.03	0.00095	0.00765109	yes
XLOC_038860	7DAS	14DAS	24.5429	39.2542	0.677542	2.28859	5e-05	0.000593078	yes
XLOC_038893	7DAS	14DAS	3.19189	6.0231	0.916093	1.77091	0.0034	0.0217315	yes
XLOC_038923	7DAS	14DAS	0.758475	1.86324	1.29664	1.36089	0.00215	0.0150558	yes
XLOC_038982	7DAS	14DAS	1.06571	0	-Inf	NA	0.00785	0.0423396	yes
XLOC_039045	7DAS	14DAS	2.5976	7.90328	1.60527	3.69346	5e-05	0.000593078	yes
XLOC_039121	7DAS	14DAS	2.35199	0	-Inf	NA	5e-05	0.000593078	yes
XLOC_039268	7DAS	14DAS	0.196044	1.77541	3.17891	2.45249	5e-05	0.000593078	yes
XLOC_039319	7DAS	14DAS	0.96736	2.63372	1.44498	2.4672	0.00015	0.00158082	yes
XLOC_039359	7DAS	14DAS	24.0454	12.0643	-0.995018	-2.93564	5e-05	0.000593078	yes
XLOC_039634	7DAS	14DAS	4.45344	10.7421	1.27029	1.97573	0.0024	0.0164225	yes
XLOC_039783	7DAS	14DAS	0.688279	6.29673	3.19354	3.17149	5e-05	0.000593078	yes
XLOC_039936	7DAS	14DAS	0.501614	1.19116	1.24772	1.78459	0.004	0.0247681	yes
XLOC_039970	7DAS	14DAS	5.81676	2.98858	-0.960757	-1.60314	0.00475	0.0283478	yes
XLOC_040531	7DAS	14DAS	23.774	32.1761	0.436605	1.63057	0.00485	0.0288388	yes
XLOC_041064	7DAS	14DAS	11.9774	5.66428	-1.08035	-1.59823	0.00935	0.0486491	yes
XLOC_041210	7DAS	14DAS	0.255076	3.2574	3.67472	2.8665	0.0014	0.0105781	yes
XLOC_041215	7DAS	14DAS	39.0301	128.625	1.72051	4.41901	5e-05	0.000593078	yes
XLOC_041289	7DAS	14DAS	20.2553	30.2043	0.576452	1.79026	0.0026	0.0175039	yes
XLOC_041349	7DAS	14DAS	3.06836	5.21547	0.765329	1.7678	0.0032	0.0206956	yes
XLOC_041624	7DAS	14DAS	7.39616	13.262	0.842453	1.81048	0.0025	0.0169607	yes
XLOC_041637	7DAS	14DAS	3.16039	0	-Inf	NA	0.00025	0.00245883	yes
XLOC_041683	7DAS	14DAS	35.0475	46.684	0.413618	1.56022	0.00595	0.0339227	yes
XLOC_041789	7DAS	14DAS	10.0096	16.3812	0.710659	2.38699	5e-05	0.000593078	yes
XLOC_041802	7DAS	14DAS	0	1.55831	Inf	NA	5e-05	0.000593078	yes
XLOC_041840	7DAS	14DAS	24.4433	43.28	0.824263	1.8408	0.00255	0.0172385	yes
XLOC_041851	7DAS	14DAS	2.30055	5.27937	1.19838	2.11025	0.001	0.00798939	yes
XLOC_041870	7DAS	14DAS	0	1.23907	Inf	NA	0.0002	0.00202671	yes
XLOC_042005	7DAS	14DAS	11.177	16.24	0.539015	1.56233	0.008	0.0429993	yes
XLOC_042155	7DAS	14DAS	440.416	317.806	-0.470719	-1.59641	0.00555	0.0321286	yes
XLOC_042197	7DAS	14DAS	233.23	163.286	-0.514347	-1.98912	0.0005	0.00444195	yes
XLOC_042274	7DAS	14DAS	4.3631	2.51815	-0.792988	-1.72	0.0032	0.0206956	yes
XLOC_043428	7DAS	14DAS	21.7086	55.43	1.3524	3.81218	5e-05	0.000593078	yes
XLOC_043519	7DAS	14DAS	62.6973	37.1385	-0.755489	-2.88822	5e-05	0.000593078	yes
XLOC_043664	7DAS	14DAS	33.3709	20.9835	-0.669335	-2.12486	0.00025	0.00245883	yes
XLOC_043711	7DAS	14DAS	2.23224	5.05035	1.17789	2.2	0.0006	0.00518343	yes
XLOC_043769	7DAS	14DAS	30.5108	8.29693	-1.87867	-4.93869	5e-05	0.000593078	yes
XLOC_043870	7DAS	14DAS	12.0142	51.9682	2.11289	2.19609	0.00315	0.0204351	yes
XLOC_043887	7DAS	14DAS	19.9416	77.9523	1.96681	3.49975	5e-05	0.000593078	yes
XLOC_043910	7DAS	14DAS	3.90499	19.9478	2.35284	2.65293	0.0012	0.00929231	yes
XLOC_043919	7DAS	14DAS	2.51956	5.89855	1.22719	2.02845	0.00115	0.00897052	yes
XLOC_043922	7DAS	14DAS	4.13688	0.791502	-2.38588	-3.30459	5e-05	0.000593078	yes
XLOC_043960	7DAS	14DAS	10.413	15.8008	0.601614	1.70327	0.0034	0.0217315	yes
XLOC_043971	7DAS	14DAS	78.8642	53.8116	-0.551452	-2.08091	0.0001	0.00110949	yes
XLOC_044058	7DAS	14DAS	19.1966	12.5202	-0.616593	-1.86153	0.0011	0.00864732	yes
XLOC_044725	7DAS	14DAS	17.5237	32.8323	0.905812	2.25595	0.0002	0.00202671	yes
XLOC_045298	7DAS	14DAS	0.720543	1.91202	1.40794	1.79467	0.00645	0.0361927	yes
XLOC_045317	7DAS	14DAS	2.07923	18.5259	3.15542	5.05141	5e-05	0.000593078	yes
XLOC_045622	7DAS	14DAS	4.41187	12.8543	1.54279	3.00645	5e-05	0.000593078	yes
XLOC_045685	7DAS	14DAS	14.2972	30.6314	1.09928	2.72514	5e-05	0.000593078	yes
XLOC_045777	7DAS	14DAS	8.15488	20.4334	1.32519	2.52171	5e-05	0.000593078	yes
XLOC_045807	7DAS	14DAS	20.4041	33.3197	0.707521	2.17571	0.00035	0.0032803	yes
XLOC_045837	7DAS	14DAS	16.962	27.2378	0.683307	2.01026	0.00055	0.00481327	yes
XLOC_045847	7DAS	14DAS	1.15965	0	-Inf	NA	5e-05	0.000593078	yes
XLOC_046207	7DAS	14DAS	40.4292	25.6308	-0.657516	-2.11237	0.0002	0.00202671	yes
XLOC_046304	7DAS	14DAS	4.46982	25.309	2.50136	3.56734	5e-05	0.000593078	yes
XLOC_046794	7DAS	14DAS	4.43076	1.0698	-2.05022	-4.67354	5e-05	0.000593078	yes
XLOC_046925	7DAS	14DAS	9.21348	3.90815	-1.23726	-3.43176	5e-05	0.000593078	yes
XLOC_047081	7DAS	14DAS	2.43288	10.9064	2.16443	4.63118	5e-05	0.000593078	yes
XLOC_047240	7DAS	14DAS	0	1.61924	Inf	NA	5e-05	0.000593078	yes
XLOC_048041	7DAS	14DAS	27.7721	41.9863	0.596282	1.58339	0.0046	0.0276438	yes
XLOC_048143	7DAS	14DAS	0	1.85331	Inf	NA	5e-05	0.000593078	yes
XLOC_048161	7DAS	14DAS	4.13039	19.3535	2.22824	3.28536	5e-05	0.000593078	yes
XLOC_048841	7DAS	14DAS	6.60464	11.6186	0.814885	1.78322	0.0027	0.0180614	yes
XLOC_049203	7DAS	14DAS	4.85309	1.04678	-2.21295	-2.36317	0.0025	0.0169607	yes
XLOC_049264	7DAS	14DAS	1.01097	2.52383	1.31988	2.53549	5e-05	0.000593078	yes
XLOC_049298	7DAS	14DAS	42.5848	69.3014	0.702547	2.22437	0.0001	0.00110949	yes
XLOC_049362	7DAS	14DAS	16.3644	29.2877	0.839734	2.70265	5e-05	0.000593078	yes
XLOC_049398	7DAS	14DAS	24.0226	64.3236	1.42096	4.16714	5e-05	0.000593078	yes
XLOC_049416	7DAS	14DAS	4.68095	0.849487	-2.46214	-2.99517	5e-05	0.000593078	yes
XLOC_049437	7DAS	14DAS	21.5791	34.3781	0.671858	2.431	5e-05	0.000593078	yes
XLOC_049444	7DAS	14DAS	56.4285	82.8132	0.553436	1.84641	0.0019	0.0136208	yes
XLOC_049455	7DAS	14DAS	9.16907	16.4685	0.844861	1.73669	0.0032	0.0206956	yes
XLOC_049570	7DAS	14DAS	1.23209	3.31214	1.42665	1.76984	0.0073	0.0399669	yes
XLOC_049827	7DAS	14DAS	25.3707	41.4661	0.708771	1.84211	0.0014	0.0105781	yes
XLOC_050433	7DAS	14DAS	1565.61	2263.77	0.532009	1.6	0.0056	0.0323438	yes
XLOC_050985	7DAS	14DAS	2.53574	32.204	3.66676	4.13647	5e-05	0.000593078	yes
XLOC_051102	7DAS	14DAS	21.9709	45.3495	1.04549	1.66561	0.00565	0.0325543	yes
XLOC_051154	7DAS	14DAS	5.34199	2.79554	-0.934252	-1.62548	0.00695	0.0384153	yes
XLOC_051173	7DAS	14DAS	0.442307	1.78771	2.01499	2.00027	0.0054	0.0314315	yes
XLOC_051202	7DAS	14DAS	5.56336	1.53123	-1.86126	-2.46297	0.0007	0.00590678	yes
XLOC_051268	7DAS	14DAS	4.87538	0	-Inf	NA	0.0074	0.0403982	yes
XLOC_051270	7DAS	14DAS	0.823458	4.8648	2.56261	2.60138	0.00155	0.0115005	yes
XLOC_051297	7DAS	14DAS	8.66233	18.1009	1.06323	2.6082	5e-05	0.000593078	yes
XLOC_051313	7DAS	14DAS	2.50266	0	-Inf	NA	0.0011	0.00864732	yes
XLOC_051351	7DAS	14DAS	6.80478	12.9764	0.931275	1.65772	0.00545	0.0316677	yes
XLOC_051524	7DAS	14DAS	6.92658	24.4678	1.82067	2.30121	0.0015	0.0111929	yes
XLOC_051537	7DAS	14DAS	4.9555	23.9333	2.27192	2.17109	0.0036	0.0227633	yes
XLOC_051544	7DAS	14DAS	14.9524	28.0768	0.908997	1.59094	0.00895	0.0470016	yes
XLOC_051563	7DAS	14DAS	13.7216	40.6589	1.56713	2.42603	0.00015	0.00158082	yes
XLOC_051566	7DAS	14DAS	7.11646	20.3906	1.51867	2.41179	0.0004	0.00367754	yes
XLOC_051616	7DAS	14DAS	0	1.77066	Inf	NA	5e-05	0.000593078	yes
XLOC_051617	7DAS	14DAS	2.30809	6.12534	1.40809	2.30754	0.0004	0.00367754	yes
XLOC_051623	7DAS	14DAS	0.345436	2.87376	3.05645	2.67929	0.00625	0.0352685	yes
XLOC_051625	7DAS	14DAS	21.1198	74.3631	1.81599	3.3839	5e-05	0.000593078	yes
XLOC_051629	7DAS	14DAS	3.40851	8.33109	1.28936	2.38522	0.0002	0.00202671	yes
XLOC_051636	7DAS	14DAS	6.38769	26.6961	2.06326	2.81694	5e-05	0.000593078	yes
XLOC_051774	7DAS	14DAS	160.572	116.077	-0.468138	-1.76823	0.0019	0.0136208	yes
XLOC_051812	7DAS	14DAS	28.8961	49.1553	0.766471	1.85238	0.0013	0.00994384	yes
XLOC_053495	7DAS	14DAS	5.11844	16.3787	1.67805	2.38677	0.00065	0.00554279	yes
XLOC_053607	7DAS	14DAS	49.6331	26.7906	-0.889576	-2.80748	5e-05	0.000593078	yes
XLOC_053784	7DAS	14DAS	5.9802	16.7855	1.48895	2.63333	5e-05	0.000593078	yes
XLOC_053857	7DAS	14DAS	31.7467	57.2018	0.849451	2.30402	0.00015	0.00158082	yes
XLOC_054855	7DAS	14DAS	4.49226	8.37059	0.897888	1.53132	0.0049	0.0290625	yes
XLOC_055322	7DAS	14DAS	45.3166	23.4417	-0.950963	-2.82499	5e-05	0.000593078	yes
XLOC_055336	7DAS	14DAS	1.82736	7.04328	1.94649	1.9415	0.0071	0.0390796	yes
XLOC_055345	7DAS	14DAS	3.2619	21.9484	2.75033	5.34062	5e-05	0.000593078	yes
XLOC_055361	7DAS	14DAS	0.489888	3.18883	2.7025	2.47216	0.00245	0.0166945	yes
XLOC_055396	7DAS	14DAS	40.9876	169.069	2.04435	4.66909	5e-05	0.000593078	yes

## Sheet: W2 SD vs W3.5 SD
List of differentially expressed lncRNA loci in shoot apex
gene_id	sample_1	sample_2	value_1	value_2	log2_fold_change	test_stat	p_value	q_value	significant
XLOC_000291	14DAS	16DAS	3.75086	0.522903	-2.84261	-2.52811	0.00545	0.0316677	yes
XLOC_000587	14DAS	16DAS	5.46378	8.75209	0.679727	2.01959	0.0004	0.00367754	yes
XLOC_000599	14DAS	16DAS	1.91915	0	-Inf	NA	5e-05	0.000593078	yes
XLOC_000720	14DAS	16DAS	45.2303	5.1962	-3.12176	-6.65276	5e-05	0.000593078	yes
XLOC_001009	14DAS	16DAS	0	1.93293	Inf	NA	0.00455	0.0274119	yes
XLOC_001026	14DAS	16DAS	20.104	5.82182	-1.78794	-4.14619	5e-05	0.000593078	yes
XLOC_001233	14DAS	16DAS	4.3147	7.68038	0.831919	1.52362	0.0092	0.048037	yes
XLOC_003057	14DAS	16DAS	1.33977	5.1176	1.93348	2.72071	0.00015	0.00158082	yes
XLOC_003326	14DAS	16DAS	8.57806	13.1771	0.61931	1.88782	0.00105	0.00831906	yes
XLOC_003540	14DAS	16DAS	2.84233	4.70857	0.728216	1.54682	0.00595	0.0339227	yes
XLOC_003604	14DAS	16DAS	0.621882	1.77072	1.50962	1.25444	0.00615	0.0348113	yes
XLOC_003669	14DAS	16DAS	7.01554	2.07292	-1.75889	-2.88355	5e-05	0.000593078	yes
XLOC_003959	14DAS	16DAS	1.54597	3.08646	0.99744	1.57596	0.00865	0.0457331	yes
XLOC_003988	14DAS	16DAS	2.68978	4.43681	0.722035	1.22554	0.00785	0.0423396	yes
XLOC_004090	14DAS	16DAS	1.36268	0.117567	-3.53489	-1.01906	0.00845	0.0448708	yes
XLOC_004096	14DAS	16DAS	0.608091	1.3331	1.13243	1.6705	0.00685	0.037954	yes
XLOC_004148	14DAS	16DAS	2.13829	0.302461	-2.82164	-1.66291	0.0057	0.0327882	yes
XLOC_004160	14DAS	16DAS	30.7025	15.0521	-1.02839	-2.39311	0.00015	0.00158082	yes
XLOC_004450	14DAS	16DAS	13.8344	20.9198	0.59661	2.28393	0.0001	0.00110949	yes
XLOC_004760	14DAS	16DAS	2.13609	4.69885	1.13734	1.96848	0.00165	0.0121195	yes
XLOC_004770	14DAS	16DAS	43.0432	61.2613	0.509192	1.60854	0.005	0.0295393	yes
XLOC_004839	14DAS	16DAS	33.2646	11.2571	-1.56315	-1.97882	0.0038	0.0237629	yes
XLOC_004865	14DAS	16DAS	15.6899	21.7135	0.468756	1.62949	0.00405	0.0250178	yes
XLOC_005390	14DAS	16DAS	1.52348	3.90251	1.35704	1.93867	0.00235	0.016145	yes
XLOC_005668	14DAS	16DAS	16.3218	8.53097	-0.936019	-1.57015	0.0081	0.0434096	yes
XLOC_006214	14DAS	16DAS	2.44426	0	-Inf	NA	0.0039	0.02428	yes
XLOC_006224	14DAS	16DAS	3.52356	0	-Inf	NA	0.0004	0.00367754	yes
XLOC_006236	14DAS	16DAS	129.31	69.0837	-0.904415	-2.4047	0.00015	0.00158082	yes
XLOC_006331	14DAS	16DAS	2.23029	5.39804	1.2752	1.77728	0.0044	0.0266978	yes
XLOC_006362	14DAS	16DAS	4.21118	2.07094	-1.02394	-1.6167	0.00655	0.0366601	yes
XLOC_006374	14DAS	16DAS	0.945086	4.93089	2.38333	2.14357	0.00665	0.0370841	yes
XLOC_006403	14DAS	16DAS	1.99365	3.18761	0.677063	1.90929	0.00075	0.00626739	yes
XLOC_006452	14DAS	16DAS	3.15925	0	-Inf	NA	5e-05	0.000593078	yes
XLOC_006454	14DAS	16DAS	6.59561	0	-Inf	NA	5e-05	0.000593078	yes
XLOC_006476	14DAS	16DAS	8.33082	0	-Inf	NA	5e-05	0.000593078	yes
XLOC_006479	14DAS	16DAS	2.6564	6.05032	1.18754	1.82598	0.00375	0.0235217	yes
XLOC_006529	14DAS	16DAS	6.53379	0	-Inf	NA	0.0004	0.00367754	yes
XLOC_006562	14DAS	16DAS	2.33216	4.56335	0.968426	1.5578	0.0096	0.0496784	yes
XLOC_006570	14DAS	16DAS	5.02707	10.8919	1.11546	1.65016	0.00775	0.0419257	yes
XLOC_006575	14DAS	16DAS	3.96078	0.64927	-2.60889	-2.30697	0.00555	0.0321286	yes
XLOC_006821	14DAS	16DAS	5.58192	9.87477	0.822986	2.28563	0.0003	0.00288179	yes
XLOC_006875	14DAS	16DAS	4.64966	12.669	1.4461	2.24739	0.0003	0.00288179	yes
XLOC_007112	14DAS	16DAS	34.2803	9.05134	-1.92118	-1.98017	0.0047	0.0281142	yes
XLOC_007114	14DAS	16DAS	10.0803	17.2049	0.771277	2.10439	0.0006	0.00518343	yes
XLOC_007252	14DAS	16DAS	0.831563	5.11609	2.62115	2.57377	0.0017	0.012419	yes
XLOC_007256	14DAS	16DAS	2.33265	5.9249	1.34482	1.95595	0.00015	0.00158082	yes
XLOC_007604	14DAS	16DAS	7.98472	0.851498	-3.22917	-2.70239	0.00275	0.0183267	yes
XLOC_007720	14DAS	16DAS	46.6071	28.8706	-0.690948	-2.21136	0.0002	0.00202671	yes
XLOC_007914	14DAS	16DAS	18.0994	33.3556	0.881987	2.10119	0.0004	0.00367754	yes
XLOC_007985	14DAS	16DAS	13.7715	21.306	0.62957	1.91147	0.00095	0.00765109	yes
XLOC_007993	14DAS	16DAS	96.7938	44.8576	-1.10956	-2.53481	0.00015	0.00158082	yes
XLOC_008110	14DAS	16DAS	29.5156	46.6734	0.661124	2.02754	0.00075	0.00626739	yes
XLOC_008178	14DAS	16DAS	61.0242	36.1087	-0.757036	-2.48138	0.00015	0.00158082	yes
XLOC_008477	14DAS	16DAS	10.6503	5.53511	-0.944207	-2.00069	0.00075	0.00626739	yes
XLOC_008603	14DAS	16DAS	31.8123	51.7175	0.701066	2.11105	0.0003	0.00288179	yes
XLOC_008663	14DAS	16DAS	11.4686	17.4945	0.609214	1.84961	0.0013	0.00994384	yes
XLOC_008711	14DAS	16DAS	52.5076	26.4134	-0.991256	-2.04645	0.001	0.00798939	yes
XLOC_008717	14DAS	16DAS	32.2028	23.1845	-0.474024	-1.58547	0.0066	0.0368745	yes
XLOC_008827	14DAS	16DAS	2.54574	4.08448	0.682071	1.61926	0.004	0.0247681	yes
XLOC_008835	14DAS	16DAS	505.863	1284.02	1.34385	5.03757	5e-05	0.000593078	yes
XLOC_008848	14DAS	16DAS	43.4958	26.442	-0.718044	-2.13785	0.0004	0.00367754	yes
XLOC_009038	14DAS	16DAS	46.7405	78.6729	0.751194	2.61111	5e-05	0.000593078	yes
XLOC_009052	14DAS	16DAS	4.29719	0.536543	-3.00163	-5.79529	5e-05	0.000593078	yes
XLOC_009358	14DAS	16DAS	12.1635	20.5764	0.758435	1.6407	0.0056	0.0323438	yes
XLOC_009434	14DAS	16DAS	13.4845	20.1519	0.579611	1.99004	0.0005	0.00444195	yes
XLOC_009457	14DAS	16DAS	3.3492	0.997216	-1.74784	-3.02636	5e-05	0.000593078	yes
XLOC_009516	14DAS	16DAS	6.58711	2.60874	-1.33629	-1.76176	0.0014	0.0105781	yes
XLOC_009750	14DAS	16DAS	0.221405	3.54402	4.00063	1.33231	0.0011	0.00864732	yes
XLOC_009883	14DAS	16DAS	0.844921	2.00882	1.24946	1.98799	0.00165	0.0121195	yes
XLOC_009988	14DAS	16DAS	3.68025	0.732251	-2.32939	-1.184	5e-05	0.000593078	yes
XLOC_010184	14DAS	16DAS	18.7897	35.0327	0.898762	2.92751	5e-05	0.000593078	yes
XLOC_010234	14DAS	16DAS	19.8125	51.7109	1.38406	4.74865	5e-05	0.000593078	yes
XLOC_010272	14DAS	16DAS	68.7668	35.8078	-0.941437	-3.39956	5e-05	0.000593078	yes
XLOC_010335	14DAS	16DAS	1.71199	4.15926	1.28066	2.99316	5e-05	0.000593078	yes
XLOC_010700	14DAS	16DAS	17.4102	7.7575	-1.16627	-2.04121	0.0016	0.0118159	yes
XLOC_011221	14DAS	16DAS	9.54058	6.30113	-0.598466	-1.67308	0.00285	0.0188685	yes
XLOC_011310	14DAS	16DAS	18.3469	28.4953	0.635188	1.99727	0.0005	0.00444195	yes
XLOC_011413	14DAS	16DAS	10.4193	19.2511	0.885688	2.13897	0.0003	0.00288179	yes
XLOC_011712	14DAS	16DAS	0.802048	2.11358	1.39793	1.89256	0.0052	0.0305013	yes
XLOC_011761	14DAS	16DAS	94.3528	54.0364	-0.804134	-2.21843	0.0001	0.00110949	yes
XLOC_011905	14DAS	16DAS	64.0236	24.9337	-1.36051	-3.82867	5e-05	0.000593078	yes
XLOC_012007	14DAS	16DAS	6.19162	11.0381	0.834101	1.50193	0.0081	0.0434096	yes
XLOC_012129	14DAS	16DAS	257.418	98.3207	-1.38855	-2.78599	5e-05	0.000593078	yes
XLOC_012182	14DAS	16DAS	5.05111	8.79182	0.799562	2.38385	5e-05	0.000593078	yes
XLOC_012309	14DAS	16DAS	33.3343	18.6909	-0.83467	-2.60205	5e-05	0.000593078	yes
XLOC_012376	14DAS	16DAS	2.35712	4.527	0.941531	1.65102	0.00255	0.0172385	yes
XLOC_012467	14DAS	16DAS	3.66149	7.60696	1.05489	2.02897	0.0004	0.00367754	yes
XLOC_012653	14DAS	16DAS	20.8275	29.5985	0.507034	1.79016	0.00205	0.0144953	yes
XLOC_012807	14DAS	16DAS	2.27711	4.51676	0.988086	1.96395	0.00185	0.0133277	yes
XLOC_012947	14DAS	16DAS	2401.27	4320.1	0.847266	3.26732	5e-05	0.000593078	yes
XLOC_012986	14DAS	16DAS	9.38551	14.2343	0.60087	1.56787	0.0067	0.0373031	yes
XLOC_013407	14DAS	16DAS	8.36467	13.52	0.692714	1.6777	0.0023	0.0158825	yes
XLOC_013623	14DAS	16DAS	15.6389	6.45996	-1.27554	-2.86319	5e-05	0.000593078	yes
XLOC_013880	14DAS	16DAS	55.5583	20.3507	-1.44892	-3.92497	5e-05	0.000593078	yes
XLOC_014353	14DAS	16DAS	40.922	1.31753	-4.95697	-6.73371	5e-05	0.000593078	yes
XLOC_014686	14DAS	16DAS	0.211052	5.49087	4.70136	1.05259	0.004	0.0247681	yes
XLOC_014797	14DAS	16DAS	0.609181	1.64544	1.43353	2.31095	0.0004	0.00367754	yes
XLOC_014834	14DAS	16DAS	57.5191	17.5579	-1.71192	-2.61014	0.0002	0.00202671	yes
XLOC_014855	14DAS	16DAS	5.35583	0	-Inf	NA	0.0001	0.00110949	yes
XLOC_014856	14DAS	16DAS	24.2251	8.71885	-1.47429	-4.01618	5e-05	0.000593078	yes
XLOC_014864	14DAS	16DAS	27.4487	5.55864	-2.30393	-2.2903	0.0026	0.0175039	yes
XLOC_014866	14DAS	16DAS	9.65173	3.00567	-1.6831	-1.92059	0.00485	0.0288388	yes
XLOC_014868	14DAS	16DAS	38.2176	18.4337	-1.05189	-1.57926	0.00835	0.0444286	yes
XLOC_014872	14DAS	16DAS	0	2.29406	Inf	NA	5e-05	0.000593078	yes
XLOC_014885	14DAS	16DAS	3.59489	7.71493	1.1017	1.89001	0.00225	0.0156131	yes
XLOC_014959	14DAS	16DAS	7.20228	2.22198	-1.69661	-1.94381	0.0054	0.0314315	yes
XLOC_014962	14DAS	16DAS	17.944	9.22688	-0.959584	-1.93012	0.0026	0.0175039	yes
XLOC_014968	14DAS	16DAS	33.4096	2.12157	-3.97706	-2.89567	0.00535	0.0311998	yes
XLOC_014969	14DAS	16DAS	0	1.39693	Inf	NA	5e-05	0.000593078	yes
XLOC_014991	14DAS	16DAS	19.456	8.30176	-1.22873	-2.51375	0.0002	0.00202671	yes
XLOC_014995	14DAS	16DAS	223.527	113.099	-0.982865	-2.50322	0.0001	0.00110949	yes
XLOC_015012	14DAS	16DAS	16.0239	9.4449	-0.762615	-2.03808	0.00075	0.00626739	yes
XLOC_015015	14DAS	16DAS	20.4951	5.53127	-1.8896	-3.25743	5e-05	0.000593078	yes
XLOC_015023	14DAS	16DAS	4.52693	0.679709	-2.73554	-3.65682	5e-05	0.000593078	yes
XLOC_015102	14DAS	16DAS	14.6896	6.88719	-1.09281	-1.58323	0.00945	0.0490607	yes
XLOC_015153	14DAS	16DAS	1.52727	3.94167	1.36785	2.25259	0.00045	0.00405848	yes
XLOC_015183	14DAS	16DAS	3.59214	1.17281	-1.61487	-2.41507	0.0004	0.00367754	yes
XLOC_015197	14DAS	16DAS	3.2448	0.356022	-3.18809	-3.35819	0.0004	0.00367754	yes
XLOC_015200	14DAS	16DAS	7.57552	2.80607	-1.43279	-1.72254	0.00805	0.0432128	yes
XLOC_015238	14DAS	16DAS	29.1917	14.724	-0.987389	-2.33441	0.00015	0.00158082	yes
XLOC_015292	14DAS	16DAS	11.4061	3.13994	-1.86099	-2.52424	0.00035	0.0032803	yes
XLOC_015293	14DAS	16DAS	162.652	53.8869	-1.59379	-3.90941	5e-05	0.000593078	yes
XLOC_015304	14DAS	16DAS	49.2377	21.4095	-1.20151	-2.01481	0.0018	0.0130307	yes
XLOC_015307	14DAS	16DAS	45.5739	22.7393	-1.00302	-2.60843	5e-05	0.000593078	yes
XLOC_015316	14DAS	16DAS	3.77853	1.53755	-1.29719	-1.74173	0.0059	0.0336928	yes
XLOC_015350	14DAS	16DAS	46.5143	22.6696	-1.03692	-1.88506	0.0025	0.0169607	yes
XLOC_015377	14DAS	16DAS	18.7624	7.38524	-1.34512	-2.61934	5e-05	0.000593078	yes
XLOC_015405	14DAS	16DAS	0	2.69473	Inf	NA	0.0008	0.00661186	yes
XLOC_015419	14DAS	16DAS	2.21076	6.16618	1.47984	2.98437	5e-05	0.000593078	yes
XLOC_015459	14DAS	16DAS	4.48255	2.18006	-1.03995	-1.6535	0.0068	0.0377329	yes
XLOC_015468	14DAS	16DAS	91.3851	53.6691	-0.767866	-2.48919	5e-05	0.000593078	yes
XLOC_015476	14DAS	16DAS	69.7327	35.4548	-0.975856	-1.84802	0.0021	0.0147805	yes
XLOC_015480	14DAS	16DAS	9.69338	15.7372	0.699105	1.90435	0.0011	0.00864732	yes
XLOC_015508	14DAS	16DAS	11.899	0	-Inf	NA	5e-05	0.000593078	yes
XLOC_015515	14DAS	16DAS	117.475	49.9806	-1.23291	-3.69162	5e-05	0.000593078	yes
XLOC_015524	14DAS	16DAS	37.2975	0.830609	-5.48877	-5.02171	0.00075	0.00626739	yes
XLOC_015540	14DAS	16DAS	2.24874	0	-Inf	NA	0.0033	0.0212268	yes
XLOC_015566	14DAS	16DAS	25.6113	9.11998	-1.48968	-2.76889	5e-05	0.000593078	yes
XLOC_015599	14DAS	16DAS	131.094	45.8697	-1.51499	-2.85612	5e-05	0.000593078	yes
XLOC_016229	14DAS	16DAS	5.04007	7.5855	0.589799	1.77462	0.00205	0.0144953	yes
XLOC_016635	14DAS	16DAS	1.39978	0	-Inf	NA	5e-05	0.000593078	yes
XLOC_016750	14DAS	16DAS	8.64297	23.5902	1.44859	2.64865	5e-05	0.000593078	yes
XLOC_016817	14DAS	16DAS	27.8954	38.9045	0.479907	1.86652	0.0016	0.0118159	yes
XLOC_016918	14DAS	16DAS	1.68412	4.25173	1.33605	2.05676	0.0008	0.00661186	yes
XLOC_016922	14DAS	16DAS	0	1.47627	Inf	NA	0.00715	0.0392991	yes
XLOC_017018	14DAS	16DAS	3.17536	1.60895	-0.980798	-1.2509	0.0067	0.0373031	yes
XLOC_017021	14DAS	16DAS	21.8744	48.6044	1.15184	3.75479	5e-05	0.000593078	yes
XLOC_017072	14DAS	16DAS	7.31348	12.988	0.828548	2.23542	5e-05	0.000593078	yes
XLOC_017143	14DAS	16DAS	3.36276	6.46855	0.943795	1.66902	0.0049	0.0290625	yes
XLOC_017520	14DAS	16DAS	21.0704	12.9706	-0.699974	-1.80606	0.0025	0.0169607	yes
XLOC_017552	14DAS	16DAS	6.39424	20.3931	1.67324	3.46029	5e-05	0.000593078	yes
XLOC_017583	14DAS	16DAS	4.56845	7.13796	0.643808	1.65889	0.0029	0.0191405	yes
XLOC_017759	14DAS	16DAS	302.937	166.754	-0.861291	-3.28551	5e-05	0.000593078	yes
XLOC_017787	14DAS	16DAS	51.8816	9.81192	-2.40262	-2.50675	0.0006	0.00518343	yes
XLOC_018061	14DAS	16DAS	15.2152	26.8864	0.821362	2.75458	5e-05	0.000593078	yes
XLOC_018171	14DAS	16DAS	2.84125	7.94319	1.48319	2.49399	0.00015	0.00158082	yes
XLOC_018534	14DAS	16DAS	1.8086	0.260891	-2.79336	-1.76148	0.0065	0.0364368	yes
XLOC_018562	14DAS	16DAS	0.557099	1.74919	1.65068	2.45646	0.0003	0.00288179	yes
XLOC_018822	14DAS	16DAS	2.97119	1.37484	-1.11178	-1.67344	0.0064	0.0359782	yes
XLOC_018994	14DAS	16DAS	9.24331	0.24437	-5.24127	-4.03348	0.00125	0.00962265	yes
XLOC_019090	14DAS	16DAS	5.6366	2.6041	-1.11404	-1.41506	0.0075	0.0408491	yes
XLOC_019319	14DAS	16DAS	1.66025	0.599676	-1.46914	-1.17257	0.00545	0.0316677	yes
XLOC_019452	14DAS	16DAS	0.804236	2.39425	1.57388	1.51688	0.00595	0.0339227	yes
XLOC_019659	14DAS	16DAS	3.22158	6.53715	1.02089	1.5596	0.0088	0.0463634	yes
XLOC_019694	14DAS	16DAS	1.8324	5.98087	1.70662	2.95317	0.0001	0.00110949	yes
XLOC_019869	14DAS	16DAS	2.68369	6.78123	1.33733	4.04506	5e-05	0.000593078	yes
XLOC_020504	14DAS	16DAS	4.71773	8.57769	0.862495	2.06142	0.0004	0.00367754	yes
XLOC_020527	14DAS	16DAS	4.99676	13.3631	1.41918	3.82003	5e-05	0.000593078	yes
XLOC_020585	14DAS	16DAS	0	1.86782	Inf	NA	0.00145	0.0108915	yes
XLOC_020603	14DAS	16DAS	45.4552	107.678	1.24421	4.28854	5e-05	0.000593078	yes
XLOC_020604	14DAS	16DAS	8.84616	12.7726	0.529934	1.6681	0.0019	0.0136208	yes
XLOC_020623	14DAS	16DAS	1.01618	3.10316	1.61058	1.54134	0.0004	0.00367754	yes
XLOC_020634	14DAS	16DAS	75.3427	32.22	-1.22551	-3.92694	5e-05	0.000593078	yes
XLOC_020722	14DAS	16DAS	98.7093	155.224	0.653097	2.40857	5e-05	0.000593078	yes
XLOC_020813	14DAS	16DAS	7.6418	2.61389	-1.54771	-1.99639	0.00025	0.00245883	yes
XLOC_020962	14DAS	16DAS	9.88729	15.9368	0.688718	2.45598	5e-05	0.000593078	yes
XLOC_020982	14DAS	16DAS	2.04691	0	-Inf	NA	5e-05	0.000593078	yes
XLOC_020989	14DAS	16DAS	10.7168	17.6757	0.721889	1.8696	0.0016	0.0118159	yes
XLOC_021117	14DAS	16DAS	13.2274	9.34009	-0.502022	-1.51616	0.0094	0.0488664	yes
XLOC_021198	14DAS	16DAS	19.818	2.70561	-2.87278	-4.71642	0.0004	0.00367754	yes
XLOC_021301	14DAS	16DAS	32.9392	23.788	-0.469571	-1.51649	0.0095	0.0492645	yes
XLOC_021413	14DAS	16DAS	200.927	127.497	-0.656207	-2.51085	5e-05	0.000593078	yes
XLOC_021414	14DAS	16DAS	301.859	156.427	-0.94839	-3.67763	5e-05	0.000593078	yes
XLOC_022164	14DAS	16DAS	6.84219	4.11325	-0.734181	-2.12534	0.00035	0.0032803	yes
XLOC_022436	14DAS	16DAS	4.76643	9.63058	1.01471	2.17235	0.0006	0.00518343	yes
XLOC_022644	14DAS	16DAS	1.27069	0	-Inf	NA	5e-05	0.000593078	yes
XLOC_022747	14DAS	16DAS	1.30687	2.68191	1.03715	2.14375	0.0006	0.00518343	yes
XLOC_022767	14DAS	16DAS	7.59854	0	-Inf	NA	5e-05	0.000593078	yes
XLOC_022904	14DAS	16DAS	1.0289	0	-Inf	NA	5e-05	0.000593078	yes
XLOC_022924	14DAS	16DAS	6.44572	3.85474	-0.741708	-1.64545	0.0043	0.0262093	yes
XLOC_022932	14DAS	16DAS	3.25773	0	-Inf	NA	5e-05	0.000593078	yes
XLOC_022980	14DAS	16DAS	72.1315	48.3829	-0.576131	-1.65268	0.00465	0.0278829	yes
XLOC_023012	14DAS	16DAS	10.0385	1.85104	-2.43914	-3.87429	5e-05	0.000593078	yes
XLOC_023105	14DAS	16DAS	39.3742	25.0092	-0.654788	-2.20144	5e-05	0.000593078	yes
XLOC_023178	14DAS	16DAS	6.6433	1.68137	-1.98226	-2.65299	5e-05	0.000593078	yes
XLOC_023186	14DAS	16DAS	15.7259	6.19892	-1.34306	-2.28501	0.0006	0.00518343	yes
XLOC_023227	14DAS	16DAS	32.8576	11.3428	-1.53445	-3.14323	5e-05	0.000593078	yes
XLOC_023253	14DAS	16DAS	22.7143	40.5205	0.83505	2.10129	0.0007	0.00590678	yes
XLOC_023266	14DAS	16DAS	5.15439	13.4876	1.38776	2.18781	0.00115	0.00897052	yes
XLOC_023387	14DAS	16DAS	0.812639	2.21466	1.4464	1.95982	0.0023	0.0158825	yes
XLOC_023404	14DAS	16DAS	7.57774	10.9269	0.528046	1.70419	0.00295	0.0194008	yes
XLOC_023413	14DAS	16DAS	22.0948	30.6323	0.471344	1.68977	0.00315	0.0204351	yes
XLOC_023436	14DAS	16DAS	72.795	118.714	0.70558	2.67333	5e-05	0.000593078	yes
XLOC_023895	14DAS	16DAS	13.9008	24.8692	0.839192	2.60975	5e-05	0.000593078	yes
XLOC_024029	14DAS	16DAS	0.67277	2.03299	1.59542	1.71812	0.00795	0.0427692	yes
XLOC_024220	14DAS	16DAS	2.92989	0.590469	-2.31091	-1.64487	0.00085	0.00695843	yes
XLOC_024266	14DAS	16DAS	8.56551	16.566	0.951614	2.54866	5e-05	0.000593078	yes
XLOC_024304	14DAS	16DAS	12.8984	18.5439	0.523748	1.71816	0.00275	0.0183267	yes
XLOC_024315	14DAS	16DAS	45.9735	29.969	-0.617333	-1.71509	0.00395	0.0245277	yes
XLOC_024365	14DAS	16DAS	34.7372	25.0083	-0.474077	-1.74639	0.0023	0.0158825	yes
XLOC_024497	14DAS	16DAS	4.78525	7.5933	0.666134	1.55887	0.00585	0.0334641	yes
XLOC_024519	14DAS	16DAS	0.547222	1.19144	1.12251	1.62136	0.0028	0.0186071	yes
XLOC_024559	14DAS	16DAS	15.2634	10.5771	-0.52913	-1.61429	0.00555	0.0321286	yes
XLOC_024574	14DAS	16DAS	1.69124	3.6996	1.12929	1.8775	0.0024	0.0164225	yes
XLOC_024635	14DAS	16DAS	25.0121	16.2434	-0.622771	-1.76987	0.00285	0.0188685	yes
XLOC_024654	14DAS	16DAS	8.42047	14.7203	0.805832	1.90628	0.0014	0.0105781	yes
XLOC_024694	14DAS	16DAS	7.77218	4.08373	-0.928433	-2.30447	0.00025	0.00245883	yes
XLOC_024790	14DAS	16DAS	9.70086	5.37061	-0.853026	-2.19365	5e-05	0.000593078	yes
XLOC_024813	14DAS	16DAS	21.6841	14.2307	-0.60763	-1.58333	0.0058	0.0332365	yes
XLOC_024843	14DAS	16DAS	3.81225	8.97532	1.23532	1.99557	0.0015	0.0111929	yes
XLOC_024863	14DAS	16DAS	60.2266	31.5278	-0.933775	-2.52148	5e-05	0.000593078	yes
XLOC_025015	14DAS	16DAS	4.95457	7.57112	0.611747	1.83974	0.0017	0.012419	yes
XLOC_025189	14DAS	16DAS	119.356	157.467	0.399775	1.54361	0.0065	0.0364368	yes
XLOC_025219	14DAS	16DAS	3.60657	0.809078	-2.15628	-2.47659	0.0014	0.0105781	yes
XLOC_025441	14DAS	16DAS	9.76911	16.7579	0.778542	2.02151	0.00055	0.00481327	yes
XLOC_025536	14DAS	16DAS	47.0154	11.8961	-1.98265	-5.81537	5e-05	0.000593078	yes
XLOC_025806	14DAS	16DAS	3.30881	4.84584	0.550433	1.48255	0.0091	0.0476505	yes
XLOC_025869	14DAS	16DAS	55.2804	34.142	-0.695221	-2.51221	5e-05	0.000593078	yes
XLOC_026002	14DAS	16DAS	1.67395	0.178896	-3.22606	-0.7943	0.0002	0.00202671	yes
XLOC_026292	14DAS	16DAS	185.971	88.6939	-1.06817	-4.17563	5e-05	0.000593078	yes
XLOC_026729	14DAS	16DAS	11.323	16.9589	0.58279	1.81959	0.00135	0.0102679	yes
XLOC_026882	14DAS	16DAS	23.1252	34.0462	0.55803	1.75995	0.0025	0.0169607	yes
XLOC_026932	14DAS	16DAS	10.595	15.4242	0.541803	1.89721	0.00085	0.00695843	yes
XLOC_026963	14DAS	16DAS	15.0425	24.8725	0.725507	2.41842	5e-05	0.000593078	yes
XLOC_027158	14DAS	16DAS	7.40395	12.8532	0.795758	2.29702	5e-05	0.000593078	yes
XLOC_027184	14DAS	16DAS	3.00719	0.906898	-1.7294	-2.12943	0.0016	0.0118159	yes
XLOC_027310	14DAS	16DAS	34.1524	21.8618	-0.643576	-1.99993	0.0009	0.00731318	yes
XLOC_027312	14DAS	16DAS	10.9394	6.85612	-0.67407	-1.79936	0.00245	0.0166945	yes
XLOC_027357	14DAS	16DAS	2.28179	8.3932	1.87905	3.86536	5e-05	0.000593078	yes
XLOC_027465	14DAS	16DAS	36.7223	50.7636	0.467139	1.56688	0.00645	0.0361927	yes
XLOC_027539	14DAS	16DAS	3.04654	5.66731	0.895492	2.27423	0.0003	0.00288179	yes
XLOC_027570	14DAS	16DAS	7.77474	18.6757	1.26429	3.69992	5e-05	0.000593078	yes
XLOC_027594	14DAS	16DAS	1.89172	4.15382	1.13474	1.47014	0.00235	0.016145	yes
XLOC_027607	14DAS	16DAS	23.5503	34.9895	0.571177	1.63513	0.005	0.0295393	yes
XLOC_027889	14DAS	16DAS	10.1243	5.83402	-0.795255	-1.61173	0.0067	0.0373031	yes
XLOC_028075	14DAS	16DAS	10.8813	16.12	0.567003	2.01627	0.0008	0.00661186	yes
XLOC_028149	14DAS	16DAS	6.69541	11.0021	0.716541	1.85977	0.0012	0.00929231	yes
XLOC_028322	14DAS	16DAS	5.34333	42.3735	2.98735	5.7029	5e-05	0.000593078	yes
XLOC_028409	14DAS	16DAS	77.6122	54.2585	-0.516434	-1.88843	0.0009	0.00731318	yes
XLOC_028456	14DAS	16DAS	12.8727	0.526163	-4.61266	-3.9199	0.0004	0.00367754	yes
XLOC_028641	14DAS	16DAS	8.30235	3.71386	-1.1606	-1.55296	0.00355	0.0225064	yes
XLOC_028922	14DAS	16DAS	35.0977	49.5083	0.496297	1.77276	0.00225	0.0156131	yes
XLOC_029011	14DAS	16DAS	14.9511	2.53413	-2.56069	-2.24591	0.00515	0.030259	yes
XLOC_029028	14DAS	16DAS	22.0392	33.3373	0.597068	1.56478	0.0074	0.0403982	yes
XLOC_029037	14DAS	16DAS	5.45434	1.29935	-2.06961	-2.48576	0.00115	0.00897052	yes
XLOC_029040	14DAS	16DAS	87.7365	36.1329	-1.27987	-2.69055	5e-05	0.000593078	yes
XLOC_029048	14DAS	16DAS	4.11579	11.5444	1.48795	1.7591	0.0067	0.0373031	yes
XLOC_029129	14DAS	16DAS	0.516057	1.62224	1.65238	2.07727	0.00215	0.0150558	yes
XLOC_029219	14DAS	16DAS	7.31519	11.6756	0.674528	1.71679	0.0042	0.0257443	yes
XLOC_029232	14DAS	16DAS	5.48428	1.59216	-1.78432	-2.75689	5e-05	0.000593078	yes
XLOC_029234	14DAS	16DAS	6.0478	14.0006	1.21101	3.0101	5e-05	0.000593078	yes
XLOC_029242	14DAS	16DAS	784.629	267.449	-1.55275	-5.61072	5e-05	0.000593078	yes
XLOC_029286	14DAS	16DAS	24.8647	12.1814	-1.02942	-2.19508	0.0006	0.00518343	yes
XLOC_029307	14DAS	16DAS	14.7282	33.0015	1.16395	2.52229	0.00025	0.00245883	yes
XLOC_029311	14DAS	16DAS	0	1.44039	Inf	NA	0.006	0.034148	yes
XLOC_029328	14DAS	16DAS	0	1.38651	Inf	NA	0.00295	0.0194008	yes
XLOC_029354	14DAS	16DAS	3.17138	0.505969	-2.64799	-2.56562	0.00135	0.0102679	yes
XLOC_029413	14DAS	16DAS	39.4101	3.38147	-3.54284	-6.02697	5e-05	0.000593078	yes
XLOC_029677	14DAS	16DAS	1.05444	5.25667	2.31768	2.3317	0.00255	0.0172385	yes
XLOC_029708	14DAS	16DAS	7.88656	1.83392	-2.10447	-2.45871	0.001	0.00798939	yes
XLOC_029944	14DAS	16DAS	35.9616	16.4502	-1.12835	-1.77167	0.00365	0.0230275	yes
XLOC_030143	14DAS	16DAS	1.26496	2.55466	1.01404	1.95668	0.0008	0.00661186	yes
XLOC_030180	14DAS	16DAS	0.816729	1.44706	0.825191	1.97226	0.0007	0.00590678	yes
XLOC_030212	14DAS	16DAS	23.3652	14.3259	-0.705729	-2.14527	5e-05	0.000593078	yes
XLOC_030345	14DAS	16DAS	2.46911	7.51731	1.60622	2.19264	0.0013	0.00994384	yes
XLOC_030569	14DAS	16DAS	7.53753	20.8804	1.46999	2.88141	5e-05	0.000593078	yes
XLOC_030593	14DAS	16DAS	8.96459	2.56999	-1.80248	-3.63243	5e-05	0.000593078	yes
XLOC_030664	14DAS	16DAS	8.86591	14.8149	0.740713	2.13193	0.00015	0.00158082	yes
XLOC_030863	14DAS	16DAS	11.6502	17.1081	0.554321	1.67758	0.00255	0.0172385	yes
XLOC_031114	14DAS	16DAS	7.5903	14.8533	0.96855	3.40815	5e-05	0.000593078	yes
XLOC_031385	14DAS	16DAS	3.68736	7.9499	1.10835	2.06542	0.0008	0.00661186	yes
XLOC_031418	14DAS	16DAS	0.585763	1.37637	1.23248	1.35	0.0062	0.0350353	yes
XLOC_031544	14DAS	16DAS	0.599865	2.28966	1.93242	1.41179	0.00855	0.0453064	yes
XLOC_031711	14DAS	16DAS	43.9945	82.0134	0.898538	2.22953	0.00035	0.0032803	yes
XLOC_031818	14DAS	16DAS	96.991	166.645	0.780852	3.04223	5e-05	0.000593078	yes
XLOC_031959	14DAS	16DAS	9.09233	18.146	0.996928	2.03591	0.00065	0.00554279	yes
XLOC_032095	14DAS	16DAS	10.1476	16.3266	0.686092	1.69569	0.0025	0.0169607	yes
XLOC_032195	14DAS	16DAS	433.611	169.886	-1.35183	-2.3899	5e-05	0.000593078	yes
XLOC_032332	14DAS	16DAS	40.3293	63.6482	0.658292	1.89618	0.00085	0.00695843	yes
XLOC_032539	14DAS	16DAS	4.03458	0.0314845	-7.00163	-0.615537	5e-05	0.000593078	yes
XLOC_032618	14DAS	16DAS	2512.96	1138.05	-1.14283	-1.82223	0.00175	0.0127207	yes
XLOC_033876	14DAS	16DAS	0	10.2146	Inf	NA	5e-05	0.000593078	yes
XLOC_033877	14DAS	16DAS	0	14.3424	Inf	NA	5e-05	0.000593078	yes
XLOC_034052	14DAS	16DAS	19.3327	29.655	0.617237	1.83762	0.00155	0.0115005	yes
XLOC_034054	14DAS	16DAS	1.0449	2.61265	1.32216	1.47472	0.0047	0.0281142	yes
XLOC_034162	14DAS	16DAS	0.528756	1.62325	1.61821	2.19905	0.0002	0.00202671	yes
XLOC_034188	14DAS	16DAS	41.7813	28.0938	-0.572606	-1.62325	0.0054	0.0314315	yes
XLOC_034222	14DAS	16DAS	5.04912	1.81143	-1.4789	-3.14187	5e-05	0.000593078	yes
XLOC_034932	14DAS	16DAS	3.70259	5.31339	0.521097	1.5071	0.00905	0.0474428	yes
XLOC_035042	14DAS	16DAS	1.53664	3.48673	1.1821	1.56882	0.00865	0.0457331	yes
XLOC_035227	14DAS	16DAS	31.6987	4.35272	-2.86443	-2.94604	0.0008	0.00661186	yes
XLOC_035478	14DAS	16DAS	4.56541	6.66659	0.546203	1.58459	0.0061	0.0345845	yes
XLOC_035618	14DAS	16DAS	2.65393	5.49687	1.05048	2.23769	0.00015	0.00158082	yes
XLOC_036462	14DAS	16DAS	10.7978	17.84	0.724381	2.41188	5e-05	0.000593078	yes
XLOC_036573	14DAS	16DAS	12.3566	38.3304	1.6332	4.65218	5e-05	0.000593078	yes
XLOC_036812	14DAS	16DAS	15.5611	4.80765	-1.69454	-2.1105	0.00255	0.0172385	yes
XLOC_036961	14DAS	16DAS	1.06668	3.2146	1.59151	1.57012	0.0075	0.0408491	yes
XLOC_037201	14DAS	16DAS	6.37581	2.72071	-1.22863	-1.86933	0.0035	0.0222495	yes
XLOC_037261	14DAS	16DAS	740.477	398.064	-0.895456	-2.67183	5e-05	0.000593078	yes
XLOC_037277	14DAS	16DAS	42.3214	12.577	-1.7506	-2.36911	0.00115	0.00897052	yes
XLOC_037289	14DAS	16DAS	0.67683	2.89565	2.09702	1.95879	0.0045	0.0271853	yes
XLOC_037309	14DAS	16DAS	9.42058	18.202	0.950211	2.57949	5e-05	0.000593078	yes
XLOC_037325	14DAS	16DAS	2.08337	0.798353	-1.38382	-1.74743	0.0076	0.0412624	yes
XLOC_037350	14DAS	16DAS	11.2293	7.07924	-0.665598	-1.9417	0.0009	0.00731318	yes
XLOC_037443	14DAS	16DAS	12.6553	3.54143	-1.83734	-3.09543	5e-05	0.000593078	yes
XLOC_037564	14DAS	16DAS	1.17126	0	-Inf	NA	5e-05	0.000593078	yes
XLOC_037613	14DAS	16DAS	6.43492	27.8792	2.1152	7.12815	5e-05	0.000593078	yes
XLOC_037618	14DAS	16DAS	167.455	35.123	-2.25329	-5.98635	5e-05	0.000593078	yes
XLOC_037639	14DAS	16DAS	186.196	3.50222	-5.73241	-8.67463	0.00105	0.00831906	yes
XLOC_037645	14DAS	16DAS	9.65253	3.00742	-1.68238	-2.03376	0.00315	0.0204351	yes
XLOC_037996	14DAS	16DAS	15.6786	3.58482	-2.12882	-4.14205	5e-05	0.000593078	yes
XLOC_038083	14DAS	16DAS	9.58228	4.3013	-1.15559	-3.01491	5e-05	0.000593078	yes
XLOC_038114	14DAS	16DAS	3.67719	1.22605	-1.58459	-2.82112	5e-05	0.000593078	yes
XLOC_038120	14DAS	16DAS	105.438	64.1774	-0.716261	-1.57268	0.0068	0.0377329	yes
XLOC_038434	14DAS	16DAS	1.30925	0	-Inf	NA	5e-05	0.000593078	yes
XLOC_038527	14DAS	16DAS	35.6191	25.6278	-0.474939	-1.49923	0.00915	0.0478403	yes
XLOC_038559	14DAS	16DAS	10.9291	14.8258	0.439943	1.47046	0.00765	0.0414848	yes
XLOC_038812	14DAS	16DAS	38.6298	27.1683	-0.507788	-1.61838	0.00505	0.0297877	yes
XLOC_038860	14DAS	16DAS	39.2542	28.4478	-0.46453	-1.59575	0.0053	0.0309727	yes
XLOC_038933	14DAS	16DAS	5.32988	9.6485	0.856201	2.47976	5e-05	0.000593078	yes
XLOC_038980	14DAS	16DAS	1.31762	3.24337	1.29956	1.59668	0.0089	0.0467901	yes
XLOC_038982	14DAS	16DAS	0	1.34134	Inf	NA	0.00405	0.0250178	yes
XLOC_039045	14DAS	16DAS	7.90328	3.1927	-1.30767	-3.11929	5e-05	0.000593078	yes
XLOC_039148	14DAS	16DAS	20.2023	30.0462	0.572666	1.98914	0.0006	0.00518343	yes
XLOC_039359	14DAS	16DAS	12.0643	20.0638	0.733854	2.13973	0.00045	0.00405848	yes
XLOC_039463	14DAS	16DAS	21.7007	31.404	0.533203	1.59562	0.00445	0.0269462	yes
XLOC_039634	14DAS	16DAS	10.7421	4.80212	-1.16154	-1.82358	0.00425	0.0259798	yes
XLOC_039783	14DAS	16DAS	6.29673	2.28287	-1.46375	-3.14745	5e-05	0.000593078	yes
XLOC_039970	14DAS	16DAS	2.98858	5.44375	0.865143	1.45694	0.00915	0.0478403	yes
XLOC_040847	14DAS	16DAS	1.94572	5.10746	1.3923	1.91017	0.00345	0.0220009	yes
XLOC_041215	14DAS	16DAS	128.625	49.522	-1.37702	-3.6663	5e-05	0.000593078	yes
XLOC_041349	14DAS	16DAS	5.21547	3.10089	-0.750116	-1.75163	0.00375	0.0235217	yes
XLOC_041487	14DAS	16DAS	2.37824	5.56307	1.22599	2.47813	0.0002	0.00202671	yes
XLOC_041637	14DAS	16DAS	0	2.14099	Inf	NA	0.00125	0.00962265	yes
XLOC_041802	14DAS	16DAS	1.55831	0	-Inf	NA	5e-05	0.000593078	yes
XLOC_041829	14DAS	16DAS	12.729	19.6437	0.625949	2.09097	0.00045	0.00405848	yes
XLOC_041840	14DAS	16DAS	43.28	22.7155	-0.930025	-2.05783	0.0007	0.00590678	yes
XLOC_042155	14DAS	16DAS	317.806	432.421	0.444289	1.55587	0.00665	0.0370841	yes
XLOC_042197	14DAS	16DAS	163.286	226.812	0.474095	1.83883	0.0011	0.00864732	yes
XLOC_042274	14DAS	16DAS	2.51815	4.81992	0.936643	2.06556	0.0006	0.00518343	yes
XLOC_042513	14DAS	16DAS	9.56446	3.60339	-1.40833	-1.85704	0.0036	0.0227633	yes
XLOC_042773	14DAS	16DAS	7.49932	13.3044	0.827068	2.54359	5e-05	0.000593078	yes
XLOC_043316	14DAS	16DAS	21.6109	12.1152	-0.834936	-2.90029	5e-05	0.000593078	yes
XLOC_043428	14DAS	16DAS	55.43	17.7107	-1.64605	-4.25733	5e-05	0.000593078	yes
XLOC_043519	14DAS	16DAS	37.1385	78.7716	1.08476	4.16241	5e-05	0.000593078	yes
XLOC_043522	14DAS	16DAS	79.6082	42.7539	-0.89686	-2.10957	0.0005	0.00444195	yes
XLOC_043568	14DAS	16DAS	9.59617	3.80913	-1.333	-1.84272	0.005	0.0295393	yes
XLOC_043621	14DAS	16DAS	0	1.56613	Inf	NA	0.00515	0.030259	yes
XLOC_043664	14DAS	16DAS	20.9835	30.1738	0.524039	1.64417	0.004	0.0247681	yes
XLOC_043711	14DAS	16DAS	5.05035	1.95485	-1.36933	-2.49343	0.0001	0.00110949	yes
XLOC_043769	14DAS	16DAS	8.29693	13.9977	0.754541	1.83883	0.0017	0.012419	yes
XLOC_043786	14DAS	16DAS	6.50931	0.956757	-2.76628	-2.24479	0.0052	0.0305013	yes
XLOC_043808	14DAS	16DAS	0.737152	2.09528	1.50711	2.07106	0.00165	0.0121195	yes
XLOC_043816	14DAS	16DAS	39.7525	12.1767	-1.70693	-1.87677	0.0066	0.0368745	yes
XLOC_043870	14DAS	16DAS	51.9682	20.2344	-1.36082	-1.69663	0.00705	0.0388531	yes
XLOC_043883	14DAS	16DAS	3.48496	0	-Inf	NA	5e-05	0.000593078	yes
XLOC_043887	14DAS	16DAS	77.9523	18.191	-2.09937	-3.662	5e-05	0.000593078	yes
XLOC_043910	14DAS	16DAS	19.9478	6.36146	-1.6488	-2.17379	0.0015	0.0111929	yes
XLOC_043912	14DAS	16DAS	0	7.64171	Inf	NA	0.00145	0.0108915	yes
XLOC_043919	14DAS	16DAS	5.89855	2.09573	-1.49291	-2.35258	0.0004	0.00367754	yes
XLOC_043922	14DAS	16DAS	0.791502	4.23585	2.41999	3.35874	5e-05	0.000593078	yes
XLOC_043960	14DAS	16DAS	15.8008	10.8636	-0.540499	-1.54792	0.00805	0.0432128	yes
XLOC_043964	14DAS	16DAS	8.33611	3.28988	-1.34134	-1.72022	0.0072	0.0395244	yes
XLOC_043966	14DAS	16DAS	4.04	0	-Inf	NA	0.0052	0.0305013	yes
XLOC_044058	14DAS	16DAS	12.5202	24.057	0.942198	2.90217	5e-05	0.000593078	yes
XLOC_044200	14DAS	16DAS	16.9203	24.4965	0.533822	1.89855	0.0011	0.00864732	yes
XLOC_044725	14DAS	16DAS	32.8323	15.4198	-1.09033	-2.62559	5e-05	0.000593078	yes
XLOC_045317	14DAS	16DAS	18.5259	3.38656	-2.45165	-4.31711	5e-05	0.000593078	yes
XLOC_045622	14DAS	16DAS	12.8543	4.75147	-1.4358	-2.79781	5e-05	0.000593078	yes
XLOC_045777	14DAS	16DAS	20.4334	5.73606	-1.8328	-3.08626	5e-05	0.000593078	yes
XLOC_045807	14DAS	16DAS	33.3197	22.1163	-0.591269	-1.8993	0.00085	0.00695843	yes
XLOC_045837	14DAS	16DAS	27.2378	17.666	-0.624638	-1.76623	0.00275	0.0183267	yes
XLOC_045847	14DAS	16DAS	0	1.24494	Inf	NA	5e-05	0.000593078	yes
XLOC_046304	14DAS	16DAS	25.309	3.87349	-2.70795	-3.62537	5e-05	0.000593078	yes
XLOC_046323	14DAS	16DAS	15.3494	35.6259	1.21474	1.70312	0.00545	0.0316677	yes
XLOC_046366	14DAS	16DAS	2.50049	0.490012	-2.35132	-1.93357	0.00925	0.0482357	yes
XLOC_046530	14DAS	16DAS	2.28325	0.61867	-1.88385	-3.24241	5e-05	0.000593078	yes
XLOC_046794	14DAS	16DAS	1.0698	3.51813	1.71747	3.88182	5e-05	0.000593078	yes
XLOC_046925	14DAS	16DAS	3.90815	1.72463	-1.1802	-2.52475	5e-05	0.000593078	yes
XLOC_047081	14DAS	16DAS	10.9064	1.76197	-2.62991	-5.08315	5e-05	0.000593078	yes
XLOC_047879	14DAS	16DAS	9.96133	5.48324	-0.861311	-1.53192	0.00665	0.0370841	yes
XLOC_048041	14DAS	16DAS	41.9863	27.275	-0.622341	-1.71865	0.0028	0.0186071	yes
XLOC_048132	14DAS	16DAS	49.1042	28.6826	-0.775672	-2.37283	5e-05	0.000593078	yes
XLOC_048143	14DAS	16DAS	1.85331	0	-Inf	NA	5e-05	0.000593078	yes
XLOC_048161	14DAS	16DAS	19.3535	7.73968	-1.32225	-2.38279	0.0003	0.00288179	yes
XLOC_048557	14DAS	16DAS	30.1564	21.3182	-0.500374	-1.48005	0.0096	0.0496784	yes
XLOC_048754	14DAS	16DAS	7.76246	0.0337747	-7.84443	-1.24793	5e-05	0.000593078	yes
XLOC_049198	14DAS	16DAS	2.99801	7.48941	1.32085	2.89558	5e-05	0.000593078	yes
XLOC_049264	14DAS	16DAS	2.52383	4.19217	0.732081	1.82599	0.00205	0.0144953	yes
XLOC_049298	14DAS	16DAS	69.3014	41.331	-0.745659	-2.30818	0.0002	0.00202671	yes
XLOC_049352	14DAS	16DAS	21.21	32.4837	0.614972	1.84204	0.00185	0.0133277	yes
XLOC_049362	14DAS	16DAS	29.2877	18.1084	-0.693639	-2.27116	0.0002	0.00202671	yes
XLOC_049398	14DAS	16DAS	64.3236	20.6584	-1.63862	-5.15239	5e-05	0.000593078	yes
XLOC_049416	14DAS	16DAS	0.849487	3.67709	2.1139	2.54518	0.00015	0.00158082	yes
XLOC_049455	14DAS	16DAS	16.4685	9.56745	-0.783501	-1.62469	0.0056	0.0323438	yes
XLOC_049467	14DAS	16DAS	2.10274	0.470706	-2.15938	-1.40401	0.00525	0.0307303	yes
XLOC_049933	14DAS	16DAS	41.4296	68.5384	0.726251	2.75898	5e-05	0.000593078	yes
XLOC_050222	14DAS	16DAS	23.6591	35.7125	0.594036	1.86544	0.0013	0.00994384	yes
XLOC_050246	14DAS	16DAS	14.743	23.5023	0.672776	2.35491	0.0001	0.00110949	yes
XLOC_050377	14DAS	16DAS	2.73903	4.63447	0.758739	1.61056	0.0072	0.0395244	yes
XLOC_050548	14DAS	16DAS	4.94966	1.87809	-1.39807	-1.56323	0.0017	0.012419	yes
XLOC_050663	14DAS	16DAS	8.35336	13.3032	0.671349	2.08261	0.0004	0.00367754	yes
XLOC_050985	14DAS	16DAS	32.204	2.63592	-3.61086	-4.19986	5e-05	0.000593078	yes
XLOC_051063	14DAS	16DAS	7.36143	16.4937	1.16385	2.1925	0.0004	0.00367754	yes
XLOC_051108	14DAS	16DAS	16.4477	28.1866	0.777128	1.65968	0.00455	0.0274119	yes
XLOC_051154	14DAS	16DAS	2.79554	7.9972	1.51637	2.77303	5e-05	0.000593078	yes
XLOC_051173	14DAS	16DAS	1.78771	0.505576	-1.82211	-1.88849	0.0058	0.0332365	yes
XLOC_051270	14DAS	16DAS	4.8648	1.14615	-2.08559	-2.28257	0.00235	0.016145	yes
XLOC_051297	14DAS	16DAS	18.1009	9.06266	-0.998052	-2.46866	0.0001	0.00110949	yes
XLOC_051313	14DAS	16DAS	0	3.11595	Inf	NA	0.0004	0.00367754	yes
XLOC_051383	14DAS	16DAS	12.2224	25.1497	1.04102	2.01396	0.0008	0.00661186	yes
XLOC_051503	14DAS	16DAS	27.3196	52.0509	0.92999	2.79102	5e-05	0.000593078	yes
XLOC_051524	14DAS	16DAS	24.4678	8.14865	-1.58625	-2.11976	0.0013	0.00994384	yes
XLOC_051563	14DAS	16DAS	40.6589	11.0666	-1.87736	-2.735	0.00015	0.00158082	yes
XLOC_051566	14DAS	16DAS	20.3906	7.64401	-1.4155	-2.29337	0.00045	0.00405848	yes
XLOC_051600	14DAS	16DAS	2.66081	4.96669	0.900417	1.82237	0.00215	0.0150558	yes
XLOC_051617	14DAS	16DAS	6.12534	2.56378	-1.25652	-2.08252	0.00125	0.00962265	yes
XLOC_051625	14DAS	16DAS	74.3631	30.4192	-1.28961	-2.62905	5e-05	0.000593078	yes
XLOC_051629	14DAS	16DAS	8.33109	3.66681	-1.18398	-2.23213	0.0004	0.00367754	yes
XLOC_051636	14DAS	16DAS	26.6961	5.95641	-2.16411	-2.88914	0.00015	0.00158082	yes
XLOC_051774	14DAS	16DAS	116.077	57.3367	-1.01755	-3.83563	5e-05	0.000593078	yes
XLOC_051812	14DAS	16DAS	49.1553	29.5578	-0.733807	-1.81482	0.00175	0.0127207	yes
XLOC_052399	14DAS	16DAS	8.5544	0	-Inf	NA	5e-05	0.000593078	yes
XLOC_053607	14DAS	16DAS	26.7906	42.3223	0.65969	2.06791	0.00055	0.00481327	yes
XLOC_053784	14DAS	16DAS	16.7855	7.61321	-1.14064	-2.0438	0.00045	0.00405848	yes
XLOC_053857	14DAS	16DAS	57.2018	30.2195	-0.920578	-2.47455	0.00015	0.00158082	yes
XLOC_054139	14DAS	16DAS	5.61024	0.486398	-3.52785	-3.01202	0.0031	0.0201652	yes
XLOC_055322	14DAS	16DAS	23.4417	35.022	0.579182	1.6778	0.0036	0.0227633	yes
XLOC_055324	14DAS	16DAS	4.9135	8.37487	0.769316	1.53339	0.00865	0.0457331	yes
XLOC_055330	14DAS	16DAS	66.375	45.3292	-0.550199	-1.8262	0.00195	0.013916	yes
XLOC_055345	14DAS	16DAS	21.9484	4.24533	-2.37017	-4.94141	5e-05	0.000593078	yes
XLOC_055361	14DAS	16DAS	3.18883	0.840767	-1.92325	-2.23656	0.0029	0.0191405	yes
XLOC_055375	14DAS	16DAS	0.665607	2.36392	1.82844	2.17942	0.003	0.0196604	yes
XLOC_055383	14DAS	16DAS	39.4871	66.6749	0.755764	2.77532	5e-05	0.000593078	yes
XLOC_055396	14DAS	16DAS	169.069	49.949	-1.75908	-4.22503	5e-05	0.000593078	yes
XLOC_055415	14DAS	16DAS	6.06067	26.2706	2.1159	3.66385	5e-05	0.000593078	yes
XLOC_055460	14DAS	16DAS	2.49215	0	-Inf	NA	0.0053	0.0309727	yes

## Sheet: W3.5 SD vs W3.5 LD
List of differentially expressed lncRNA loci in shoot apex
gene_id	sample_1	sample_2	value_1	value_2	log2_fold_change	test_stat	p_value	q_value	significant
XLOC_000587	16DAS	50DAS	8.75209	12.6886	0.53583	1.75617	0.00195	0.013916	yes
XLOC_000599	16DAS	50DAS	0	3.08509	Inf	NA	5e-05	0.000593078	yes
XLOC_000720	16DAS	50DAS	5.1962	57.2782	3.46246	7.44985	5e-05	0.000593078	yes
XLOC_000993	16DAS	50DAS	52.4557	79.9511	0.608019	2.11535	0.0003	0.00288179	yes
XLOC_001026	16DAS	50DAS	5.82182	12.0616	1.05088	2.3138	0.0001	0.00110949	yes
XLOC_001177	16DAS	50DAS	7.90485	14.1086	0.835769	1.85928	0.00165	0.0121195	yes
XLOC_001192	16DAS	50DAS	26.3149	18.3347	-0.521299	-1.71461	0.00235	0.016145	yes
XLOC_001225	16DAS	50DAS	57.7136	86.5125	0.583997	2.00455	0.00075	0.00626739	yes
XLOC_001281	16DAS	50DAS	5.69788	13.6302	1.25831	1.77536	0.00175	0.0127207	yes
XLOC_001340	16DAS	50DAS	1.32416	2.66744	1.01038	1.88955	0.0014	0.0105781	yes
XLOC_001350	16DAS	50DAS	1.57129	2.89579	0.882011	1.86541	0.0023	0.0158825	yes
XLOC_001377	16DAS	50DAS	0.596737	3.95651	2.72906	2.20183	0.0062	0.0350353	yes
XLOC_001378	16DAS	50DAS	4.24764	15.1337	1.83303	3.18122	5e-05	0.000593078	yes
XLOC_001647	16DAS	50DAS	5.93133	9.66585	0.704542	1.69584	0.00285	0.0188685	yes
XLOC_002433	16DAS	50DAS	39.2046	64.3287	0.71444	2.49655	5e-05	0.000593078	yes
XLOC_002535	16DAS	50DAS	0.971668	3.40804	1.81041	1.41672	0.00095	0.00765109	yes
XLOC_002708	16DAS	50DAS	0.544664	2.23535	2.03706	2.72792	5e-05	0.000593078	yes
XLOC_003398	16DAS	50DAS	1.48122	0	-Inf	NA	5e-05	0.000593078	yes
XLOC_003409	16DAS	50DAS	0.890136	2.37341	1.41487	3.41265	5e-05	0.000593078	yes
XLOC_003497	16DAS	50DAS	3.68261	11.7556	1.67454	3.39517	5e-05	0.000593078	yes
XLOC_003556	16DAS	50DAS	0	3.59879	Inf	NA	5e-05	0.000593078	yes
XLOC_003603	16DAS	50DAS	0.233286	1.24956	2.42125	2.20198	0.004	0.0247681	yes
XLOC_003669	16DAS	50DAS	2.07292	8.05568	1.95834	3.26221	5e-05	0.000593078	yes
XLOC_003847	16DAS	50DAS	0.428723	1.44845	1.7564	1.53062	0.00395	0.0245277	yes
XLOC_003900	16DAS	50DAS	5.34026	8.39504	0.652627	1.54806	0.0048	0.0285954	yes
XLOC_003959	16DAS	50DAS	3.08646	5.43941	0.817496	1.58856	0.00425	0.0259798	yes
XLOC_004085	16DAS	50DAS	0.666136	2.47332	1.89256	1.98949	0.0045	0.0271853	yes
XLOC_004148	16DAS	50DAS	0.302461	2.95862	3.2901	1.94273	0.0026	0.0175039	yes
XLOC_004160	16DAS	50DAS	15.0521	30.0995	0.999777	2.31422	0.0003	0.00288179	yes
XLOC_004190	16DAS	50DAS	60.1318	94.2337	0.648115	2.42439	5e-05	0.000593078	yes
XLOC_004299	16DAS	50DAS	24.3173	54.9846	1.17705	3.78246	5e-05	0.000593078	yes
XLOC_004379	16DAS	50DAS	0	1.23406	Inf	NA	0.0011	0.00864732	yes
XLOC_004450	16DAS	50DAS	20.9198	28.7323	0.457802	1.77249	0.00235	0.016145	yes
XLOC_004695	16DAS	50DAS	3.63646	8.57921	1.23831	3.18373	5e-05	0.000593078	yes
XLOC_004770	16DAS	50DAS	61.2613	37.2678	-0.717048	-2.21183	0.0002	0.00202671	yes
XLOC_004839	16DAS	50DAS	11.2571	49.3163	2.13123	2.78322	0.00025	0.00245883	yes
XLOC_004964	16DAS	50DAS	7.95015	19.5393	1.29732	2.6751	5e-05	0.000593078	yes
XLOC_005036	16DAS	50DAS	22.4387	50.0198	1.15651	2.14516	0.00105	0.00831906	yes
XLOC_005191	16DAS	50DAS	1.94177	3.34039	0.782642	1.65789	0.00535	0.0311998	yes
XLOC_005342	16DAS	50DAS	3.58899	5.93247	0.725056	1.54467	0.0091	0.0476505	yes
XLOC_005947	16DAS	50DAS	12.4949	25.6612	1.03825	2.33517	5e-05	0.000593078	yes
XLOC_006204	16DAS	50DAS	13.6251	34.6765	1.34769	1.80636	0.00445	0.0269462	yes
XLOC_006214	16DAS	50DAS	0	3.88761	Inf	NA	0.00015	0.00158082	yes
XLOC_006270	16DAS	50DAS	1.68701	3.54029	1.0694	1.89707	0.00285	0.0188685	yes
XLOC_006272	16DAS	50DAS	14.4946	108.504	2.90417	4.11883	5e-05	0.000593078	yes
XLOC_006318	16DAS	50DAS	2.60611	7.28572	1.48318	1.83361	0.00465	0.0278829	yes
XLOC_006399	16DAS	50DAS	6.29223	14.2828	1.18264	3.35895	5e-05	0.000593078	yes
XLOC_006451	16DAS	50DAS	5.66623	10.3135	0.864075	1.94211	0.00075	0.00626739	yes
XLOC_006452	16DAS	50DAS	0	1.90485	Inf	NA	5e-05	0.000593078	yes
XLOC_006454	16DAS	50DAS	0	4.36758	Inf	NA	0.0005	0.00444195	yes
XLOC_006468	16DAS	50DAS	18.0581	46.1565	1.35388	2.22133	0.0005	0.00444195	yes
XLOC_006472	16DAS	50DAS	0	2.60607	Inf	NA	5e-05	0.000593078	yes
XLOC_006474	16DAS	50DAS	19.0487	34.0142	0.836446	1.66454	0.00535	0.0311998	yes
XLOC_006476	16DAS	50DAS	0	8.55114	Inf	NA	5e-05	0.000593078	yes
XLOC_006479	16DAS	50DAS	6.05032	10.5943	0.808202	1.60324	0.0073	0.0399669	yes
XLOC_006483	16DAS	50DAS	4.03657	10.821	1.42263	1.90206	0.0032	0.0206956	yes
XLOC_006509	16DAS	50DAS	0	1.67987	Inf	NA	5e-05	0.000593078	yes
XLOC_006537	16DAS	50DAS	0	1.46351	Inf	NA	5e-05	0.000593078	yes
XLOC_006570	16DAS	50DAS	10.8919	2.6032	-2.06489	-2.49859	0.00065	0.00554279	yes
XLOC_006780	16DAS	50DAS	33.8387	68.1731	1.01053	1.52478	0.00835	0.0444286	yes
XLOC_007005	16DAS	50DAS	7.00031	13.1708	0.911853	2.04605	0.00055	0.00481327	yes
XLOC_007112	16DAS	50DAS	9.05134	44.7074	2.30431	2.41607	0.0014	0.0105781	yes
XLOC_007114	16DAS	50DAS	17.2049	10.0896	-0.769942	-2.10713	0.00035	0.0032803	yes
XLOC_007252	16DAS	50DAS	5.11609	1.06734	-2.26102	-2.34568	0.0021	0.0147805	yes
XLOC_007540	16DAS	50DAS	0.488258	1.73116	1.82603	1.66857	0.0037	0.0232688	yes
XLOC_007604	16DAS	50DAS	0.851498	5.47743	2.68542	2.19495	0.00545	0.0316677	yes
XLOC_007626	16DAS	50DAS	4.48511	8.08218	0.8496	1.50619	0.0094	0.0488664	yes
XLOC_007720	16DAS	50DAS	28.8706	19.4759	-0.56791	-1.64723	0.00475	0.0283478	yes
XLOC_007760	16DAS	50DAS	9.91672	16.4921	0.733839	1.83959	0.0026	0.0175039	yes
XLOC_007801	16DAS	50DAS	9.41612	30.8346	1.71135	3.38544	5e-05	0.000593078	yes
XLOC_007810	16DAS	50DAS	2.59199	6.18382	1.25444	1.60912	0.0061	0.0345845	yes
XLOC_008099	16DAS	50DAS	3.00064	7.74604	1.36819	3.06704	5e-05	0.000593078	yes
XLOC_008110	16DAS	50DAS	46.6734	27.571	-0.759449	-2.28803	0.0001	0.00110949	yes
XLOC_008184	16DAS	50DAS	35.0285	55.1188	0.654016	1.92733	0.0016	0.0118159	yes
XLOC_008220	16DAS	50DAS	18.3547	30.6388	0.739213	1.75689	0.0041	0.0252695	yes
XLOC_008221	16DAS	50DAS	3.09606	4.90494	0.663803	1.78448	0.0025	0.0169607	yes
XLOC_008241	16DAS	50DAS	2.4856	5.19408	1.06327	2.20636	0.0002	0.00202671	yes
XLOC_008300	16DAS	50DAS	12.7182	21.1687	0.735037	2.24776	0.0002	0.00202671	yes
XLOC_008348	16DAS	50DAS	4.09448	6.85932	0.744385	1.55904	0.00415	0.0254998	yes
XLOC_008396	16DAS	50DAS	14.6137	7.57945	-0.94716	-1.6517	0.0067	0.0373031	yes
XLOC_008398	16DAS	50DAS	16.12	29.5137	0.872533	2.59115	5e-05	0.000593078	yes
XLOC_008409	16DAS	50DAS	2.94887	5.10119	0.79067	1.86242	0.00115	0.00897052	yes
XLOC_008538	16DAS	50DAS	1.78813	5.09405	1.51036	1.65467	0.003	0.0196604	yes
XLOC_008663	16DAS	50DAS	17.4945	11.3545	-0.623641	-1.91539	0.0011	0.00864732	yes
XLOC_008716	16DAS	50DAS	7.96793	14.1562	0.829159	2.13616	0.00025	0.00245883	yes
XLOC_008717	16DAS	50DAS	23.1845	46.6062	1.00736	3.45208	5e-05	0.000593078	yes
XLOC_008835	16DAS	50DAS	1284.02	481.69	-1.41449	-5.31839	5e-05	0.000593078	yes
XLOC_008847	16DAS	50DAS	11.3325	18.7785	0.728611	1.94367	0.0006	0.00518343	yes
XLOC_008848	16DAS	50DAS	26.442	39.1802	0.567292	1.67042	0.0034	0.0217315	yes
XLOC_009052	16DAS	50DAS	0.536543	3.74776	2.80426	5.37462	5e-05	0.000593078	yes
XLOC_009174	16DAS	50DAS	0.546019	2.35334	2.10769	2.18985	0.0009	0.00731318	yes
XLOC_009401	16DAS	50DAS	0.926285	2.76149	1.57592	1.77755	0.00095	0.00765109	yes
XLOC_009405	16DAS	50DAS	12.0275	19.8351	0.721719	1.80907	0.0023	0.0158825	yes
XLOC_009457	16DAS	50DAS	0.997216	2.56625	1.36368	2.25856	0.00015	0.00158082	yes
XLOC_009501	16DAS	50DAS	1.99514	24.3654	3.61028	3.62	0.0003	0.00288179	yes
XLOC_009516	16DAS	50DAS	2.60874	10.1587	1.9613	2.73728	5e-05	0.000593078	yes
XLOC_009988	16DAS	50DAS	0.732251	4.06205	2.4718	1.22688	5e-05	0.000593078	yes
XLOC_010091	16DAS	50DAS	7.90676	27.3979	1.79291	2.36941	0.00185	0.0133277	yes
XLOC_010099	16DAS	50DAS	14.5246	8.51372	-0.770641	-1.90636	0.00125	0.00962265	yes
XLOC_010184	16DAS	50DAS	35.0327	61.1648	0.804001	2.5836	5e-05	0.000593078	yes
XLOC_010234	16DAS	50DAS	51.7109	22.6102	-1.1935	-4.1582	5e-05	0.000593078	yes
XLOC_010272	16DAS	50DAS	35.8078	59.3806	0.729718	2.6036	5e-05	0.000593078	yes
XLOC_011259	16DAS	50DAS	0	1.00521	Inf	NA	0.00795	0.0427692	yes
XLOC_011310	16DAS	50DAS	28.4953	17.6753	-0.68899	-2.15464	0.00025	0.00245883	yes
XLOC_011342	16DAS	50DAS	1.80193	4.41625	1.29328	2.10841	0.0001	0.00110949	yes
XLOC_011801	16DAS	50DAS	4.20765	7.94218	0.916522	1.99501	0.00055	0.00481327	yes
XLOC_011949	16DAS	50DAS	3.97495	6.80457	0.775567	1.60969	0.00695	0.0384153	yes
XLOC_012046	16DAS	50DAS	6.69197	11.9936	0.841765	1.73015	0.00405	0.0250178	yes
XLOC_012075	16DAS	50DAS	74.5225	122.235	0.713912	2.6856	5e-05	0.000593078	yes
XLOC_012129	16DAS	50DAS	98.3207	198.885	1.01637	1.94985	0.00075	0.00626739	yes
XLOC_012132	16DAS	50DAS	6.39477	10.6506	0.735976	2.0026	0.001	0.00798939	yes
XLOC_012165	16DAS	50DAS	4.32696	6.88117	0.669301	1.51254	0.0095	0.0492645	yes
XLOC_012181	16DAS	50DAS	34.3627	62.6709	0.866951	2.41704	0.0001	0.00110949	yes
XLOC_012182	16DAS	50DAS	8.79182	15.4816	0.816321	2.61492	5e-05	0.000593078	yes
XLOC_012301	16DAS	50DAS	88.8132	155.147	0.804794	3.01508	5e-05	0.000593078	yes
XLOC_012309	16DAS	50DAS	18.6909	28.2345	0.59512	1.81631	0.0015	0.0111929	yes
XLOC_012396	16DAS	50DAS	60.1864	100.572	0.740716	2.40472	5e-05	0.000593078	yes
XLOC_012432	16DAS	50DAS	2.18297	5.96392	1.44997	2.09111	0.00165	0.0121195	yes
XLOC_012449	16DAS	50DAS	7.00061	12.2491	0.807124	2.15418	0.00015	0.00158082	yes
XLOC_012462	16DAS	50DAS	28.3091	50.2841	0.828834	1.69482	0.00515	0.030259	yes
XLOC_012653	16DAS	50DAS	29.5985	21.2457	-0.478358	-1.67975	0.0045	0.0271853	yes
XLOC_012742	16DAS	50DAS	7.6488	11.1174	0.539519	1.62601	0.0044	0.0266978	yes
XLOC_012746	16DAS	50DAS	9.59511	14.2311	0.568672	1.65575	0.0018	0.0130307	yes
XLOC_012775	16DAS	50DAS	5.41776	9.06586	0.742748	1.81702	0.002	0.0142105	yes
XLOC_012787	16DAS	50DAS	11.433	19.6607	0.782108	2.36439	5e-05	0.000593078	yes
XLOC_012807	16DAS	50DAS	4.51676	6.97046	0.625964	1.6775	0.0034	0.0217315	yes
XLOC_012881	16DAS	50DAS	7.96563	18.8629	1.24369	2.57037	0.0002	0.00202671	yes
XLOC_012935	16DAS	50DAS	26.2975	46.4298	0.820123	2.24442	0.00015	0.00158082	yes
XLOC_012947	16DAS	50DAS	4320.1	2133.2	-1.01805	-3.9133	5e-05	0.000593078	yes
XLOC_012986	16DAS	50DAS	14.2343	8.57478	-0.731205	-1.86332	0.0018	0.0130307	yes
XLOC_013055	16DAS	50DAS	7.05639	10.8188	0.616534	1.49674	0.0096	0.0496784	yes
XLOC_013101	16DAS	50DAS	37.3667	74.8678	1.00259	2.25675	0.0001	0.00110949	yes
XLOC_013276	16DAS	50DAS	0.608308	2.75244	2.17784	1.84623	0.00515	0.030259	yes
XLOC_013328	16DAS	50DAS	7.89101	21.7283	1.46129	2.36359	0.00045	0.00405848	yes
XLOC_013494	16DAS	50DAS	14.7726	27.5807	0.900734	2.06434	0.00025	0.00245883	yes
XLOC_013876	16DAS	50DAS	1.16114	2.84418	1.29246	1.87488	0.00145	0.0108915	yes
XLOC_014102	16DAS	50DAS	0.832433	4.46225	2.42237	2.6492	0.0014	0.0105781	yes
XLOC_014298	16DAS	50DAS	4.37659	7.16471	0.711101	1.66977	0.00505	0.0297877	yes
XLOC_014353	16DAS	50DAS	1.31753	16.9249	3.68324	4.87452	5e-05	0.000593078	yes
XLOC_014604	16DAS	50DAS	1.62653	3.01384	0.889804	1.49676	0.00715	0.0392991	yes
XLOC_014686	16DAS	50DAS	5.49087	0.0988882	-5.79509	-0.617707	0.0011	0.00864732	yes
XLOC_014697	16DAS	50DAS	1.26391	17.9824	3.83062	2.62763	0.00735	0.040173	yes
XLOC_014776	16DAS	50DAS	8.65338	3.20101	-1.43473	-2.23628	0.0004	0.00367754	yes
XLOC_014834	16DAS	50DAS	17.5579	41.9642	1.25703	1.8349	0.00295	0.0194008	yes
XLOC_014835	16DAS	50DAS	5.31079	19.0034	1.83926	4.01586	5e-05	0.000593078	yes
XLOC_014856	16DAS	50DAS	8.71885	15.9241	0.869003	2.28642	5e-05	0.000593078	yes
XLOC_014864	16DAS	50DAS	5.55864	20.3078	1.86923	1.82562	0.0085	0.0450793	yes
XLOC_014868	16DAS	50DAS	18.4337	44.9067	1.28459	1.96836	0.002	0.0142105	yes
XLOC_014871	16DAS	50DAS	2.65314	0	-Inf	NA	5e-05	0.000593078	yes
XLOC_014872	16DAS	50DAS	2.29406	0	-Inf	NA	5e-05	0.000593078	yes
XLOC_014885	16DAS	50DAS	7.71493	3.29138	-1.22896	-2.03319	0.001	0.00798939	yes
XLOC_014900	16DAS	50DAS	4.57386	11.1614	1.28703	1.87376	0.0033	0.0212268	yes
XLOC_014947	16DAS	50DAS	25.5521	15.8905	-0.685274	-1.81255	0.002	0.0142105	yes
XLOC_014962	16DAS	50DAS	9.22688	16.9916	0.880909	1.7592	0.00345	0.0220009	yes
XLOC_014968	16DAS	50DAS	2.12157	77.0242	5.18211	3.82617	0.0059	0.0336928	yes
XLOC_015006	16DAS	50DAS	19.0109	10.9223	-0.799547	-2.13509	0.0002	0.00202671	yes
XLOC_015012	16DAS	50DAS	9.4449	16.4953	0.804448	2.14377	0.0003	0.00288179	yes
XLOC_015015	16DAS	50DAS	5.53127	12.9636	1.22878	2.01881	0.00185	0.0133277	yes
XLOC_015023	16DAS	50DAS	0.679709	2.08353	1.61604	2.01913	0.00355	0.0225064	yes
XLOC_015031	16DAS	50DAS	12.2779	17.8482	0.539713	1.55602	0.00785	0.0423396	yes
XLOC_015032	16DAS	50DAS	9.31874	23.523	1.33586	1.97865	0.0012	0.00929231	yes
XLOC_015043	16DAS	50DAS	2.16087	4.86108	1.16967	2.42752	0.00025	0.00245883	yes
XLOC_015045	16DAS	50DAS	28.818	72.6185	1.33337	1.80127	0.0048	0.0285954	yes
XLOC_015067	16DAS	50DAS	2.15937	4.37502	1.01868	1.78197	0.0041	0.0252695	yes
XLOC_015085	16DAS	50DAS	2.15136	4.9714	1.2084	1.69514	0.00615	0.0348113	yes
XLOC_015095	16DAS	50DAS	9.57444	43.3307	2.17813	2.23883	0.0038	0.0237629	yes
XLOC_015102	16DAS	50DAS	6.88719	22.5587	1.7117	2.59796	0.0002	0.00202671	yes
XLOC_015128	16DAS	50DAS	11.3997	6.65234	-0.777057	-1.93477	0.0013	0.00994384	yes
XLOC_015133	16DAS	50DAS	1.82088	3.54531	0.961278	1.56401	0.00895	0.0470016	yes
XLOC_015153	16DAS	50DAS	3.94167	14.8034	1.90905	4.48585	5e-05	0.000593078	yes
XLOC_015159	16DAS	50DAS	2.60734	5.84812	1.16539	2.39396	0.00025	0.00245883	yes
XLOC_015176	16DAS	50DAS	1.13486	5.13086	2.17669	2.08768	0.00605	0.0343589	yes
XLOC_015183	16DAS	50DAS	1.17281	3.47714	1.56793	2.33496	0.0004	0.00367754	yes
XLOC_015197	16DAS	50DAS	0.356022	3.47028	3.28501	3.46934	0.0005	0.00444195	yes
XLOC_015199	16DAS	50DAS	1.29278	3.2856	1.34568	1.68504	0.00435	0.0264422	yes
XLOC_015200	16DAS	50DAS	2.80607	8.24894	1.55565	1.87871	0.00505	0.0297877	yes
XLOC_015205	16DAS	50DAS	6.49832	13.6539	1.07117	2.11218	0.0007	0.00590678	yes
XLOC_015238	16DAS	50DAS	14.724	43.8711	1.5751	3.8971	5e-05	0.000593078	yes
XLOC_015292	16DAS	50DAS	3.13994	12.0142	1.93593	2.64436	0.0002	0.00202671	yes
XLOC_015293	16DAS	50DAS	53.8869	252.667	2.22923	5.65222	5e-05	0.000593078	yes
XLOC_015294	16DAS	50DAS	1.05119	5.85509	2.47767	2.45228	0.00305	0.0199221	yes
XLOC_015304	16DAS	50DAS	21.4095	49.4848	1.20873	2.02267	0.0011	0.00864732	yes
XLOC_015307	16DAS	50DAS	22.7393	36.972	0.701246	1.7886	0.0028	0.0186071	yes
XLOC_015312	16DAS	50DAS	140.786	274.274	0.962119	3.02214	5e-05	0.000593078	yes
XLOC_015320	16DAS	50DAS	4.67812	16.1283	1.78559	3.5935	5e-05	0.000593078	yes
XLOC_015321	16DAS	50DAS	15.7004	27.0279	0.783644	1.77103	0.00295	0.0194008	yes
XLOC_015322	16DAS	50DAS	22.1803	44.3623	1.00006	2.16372	0.0006	0.00518343	yes
XLOC_015325	16DAS	50DAS	30.82	20.4594	-0.591101	-1.72688	0.0026	0.0175039	yes
XLOC_015339	16DAS	50DAS	6.14551	19.7952	1.68754	2.3708	0.0005	0.00444195	yes
XLOC_015350	16DAS	50DAS	22.6696	91.515	2.01325	3.93038	5e-05	0.000593078	yes
XLOC_015377	16DAS	50DAS	7.38524	30.9111	2.06541	4.14678	5e-05	0.000593078	yes
XLOC_015378	16DAS	50DAS	0	2.01904	Inf	NA	0.0051	0.0300299	yes
XLOC_015379	16DAS	50DAS	0	3.95425	Inf	NA	0.0005	0.00444195	yes
XLOC_015392	16DAS	50DAS	16.975	37.6855	1.1506	2.16168	0.00065	0.00554279	yes
XLOC_015395	16DAS	50DAS	3.00727	13.9709	2.2159	3.2636	5e-05	0.000593078	yes
XLOC_015402	16DAS	50DAS	0	15.7232	Inf	NA	5e-05	0.000593078	yes
XLOC_015419	16DAS	50DAS	6.16618	2.71703	-1.18235	-2.49404	0.0001	0.00110949	yes
XLOC_015423	16DAS	50DAS	0.21731	1.59878	2.87914	2.22215	0.00945	0.0490607	yes
XLOC_015475	16DAS	50DAS	129.608	309.993	1.25809	2.98489	5e-05	0.000593078	yes
XLOC_015508	16DAS	50DAS	0	3.74018	Inf	NA	5e-05	0.000593078	yes
XLOC_015515	16DAS	50DAS	49.9806	97.8875	0.969757	2.85151	5e-05	0.000593078	yes
XLOC_015524	16DAS	50DAS	0.830609	77.1804	6.53792	5.96551	0.001	0.00798939	yes
XLOC_015525	16DAS	50DAS	14.4022	6.59096	-1.12772	-2.4473	0.00025	0.00245883	yes
XLOC_015540	16DAS	50DAS	0	3.89937	Inf	NA	0.00015	0.00158082	yes
XLOC_015561	16DAS	50DAS	9.65009	5.15857	-0.903572	-1.89937	0.0023	0.0158825	yes
XLOC_015599	16DAS	50DAS	45.8697	122.454	1.41663	2.65507	5e-05	0.000593078	yes
XLOC_016789	16DAS	50DAS	10.8898	16.4558	0.595626	2.06179	0.0003	0.00288179	yes
XLOC_016840	16DAS	50DAS	0	5.37374	Inf	NA	0.0001	0.00110949	yes
XLOC_016884	16DAS	50DAS	14.1875	21.4545	0.596658	1.73471	0.0027	0.0180614	yes
XLOC_016918	16DAS	50DAS	4.25173	7.58474	0.835051	1.71966	0.004	0.0247681	yes
XLOC_016931	16DAS	50DAS	12.6527	29.2438	1.20869	3.93683	5e-05	0.000593078	yes
XLOC_016935	16DAS	50DAS	2.8994	6.59448	1.1855	2.28998	0.00035	0.0032803	yes
XLOC_017013	16DAS	50DAS	8.83804	14.1061	0.674523	1.69912	0.0029	0.0191405	yes
XLOC_017051	16DAS	50DAS	6.23634	10.5283	0.755506	1.66386	0.00375	0.0235217	yes
XLOC_017053	16DAS	50DAS	20.4685	33.5901	0.714629	2.19632	0.0003	0.00288179	yes
XLOC_017059	16DAS	50DAS	64.4732	102.403	0.667479	2.07412	0.0009	0.00731318	yes
XLOC_017172	16DAS	50DAS	19.0138	27.6923	0.54244	1.89562	0.00095	0.00765109	yes
XLOC_017787	16DAS	50DAS	9.81192	90.2171	3.20079	3.04141	5e-05	0.000593078	yes
XLOC_018061	16DAS	50DAS	26.8864	14.1727	-0.923764	-3.0874	5e-05	0.000593078	yes
XLOC_018424	16DAS	50DAS	1.66428	0.219213	-2.9245	-2.04993	0.00085	0.00695843	yes
XLOC_018534	16DAS	50DAS	0.260891	2.49583	3.258	2.07715	0.00385	0.0240087	yes
XLOC_018643	16DAS	50DAS	1.15031	2.83052	1.29904	3.34507	5e-05	0.000593078	yes
XLOC_018734	16DAS	50DAS	1.56191	2.8137	0.849158	1.55537	0.00945	0.0490607	yes
XLOC_018803	16DAS	50DAS	20.9266	30.3869	0.53811	1.59866	0.0074	0.0403982	yes
XLOC_018897	16DAS	50DAS	1.00724	5.31504	2.39967	4.13378	5e-05	0.000593078	yes
XLOC_018994	16DAS	50DAS	0.24437	19.8763	6.34584	4.91232	0.00105	0.00831906	yes
XLOC_019090	16DAS	50DAS	2.6041	11.8275	2.18329	3.17588	5e-05	0.000593078	yes
XLOC_019389	16DAS	50DAS	14.1243	7.24422	-0.963276	-2.08336	0.0035	0.0222495	yes
XLOC_019740	16DAS	50DAS	8.65897	22.0363	1.34761	3.12378	5e-05	0.000593078	yes
XLOC_019985	16DAS	50DAS	20.8618	34.5889	0.729447	2.5207	5e-05	0.000593078	yes
XLOC_020074	16DAS	50DAS	11.0071	7.12644	-0.627179	-1.76425	0.0018	0.0130307	yes
XLOC_020083	16DAS	50DAS	1.63831	3.28374	1.00313	1.74522	0.0034	0.0217315	yes
XLOC_020156	16DAS	50DAS	3.37119	6.11198	0.858381	1.75135	0.0035	0.0222495	yes
XLOC_020169	16DAS	50DAS	0.785985	1.69977	1.11276	1.5386	0.009	0.0472322	yes
XLOC_020178	16DAS	50DAS	27.4974	53.5279	0.960995	3.58178	5e-05	0.000593078	yes
XLOC_020183	16DAS	50DAS	1.16918	5.02335	2.10315	2.50593	0.0002	0.00202671	yes
XLOC_020240	16DAS	50DAS	19.866	31.6761	0.673094	1.74706	0.0033	0.0212268	yes
XLOC_020322	16DAS	50DAS	12.3598	23.0278	0.897716	2.6324	5e-05	0.000593078	yes
XLOC_020340	16DAS	50DAS	14.7259	21.8603	0.569961	1.57378	0.0077	0.0417044	yes
XLOC_020357	16DAS	50DAS	44.4165	76.5327	0.784982	2.63004	5e-05	0.000593078	yes
XLOC_020604	16DAS	50DAS	12.7726	8.5164	-0.584741	-1.80636	0.00065	0.00554279	yes
XLOC_020623	16DAS	50DAS	3.10316	6.61839	1.09274	1.88864	0.0004	0.00367754	yes
XLOC_020634	16DAS	50DAS	32.22	47.2554	0.552521	1.69862	0.00235	0.016145	yes
XLOC_020645	16DAS	50DAS	1.94822	5.12836	1.39634	2.14509	0.00075	0.00626739	yes
XLOC_020754	16DAS	50DAS	29.0659	53.8634	0.88998	3.01087	5e-05	0.000593078	yes
XLOC_020813	16DAS	50DAS	2.61389	12.989	2.31302	3.03252	5e-05	0.000593078	yes
XLOC_020962	16DAS	50DAS	15.9368	9.06581	-0.813856	-2.85206	5e-05	0.000593078	yes
XLOC_020982	16DAS	50DAS	0	2.88377	Inf	NA	5e-05	0.000593078	yes
XLOC_020987	16DAS	50DAS	17.7798	34.0145	0.93591	2.515	5e-05	0.000593078	yes
XLOC_020992	16DAS	50DAS	13.0463	23.3375	0.839009	2.44924	5e-05	0.000593078	yes
XLOC_021146	16DAS	50DAS	20.5272	35.1878	0.777536	2.8002	5e-05	0.000593078	yes
XLOC_021186	16DAS	50DAS	25.5909	51.6987	1.0145	3.77617	5e-05	0.000593078	yes
XLOC_021211	16DAS	50DAS	13.1974	18.9574	0.522503	1.75237	0.00235	0.016145	yes
XLOC_021226	16DAS	50DAS	0.666163	1.66268	1.31956	2.15028	0.0004	0.00367754	yes
XLOC_021385	16DAS	50DAS	3.13991	6.91083	1.13813	2.35897	0.0004	0.00367754	yes
XLOC_021414	16DAS	50DAS	156.427	222.807	0.510307	1.9921	0.00045	0.00405848	yes
XLOC_021479	16DAS	50DAS	3.64947	7.59317	1.05702	1.94079	0.002	0.0142105	yes
XLOC_021517	16DAS	50DAS	2.69552	5.37796	0.996495	2.40492	0.0002	0.00202671	yes
XLOC_021518	16DAS	50DAS	11.3355	22.0657	0.96096	1.99332	0.0019	0.0136208	yes
XLOC_021619	16DAS	50DAS	14.5475	61.6691	2.08378	5.24007	5e-05	0.000593078	yes
XLOC_021847	16DAS	50DAS	4.35312	8.04954	0.886856	1.81415	0.00195	0.013916	yes
XLOC_022256	16DAS	50DAS	90.8872	58.3662	-0.638944	-2.0589	0.00065	0.00554279	yes
XLOC_022309	16DAS	50DAS	1.1745	4.52601	1.94619	2.03838	0.00345	0.0220009	yes
XLOC_022401	16DAS	50DAS	63.852	121.51	0.928268	2.77549	5e-05	0.000593078	yes
XLOC_022436	16DAS	50DAS	9.63058	5.47365	-0.815118	-1.77631	0.00305	0.0199221	yes
XLOC_022644	16DAS	50DAS	0	1.22421	Inf	NA	5e-05	0.000593078	yes
XLOC_022767	16DAS	50DAS	0	9.244	Inf	NA	5e-05	0.000593078	yes
XLOC_022880	16DAS	50DAS	1.3399	4.35979	1.70213	1.9722	0.0041	0.0252695	yes
XLOC_022896	16DAS	50DAS	6.89907	13.515	0.970084	1.82436	0.003	0.0196604	yes
XLOC_022907	16DAS	50DAS	7.11168	12.5748	0.822278	1.81159	0.0022	0.0153304	yes
XLOC_022924	16DAS	50DAS	3.85474	6.82872	0.824981	1.84942	0.0022	0.0153304	yes
XLOC_022952	16DAS	50DAS	4.63454	2.30536	-1.00744	-2.03962	0.0008	0.00661186	yes
XLOC_022980	16DAS	50DAS	48.3829	76.887	0.668241	1.92593	0.00095	0.00765109	yes
XLOC_023012	16DAS	50DAS	1.85104	42.6852	4.52733	7.53631	5e-05	0.000593078	yes
XLOC_023046	16DAS	50DAS	4.59625	8.25929	0.845562	1.94669	0.00105	0.00831906	yes
XLOC_023091	16DAS	50DAS	3.74216	1.00524	-1.89633	-2.03398	0.00285	0.0188685	yes
XLOC_023139	16DAS	50DAS	1.56814	2.97502	0.923848	1.75302	0.0031	0.0201652	yes
XLOC_023175	16DAS	50DAS	33.3893	16.8776	-0.98428	-2.47896	0.0003	0.00288179	yes
XLOC_023178	16DAS	50DAS	1.68137	8.84658	2.39548	3.27028	5e-05	0.000593078	yes
XLOC_023186	16DAS	50DAS	6.19892	23.156	1.9013	3.36899	5e-05	0.000593078	yes
XLOC_023223	16DAS	50DAS	1.14717	5.28525	2.20389	2.20428	0.0031	0.0201652	yes
XLOC_023266	16DAS	50DAS	13.4876	7.02777	-0.940493	-1.60234	0.00825	0.0440311	yes
XLOC_023381	16DAS	50DAS	0	3.94804	Inf	NA	0.0007	0.00590678	yes
XLOC_023387	16DAS	50DAS	2.21466	9.24344	2.06135	4.19347	5e-05	0.000593078	yes
XLOC_023404	16DAS	50DAS	10.9269	7.09797	-0.622407	-1.99227	0.001	0.00798939	yes
XLOC_023416	16DAS	50DAS	38.4478	136.259	1.82538	2.89125	5e-05	0.000593078	yes
XLOC_023420	16DAS	50DAS	7.15863	12.2545	0.775563	1.95012	0.00095	0.00765109	yes
XLOC_023436	16DAS	50DAS	118.714	187.937	0.662758	2.57933	5e-05	0.000593078	yes
XLOC_023442	16DAS	50DAS	4.27396	9.92716	1.21581	3.11838	5e-05	0.000593078	yes
XLOC_023668	16DAS	50DAS	1.87355	28.5928	3.93181	2.64258	0.0033	0.0212268	yes
XLOC_023995	16DAS	50DAS	11.6823	3.68783	-1.66348	-1.73547	0.007	0.0386409	yes
XLOC_024029	16DAS	50DAS	2.03299	0.550286	-1.88535	-1.91258	0.00655	0.0366601	yes
XLOC_024220	16DAS	50DAS	0.590469	8.08215	3.7748	2.76791	5e-05	0.000593078	yes
XLOC_024304	16DAS	50DAS	18.5439	26.9658	0.54019	1.88526	0.0014	0.0105781	yes
XLOC_024315	16DAS	50DAS	29.969	57.0701	0.929265	2.56723	5e-05	0.000593078	yes
XLOC_024324	16DAS	50DAS	10.5481	19.5791	0.892335	2.29624	0.0001	0.00110949	yes
XLOC_024342	16DAS	50DAS	9.0504	14.4068	0.670692	1.93128	0.00125	0.00962265	yes
XLOC_024349	16DAS	50DAS	25.5825	36.179	0.499999	1.57851	0.00575	0.0330118	yes
XLOC_024370	16DAS	50DAS	3.72652	7.98786	1.09998	1.82407	0.00125	0.00962265	yes
XLOC_024393	16DAS	50DAS	24.991	37.8026	0.597077	1.85277	0.0011	0.00864732	yes
XLOC_024421	16DAS	50DAS	13.879	29.0684	1.06654	3.31931	5e-05	0.000593078	yes
XLOC_024428	16DAS	50DAS	35.2579	49.5141	0.489891	1.77801	0.0024	0.0164225	yes
XLOC_024461	16DAS	50DAS	1.88753	3.78562	1.00403	1.69879	0.004	0.0247681	yes
XLOC_024464	16DAS	50DAS	5.71318	11.7644	1.04206	2.00472	0.001	0.00798939	yes
XLOC_024497	16DAS	50DAS	7.5933	13.0682	0.783267	2.31758	5e-05	0.000593078	yes
XLOC_024545	16DAS	50DAS	1.10289	3.11412	1.49754	1.53776	0.0066	0.0368745	yes
XLOC_024614	16DAS	50DAS	2.0904	5.31211	1.34551	1.96039	0.0029	0.0191405	yes
XLOC_024647	16DAS	50DAS	0.546537	1.53416	1.48906	1.33238	0.0078	0.0421194	yes
XLOC_024653	16DAS	50DAS	25.0702	67.7326	1.43388	3.96374	5e-05	0.000593078	yes
XLOC_024654	16DAS	50DAS	14.7203	24.931	0.760137	2.14741	0.0002	0.00202671	yes
XLOC_024667	16DAS	50DAS	9.42138	16.9609	0.848204	2.23704	0.0003	0.00288179	yes
XLOC_024694	16DAS	50DAS	4.08373	6.90386	0.757518	1.80116	0.0021	0.0147805	yes
XLOC_024778	16DAS	50DAS	29.6651	52.3813	0.820287	2.89156	5e-05	0.000593078	yes
XLOC_024788	16DAS	50DAS	26.4742	46.3938	0.809343	3.06935	5e-05	0.000593078	yes
XLOC_024790	16DAS	50DAS	5.37061	16.2693	1.599	4.28811	5e-05	0.000593078	yes
XLOC_024813	16DAS	50DAS	14.2307	41.2071	1.53388	4.24402	5e-05	0.000593078	yes
XLOC_024863	16DAS	50DAS	31.5278	47.2947	0.585054	1.53336	0.00875	0.0461578	yes
XLOC_025015	16DAS	50DAS	7.57112	4.68084	-0.693739	-2.05795	0.00045	0.00405848	yes
XLOC_025022	16DAS	50DAS	18.9095	28.1466	0.573852	1.9639	0.00065	0.00554279	yes
XLOC_025041	16DAS	50DAS	8.07201	13.4122	0.73255	2.20842	5e-05	0.000593078	yes
XLOC_025219	16DAS	50DAS	0.809078	3.68758	2.18832	2.51293	0.00115	0.00897052	yes
XLOC_025441	16DAS	50DAS	16.7579	38.1417	1.18653	3.56714	5e-05	0.000593078	yes
XLOC_025536	16DAS	50DAS	11.8961	85.9371	2.8528	8.18381	5e-05	0.000593078	yes
XLOC_025929	16DAS	50DAS	3.34835	8.11996	1.27802	1.91316	0.00185	0.0133277	yes
XLOC_026002	16DAS	50DAS	0.178896	1.28769	2.84759	0.69601	0.00045	0.00405848	yes
XLOC_026292	16DAS	50DAS	88.6939	190.604	1.10367	4.25439	5e-05	0.000593078	yes
XLOC_026661	16DAS	50DAS	25.3611	45.3385	0.838117	2.42082	5e-05	0.000593078	yes
XLOC_026882	16DAS	50DAS	34.0462	51.9442	0.60947	2.03557	0.00055	0.00481327	yes
XLOC_026932	16DAS	50DAS	15.4242	24.4646	0.665503	2.47504	5e-05	0.000593078	yes
XLOC_026937	16DAS	50DAS	23.0065	57.1461	1.31261	2.55162	5e-05	0.000593078	yes
XLOC_027005	16DAS	50DAS	8.15289	12.1821	0.579384	1.58441	0.00645	0.0361927	yes
XLOC_027177	16DAS	50DAS	15.3292	23.4844	0.615422	1.58867	0.00555	0.0321286	yes
XLOC_027184	16DAS	50DAS	0.906898	4.25443	2.22995	2.84387	0.00035	0.0032803	yes
XLOC_027255	16DAS	50DAS	61.8512	104.706	0.759467	2.55963	5e-05	0.000593078	yes
XLOC_027269	16DAS	50DAS	4.55347	7.06221	0.633153	1.61408	0.0044	0.0266978	yes
XLOC_027379	16DAS	50DAS	1.98264	5.77073	1.54133	3.51835	5e-05	0.000593078	yes
XLOC_027406	16DAS	50DAS	8.03221	13.5232	0.751569	1.79431	0.0023	0.0158825	yes
XLOC_027452	16DAS	50DAS	2.9857	5.14465	0.785006	2.06836	0.0007	0.00590678	yes
XLOC_027526	16DAS	50DAS	15.0293	24.7018	0.716839	2.08416	0.0002	0.00202671	yes
XLOC_027557	16DAS	50DAS	10.2835	17.6446	0.778903	1.93739	0.0008	0.00661186	yes
XLOC_027580	16DAS	50DAS	18.9007	38.26	1.0174	1.76489	0.00545	0.0316677	yes
XLOC_027581	16DAS	50DAS	4.41303	6.78014	0.619544	1.52497	0.00885	0.0465734	yes
XLOC_027587	16DAS	50DAS	8.61616	14.5811	0.758982	2.14123	0.0002	0.00202671	yes
XLOC_027880	16DAS	50DAS	6.38492	15.0832	1.2402	1.90949	0.00585	0.0334641	yes
XLOC_027889	16DAS	50DAS	5.83402	19.512	1.7418	3.70197	5e-05	0.000593078	yes
XLOC_028194	16DAS	50DAS	0.341388	2.05725	2.59123	0.94263	0.0015	0.0111929	yes
XLOC_028322	16DAS	50DAS	42.3735	15.5036	-1.45056	-3.61007	5e-05	0.000593078	yes
XLOC_028409	16DAS	50DAS	54.2585	37.2915	-0.541003	-1.89393	0.0011	0.00864732	yes
XLOC_028446	16DAS	50DAS	3.82714	6.45807	0.754836	2.55454	5e-05	0.000593078	yes
XLOC_028456	16DAS	50DAS	0.526163	15.9318	4.92025	4.15803	0.00025	0.00245883	yes
XLOC_028641	16DAS	50DAS	3.71386	8.15231	1.13429	1.51705	0.004	0.0247681	yes
XLOC_029011	16DAS	50DAS	2.53413	17.9001	2.82041	2.49958	0.00395	0.0245277	yes
XLOC_029022	16DAS	50DAS	7.07732	22.6873	1.68061	2.46974	0.0002	0.00202671	yes
XLOC_029028	16DAS	50DAS	33.3373	14.7006	-1.18126	-2.86914	5e-05	0.000593078	yes
XLOC_029031	16DAS	50DAS	0	1.10998	Inf	NA	0.0003	0.00288179	yes
XLOC_029036	16DAS	50DAS	11.8944	33.388	1.48905	1.86263	0.00445	0.0269462	yes
XLOC_029040	16DAS	50DAS	36.1329	104.8	1.53625	3.28369	5e-05	0.000593078	yes
XLOC_029048	16DAS	50DAS	11.5444	3.37022	-1.77628	-2.03942	0.0038	0.0237629	yes
XLOC_029075	16DAS	50DAS	0.52776	2.95365	2.48454	3.49397	5e-05	0.000593078	yes
XLOC_029084	16DAS	50DAS	12.2334	20.5836	0.750675	2.48422	5e-05	0.000593078	yes
XLOC_029131	16DAS	50DAS	78.8932	193.151	1.29176	2.50653	0.00015	0.00158082	yes
XLOC_029149	16DAS	50DAS	0.841168	2.21508	1.39689	1.91946	0.0037	0.0232688	yes
XLOC_029162	16DAS	50DAS	3.49753	20.4116	2.54498	2.25388	0.00535	0.0311998	yes
XLOC_029189	16DAS	50DAS	5.21725	0	-Inf	NA	0.003	0.0196604	yes
XLOC_029232	16DAS	50DAS	1.59216	3.97186	1.31883	1.97196	0.00165	0.0121195	yes
XLOC_029242	16DAS	50DAS	267.449	448.998	0.747446	2.61785	5e-05	0.000593078	yes
XLOC_029285	16DAS	50DAS	0	3.65396	Inf	NA	5e-05	0.000593078	yes
XLOC_029286	16DAS	50DAS	12.1814	23.4374	0.944128	1.99864	0.0009	0.00731318	yes
XLOC_029309	16DAS	50DAS	0.173274	6.50341	5.23007	3.61627	0.00815	0.0436197	yes
XLOC_029312	16DAS	50DAS	293.162	162.393	-0.852209	-3.20697	5e-05	0.000593078	yes
XLOC_029340	16DAS	50DAS	1.84982	4.29004	1.21361	1.68465	0.0073	0.0399669	yes
XLOC_029354	16DAS	50DAS	0.505969	7.40938	3.87223	3.89567	0.00035	0.0032803	yes
XLOC_029398	16DAS	50DAS	5.4829	9.16881	0.741794	2.06763	0.0006	0.00518343	yes
XLOC_029399	16DAS	50DAS	4.59205	17.9108	1.96362	2.86036	0.0001	0.00110949	yes
XLOC_029413	16DAS	50DAS	3.38147	21.1068	2.64199	4.34121	5e-05	0.000593078	yes
XLOC_029422	16DAS	50DAS	0	1.98372	Inf	NA	0.0003	0.00288179	yes
XLOC_029505	16DAS	50DAS	0.400491	1.34559	1.74839	2.14821	0.00255	0.0172385	yes
XLOC_029625	16DAS	50DAS	1.4482	3.38762	1.22601	1.4877	0.002	0.0142105	yes
XLOC_029944	16DAS	50DAS	16.4502	35.4219	1.10654	1.7302	0.00455	0.0274119	yes
XLOC_030212	16DAS	50DAS	14.3259	25.6898	0.842566	2.59051	5e-05	0.000593078	yes
XLOC_030290	16DAS	50DAS	26.3783	43.6799	0.72762	1.84755	0.00175	0.0127207	yes
XLOC_030385	16DAS	50DAS	6.59699	15.9735	1.2758	1.77052	0.00035	0.0032803	yes
XLOC_030444	16DAS	50DAS	21.9577	33.8269	0.623447	2.041	0.00055	0.00481327	yes
XLOC_030507	16DAS	50DAS	4.68091	8.31779	0.829411	1.57337	0.00935	0.0486491	yes
XLOC_030593	16DAS	50DAS	2.56999	8.24581	1.6819	3.3754	5e-05	0.000593078	yes
XLOC_030707	16DAS	50DAS	9.47365	16.0334	0.759093	1.89237	0.00135	0.0102679	yes
XLOC_030716	16DAS	50DAS	26.1167	16.6836	-0.646539	-1.99647	5e-05	0.000593078	yes
XLOC_030879	16DAS	50DAS	0.619773	3.33405	2.42746	2.65797	0.00045	0.00405848	yes
XLOC_031055	16DAS	50DAS	22.0551	31.4648	0.512624	1.6131	0.0047	0.0281142	yes
XLOC_031085	16DAS	50DAS	6.30011	14.659	1.21834	2.88835	5e-05	0.000593078	yes
XLOC_031114	16DAS	50DAS	14.8533	9.98826	-0.572473	-2.0886	0.00035	0.0032803	yes
XLOC_031294	16DAS	50DAS	10.4776	16.2685	0.634778	2.21452	0.0001	0.00110949	yes
XLOC_031711	16DAS	50DAS	82.0134	41.9224	-0.96814	-2.07194	0.001	0.00798939	yes
XLOC_031875	16DAS	50DAS	0.215584	1.58406	2.8773	1.58871	0.00905	0.0474428	yes
XLOC_031913	16DAS	50DAS	8.20509	13.8424	0.7545	1.73247	0.00325	0.0209666	yes
XLOC_031959	16DAS	50DAS	18.146	10.4815	-0.791807	-1.6355	0.0058	0.0332365	yes
XLOC_032539	16DAS	50DAS	0.0314845	21.4375	9.41128	0.82786	5e-05	0.000593078	yes
XLOC_032577	16DAS	50DAS	1.16083	4.33182	1.89982	1.6096	0.0047	0.0281142	yes
XLOC_032783	16DAS	50DAS	0.734159	1.78948	1.28538	1.61414	0.0078	0.0421194	yes
XLOC_033535	16DAS	50DAS	0.700708	2.47519	1.82065	1.65599	0.00395	0.0245277	yes
XLOC_033720	16DAS	50DAS	3.28986	6.46999	0.975738	2.17721	0.0004	0.00367754	yes
XLOC_033938	16DAS	50DAS	61.5432	147.718	1.26317	2.17163	0.00115	0.00897052	yes
XLOC_034222	16DAS	50DAS	1.81143	3.64052	1.00702	2.0967	5e-05	0.000593078	yes
XLOC_034223	16DAS	50DAS	0.36788	2.08238	2.50093	3.29395	5e-05	0.000593078	yes
XLOC_034336	16DAS	50DAS	17.0445	24.5639	0.527231	1.49822	0.0089	0.0467901	yes
XLOC_034356	16DAS	50DAS	2.40093	5.37785	1.16344	1.61323	0.0052	0.0305013	yes
XLOC_034357	16DAS	50DAS	12.6052	23.6351	0.906915	2.73818	5e-05	0.000593078	yes
XLOC_034547	16DAS	50DAS	10.2668	23.877	1.21763	3.76368	5e-05	0.000593078	yes
XLOC_034824	16DAS	50DAS	55.0129	29.9612	-0.876674	-1.64634	0.00285	0.0188685	yes
XLOC_035135	16DAS	50DAS	5.76709	10.8547	0.912409	2.29843	0.00015	0.00158082	yes
XLOC_035219	16DAS	50DAS	6.051	12.3352	1.02753	1.62079	0.00835	0.0444286	yes
XLOC_035227	16DAS	50DAS	4.35272	17.8488	2.03584	2.03211	0.0082	0.0438268	yes
XLOC_035405	16DAS	50DAS	16.2371	24.8179	0.612088	2.19404	0.00015	0.00158082	yes
XLOC_035478	16DAS	50DAS	6.66659	9.90035	0.570531	1.83493	0.00145	0.0108915	yes
XLOC_035578	16DAS	50DAS	2.49339	4.97489	0.996552	2.4256	5e-05	0.000593078	yes
XLOC_036362	16DAS	50DAS	10.2264	21.2953	1.05823	3.18527	5e-05	0.000593078	yes
XLOC_036384	16DAS	50DAS	0.878492	1.95762	1.156	1.40727	0.00735	0.040173	yes
XLOC_036573	16DAS	50DAS	38.3304	26.5363	-0.530521	-1.70946	0.00265	0.0177859	yes
XLOC_036672	16DAS	50DAS	5.85335	9.60436	0.714426	1.94061	0.00135	0.0102679	yes
XLOC_037201	16DAS	50DAS	2.72071	7.60288	1.48257	2.30599	0.00075	0.00626739	yes
XLOC_037218	16DAS	50DAS	11.0649	1.9486	-2.50548	-3.01138	0.00015	0.00158082	yes
XLOC_037221	16DAS	50DAS	4.51907	24.143	2.41751	2.35561	0.0026	0.0175039	yes
XLOC_037246	16DAS	50DAS	2.7897	6.08592	1.12536	2.35051	0.0001	0.00110949	yes
XLOC_037250	16DAS	50DAS	0.7648	2.49182	1.70405	2.08929	0.00295	0.0194008	yes
XLOC_037257	16DAS	50DAS	0	1.17136	Inf	NA	5e-05	0.000593078	yes
XLOC_037261	16DAS	50DAS	398.064	576.044	0.533179	1.64044	0.005	0.0295393	yes
XLOC_037277	16DAS	50DAS	12.577	33.6146	1.4183	1.86903	0.0036	0.0227633	yes
XLOC_037320	16DAS	50DAS	5.52738	8.39198	0.602415	1.73985	0.00345	0.0220009	yes
XLOC_037371	16DAS	50DAS	0.303322	2.32733	2.93975	2.47821	0.0071	0.0390796	yes
XLOC_037379	16DAS	50DAS	1.16909	3.85873	1.72274	2.36211	0.00125	0.00962265	yes
XLOC_037442	16DAS	50DAS	38.8333	21.6308	-0.844204	-1.58066	0.0086	0.0455212	yes
XLOC_037443	16DAS	50DAS	3.54143	19.635	2.47102	4.28582	5e-05	0.000593078	yes
XLOC_037484	16DAS	50DAS	20.3197	7.49835	-1.43824	-4.16054	5e-05	0.000593078	yes
XLOC_037493	16DAS	50DAS	42.6683	88.4035	1.05094	2.11697	0.0002	0.00202671	yes
XLOC_037597	16DAS	50DAS	16.5874	51.2962	1.62876	2.2601	0.00115	0.00897052	yes
XLOC_037613	16DAS	50DAS	27.8792	10.892	-1.35592	-4.87495	5e-05	0.000593078	yes
XLOC_037618	16DAS	50DAS	35.123	172.382	2.29512	6.11538	5e-05	0.000593078	yes
XLOC_037639	16DAS	50DAS	3.50222	397.922	6.82807	10.353	0.00165	0.0121195	yes
XLOC_037645	16DAS	50DAS	3.00742	17.421	2.53423	3.22164	0.0002	0.00202671	yes
XLOC_037996	16DAS	50DAS	3.58482	10.7831	1.58879	2.9885	5e-05	0.000593078	yes
XLOC_038083	16DAS	50DAS	4.3013	14.8547	1.78807	4.56732	5e-05	0.000593078	yes
XLOC_038114	16DAS	50DAS	1.22605	4.98283	2.02295	3.76067	5e-05	0.000593078	yes
XLOC_038154	16DAS	50DAS	0.593539	1.54543	1.3806	1.56567	0.0081	0.0434096	yes
XLOC_038251	16DAS	50DAS	5.67504	11.7292	1.0474	2.64287	5e-05	0.000593078	yes
XLOC_038434	16DAS	50DAS	0	1.9557	Inf	NA	5e-05	0.000593078	yes
XLOC_038530	16DAS	50DAS	9.93457	23.8444	1.26312	3.08404	5e-05	0.000593078	yes
XLOC_038559	16DAS	50DAS	14.8258	24.4399	0.721123	2.62561	5e-05	0.000593078	yes
XLOC_038669	16DAS	50DAS	21.4839	13.8138	-0.637148	-1.72722	0.00055	0.00481327	yes
XLOC_038731	16DAS	50DAS	5.96831	10.7706	0.851705	2.20066	0.0005	0.00444195	yes
XLOC_038860	16DAS	50DAS	28.4478	41.5814	0.547621	1.89183	0.00055	0.00481327	yes
XLOC_038923	16DAS	50DAS	1.39976	3.0627	1.12962	1.558	0.00245	0.0166945	yes
XLOC_038981	16DAS	50DAS	5.27676	12.4531	1.23878	2.20354	0.00045	0.00405848	yes
XLOC_039045	16DAS	50DAS	3.1927	12.2375	1.93846	4.78695	5e-05	0.000593078	yes
XLOC_039144	16DAS	50DAS	50.5537	73.024	0.530554	1.60829	0.0061	0.0345845	yes
XLOC_039163	16DAS	50DAS	36.4868	53.0423	0.539767	1.96154	0.00055	0.00481327	yes
XLOC_039264	16DAS	50DAS	41.9843	67.3716	0.682292	2.37034	5e-05	0.000593078	yes
XLOC_039319	16DAS	50DAS	2.38973	4.46435	0.901605	2.08787	0.00035	0.0032803	yes
XLOC_039359	16DAS	50DAS	20.0638	12.0567	-0.734757	-2.0671	0.0005	0.00444195	yes
XLOC_039546	16DAS	50DAS	0.549608	2.35719	2.10059	1.3206	0.0032	0.0206956	yes
XLOC_039634	16DAS	50DAS	4.80212	14.0344	1.54722	2.50065	0.00045	0.00405848	yes
XLOC_039666	16DAS	50DAS	9.71832	21.234	1.12759	2.84767	5e-05	0.000593078	yes
XLOC_039783	16DAS	50DAS	2.28287	8.42718	1.8842	3.97254	5e-05	0.000593078	yes
XLOC_039866	16DAS	50DAS	165.278	251.37	0.604918	2.10362	0.0004	0.00367754	yes
XLOC_039878	16DAS	50DAS	5.56342	10.4698	0.912185	2.6661	5e-05	0.000593078	yes
XLOC_039901	16DAS	50DAS	1.90726	4.41997	1.21254	1.78991	0.00105	0.00831906	yes
XLOC_040448	16DAS	50DAS	198.859	116.082	-0.776598	-1.91336	0.0015	0.0111929	yes
XLOC_040531	16DAS	50DAS	30.6157	44.8056	0.549408	2.04458	0.0005	0.00444195	yes
XLOC_041215	16DAS	50DAS	49.522	102.671	1.05189	2.74812	5e-05	0.000593078	yes
XLOC_041249	16DAS	50DAS	0.53454	1.09384	1.03303	1.46213	0.00925	0.0482357	yes
XLOC_041287	16DAS	50DAS	18.6986	27.5569	0.559482	1.57614	0.0057	0.0327882	yes
XLOC_041289	16DAS	50DAS	26.729	40.4074	0.596215	1.95943	0.0009	0.00731318	yes
XLOC_041349	16DAS	50DAS	3.10089	6.19561	0.998566	2.34479	0.0001	0.00110949	yes
XLOC_041506	16DAS	50DAS	2.39843	5.01949	1.06545	1.60251	0.00855	0.0453064	yes
XLOC_041637	16DAS	50DAS	2.14099	0	-Inf	NA	0.0011	0.00864732	yes
XLOC_041683	16DAS	50DAS	48.7329	76.7771	0.655781	2.54092	5e-05	0.000593078	yes
XLOC_041781	16DAS	50DAS	3.51503	5.88416	0.743301	1.79302	0.0027	0.0180614	yes
XLOC_041789	16DAS	50DAS	15.4163	22.6648	0.555996	1.98888	0.00045	0.00405848	yes
XLOC_041802	16DAS	50DAS	0	1.79449	Inf	NA	5e-05	0.000593078	yes
XLOC_041804	16DAS	50DAS	4.27648	7.13391	0.738269	1.79014	0.00255	0.0172385	yes
XLOC_041829	16DAS	50DAS	19.6437	37.5394	0.934338	3.38379	5e-05	0.000593078	yes
XLOC_041840	16DAS	50DAS	22.7155	36.2832	0.675628	1.47366	0.00955	0.0494704	yes
XLOC_041851	16DAS	50DAS	3.91986	9.43021	1.26649	2.71418	0.0001	0.00110949	yes
XLOC_041907	16DAS	50DAS	1.27017	2.87024	1.17615	1.5667	0.00605	0.0343589	yes
XLOC_042005	16DAS	50DAS	13.6877	23.0829	0.753943	2.34118	5e-05	0.000593078	yes
XLOC_042096	16DAS	50DAS	7.05101	11.46	0.700707	1.70524	0.00285	0.0188685	yes
XLOC_042098	16DAS	50DAS	4.83514	2.55969	-0.917589	-1.24586	0.0088	0.0463634	yes
XLOC_042138	16DAS	50DAS	32.8706	49.6152	0.593984	1.96297	0.001	0.00798939	yes
XLOC_042150	16DAS	50DAS	46.0467	65.9181	0.517577	1.79159	0.00265	0.0177859	yes
XLOC_042184	16DAS	50DAS	4.31683	6.08992	0.496451	1.52008	0.00705	0.0388531	yes
XLOC_042373	16DAS	50DAS	15.9819	26.3271	0.720108	1.84121	0.00155	0.0115005	yes
XLOC_042473	16DAS	50DAS	8.33877	13.2257	0.665438	1.75516	0.0023	0.0158825	yes
XLOC_042513	16DAS	50DAS	3.60339	9.46407	1.39311	1.83196	0.00475	0.0283478	yes
XLOC_042607	16DAS	50DAS	1.86342	6.40961	1.78228	1.98169	0.0001	0.00110949	yes
XLOC_042773	16DAS	50DAS	13.3044	18.5994	0.483354	1.63213	0.0041	0.0252695	yes
XLOC_043297	16DAS	50DAS	31.2262	18.3932	-0.763583	-2.09931	0.00105	0.00831906	yes
XLOC_043539	16DAS	50DAS	29.6831	56.3484	0.924735	1.86246	0.00175	0.0127207	yes
XLOC_043669	16DAS	50DAS	0.919505	8.23452	3.16276	3.21463	0.0007	0.00590678	yes
XLOC_043688	16DAS	50DAS	6.22441	3.91809	-0.667787	-1.59545	0.0059	0.0336928	yes
XLOC_043700	16DAS	50DAS	25.9824	42.3565	0.705052	1.77508	0.0021	0.0147805	yes
XLOC_043711	16DAS	50DAS	1.95485	3.75692	0.942496	1.65611	0.00665	0.0370841	yes
XLOC_043725	16DAS	50DAS	0.840752	2.39318	1.50918	1.94515	0.00275	0.0183267	yes
XLOC_043769	16DAS	50DAS	13.9977	4.55014	-1.62121	-3.43221	5e-05	0.000593078	yes
XLOC_043786	16DAS	50DAS	0.956757	7.17151	2.90605	2.37636	0.0051	0.0300299	yes
XLOC_043788	16DAS	50DAS	75.2985	115.078	0.611913	2.37491	5e-05	0.000593078	yes
XLOC_043824	16DAS	50DAS	3.83564	16.975	2.14587	2.24068	0.00285	0.0188685	yes
XLOC_043825	16DAS	50DAS	17.6617	36.9763	1.06598	2.80352	5e-05	0.000593078	yes
XLOC_043870	16DAS	50DAS	20.2344	72.9061	1.84923	2.40048	0.00065	0.00554279	yes
XLOC_043883	16DAS	50DAS	0	3.61115	Inf	NA	5e-05	0.000593078	yes
XLOC_043887	16DAS	50DAS	18.191	54.2435	1.57622	2.64937	0.0001	0.00110949	yes
XLOC_043906	16DAS	50DAS	42.0453	70.4311	0.744266	2.30454	0.0001	0.00110949	yes
XLOC_043908	16DAS	50DAS	0	1.42739	Inf	NA	5e-05	0.000593078	yes
XLOC_043910	16DAS	50DAS	6.36146	21.946	1.78652	2.37975	0.00075	0.00626739	yes
XLOC_043919	16DAS	50DAS	2.09573	7.34288	1.80889	2.92708	0.0001	0.00110949	yes
XLOC_043922	16DAS	50DAS	4.23585	0.617439	-2.77828	-3.40267	5e-05	0.000593078	yes
XLOC_043951	16DAS	50DAS	6.12775	0	-Inf	NA	0.00425	0.0259798	yes
XLOC_043964	16DAS	50DAS	3.28988	16.5987	2.33497	3.1751	5e-05	0.000593078	yes
XLOC_043971	16DAS	50DAS	52.7842	33.2139	-0.668319	-2.3876	5e-05	0.000593078	yes
XLOC_044058	16DAS	50DAS	24.057	13.5864	-0.824294	-2.56351	5e-05	0.000593078	yes
XLOC_045247	16DAS	50DAS	42.2339	65.9123	0.642148	2.34388	0.00015	0.00158082	yes
XLOC_045317	16DAS	50DAS	3.38656	11.1939	1.72482	2.87217	5e-05	0.000593078	yes
XLOC_045435	16DAS	50DAS	0.640787	3.45343	2.43011	2.14133	0.00045	0.00405848	yes
XLOC_045622	16DAS	50DAS	4.75147	14.0084	1.55985	3.0828	5e-05	0.000593078	yes
XLOC_045672	16DAS	50DAS	0.84755	3.49107	2.0423	1.76936	5e-05	0.000593078	yes
XLOC_045685	16DAS	50DAS	20.9461	38.4183	0.875114	2.2868	5e-05	0.000593078	yes
XLOC_045770	16DAS	50DAS	29.1975	52.2542	0.839705	2.85853	5e-05	0.000593078	yes
XLOC_045773	16DAS	50DAS	29.1774	19.4412	-0.585732	-1.86488	0.001	0.00798939	yes
XLOC_045807	16DAS	50DAS	22.1163	38.0063	0.78113	2.45808	5e-05	0.000593078	yes
XLOC_045813	16DAS	50DAS	6.69365	13.7891	1.04267	2.25836	0.00015	0.00158082	yes
XLOC_045837	16DAS	50DAS	17.666	26.679	0.59473	1.68731	0.0043	0.0262093	yes
XLOC_045844	16DAS	50DAS	12.9017	29.0522	1.17108	1.55394	0.001	0.00798939	yes
XLOC_045879	16DAS	50DAS	6.6141	10.371	0.648933	1.93454	0.0009	0.00731318	yes
XLOC_046104	16DAS	50DAS	0.890121	2.18692	1.29683	1.07717	0.00835	0.0444286	yes
XLOC_046207	16DAS	50DAS	31.3944	20.2619	-0.631735	-1.90567	0.00075	0.00626739	yes
XLOC_046304	16DAS	50DAS	3.87349	14.3474	1.88908	2.42013	0.0008	0.00661186	yes
XLOC_046794	16DAS	50DAS	3.51813	1.20803	-1.54215	-3.59627	5e-05	0.000593078	yes
XLOC_046897	16DAS	50DAS	1.40178	3.56157	1.34525	1.52762	0.0066	0.0368745	yes
XLOC_047081	16DAS	50DAS	1.76197	6.07072	1.78468	3.28146	5e-05	0.000593078	yes
XLOC_047138	16DAS	50DAS	15.9522	24.5032	0.619218	1.79798	0.00165	0.0121195	yes
XLOC_047503	16DAS	50DAS	4.05907	15.7614	1.95717	3.15918	5e-05	0.000593078	yes
XLOC_048143	16DAS	50DAS	0	2.63867	Inf	NA	5e-05	0.000593078	yes
XLOC_048157	16DAS	50DAS	1.69719	3.39958	1.0022	1.7034	0.0033	0.0212268	yes
XLOC_048161	16DAS	50DAS	7.73968	17.8166	1.20287	2.14028	0.0009	0.00731318	yes
XLOC_048655	16DAS	50DAS	2.06888	4.01438	0.956327	1.5511	0.0084	0.0446663	yes
XLOC_048732	16DAS	50DAS	3.13085	8.04421	1.3614	1.75947	0.00445	0.0269462	yes
XLOC_048754	16DAS	50DAS	0.0337747	3.62448	6.74568	1.0727	5e-05	0.000593078	yes
XLOC_048841	16DAS	50DAS	9.86301	16.2524	0.720552	1.75102	0.0027	0.0180614	yes
XLOC_049093	16DAS	50DAS	2.36881	4.35113	0.87723	1.51089	0.00825	0.0440311	yes
XLOC_049151	16DAS	50DAS	4.08487	10.4318	1.35262	2.55247	5e-05	0.000593078	yes
XLOC_049243	16DAS	50DAS	9.3307	15.5059	0.732763	1.79576	0.00065	0.00554279	yes
XLOC_049244	16DAS	50DAS	8.79769	12.7066	0.530377	1.86079	0.0012	0.00929231	yes
XLOC_049264	16DAS	50DAS	4.19217	10.0341	1.25914	3.76209	5e-05	0.000593078	yes
XLOC_049298	16DAS	50DAS	41.331	63.07	0.609728	1.88633	0.0016	0.0118159	yes
XLOC_049347	16DAS	50DAS	3.52393	9.94891	1.49735	3.08617	5e-05	0.000593078	yes
XLOC_049360	16DAS	50DAS	61.077	103.7	0.76371	2.83157	5e-05	0.000593078	yes
XLOC_049362	16DAS	50DAS	18.1084	28.2739	0.642816	2.01126	0.0009	0.00731318	yes
XLOC_049398	16DAS	50DAS	20.6584	90.7818	2.13568	6.5341	5e-05	0.000593078	yes
XLOC_049406	16DAS	50DAS	13.132	7.56237	-0.796173	-1.79663	0.00205	0.0144953	yes
XLOC_049437	16DAS	50DAS	35.4778	60.8365	0.778022	2.95396	5e-05	0.000593078	yes
XLOC_049444	16DAS	50DAS	73.5597	119.675	0.702128	2.28882	5e-05	0.000593078	yes
XLOC_049455	16DAS	50DAS	9.56745	21.5882	1.17404	2.33867	5e-05	0.000593078	yes
XLOC_049467	16DAS	50DAS	0.470706	3.12801	2.73235	1.81667	0.0014	0.0105781	yes
XLOC_049570	16DAS	50DAS	2.2669	4.98076	1.13564	1.72622	0.00455	0.0274119	yes
XLOC_049859	16DAS	50DAS	7.97445	15.9007	0.995633	1.70781	0.0052	0.0305013	yes
XLOC_049865	16DAS	50DAS	4.42992	7.89787	0.834183	2.05182	0.00065	0.00554279	yes
XLOC_049933	16DAS	50DAS	68.5384	47.8148	-0.519454	-1.93582	0.0007	0.00590678	yes
XLOC_050165	16DAS	50DAS	1.22194	2.32245	0.926474	1.6727	0.00395	0.0245277	yes
XLOC_050178	16DAS	50DAS	4.68734	8.09848	0.78888	1.17642	0.0051	0.0300299	yes
XLOC_050200	16DAS	50DAS	0	1.64581	Inf	NA	5e-05	0.000593078	yes
XLOC_050222	16DAS	50DAS	35.7125	48.6724	0.446676	1.55701	0.00735	0.040173	yes
XLOC_050373	16DAS	50DAS	0.327987	1.9246	2.55285	1.47206	0.00365	0.0230275	yes
XLOC_050433	16DAS	50DAS	2411.07	4245.61	0.816299	1.96367	0.00155	0.0115005	yes
XLOC_050780	16DAS	50DAS	1.9744	4.42501	1.16426	2.13272	0.0001	0.00110949	yes
XLOC_050870	16DAS	50DAS	10.8961	19.811	0.862488	1.84761	0.001	0.00798939	yes
XLOC_051063	16DAS	50DAS	16.4937	8.37779	-0.977272	-1.88896	0.00265	0.0177859	yes
XLOC_051102	16DAS	50DAS	23.7826	51.1391	1.10452	1.81604	0.00335	0.0214867	yes
XLOC_051103	16DAS	50DAS	5.17512	15.5107	1.5836	1.86726	0.00725	0.0397427	yes
XLOC_051110	16DAS	50DAS	1.60785	4.19142	1.38231	1.69635	0.00825	0.0440311	yes
XLOC_051113	16DAS	50DAS	3.10154	9.57144	1.62575	1.95298	0.0059	0.0336928	yes
XLOC_051206	16DAS	50DAS	17.8703	10.6404	-0.748014	-1.90373	0.00155	0.0115005	yes
XLOC_051235	16DAS	50DAS	1.17177	0	-Inf	NA	0.00135	0.0102679	yes
XLOC_051242	16DAS	50DAS	0.175104	1.44735	3.04713	1.53058	0.0056	0.0323438	yes
XLOC_051282	16DAS	50DAS	11.112	22.2913	1.00437	1.83719	0.0018	0.0130307	yes
XLOC_051313	16DAS	50DAS	3.11595	0	-Inf	NA	0.00015	0.00158082	yes
XLOC_051345	16DAS	50DAS	1.27605	5.08334	1.9941	2.0624	0.00565	0.0325543	yes
XLOC_051351	16DAS	50DAS	17.4254	35.0596	1.00862	2.482	0.0001	0.00110949	yes
XLOC_051365	16DAS	50DAS	2.57492	11.1245	2.11114	2.08061	0.006	0.034148	yes
XLOC_051410	16DAS	50DAS	23.4509	42.4839	0.857273	1.59541	0.00915	0.0478403	yes
XLOC_051438	16DAS	50DAS	7.91494	15.9099	1.00728	2.019	0.0007	0.00590678	yes
XLOC_051503	16DAS	50DAS	52.0509	27.4411	-0.923584	-2.73981	5e-05	0.000593078	yes
XLOC_051529	16DAS	50DAS	0.520786	2.50418	2.26558	2.28901	0.00255	0.0172385	yes
XLOC_051537	16DAS	50DAS	9.84116	30.8349	1.64766	2.08422	0.00175	0.0127207	yes
XLOC_051544	16DAS	50DAS	15.9151	41.0839	1.36818	2.54612	5e-05	0.000593078	yes
XLOC_051557	16DAS	50DAS	0	5.38728	Inf	NA	5e-05	0.000593078	yes
XLOC_051566	16DAS	50DAS	7.64401	19.4956	1.35075	2.17637	0.00065	0.00554279	yes
XLOC_051617	16DAS	50DAS	2.56378	7.99508	1.64084	2.78835	5e-05	0.000593078	yes
XLOC_051625	16DAS	50DAS	30.4192	92.0056	1.59674	3.32637	5e-05	0.000593078	yes
XLOC_051636	16DAS	50DAS	5.95641	19.0126	1.67444	2.16041	0.00155	0.0115005	yes
XLOC_051709	16DAS	50DAS	10.9772	15.9241	0.536699	1.55947	0.0066	0.0368745	yes
XLOC_051764	16DAS	50DAS	0.251466	1.07348	2.09386	0.788162	0.00025	0.00245883	yes
XLOC_051774	16DAS	50DAS	57.3367	110.589	0.947683	3.49534	5e-05	0.000593078	yes
XLOC_051812	16DAS	50DAS	29.5578	70.0139	1.2441	3.05951	5e-05	0.000593078	yes
XLOC_052399	16DAS	50DAS	0	29.6245	Inf	NA	5e-05	0.000593078	yes
XLOC_053495	16DAS	50DAS	9.15531	24.952	1.44648	2.47713	0.00015	0.00158082	yes
XLOC_053533	16DAS	50DAS	7.27022	11.8481	0.704585	2.30854	0.0001	0.00110949	yes
XLOC_053607	16DAS	50DAS	42.3223	27.8085	-0.60589	-1.90173	0.0013	0.00994384	yes
XLOC_053610	16DAS	50DAS	34.5028	23.5499	-0.550989	-1.73222	0.0025	0.0169607	yes
XLOC_053652	16DAS	50DAS	3.49393	5.70437	0.707215	1.73343	0.0024	0.0164225	yes
XLOC_053784	16DAS	50DAS	7.61321	21.8064	1.51818	2.79008	5e-05	0.000593078	yes
XLOC_053857	16DAS	50DAS	30.2195	51.5812	0.771364	2.04658	0.00065	0.00554279	yes
XLOC_053959	16DAS	50DAS	0.664161	1.65317	1.31563	1.67691	0.00145	0.0108915	yes
XLOC_054139	16DAS	50DAS	0.486398	9.38388	4.26998	3.67672	0.0021	0.0147805	yes
XLOC_054855	16DAS	50DAS	6.05703	11.5944	0.93674	1.79748	0.0016	0.0118159	yes
XLOC_055322	16DAS	50DAS	35.022	19.0056	-0.881832	-2.45855	5e-05	0.000593078	yes
XLOC_055330	16DAS	50DAS	45.3292	76.3605	0.752384	2.52159	0.0001	0.00110949	yes
XLOC_055345	16DAS	50DAS	4.24533	12.4839	1.55612	3.08188	5e-05	0.000593078	yes
XLOC_055361	16DAS	50DAS	0.840767	4.4921	2.41761	2.85457	0.00045	0.00405848	yes
XLOC_055396	16DAS	50DAS	49.949	202.312	2.01805	4.91106	5e-05	0.000593078	yes
XLOC_055401	16DAS	50DAS	1.49206	8.1932	2.45712	2.0591	0.0082	0.0438268	yes
XLOC_055415	16DAS	50DAS	26.2706	6.47453	-2.0206	-3.58338	5e-05	0.000593078	yes
