# Supplementary material for: Genome-Wide Identification of Barley Long Noncoding RNAs and Analysis of Their Regulatory Interactions during Shoot and Grain Development
Source: Int J Mol Sci. 2021 May 11;22(10):5087. doi: 10.3390/ijms22105087 (PMC8150791; doi:10.3390/ijms22105087)
Supplement: Supplementary file 1 [file ijms-22-05087-s001.zip › File S6.xlsx]

## Sheet: Correlation
Summary of correlation analysis of cis-acting lncRNAs in developing grains; Pearson correlation
lncRNA	PC gene	r	p-value
XLOC_001313	XLOC_001314	-0.962738	0.0372625
XLOC_002828	XLOC_005872	-0.995536	0.00446437
XLOC_005036	XLOC_002029	-0.964234	0.0357657
XLOC_005805	XLOC_002756	-0.968226	0.0317737
XLOC_006447	XLOC_002118	-0.960576	0.0394245
XLOC_006449	XLOC_005129	-0.973605	0.0263951
XLOC_006681	XLOC_006680	-0.969424	0.030576
XLOC_007464	XLOC_011544	-0.986303	0.0136966
XLOC_008308	XLOC_008307	-0.992821	0.00717897
XLOC_008867	XLOC_012983	-0.98807	0.0119299
XLOC_008881	XLOC_012993	-0.951608	0.0483923
XLOC_008933	XLOC_008932	-0.993681	0.00631924
XLOC_009452	XLOC_013511	-0.975143	0.0248569
XLOC_011044	XLOC_006957	-0.950244	0.0497557
XLOC_012859	XLOC_012860	-0.990054	0.00994582
XLOC_014329	XLOC_014328	-0.951479	0.0485213
XLOC_014801	XLOC_006716	-0.976479	0.0235208
XLOC_014848	XLOC_006953	-0.969787	0.0302132
XLOC_014856	XLOC_006997	-0.958118	0.0418825
XLOC_015440	XLOC_009828	-0.960341	0.0396589
XLOC_015465	XLOC_014002	-0.987899	0.012101
XLOC_019047	XLOC_019046	-0.987879	0.0121207
XLOC_019140	XLOC_022770	-0.990953	0.00904673
XLOC_019618	XLOC_016052	-0.960227	0.0397729
XLOC_019618	XLOC_016053	-0.964762	0.0352379
XLOC_020333	XLOC_016729	-0.960874	0.0391258
XLOC_021391	XLOC_017720	-0.955231	0.0447692
XLOC_023556	XLOC_026304	-0.957651	0.0423489
XLOC_024077	XLOC_026894	-0.963758	0.0362417
XLOC_024892	XLOC_024891	-0.972041	0.0279591
XLOC_025059	XLOC_027897	-0.960099	0.0399011
XLOC_025135	XLOC_027967	-0.950522	0.0494779
XLOC_027097	XLOC_024249	-0.986478	0.0135221
XLOC_027412	XLOC_024580	-0.997635	0.00236451
XLOC_028153	XLOC_028154	-0.992965	0.00703541
XLOC_028194	XLOC_028195	-0.96586	0.0341404
XLOC_029517	XLOC_029518	-0.965528	0.0344723
XLOC_031661	XLOC_031660	-0.974955	0.0250449
XLOC_031661	XLOC_035430	-0.999148	0.000852227
XLOC_031711	XLOC_035468	-0.972809	0.0271905
XLOC_032175	XLOC_035990	-0.980112	0.0198875
XLOC_032628	XLOC_036423	-0.982717	0.0172834
XLOC_032962	XLOC_036738	-0.951412	0.0485883
XLOC_035203	XLOC_031421	-0.975559	0.0244405
XLOC_035557	XLOC_035558	-0.977715	0.022285
XLOC_035981	XLOC_035982	-0.963278	0.0367223
XLOC_036343	XLOC_032534	-0.953967	0.0460333
XLOC_037364	XLOC_030735	-0.998063	0.00193748
XLOC_037785	XLOC_040665	-0.965099	0.0349005
XLOC_038952	XLOC_041912	-0.954712	0.0452884
XLOC_039265	XLOC_042227	-0.966689	0.0333108
XLOC_040026	XLOC_042937	-0.986564	0.0134361
XLOC_040151	XLOC_043067	-0.980261	0.0197385
XLOC_040961	XLOC_038075	-0.983226	0.0167739
XLOC_042389	XLOC_039435	-0.952765	0.0472347
XLOC_042900	XLOC_039992	-0.957129	0.0428709
XLOC_043367	XLOC_040445	-0.956148	0.043852
XLOC_043805	XLOC_039488	-0.995015	0.00498459
XLOC_043951	XLOC_043242	-0.96426	0.0357403
XLOC_044058	XLOC_047596	-0.951483	0.0485169
XLOC_045451	XLOC_049059	-0.981972	0.0180281
XLOC_045572	XLOC_049166	-0.990864	0.00913639
XLOC_046323	XLOC_049913	-0.975679	0.0243209
XLOC_047826	XLOC_044265	-0.967617	0.0323832
XLOC_047981	XLOC_044430	-0.980382	0.0196183
XLOC_048988	XLOC_045367	-0.998149	0.00185122
XLOC_049678	XLOC_046075	-0.978327	0.0216732
XLOC_050433	XLOC_050434	-0.999791	0.000209104
XLOC_050597	XLOC_047003	-0.999718	0.000282412
XLOC_050870	XLOC_047318	-0.952328	0.0476725
XLOC_051156	XLOC_044591	-0.969876	0.0301238
XLOC_051167	XLOC_044641	-0.969422	0.0305779
XLOC_051168	XLOC_044640	-0.957017	0.0429828
XLOC_051488	XLOC_046351	-0.96245	0.0375503
XLOC_051625	XLOC_047281	-0.969667	0.030333
XLOC_052515	XLOC_052510	-0.987261	0.0127389
XLOC_052515	XLOC_054350	-0.988061	0.0119386
XLOC_053813	XLOC_051975	-0.983281	0.0167188

## Sheet: Annotation
Summary of correlation analysis of cis-acting lncRNAs in developing grains; PC gene functional annotation
Bincode	Description	PC gene count	PC gene list
11.10.1.8.1	Phytohormone action.signalling peptides.NCRP (non-cysteine-rich-peptide) category.GLV/RGF/CLEL-peptide activity.RGF-precursor polypeptide	2	tcons_00292571,tcons_00292572
11.7.1.2	Phytohormone action.jasmonic acid.biosynthesis.13-lipoxygenase	6	tcons_00195622,tcons_00195623,tcons_00195624,tcons_00195626,tcons_00195627,tcons_00195628
12.5.2.4.2	Chromatin organisation.DNA methylation.RNA-independent DNA methylation.ASI1-AIPP1-EDM2 chromatin silencing regulator complex.component AIPP1/EDM3	25	tcons_00085489,tcons_00085490,tcons_00085491,tcons_00085492,tcons_00085493,tcons_00085494,tcons_00085495,tcons_00085496,tcons_00085497,tcons_00085498,tcons_00085499,tcons_00085500,tcons_00085501,tcons_00085502,tcons_00085503,tcons_00085504,tcons_00085505,tcons_00085506,tcons_00085507,tcons_00085508,tcons_00085509,tcons_00085510,tcons_00085511,tcons_00085512,tcons_00085513
13.3.6.3.1.1	Cell cycle organisation.mitosis and meiosis.meiotic recombination.meiotic double strand break processing.MRE11-RAD50-NBS1 (MRN) complex.component MRE11	10	tcons_00329988,tcons_00329989,tcons_00329990,tcons_00329991,tcons_00329992,tcons_00329993,tcons_00329995,tcons_00329996,tcons_00329997,tcons_00329999
14.3.3.1	DNA damage response.homologous recombination repair (HR).DNA resection MRE11-RAD50-NBS1 (MRN) complex.component MRE11	10	tcons_00329988,tcons_00329989,tcons_00329990,tcons_00329991,tcons_00329992,tcons_00329993,tcons_00329995,tcons_00329996,tcons_00329997,tcons_00329999
15.1.6.10	RNA biosynthesis.DNA-dependent RNA polymerase (Pol) complexes.Pol I-V shared regulatory components.subunit 12	1	tcons_00085580
15.5.12	RNA biosynthesis.transcriptional regulation.transcription factor (GRAS)	3	tcons_00215054,tcons_00215055,tcons_00215056
15.5.14	RNA biosynthesis.transcriptional regulation.transcription factor (MADS/AGL)	41	tcons_00059057,tcons_00059058,tcons_00059059,tcons_00059060,tcons_00059061,tcons_00059062,tcons_00059063,tcons_00059064,tcons_00059065,tcons_00059066,tcons_00059067,tcons_00059068,tcons_00059069,tcons_00059070,tcons_00059071,tcons_00059072,tcons_00059073,tcons_00059075,tcons_00059076,tcons_00059077,tcons_00059078,tcons_00059079,tcons_00059080,tcons_00059082,tcons_00059083,tcons_00059084,tcons_000…
15.5.15	RNA biosynthesis.transcriptional regulation.transcription factor (C2H2-ZF)	1	tcons_00260077
15.5.16	RNA biosynthesis.transcriptional regulation.transcription factor (C3H-ZF)	5	tcons_00107800,tcons_00107801,tcons_00107802,tcons_00107803,tcons_00107804
15.5.22	RNA biosynthesis.transcriptional regulation.transcription factor (WRKY)	31	tcons_00239029,tcons_00239030,tcons_00239031,tcons_00239032,tcons_00239033,tcons_00239034,tcons_00239035,tcons_00239036,tcons_00239037,tcons_00239038,tcons_00239039,tcons_00239040,tcons_00239041,tcons_00239042,tcons_00239043,tcons_00239044,tcons_00239045,tcons_00239046,tcons_00239047,tcons_00239048,tcons_00239049,tcons_00239050,tcons_00239051,tcons_00239052,tcons_00239053,tcons_00239054,tcons_002…
15.5.28	RNA biosynthesis.transcriptional regulation.transcription factor (GeBP)	4	tcons_00076350,tcons_00076351,tcons_00076352,tcons_00076353
15.5.3.5	RNA biosynthesis.transcriptional regulation.Homeobox transcription factor superfamily.transcription factor (BEL)	17	tcons_00178757,tcons_00178758,tcons_00178759,tcons_00178760,tcons_00178761,tcons_00178762,tcons_00178763,tcons_00178764,tcons_00178765,tcons_00178766,tcons_00178767,tcons_00178768,tcons_00178769,tcons_00178770,tcons_00178771,tcons_00178772,tcons_00178773
15.5.37	RNA biosynthesis.transcriptional regulation.transcription factor (OFP)	1	tcons_00115342
16.4.3.7	RNA processing.pre-mRNA splicing.U6-associated LSm accessory ribonucleoprotein complex.component LSm7	4	tcons_00330002,tcons_00330003,tcons_00330004,tcons_00330005
16.6.1.1.1	RNA processing.tRNA modification.adenosine deamination.TAD2-TAD3 tRNA adenosine deaminase complex.component TAD2	13	tcons_00163556,tcons_00163557,tcons_00163558,tcons_00163559,tcons_00163560,tcons_00163561,tcons_00163562,tcons_00163563,tcons_00163564,tcons_00163565,tcons_00163566,tcons_00163567,tcons_00163568
17.1.1.2.1.5.1	Protein biosynthesis.ribosome biogenesis.rRNA biosynthesis.post-transcriptional rRNA modification.methylation.C/D small nucleolar ribonucleoprotein (snoRNP) rRNA methylation complex.methyltransferase component Nop1/fibrillarin	3	tcons_00266940,tcons_00266942,tcons_00266944
17.1.2.1.19	Protein biosynthesis.ribosome biogenesis.large ribosomal subunit (LSU).LSU proteome.component RPL18a	4	tcons_00040581,tcons_00040582,tcons_00040583,tcons_00040584
18.1.2.2.3	Protein modification.glycosylation.O-linked glycosylation.serine/threonine O-linked glycosylation.O-fucosyltransferase (OFT1)	4	tcons_00291027,tcons_00291028,tcons_00291029,tcons_00291030
18.4.1.12	Protein modification.phosphorylation.TKL protein kinase superfamily.protein kinase (LRR-XII)	8	tcons_00242586,tcons_00242587,tcons_00242590,tcons_00242592,tcons_00242593,tcons_00242594,tcons_00242595,tcons_00242596
18.4.1.27	Protein modification.phosphorylation.TKL protein kinase superfamily.protein kinase (C-Lectin)	7	tcons_00103149,tcons_00103150,tcons_00103151,tcons_00103152,tcons_00103153,tcons_00103154,tcons_00103155
19.3.1.2	Protein homeostasis.autophagy.ATG1-13 autophagosome assembly control complex.accessory component ATG13	5	tcons_00089671,tcons_00089672,tcons_00089673,tcons_00089674,tcons_00089675
19.4.5.6.5	Protein homeostasis.proteolysis.metallopeptidase activities.aminopeptidase activities.M1-class neutral/aromatic-hydroxyl amino acid aminopeptidase	1	tcons_00244482
2.4.1.4.7	Cellular respiration.oxidative phosphorylation.NADH dehydrogenase complex.non-core components.component CAL	1	tcons_00277118
22.3.2.1	Vesicle trafficking.Coat protein I (COPI) coatomer machinery.coat protein recruiting.ARF-GTPase	6	tcons_00054434,tcons_00054435,tcons_00054436,tcons_00054437,tcons_00054438,tcons_00054439
22.6.5.8	Vesicle trafficking.target membrane tethering.HOPS/CORVET membrane tethering complexes.CORVET-specific component VPS8	30	tcons_00250641,tcons_00250642,tcons_00250643,tcons_00250644,tcons_00250645,tcons_00250646,tcons_00250647,tcons_00250648,tcons_00250649,tcons_00250650,tcons_00250651,tcons_00250652,tcons_00250653,tcons_00250654,tcons_00250655,tcons_00250656,tcons_00250657,tcons_00250658,tcons_00250659,tcons_00250660,tcons_00250661,tcons_00250662,tcons_00250663,tcons_00250664,tcons_00250665,tcons_00250666,tcons_002…
23.2.4.2	Protein translocation.mitochondrion.inner mitochondrion membrane TIM22 insertion system.component Tim8	3	tcons_00324142,tcons_00324143,tcons_00324144
24.2.2.2.3	Solute transport.carrier-mediated transport.MFS superfamily.DHA-1 family.phosphate transporter (PHT5)	24	tcons_00290116,tcons_00290117,tcons_00290118,tcons_00290119,tcons_00290120,tcons_00290121,tcons_00290122,tcons_00290123,tcons_00290124,tcons_00290125,tcons_00290126,tcons_00290127,tcons_00290128,tcons_00290129,tcons_00290130,tcons_00290131,tcons_00290132,tcons_00290133,tcons_00290134,tcons_00290135,tcons_00290136,tcons_00290137,tcons_00290138,tcons_00290139
24.2.3.5.2	Solute transport.carrier-mediated transport.APC superfamily.APC family.cationic amino acid transporter (CAT)	3	tcons_00235525,tcons_00235526,tcons_00235527
24.3.5	Solute transport.channels.mechanosensitive ion channel (MSL)	8	tcons_00304186,tcons_00304187,tcons_00304188,tcons_00304189,tcons_00304190,tcons_00304191,tcons_00304192,tcons_00304193
25.2.1.4	Nutrient uptake.sulfur assimilation.sulfate assimilation.sulfite reductase	4	tcons_00013668,tcons_00013669,tcons_00013670,tcons_00013671
25.3.1.2	Nutrient uptake.phosphorus assimilation.phosphate signalling.ubiquitin-conjugating E2 protein (PHO2)	9	tcons_00018102,tcons_00018103,tcons_00018104,tcons_00018105,tcons_00018106,tcons_00018107,tcons_00018108,tcons_00018111,tcons_00018112
26.9.1.6.1	External stimuli response.symbiont.symbiosis signalling pathway.NSP1-NSP2 nodulation initiation complex.component NSP1	3	tcons_00215054,tcons_00215055,tcons_00215056
27.5.1.2	Multi-process regulation.phosphoinositide lipid regulatory system.phosphatidylinositol 3-phosphate.phosphatidylinositol 3-phosphate 5-kinase (FAB1)	51	tcons_00161614,tcons_00161615,tcons_00161616,tcons_00161617,tcons_00161618,tcons_00161619,tcons_00161620,tcons_00161621,tcons_00161622,tcons_00161623,tcons_00161624,tcons_00161625,tcons_00161626,tcons_00161627,tcons_00161628,tcons_00161629,tcons_00161630,tcons_00161631,tcons_00161632,tcons_00161633,tcons_00161634,tcons_00161635,tcons_00161636,tcons_00161637,tcons_00161638,tcons_00161639,tcons_001…
3.2.3.3.2.2	Carbohydrate metabolism.starch metabolism.degradation.hydrolysis and phosphorolysis.starch-debranching activities.pullulanase-type enzyme	41	tcons_00292530,tcons_00292531,tcons_00292532,tcons_00292533,tcons_00292534,tcons_00292535,tcons_00292536,tcons_00292537,tcons_00292538,tcons_00292539,tcons_00292540,tcons_00292541,tcons_00292542,tcons_00292543,tcons_00292544,tcons_00292545,tcons_00292546,tcons_00292547,tcons_00292548,tcons_00292549,tcons_00292550,tcons_00292551,tcons_00292552,tcons_00292553,tcons_00292554,tcons_00292555,tcons_002…
4.1.5.2.4	Amino acid metabolism.biosynthesis.shikimate family.phenylalanine and tyrosine.arogenate dehydratase (ADT)	7	tcons_00045675,tcons_00045676,tcons_00045677,tcons_00045678,tcons_00045679,tcons_00045680,tcons_00045681
5.8.1.1	Lipid metabolism.lipid trafficking.endoplasmic reticulum-plasma membrane lipid transfer.lipid transfer protein (ORP3a)	2	tcons_00186769,tcons_00186770
50.1.12	Enzyme classification.EC_1 oxidoreductases.EC_1.13 oxidoreductase acting on single donor with incorporation of molecular oxygen (oxygenase)	7	tcons_00195619,tcons_00195620,tcons_00195621,tcons_00195625,tcons_00195629,tcons_00195630,tcons_00195632
50.1.13	Enzyme classification.EC_1 oxidoreductases.EC_1.14 oxidoreductase acting on paired donor with incorporation or reduction of molecular oxygen	6	tcons_00043837,tcons_00043840,tcons_00043841,tcons_00043842,tcons_00043843,tcons_00043844
50.1.3	Enzyme classification.EC_1 oxidoreductases.EC_1.3 oxidoreductase acting on CH-CH group of donor	11	tcons_00059056,tcons_00059074,tcons_00059081,tcons_00059089,tcons_00059090,tcons_00059099,tcons_00059100,tcons_00059101,tcons_00059102,tcons_00059103,tcons_00059104
50.2.4	Enzyme classification.EC_2 transferases.EC_2.4 glycosyltransferase	2	tcons_00263323,tcons_00263324
50.2.7	Enzyme classification.EC_2 transferases.EC_2.7 transferase transferring phosphorus-containing group	2	tcons_00103156,tcons_00242585
50.3.4	Enzyme classification.EC_3 hydrolases.EC_3.4 hydrolase acting on peptide bond (peptidase)	19	tcons_00034692,tcons_00034693,tcons_00034694,tcons_00034695,tcons_00034696,tcons_00034697,tcons_00034698,tcons_00034699,tcons_00034700,tcons_00034701,tcons_00034702,tcons_00034703,tcons_00034704,tcons_00034705,tcons_00034706,tcons_00034707,tcons_00034708,tcons_00034709,tcons_00034710
6.1.4.3.1	Nucleotide metabolism.purines.catabolism.NSH1-NSH2 nucleoside hydrolase heterodimer.component NSH1	5	tcons_00324795,tcons_00324796,tcons_00324797,tcons_00324799,tcons_00324806
7.14.2	Coenzyme metabolism.lipoic acid biosynthesis.lipoyltransferase	14	tcons_00163556,tcons_00163557,tcons_00163558,tcons_00163559,tcons_00163560,tcons_00163561,tcons_00163562,tcons_00163563,tcons_00163564,tcons_00163565,tcons_00163566,tcons_00163567,tcons_00163568,tcons_00163569
35.1	not assigned.annotated	138	tcons_00007528,tcons_00018109,tcons_00018110,tcons_00043838,tcons_00043845,tcons_00045330,tcons_00045331,tcons_00045335,tcons_00045337,tcons_00045345,tcons_00045349,tcons_00045356,tcons_00045357,tcons_00045361,tcons_00045364,tcons_00045370,tcons_00045372,tcons_00045393,tcons_00045400,tcons_00045403,tcons_00045404,tcons_00045405,tcons_00045408,tcons_00045415,tcons_00045422,tcons_00045430,tcons_000…
35.2	not assigned.not annotated	424	tcons_00012938,tcons_00012939,tcons_00012940,tcons_00012941,tcons_00012942,tcons_00012943,tcons_00012944,tcons_00012945,tcons_00012946,tcons_00012947,tcons_00012948,tcons_00012949,tcons_00012950,tcons_00012951,tcons_00012952,tcons_00012953,tcons_00012954,tcons_00012955,tcons_00012956,tcons_00012957,tcons_00012958,tcons_00012959,tcons_00012960,tcons_00012961,tcons_00012962,tcons_00012963,tcons_000…
