# Supplementary material for: Genome-Wide Identification of Barley Long Noncoding RNAs and Analysis of Their Regulatory Interactions during Shoot and Grain Development
Source: Int J Mol Sci. 2021 May 11;22(10):5087. doi: 10.3390/ijms22105087 (PMC8150791; doi:10.3390/ijms22105087)
Supplement: Supplementary file 1 [file ijms-22-05087-s001.zip › File S7.xlsx]

## Sheet: Correlation
Summary of correlation analysis of cis-acting lncRNAs in developing grains; Pearson correlation
lncRNA	PC gene	r	p-value
XLOC_000344	XLOC_003202	-0.828339	0.0416721
XLOC_001824	XLOC_004814	-0.919018	0.00957165
XLOC_001895	XLOC_004900	-0.830337	0.0407365
XLOC_004160	XLOC_001238	-0.821041	0.0451738
XLOC_005453	XLOC_002438	-0.963123	0.00201485
XLOC_005651	XLOC_005650	-0.882674	0.0198407
XLOC_005873	XLOC_005872	-0.84413	0.0345498
XLOC_005874	XLOC_005872	-0.899843	0.0145448
XLOC_006445	XLOC_002115	-0.903457	0.013531
XLOC_006494	XLOC_005446	-0.88319	0.0196701
XLOC_007578	XLOC_011685	-0.837901	0.0372844
XLOC_011188	XLOC_011186	-0.836587	0.037874
XLOC_012107	XLOC_012106	-0.8117	0.0498469
XLOC_014776	XLOC_006590	-0.881234	0.0203204
XLOC_014879	XLOC_011227	-0.839273	0.0366738
XLOC_014985	XLOC_011750	-0.926207	0.00796709
XLOC_015129	XLOC_008322	-0.831621	0.0401401
XLOC_015344	XLOC_009266	-0.963861	0.00193542
XLOC_016328	XLOC_019897	-0.854373	0.0302667
XLOC_016515	XLOC_020091	-0.864073	0.0264583
XLOC_017732	XLOC_021411	-0.835339	0.0384376
XLOC_018278	XLOC_021954	-0.81826	0.0465428
XLOC_020162	XLOC_016574	-0.934321	0.00632898
XLOC_020378	XLOC_016771	-0.917097	0.0100245
XLOC_023175	XLOC_020990	-0.903417	0.013542
XLOC_023214	XLOC_017536	-0.847461	0.0331275
XLOC_023531	XLOC_023530	-0.89118	0.0171182
XLOC_023687	XLOC_026490	-0.895984	0.0156663
XLOC_024279	XLOC_024280	-0.842468	0.03527
XLOC_024299	XLOC_024298	-0.863405	0.026713
XLOC_027245	XLOC_024406	-0.8692	0.0245442
XLOC_028899	XLOC_026126	-0.848016	0.0328933
XLOC_028918	XLOC_026140	-0.918148	0.00977537
XLOC_029099	XLOC_026982	-0.848452	0.0327097
XLOC_029236	XLOC_027453	-0.852729	0.0309361
XLOC_029282	XLOC_024826	-0.818183	0.0465808
XLOC_029634	XLOC_033516	-0.820995	0.0451964
XLOC_029706	XLOC_029707	-0.912313	0.0111964
XLOC_031711	XLOC_035468	-0.882001	0.0200641
XLOC_032783	XLOC_032782	-0.950482	0.00361737
XLOC_034357	XLOC_030541	-0.859345	0.0282844
XLOC_035478	XLOC_035477	-0.936851	0.0058558
XLOC_036965	XLOC_036964	-0.876236	0.0220286
XLOC_037246	XLOC_033892	-0.91401	0.0107735
XLOC_037484	XLOC_035420	-0.855468	0.0298248
XLOC_038329	XLOC_038330	-0.867651	0.0251152
XLOC_038648	XLOC_038647	-0.899781	0.0145624
XLOC_038829	XLOC_038828	-0.85501	0.0300091
XLOC_042442	XLOC_042443	-0.86321	0.0267873
XLOC_043237	XLOC_043238	-0.933693	0.00644916
XLOC_043532	XLOC_040912	-0.828313	0.041684
XLOC_043875	XLOC_042870	-0.82422	0.0436321
XLOC_043922	XLOC_040183	-0.838658	0.0369467
XLOC_044810	XLOC_048397	-0.845613	0.0339132
XLOC_048495	XLOC_044916	-0.89802	0.0150697
XLOC_051709	XLOC_051710	-0.881908	0.0200953
XLOC_051812	XLOC_051811	-0.899535	0.0146328
XLOC_053676	XLOC_051811	-0.82554	0.0429994
XLOC_055413	XLOC_054276	-0.88125	0.0203152
XLOC_055413	XLOC_054277	-0.85282	0.0308989

## Sheet: Annotation
Summary of correlation analysis of cis-acting lncRNAs in developing grains; PC gene functional annotation
Bincode	Description	PC gene count	PC gene list
15.3.3.1.5	RNA biosynthesis.RNA polymerase II-dependent transcription.MEDIATOR transcription co-activator complex.head module.component MED18	81	tcons_00007445,tcons_00007446,tcons_00007447,tcons_00007448,tcons_00007449,tcons_00007450,tcons_00007451,tcons_00007452,tcons_00007453,tcons_00007454,tcons_00007455,tcons_00007456,tcons_00007457,tcons_00007458,tcons_00007459,tcons_00007460,tcons_00007461,tcons_00007462,tcons_00007463,tcons_00007464,tcons_00007465,tcons_00007466,tcons_00007467,tcons_00007468,tcons_00007469,tcons_00007470,tcons_000…
19.4.2.2	Protein homeostasis.proteolysis.serine-type peptidase activities.S10-class serine carboxypeptidase (SCPL)	76	tcons_00117195,tcons_00117196,tcons_00117197,tcons_00117198,tcons_00117199,tcons_00117200,tcons_00117201,tcons_00117202,tcons_00117203,tcons_00117204,tcons_00117205,tcons_00117206,tcons_00117207,tcons_00117208,tcons_00117209,tcons_00117210,tcons_00117211,tcons_00117212,tcons_00117213,tcons_00117214,tcons_00117215,tcons_00117216,tcons_00117217,tcons_00305003,tcons_00305004,tcons_00305005,tcons_003…
50.3.2	Enzyme classification.EC_3 hydrolases.EC_3.2 glycosylase	53	tcons_00011703,tcons_00011704,tcons_00011705,tcons_00011706,tcons_00011707,tcons_00011708,tcons_00244679,tcons_00244692,tcons_00244693,tcons_00244694,tcons_00244695,tcons_00244696,tcons_00244697,tcons_00244698,tcons_00244699,tcons_00244700,tcons_00244701,tcons_00244702,tcons_00244703,tcons_00244704,tcons_00244705,tcons_00244706,tcons_00244707,tcons_00244708,tcons_00244709,tcons_00244710,tcons_002…
18.4.1.39.2	Protein modification.phosphorylation.TKL protein kinase superfamily.RLCK-IX receptor-like protein kinase families.receptor-like protein kinase (RLCK-IXb)	47	tcons_00276125,tcons_00276126,tcons_00276127,tcons_00276128,tcons_00276129,tcons_00276130,tcons_00276131,tcons_00276133,tcons_00276134,tcons_00276135,tcons_00276136,tcons_00276137,tcons_00276138,tcons_00276139,tcons_00276140,tcons_00255765,tcons_00255766,tcons_00255767,tcons_00255768,tcons_00255769,tcons_00255770,tcons_00255771,tcons_00255772,tcons_00255774,tcons_00255775,tcons_00255776,tcons_002…
3.2.2.6	Carbohydrate metabolism.starch metabolism.biosynthesis.starch debranching enzyme	43	tcons_00235121,tcons_00235122,tcons_00235123,tcons_00235124,tcons_00235125,tcons_00235126,tcons_00235127,tcons_00235128,tcons_00235129,tcons_00235130,tcons_00235131,tcons_00235132,tcons_00235133,tcons_00235134,tcons_00235135,tcons_00235136,tcons_00235137,tcons_00235138,tcons_00235139,tcons_00235140,tcons_00235141,tcons_00235142,tcons_00235143,tcons_00235144,tcons_00235145,tcons_00235146,tcons_002…
3.2.3.3.2.1	Carbohydrate metabolism.starch metabolism.degradation.hydrolysis and phosphorolysis.starch-debranching activities.isoamylase-type enzyme	43	tcons_00235121,tcons_00235122,tcons_00235123,tcons_00235124,tcons_00235125,tcons_00235126,tcons_00235127,tcons_00235128,tcons_00235129,tcons_00235130,tcons_00235131,tcons_00235132,tcons_00235133,tcons_00235134,tcons_00235135,tcons_00235136,tcons_00235137,tcons_00235138,tcons_00235139,tcons_00235140,tcons_00235141,tcons_00235142,tcons_00235143,tcons_00235144,tcons_00235145,tcons_00235146,tcons_002…
15.5.5.1	RNA biosynthesis.transcriptional regulation.B3 transcription factor superfamily.transcription factor (ARF)	39	tcons_00318488,tcons_00318489,tcons_00318490,tcons_00318491,tcons_00318492,tcons_00318493,tcons_00318494,tcons_00318495,tcons_00318496,tcons_00318497,tcons_00318498,tcons_00318499,tcons_00318503,tcons_00318504,tcons_00318505,tcons_00318506,tcons_00318508,tcons_00318509,tcons_00318510,tcons_00318511,tcons_00318512,tcons_00318513,tcons_00318514,tcons_00318515,tcons_00318516,tcons_00318517,tcons_003…
22.3.1.2	Vesicle trafficking.Coat protein I (COPI) coatomer machinery.coat protein complex.subunit beta2	39	tcons_00315166,tcons_00315167,tcons_00315168,tcons_00315169,tcons_00315170,tcons_00315171,tcons_00315172,tcons_00315173,tcons_00315174,tcons_00315175,tcons_00315176,tcons_00315177,tcons_00315178,tcons_00315183,tcons_00315184,tcons_00315185,tcons_00315186,tcons_00315187,tcons_00315188,tcons_00315189,tcons_00315190,tcons_00315191,tcons_00315192,tcons_00315193,tcons_00315194,tcons_00315195,tcons_003…
50.2.7	Enzyme classification.EC_2 transferases.EC_2.7 transferase transferring phosphorus-containing group	36	tcons_00021231,tcons_00021234,tcons_00024518,tcons_00024521,tcons_00006647,tcons_00006648,tcons_00006657,tcons_00015957,tcons_00074119,tcons_00079604,tcons_00079607,tcons_00112846,tcons_00212402,tcons_00212403,tcons_00212404,tcons_00212405,tcons_00212406,tcons_00276132,tcons_00255798,tcons_00255799,tcons_00293723,tcons_00293724,tcons_00293725,tcons_00294764,tcons_00294766,tcons_00303766,tcons_003…
15.3.2.2	RNA biosynthesis.RNA polymerase II-dependent transcription.RNA polymerase-II phosphorylation/dephosphorylation.group-I phosphatase	34	tcons_00118736,tcons_00118737,tcons_00118738,tcons_00118739,tcons_00118740,tcons_00118741,tcons_00118742,tcons_00118743,tcons_00118744,tcons_00118745,tcons_00118746,tcons_00118747,tcons_00118748,tcons_00118749,tcons_00118750,tcons_00118751,tcons_00118752,tcons_00118753,tcons_00118754,tcons_00118755,tcons_00118756,tcons_00118757,tcons_00118758,tcons_00118759,tcons_00118760,tcons_00118761,tcons_001…
24.2.3.3.2	Solute transport.carrier-mediated transport.APC superfamily.NCS-2 family.solute transporter (NAT)	33	tcons_00198408,tcons_00198409,tcons_00198410,tcons_00198411,tcons_00198412,tcons_00198413,tcons_00198414,tcons_00198415,tcons_00198416,tcons_00198417,tcons_00198418,tcons_00198419,tcons_00198420,tcons_00198421,tcons_00198422,tcons_00198423,tcons_00198424,tcons_00198425,tcons_00198426,tcons_00198427,tcons_00198428,tcons_00198429,tcons_00198430,tcons_00198431,tcons_00198432,tcons_00198433,tcons_001…
20.1.3.4	Cytoskeleton organisation.microtubular network.Kinesin microtubule-based motor protein activities.motor protein (Kinesin-5)	32	tcons_00186401,tcons_00186402,tcons_00186403,tcons_00186404,tcons_00186405,tcons_00186406,tcons_00186407,tcons_00186409,tcons_00186410,tcons_00186411,tcons_00186412,tcons_00186413,tcons_00186414,tcons_00186415,tcons_00186416,tcons_00186417,tcons_00186420,tcons_00186421,tcons_00186422,tcons_00186423,tcons_00186425,tcons_00186426,tcons_00186427,tcons_00186428,tcons_00186433,tcons_00186440,tcons_001…
18.4.25.1.5	Protein modification.phosphorylation.aspartate-based protein phosphatase superfamily.FCP phosphatase families.subcluster H/CPL1-2 phosphatase	31	tcons_00118736,tcons_00118737,tcons_00118738,tcons_00118739,tcons_00118740,tcons_00118741,tcons_00118742,tcons_00118743,tcons_00118744,tcons_00118745,tcons_00118746,tcons_00118747,tcons_00118748,tcons_00118749,tcons_00118750,tcons_00118751,tcons_00118752,tcons_00118753,tcons_00118754,tcons_00118755,tcons_00118756,tcons_00118757,tcons_00118758,tcons_00118759,tcons_00118760,tcons_00118761,tcons_001…
24.2.2.1.6	Solute transport.carrier-mediated transport.MFS superfamily.SP family.monosaccharide transporter (STP)	31	tcons_00265019,tcons_00265020,tcons_00265021,tcons_00265022,tcons_00265023,tcons_00265024,tcons_00265025,tcons_00265027,tcons_00265028,tcons_00265030,tcons_00265031,tcons_00265032,tcons_00265033,tcons_00265034,tcons_00265035,tcons_00265036,tcons_00265037,tcons_00265038,tcons_00265040,tcons_00265041,tcons_00265042,tcons_00265043,tcons_00265044,tcons_00265045,tcons_00265046,tcons_00265048,tcons_002…
20.1.3.12	Cytoskeleton organisation.microtubular network.Kinesin microtubule-based motor protein activities.motor protein (Kinesin-14)	27	tcons_00171871,tcons_00171872,tcons_00171873,tcons_00171874,tcons_00171875,tcons_00171876,tcons_00171877,tcons_00171878,tcons_00171879,tcons_00171880,tcons_00171881,tcons_00171882,tcons_00171883,tcons_00171884,tcons_00171885,tcons_00171886,tcons_00171887,tcons_00171888,tcons_00171889,tcons_00171890,tcons_00171891,tcons_00171893,tcons_00171894,tcons_00171895,tcons_00171896,tcons_00171897,tcons_001…
24.2.9.1.1	Solute transport.carrier-mediated transport.CDF superfamily.CaCA family.cation antiporter (CAX)	27	tcons_00110179,tcons_00110180,tcons_00110181,tcons_00110182,tcons_00110183,tcons_00110184,tcons_00110185,tcons_00110186,tcons_00110187,tcons_00110188,tcons_00110189,tcons_00110190,tcons_00110191,tcons_00110192,tcons_00110193,tcons_00110194,tcons_00110195,tcons_00110196,tcons_00110197,tcons_00110198,tcons_00110199,tcons_00110200,tcons_00110201,tcons_00110202,tcons_00110203,tcons_00110204,tcons_001…
15.5.7.3	RNA biosynthesis.transcriptional regulation.AP2/ERF transcription factor superfamily.transcription factor (AP2)	25	tcons_00095462,tcons_00095463,tcons_00095464,tcons_00095465,tcons_00095466,tcons_00095467,tcons_00095468,tcons_00095469,tcons_00095470,tcons_00095472,tcons_00095474,tcons_00095475,tcons_00095476,tcons_00095477,tcons_00095478,tcons_00095479,tcons_00095480,tcons_00095481,tcons_00095482,tcons_00095483,tcons_00095484,tcons_00095485,tcons_00095486,tcons_00095487,tcons_00095488
19.2.2.8.1.4.6	Protein homeostasis.ubiquitin-proteasome system.ubiquitin-fold protein conjugation.Cullin-based ubiquitylation complexes.SKP1-CUL1-FBX (SCF) E3 ligase complexes.F-BOX substrate adaptor components.component FBX	23	tcons_00090448,tcons_00090449,tcons_00090450,tcons_00090451,tcons_00090454,tcons_00090456,tcons_00090458,tcons_00090459,tcons_00090460,tcons_00090462,tcons_00090463,tcons_00292139,tcons_00292143,tcons_00292144,tcons_00292145,tcons_00292146,tcons_00292147,tcons_00292148,tcons_00292149,tcons_00292150,tcons_00292151,tcons_00292152,tcons_00292153
24.2.2.2.1	Solute transport.carrier-mediated transport.MFS superfamily.DHA-1 family.metal chelator transporter (ZIF/TOM)	23	tcons_00228858,tcons_00228859,tcons_00228860,tcons_00228861,tcons_00228862,tcons_00228863,tcons_00228864,tcons_00228865,tcons_00228866,tcons_00228867,tcons_00228868,tcons_00228869,tcons_00228870,tcons_00228871,tcons_00228872,tcons_00228873,tcons_00228874,tcons_00228875,tcons_00228876,tcons_00228877,tcons_00228878,tcons_00228879,tcons_00228880
24.2.3.5.2	Solute transport.carrier-mediated transport.APC superfamily.APC family.cationic amino acid transporter (CAT)	23	tcons_00221830,tcons_00221831,tcons_00221832,tcons_00221833,tcons_00221834,tcons_00221835,tcons_00221837,tcons_00221838,tcons_00221839,tcons_00221841,tcons_00221842,tcons_00221843,tcons_00221844,tcons_00221845,tcons_00221846,tcons_00221847,tcons_00221849,tcons_00221850,tcons_00221851,tcons_00221852,tcons_00235525,tcons_00235526,tcons_00235527
50.1.12	Enzyme classification.EC_1 oxidoreductases.EC_1.13 oxidoreductase acting on single donor with incorporation of molecular oxygen (oxygenase)	23	tcons_00068124,tcons_00068125,tcons_00068126,tcons_00068127,tcons_00068128,tcons_00068129,tcons_00068130,tcons_00068131,tcons_00068132,tcons_00068133,tcons_00068134,tcons_00068135,tcons_00068136,tcons_00068137,tcons_00068138,tcons_00068139,tcons_00195619,tcons_00195620,tcons_00195621,tcons_00195625,tcons_00195629,tcons_00195630,tcons_00195632
17.1.1.9.2	Protein biosynthesis.ribosome biogenesis.rRNA biosynthesis.ITS2 rRNA removal.polynucleotide kinase (GRC3)	22	tcons_00271867,tcons_00271868,tcons_00271869,tcons_00271870,tcons_00271871,tcons_00271872,tcons_00271873,tcons_00271874,tcons_00271875,tcons_00271876,tcons_00271877,tcons_00271878,tcons_00271879,tcons_00271880,tcons_00271881,tcons_00271882,tcons_00271883,tcons_00271884,tcons_00271885,tcons_00271886,tcons_00271887,tcons_00271888
18.4.3.3	Protein modification.phosphorylation.CMGC protein kinase superfamily.protein kinase (DYRK)	21	tcons_00261236,tcons_00261237,tcons_00261238,tcons_00261239,tcons_00261240,tcons_00261241,tcons_00261242,tcons_00261243,tcons_00261244,tcons_00261245,tcons_00261246,tcons_00261247,tcons_00261248,tcons_00261249,tcons_00261250,tcons_00261251,tcons_00261252,tcons_00261253,tcons_00261254,tcons_00261255,tcons_00261256
27.7.3	Multi-process regulation.Target Of Rapamycin (TOR) signalling.protein kinase (YAK1)	21	tcons_00261236,tcons_00261237,tcons_00261238,tcons_00261239,tcons_00261240,tcons_00261241,tcons_00261242,tcons_00261243,tcons_00261244,tcons_00261245,tcons_00261246,tcons_00261247,tcons_00261248,tcons_00261249,tcons_00261250,tcons_00261251,tcons_00261252,tcons_00261253,tcons_00261254,tcons_00261255,tcons_00261256
11.1.1.7	Phytohormone action.abscisic acid.biosynthesis.abscisic aldehyde oxidase	20	tcons_00336338,tcons_00336339,tcons_00336340,tcons_00336341,tcons_00336342,tcons_00336343,tcons_00336344,tcons_00336345,tcons_00336346,tcons_00336349,tcons_00336350,tcons_00336351,tcons_00336352,tcons_00309984,tcons_00309985,tcons_00309986,tcons_00309988,tcons_00309989,tcons_00309991,tcons_00309992
13.1.1.1.10	Cell cycle organisation.cell cycle control.cyclin-dependent regulation.cyclin activities.cyclin (CYL1)	20	tcons_00047049,tcons_00047054,tcons_00047057,tcons_00047059,tcons_00047060,tcons_00047061,tcons_00047068,tcons_00047069,tcons_00047074,tcons_00047079,tcons_00047082,tcons_00047085,tcons_00047088,tcons_00047090,tcons_00047091,tcons_00047093,tcons_00047096,tcons_00047098,tcons_00047099,tcons_00047100
15.5.32	RNA biosynthesis.transcriptional regulation.transcription factor (bHLH)	20	tcons_00114051,tcons_00114052,tcons_00114055,tcons_00114057,tcons_00114058,tcons_00114059,tcons_00114060,tcons_00114061,tcons_00114062,tcons_00235921,tcons_00235922,tcons_00235923,tcons_00235924,tcons_00235925,tcons_00235926,tcons_00235927,tcons_00235928,tcons_00235929,tcons_00235930,tcons_00235931
20.2.4.3	Cytoskeleton organisation.microfilament network.myosin microfilament-based motor protein activities.myosin receptor (MyoB)	19	tcons_00216753,tcons_00216754,tcons_00216755,tcons_00216756,tcons_00216757,tcons_00216758,tcons_00216759,tcons_00216760,tcons_00216761,tcons_00216763,tcons_00216764,tcons_00216767,tcons_00216768,tcons_00216769,tcons_00216770,tcons_00216771,tcons_00216772,tcons_00216773,tcons_00216774
15.5.14	RNA biosynthesis.transcriptional regulation.transcription factor (MADS/AGL)	18	tcons_00121654,tcons_00121655,tcons_00121656,tcons_00121657,tcons_00121658,tcons_00121659,tcons_00121660,tcons_00121665,tcons_00121666,tcons_00121667,tcons_00121668,tcons_00121669,tcons_00121670,tcons_00121671,tcons_00121672,tcons_00121673,tcons_00121674,tcons_00121675
18.4.1.30	Protein modification.phosphorylation.TKL protein kinase superfamily.protein kinase (MAP3K-RAF)	18	tcons_00006641,tcons_00006642,tcons_00006643,tcons_00006644,tcons_00006645,tcons_00006650,tcons_00006651,tcons_00006652,tcons_00006653,tcons_00006654,tcons_00006655,tcons_00006656,tcons_00294759,tcons_00294760,tcons_00294761,tcons_00294762,tcons_00294763,tcons_00294765
5.3.4	Lipid metabolism.galactolipid and sulfolipid biosynthesis.galactolipid galactosyltransferase (SFR2)	18	tcons_00180865,tcons_00180866,tcons_00180867,tcons_00180868,tcons_00180869,tcons_00180870,tcons_00180871,tcons_00180872,tcons_00180873,tcons_00180874,tcons_00180875,tcons_00180876,tcons_00180877,tcons_00180878,tcons_00180879,tcons_00180880,tcons_00180881,tcons_00180882
5.7.3.2.1	Lipid metabolism.lipid degradation.fatty acid degradation.core beta-oxidation.acyl CoA oxidase (ACX)	18	tcons_00024527,tcons_00024528,tcons_00024529,tcons_00024530,tcons_00024531,tcons_00024532,tcons_00024533,tcons_00024534,tcons_00024537,tcons_00024538,tcons_00024539,tcons_00024540,tcons_00024541,tcons_00024542,tcons_00024543,tcons_00024544,tcons_00024545,tcons_00024546
15.5.46	RNA biosynthesis.transcriptional regulation.transcription factor (FAR1)	17	tcons_00224423,tcons_00224425,tcons_00224426,tcons_00224428,tcons_00224430,tcons_00224431,tcons_00224432,tcons_00224433,tcons_00224435,tcons_00224436,tcons_00224437,tcons_00224438,tcons_00224441,tcons_00224442,tcons_00224444,tcons_00348813,tcons_00348815
18.4.1.24.1	Protein modification.phosphorylation.TKL protein kinase superfamily.G-Lectin protein kinase families.protein kinase (SD-1)	17	tcons_00024523,tcons_00024524,tcons_00079595,tcons_00079596,tcons_00079597,tcons_00079598,tcons_00079599,tcons_00079600,tcons_00079601,tcons_00079602,tcons_00079603,tcons_00079605,tcons_00079606,tcons_00079608,tcons_00079609,tcons_00079610,tcons_00079611
18.4.16	Protein modification.phosphorylation.protein kinase (PEK)	17	tcons_00263828,tcons_00263829,tcons_00263830,tcons_00263831,tcons_00263832,tcons_00263833,tcons_00263834,tcons_00263835,tcons_00263836,tcons_00263837,tcons_00263838,tcons_00263839,tcons_00263840,tcons_00263841,tcons_00263842,tcons_00263843,tcons_00263844
19.2.2.8.3.4.1	Protein homeostasis.ubiquitin-proteasome system.ubiquitin-fold protein conjugation.Cullin-based ubiquitylation complexes.CUL4-DDB1 ubiquitination complexes.COP1-SPA substrate adaptor subcomplex.component COP1	17	tcons_00263828,tcons_00263829,tcons_00263830,tcons_00263831,tcons_00263832,tcons_00263833,tcons_00263834,tcons_00263835,tcons_00263836,tcons_00263837,tcons_00263838,tcons_00263839,tcons_00263840,tcons_00263841,tcons_00263842,tcons_00263843,tcons_00263844
24.2.6.1	Solute transport.carrier-mediated transport.TOC superfamily.sugar efflux transporter (SWEET)	17	tcons_00005926,tcons_00005927,tcons_00005928,tcons_00005929,tcons_00005930,tcons_00005931,tcons_00005932,tcons_00293103,tcons_00293104,tcons_00293105,tcons_00293106,tcons_00293107,tcons_00293108,tcons_00293109,tcons_00293110,tcons_00293111,tcons_00293112
5.7.3.2.3	Lipid metabolism.lipid degradation.fatty acid degradation.core beta-oxidation.3-ketoacyl-CoA thiolase (KAT)	17	tcons_00266715,tcons_00266716,tcons_00266717,tcons_00266718,tcons_00266719,tcons_00266720,tcons_00266721,tcons_00266722,tcons_00266723,tcons_00266724,tcons_00266725,tcons_00266726,tcons_00266727,tcons_00266728,tcons_00266730,tcons_00266731,tcons_00266732
12.3.4.3.1	Chromatin organisation.histone modifications.histone arginine methylation.TDRD3-TOP3B methyl-arginine reader complex.reader component TDRD3	16	tcons_00130644,tcons_00130645,tcons_00130646,tcons_00130647,tcons_00130648,tcons_00130649,tcons_00130650,tcons_00130651,tcons_00130652,tcons_00130669,tcons_00130670,tcons_00130671,tcons_00130672,tcons_00130673,tcons_00130674,tcons_00130675
26.1.1.3.3.1	External stimuli response.light.red/far red light.CUL4-DDB1 ubiquitination complex.COP1-SPA substrate adaptor subcomplex.component COP1	16	tcons_00263828,tcons_00263829,tcons_00263830,tcons_00263831,tcons_00263832,tcons_00263833,tcons_00263834,tcons_00263835,tcons_00263837,tcons_00263838,tcons_00263839,tcons_00263840,tcons_00263841,tcons_00263842,tcons_00263843,tcons_00263844
25.2.1.2	Nutrient uptake.sulfur assimilation.sulfate assimilation.APS kinase	15	tcons_00078342,tcons_00078343,tcons_00078344,tcons_00078345,tcons_00078346,tcons_00078347,tcons_00078348,tcons_00078349,tcons_00078350,tcons_00078351,tcons_00078352,tcons_00078353,tcons_00078354,tcons_00078355,tcons_00078356
15.5.5.2	RNA biosynthesis.transcriptional regulation.B3 transcription factor superfamily.transcription factor (REM)	14	tcons_00198315,tcons_00294395,tcons_00294396,tcons_00294397,tcons_00294398,tcons_00294399,tcons_00294400,tcons_00294401,tcons_00294402,tcons_00294403,tcons_00294404,tcons_00294405,tcons_00294406,tcons_00294407
20.1.5.2	Cytoskeleton organisation.microtubular network.microtubule dynamics.microtubule-stabilizing factor (WDL)	14	tcons_00216753,tcons_00216754,tcons_00216755,tcons_00216756,tcons_00216757,tcons_00216758,tcons_00216759,tcons_00216760,tcons_00216761,tcons_00216762,tcons_00216763,tcons_00216764,tcons_00216765,tcons_00216766
24.2.2.9	Solute transport.carrier-mediated transport.MFS superfamily.anion transporter (NRT1/PTR)	14	tcons_00171512,tcons_00171513,tcons_00171514,tcons_00171515,tcons_00171516,tcons_00171517,tcons_00171518,tcons_00171519,tcons_00171520,tcons_00171521,tcons_00171522,tcons_00171523,tcons_00171524,tcons_00171525
16.2.1.1.2	RNA processing.RNA 3'-end processing.mRNA polyadenylation.poly(A) RNA polymerase activity.poly(A) RNA polymerase regulatory protein	13	tcons_00011286,tcons_00011287,tcons_00011288,tcons_00011289,tcons_00011290,tcons_00011291,tcons_00011292,tcons_00011293,tcons_00011294,tcons_00011295,tcons_00011296,tcons_00011297,tcons_00011298
17.1.1.2.1.4	Protein biosynthesis.ribosome biogenesis.rRNA biosynthesis.post-transcriptional rRNA modification.methylation.rRNA guanosine methyltransferase (RID2/Bud23/WBSCR22)	13	tcons_00265840,tcons_00265841,tcons_00265842,tcons_00265843,tcons_00265844,tcons_00265845,tcons_00265846,tcons_00265847,tcons_00265848,tcons_00265849,tcons_00265850,tcons_00265851,tcons_00265852
5.1.4.2.2	Lipid metabolism.fatty acid biosynthesis.plastidial fatty acid synthase (ptFAS) system.ketoacyl-ACP synthase activities.ketoacyl-ACP synthase II	13	tcons_00182866,tcons_00182868,tcons_00182869,tcons_00182870,tcons_00182871,tcons_00182872,tcons_00182873,tcons_00182875,tcons_00182880,tcons_00182882,tcons_00182885,tcons_00182886,tcons_00182888
7.4.1.1	Coenzyme metabolism.coenzyme A biosynthesis.pantothenate biosynthesis.ketopantoate hydroxymethyltransferase	13	tcons_00106953,tcons_00106954,tcons_00106955,tcons_00106956,tcons_00106957,tcons_00106958,tcons_00106959,tcons_00106960,tcons_00106961,tcons_00106962,tcons_00106963,tcons_00106964,tcons_00106965
11.2.4.1.1	Phytohormone action.auxin.transport.polar auxin transport.auxin transporter (PIN)	12	tcons_00015389,tcons_00015390,tcons_00015391,tcons_00015392,tcons_00015393,tcons_00015394,tcons_00015395,tcons_00015396,tcons_00015397,tcons_00015398,tcons_00015399,tcons_00015400
17.1.2.1.19	Protein biosynthesis.ribosome biogenesis.large ribosomal subunit (LSU).LSU proteome.component RPL18a	12	tcons_00040581,tcons_00040582,tcons_00040583,tcons_00040584,tcons_00142184,tcons_00142185,tcons_00142186,tcons_00142187,tcons_00142188,tcons_00142189,tcons_00142190,tcons_00142191
21.6.1.5	Cell wall organisation.lignin.monolignol biosynthesis.cinnamoyl-CoA reductase (CCR)	12	tcons_00273760,tcons_00273761,tcons_00273763,tcons_00273764,tcons_00273765,tcons_00273766,tcons_00273774,tcons_00273776,tcons_00273782,tcons_00273783,tcons_00273786,tcons_00273787
24.2.2.1.1	Solute transport.carrier-mediated transport.MFS superfamily.SP family.hexose transporter (SGB/GlcT)	12	tcons_00101638,tcons_00101639,tcons_00101640,tcons_00101641,tcons_00101642,tcons_00101643,tcons_00101644,tcons_00101645,tcons_00101646,tcons_00101647,tcons_00101648,tcons_00101649
24.2.3.11	Solute transport.carrier-mediated transport.APC superfamily.potassium cation transporter (HAK/KUP/KT)	12	tcons_00053233,tcons_00053234,tcons_00053235,tcons_00053236,tcons_00053237,tcons_00053238,tcons_00053239,tcons_00053240,tcons_00053241,tcons_00053243,tcons_00053244,tcons_00053245
24.2.5.2.1	Solute transport.carrier-mediated transport.BART superfamily.AEC family.auxin efflux transporter (PIN)	12	tcons_00015389,tcons_00015390,tcons_00015391,tcons_00015392,tcons_00015393,tcons_00015394,tcons_00015395,tcons_00015396,tcons_00015397,tcons_00015398,tcons_00015399,tcons_00015400
3.2.3.4.2	Carbohydrate metabolism.starch metabolism.degradation.sugar translocation.glucose transporter	12	tcons_00101638,tcons_00101639,tcons_00101640,tcons_00101641,tcons_00101642,tcons_00101643,tcons_00101644,tcons_00101645,tcons_00101646,tcons_00101647,tcons_00101648,tcons_00101649
4.1.2.2.6.4.4	Amino acid metabolism.biosynthesis.aspartate family.aspartate-derived amino acids.methionine.salvage pathway.bifunctional methylthioribulose-1-phosphate dehydratase and enolase-phosphatase	12	tcons_00226271,tcons_00226272,tcons_00226273,tcons_00226274,tcons_00226275,tcons_00226276,tcons_00226277,tcons_00226278,tcons_00226279,tcons_00226280,tcons_00226281,tcons_00226282
12.3.2.1.2	Chromatin organisation.histone modifications.histone deacetylation.HD1 histone deacetylase family.class-II histone deacetylase	11	tcons_00201975,tcons_00201976,tcons_00201977,tcons_00201978,tcons_00201979,tcons_00201980,tcons_00201981,tcons_00201982,tcons_00201984,tcons_00201985,tcons_00201986
16.6.2.1	RNA processing.tRNA modification.N6-threonylcarbamoylation.threonylcarbamoyl-AMP synthase	11	tcons_00189499,tcons_00189500,tcons_00189501,tcons_00189502,tcons_00189503,tcons_00189505,tcons_00189506,tcons_00189510,tcons_00189511,tcons_00189512,tcons_00189514
17.1.2.2.1.9	Protein biosynthesis.ribosome biogenesis.large ribosomal subunit (LSU).LSU processome.pre-60S ribosomal subunit nuclear assembly.regulatory GTPase (NUG1/NSN1)	11	tcons_00073778,tcons_00073779,tcons_00073780,tcons_00073781,tcons_00073782,tcons_00073783,tcons_00073784,tcons_00073785,tcons_00073786,tcons_00073787,tcons_00073788
18.4.1.24.2	Protein modification.phosphorylation.TKL protein kinase superfamily.G-Lectin protein kinase families.protein kinase (SD-2)	11	tcons_00021232,tcons_00021233,tcons_00021235,tcons_00024523,tcons_00112843,tcons_00112844,tcons_00112845,tcons_00112847,tcons_00112849,tcons_00112851,tcons_00112852
18.4.7.4	Protein modification.phosphorylation.atypical protein kinase families.protein kinase (ABC1)	11	tcons_00285891,tcons_00285892,tcons_00285893,tcons_00285894,tcons_00285895,tcons_00285897,tcons_00285898,tcons_00285899,tcons_00285900,tcons_00285901,tcons_00285902
19.2.2.1.5.3.3	Protein homeostasis.ubiquitin-proteasome system.ubiquitin-fold protein conjugation.ubiquitin conjugation (ubiquitylation).ubiquitin-ligase E3 activities.RING-domain E3 ligase activities.RING-H2-class E3 ligase	11	tcons_00090440,tcons_00090441,tcons_00090442,tcons_00090443,tcons_00090444,tcons_00090445,tcons_00090446,tcons_00090447,tcons_00249710,tcons_00249711,tcons_00249712
19.2.2.8.3.2	Protein homeostasis.ubiquitin-proteasome system.ubiquitin-fold protein conjugation.Cullin-based ubiquitylation complexes.CUL4-DDB1 ubiquitination complexes.core adaptor component DDB1	11	tcons_00019856,tcons_00019857,tcons_00019858,tcons_00019859,tcons_00019860,tcons_00019861,tcons_00019862,tcons_00019864,tcons_00019865,tcons_00019866,tcons_00019867
26.1.1.3.2	External stimuli response.light.red/far red light.CUL4-DDB1 ubiquitination complex.core adapter component (DDB1)	11	tcons_00019856,tcons_00019857,tcons_00019858,tcons_00019859,tcons_00019860,tcons_00019861,tcons_00019862,tcons_00019864,tcons_00019865,tcons_00019866,tcons_00019867
3.1.4.3	Carbohydrate metabolism.sucrose metabolism.degradation.hexokinase	11	tcons_00015950,tcons_00015951,tcons_00015952,tcons_00015953,tcons_00037176,tcons_00037177,tcons_00037178,tcons_00037179,tcons_00037180,tcons_00037181,tcons_00037182
14.6.1.3.1	DNA damage response.nucleotide excision repair (NER).global genome nucleotide excision repair (GG-NER).UV-damaged DNA-binding protein (UV-DDB) heterodimer.component DDB1	10	tcons_00019856,tcons_00019857,tcons_00019858,tcons_00019859,tcons_00019860,tcons_00019861,tcons_00019862,tcons_00019865,tcons_00019866,tcons_00019867
15.3.5.4.2	RNA biosynthesis.RNA polymerase II-dependent transcription.transcription initiation.TFIIe basal transcription factor heterodimer.subunit beta	10	tcons_00217495,tcons_00217496,tcons_00217497,tcons_00217498,tcons_00217499,tcons_00217500,tcons_00217501,tcons_00217502,tcons_00217503,tcons_00217504
15.3.6.2.5	RNA biosynthesis.RNA polymerase II-dependent transcription.transcription elongation.ELONGATOR transcription elongation complex.component ELP5	10	tcons_00189500,tcons_00189501,tcons_00189503,tcons_00189504,tcons_00189505,tcons_00189506,tcons_00189507,tcons_00189508,tcons_00189511,tcons_00189516
15.5.38	RNA biosynthesis.transcriptional regulation.transcription factor (DBP)	10	tcons_00265570,tcons_00265571,tcons_00265573,tcons_00265574,tcons_00265575,tcons_00265576,tcons_00265577,tcons_00265578,tcons_00265579,tcons_00265580
19.2.1.3.1.4	Protein homeostasis.ubiquitin-proteasome system.N-degron pathways.Pro/N-degron pathway.ubiquitin protein ligase complex.component GID5	10	tcons_00160716,tcons_00160717,tcons_00160718,tcons_00160719,tcons_00160720,tcons_00160721,tcons_00160722,tcons_00160723,tcons_00160724,tcons_00160725
19.2.2.1.5.3.2	Protein homeostasis.ubiquitin-proteasome system.ubiquitin-fold protein conjugation.ubiquitin conjugation (ubiquitylation).ubiquitin-ligase E3 activities.RING-domain E3 ligase activities.RING-HC-class E3 ligase	8	tcons_00221033,tcons_00221034,tcons_00221035,tcons_00221036,tcons_00221037,tcons_00221038,tcons_00221039,tcons_00221040
24.2.2.8	Solute transport.carrier-mediated transport.MFS superfamily.organic phosphate/glycerol-3-phosphate permease (G3P)	8	tcons_00063891,tcons_00063892,tcons_00063893,tcons_00063894,tcons_00063895,tcons_00063896,tcons_00063897,tcons_00063898
50.1.13	Enzyme classification.EC_1 oxidoreductases.EC_1.14 oxidoreductase acting on paired donor with incorporation or reduction of molecular oxygen	8	tcons_00223207,tcons_00223208,tcons_00223215,tcons_00223216,tcons_00223217,tcons_00223218,tcons_00223219,tcons_00348243
14.2.2	DNA damage response.DNA repair polymerase activities.DNA polymerase theta (TEB)	7	tcons_00013659,tcons_00013660,tcons_00013661,tcons_00013662,tcons_00013663,tcons_00013664,tcons_00013665
15.5.2.1	RNA biosynthesis.transcriptional regulation.MYB transcription factor superfamily.transcription factor (MYB)	7	tcons_00237782,tcons_00237785,tcons_00237787,tcons_00294408,tcons_00294411,tcons_00294412,tcons_00294413
15.5.2.2	RNA biosynthesis.transcriptional regulation.MYB transcription factor superfamily.transcription factor (MYB-related)	7	tcons_00237782,tcons_00237784,tcons_00237785,tcons_00237786,tcons_00237787,tcons_00237788,tcons_00237789
16.4.5.1.2	RNA processing.pre-mRNA splicing.spliceosome-associated non-snRNP MOS4-associated complex (MAC).core components.component CDC5/MAC1	7	tcons_00237782,tcons_00237784,tcons_00237785,tcons_00237786,tcons_00237787,tcons_00237788,tcons_00237789
17.1.3.1.32	Protein biosynthesis.ribosome biogenesis.small ribosomal subunit (SSU).SSU proteome.component RPS30	7	tcons_00265840,tcons_00265841,tcons_00265842,tcons_00265843,tcons_00265844,tcons_00265845,tcons_00265846
18.4.1.3	Protein modification.phosphorylation.TKL protein kinase superfamily.protein kinase (LRR-III)	7	tcons_00074120,tcons_00074121,tcons_00074122,tcons_00074123,tcons_00074124,tcons_00074125,tcons_00074126
22.3.1.1	Vesicle trafficking.Coat protein I (COPI) coatomer machinery.coat protein complex.subunit alpha	7	tcons_00171626,tcons_00171627,tcons_00171628,tcons_00171629,tcons_00171630,tcons_00171632,tcons_00171633
24.2.4.1.1	Solute transport.carrier-mediated transport.MOP superfamily.MATE family.metabolite transporter (DTX)	7	tcons_00239268,tcons_00239270,tcons_00239271,tcons_00239272,tcons_00239274,tcons_00239275,tcons_00239276
1.1.1.1.3	Photosynthesis.photophosphorylation.photosystem II.LHC-II complex.component LHCb5	6	tcons_00177404,tcons_00177406,tcons_00177407,tcons_00177409,tcons_00177411,tcons_00177412
10.3.1.2	Redox homeostasis.low-molecular-weight scavengers.ascorbate biosynthesis.phosphomannomutase (PMM)	6	tcons_00024454,tcons_00024455,tcons_00024456,tcons_00024457,tcons_00024458,tcons_00024459
11.7.1.2	Phytohormone action.jasmonic acid.biosynthesis.13-lipoxygenase	6	tcons_00195622,tcons_00195623,tcons_00195624,tcons_00195626,tcons_00195627,tcons_00195628
15.1.6.7	RNA biosynthesis.DNA-dependent RNA polymerase (Pol) complexes.Pol I-V shared regulatory components.subunit 9	6	tcons_00077310,tcons_00077311,tcons_00077312,tcons_00077313,tcons_00077314,tcons_00077315
15.3.4.3.5	RNA biosynthesis.RNA polymerase II-dependent transcription.SAGA transcription co-activator complex.TAF transcription co-activator module.component TAF12	6	tcons_00254365,tcons_00254366,tcons_00254367,tcons_00254368,tcons_00254369,tcons_00254370
15.3.5.3.12	RNA biosynthesis.RNA polymerase II-dependent transcription.transcription initiation.TFIId basal transcription regulation complex.component TAF12	6	tcons_00254365,tcons_00254366,tcons_00254367,tcons_00254368,tcons_00254369,tcons_00254370
17.7.1.1.20	Protein biosynthesis.organelle machinery.mitochondrial ribosome.large ribosomal subunit proteome.component mtRPL22	6	tcons_00020793,tcons_00020794,tcons_00020795,tcons_00020796,tcons_00020797,tcons_00020798
5.7.4.4	Lipid metabolism.lipid degradation.glycerol metabolism.FAD-dependent glycerol-3-phosphate dehydrogenase	6	tcons_00044829,tcons_00044869,tcons_00044870,tcons_00044871,tcons_00044872,tcons_00044873
7.12.5.2	Coenzyme metabolism.tetrapyrrol biosynthesis.heme biosynthesis and modification.heme oxygenase	6	tcons_00304869,tcons_00304870,tcons_00304871,tcons_00304872,tcons_00304873,tcons_00304874
1.1.8.1.4.3	Photosynthesis.photophosphorylation.chlororespiration.NADH dehydrogenase-like (NDH) complex.lumen subcomplex L.component PnsL3/PQL2	5	tcons_00086849,tcons_00086850,tcons_00086851,tcons_00086852,tcons_00086853
10.5.1.1	Redox homeostasis.chloroplast redox homeostasis.ferredoxin-dependent thioredoxin reductase (FTR) complex.subunit alpha	5	tcons_00259291,tcons_00259292,tcons_00259293,tcons_00259294,tcons_00259295
10.6.1	Redox homeostasis.cytosol/mitochondrion/nucleus redox homeostasis.H-type thioredoxin	5	tcons_00037113,tcons_00037114,tcons_00037115,tcons_00037116,tcons_00037117
11.6.1.4	Phytohormone action.gibberellin.biosynthesis.ent-kaurenoic acid oxidase	5	tcons_00348240,tcons_00348241,tcons_00348242,tcons_00348244,tcons_00348245
12.5.1.16.2	Chromatin organisation.DNA methylation.RNA-directed DNA methylation (RdDM) pathway.downstream SUVH-DNAJ methylation reader complex.chaperone component DNAJ1/2	5	tcons_00182648,tcons_00182649,tcons_00182650,tcons_00182651,tcons_00182653
15.5.4.1	RNA biosynthesis.transcriptional regulation.bZIP transcription factor superfamily.transcription factor (bZIP)	5	tcons_00131077,tcons_00131078,tcons_00131079,tcons_00131080,tcons_00131081
15.5.4.6	RNA biosynthesis.transcriptional regulation.bZIP transcription factor superfamily.transcription factor (HY5)	5	tcons_00131077,tcons_00131078,tcons_00131079,tcons_00131080,tcons_00131081
17.4.2.5	Protein biosynthesis.translation initiation.mRNA loading.mRNA poly-A-tail binding factor (PABP)	5	tcons_00061584,tcons_00061585,tcons_00061586,tcons_00061587,tcons_00061588
19.2.6.2.2.5	Protein homeostasis.ubiquitin-proteasome system.26S proteasome.19S regulatory particle.non-ATPase components.regulatory component RPN6	5	tcons_00056187,tcons_00056188,tcons_00056189,tcons_00056190,tcons_00056191
26.1.3.2	External stimuli response.light.UV-B light.transcriptional regulator (HY5)	5	tcons_00131077,tcons_00131078,tcons_00131079,tcons_00131080,tcons_00131081
27.4.1	Multi-process regulation.Rop-GTPase regulatory system.small GTPase (ROP)	5	tcons_00269943,tcons_00269945,tcons_00269948,tcons_00269949,tcons_00269950
50.1.2	Enzyme classification.EC_1 oxidoreductases.EC_1.2 oxidoreductase acting on aldehyde or oxo group of donor	5	tcons_00309983,tcons_00309987,tcons_00309990,tcons_00309993,tcons_00309995
16.2.1.4.1	RNA processing.RNA 3'-end processing.mRNA polyadenylation.Cleavage Factor I (CF-Im) complex.component CPFS5/CFIm25	4	tcons_00098444,tcons_00098445,tcons_00098446,tcons_00098447
18.4.1.15	Protein modification.phosphorylation.TKL protein kinase superfamily.protein kinase (LRR-XV)	4	tcons_00015952,tcons_00015954,tcons_00015955,tcons_00015958
19.4.2.6	Protein homeostasis.proteolysis.serine-type peptidase activities.S54-class protease (RBL))	4	tcons_00159888,tcons_00159889,tcons_00159890,tcons_00159891
21.6.1.4	Cell wall organisation.lignin.monolignol biosynthesis.caffeoyl-CoA 3-O-methyltransferase (CCoA-OMT)	4	tcons_00235556,tcons_00235557,tcons_00235559,tcons_00235560
24.2.2.5	Solute transport.carrier-mediated transport.MFS superfamily.small solute transporter (BT1)	4	tcons_00032235,tcons_00032236,tcons_00032237,tcons_00032238
24.3.5	Solute transport.channels.mechanosensitive ion channel (MSL)	4	tcons_00090272,tcons_00090274,tcons_00090275,tcons_00090276
26.8.3.2.2	External stimuli response.pathogen.defense mechanisms.defensin activities.defensin (PDF2)	4	tcons_00000790,tcons_00000791,tcons_00000792,tcons_00000793
15.5.12	RNA biosynthesis.transcriptional regulation.transcription factor (GRAS)	3	tcons_00090267,tcons_00090268,tcons_00090269
15.5.24	RNA biosynthesis.transcriptional regulation.transcription factor (AS2/LOB)	3	tcons_00173205,tcons_00173206,tcons_00173207
18.4.1.17	Protein modification.phosphorylation.TKL protein kinase superfamily.protein kinase (DUF26)	3	tcons_00079596,tcons_00079600,tcons_00079601
18.4.24.2.1	Protein modification.phosphorylation.serine/threonine protein phosphatase superfamily.PPM/PP2C Mn/Mg-dependent phosphatase families.clade A phosphatase	3	tcons_00043076,tcons_00043077,tcons_00043081
19.4.3.1	Protein homeostasis.proteolysis.aspartic-type peptidase activities.A1-class protease (Pepsin)	3	tcons_00175009,tcons_00181341,tcons_00181342
22.7.2.1	Vesicle trafficking.SNARE target membrane recognition and fusion complexes.Qb-type SNARE components.VTI-group component	3	tcons_00114132,tcons_00114133,tcons_00114134
11.5.2.1	Phytohormone action.ethylene.perception and signal transduction.receptor protein (ETR/ERS)	2	tcons_00245991,tcons_00245992
12.1.3	Chromatin organisation.histones.histone (H2B)	2	tcons_00335640,tcons_00335642
15.5.17	RNA biosynthesis.transcriptional regulation.transcription factor (NAC)	2	tcons_00072647,tcons_00072648
16.12.4.3	RNA processing.organelle machinery.RNA stability.plastidial mRNA processing factor (PPR10)	2	tcons_00077940,tcons_00077941
18.4.1.2	Protein modification.phosphorylation.TKL protein kinase superfamily.protein kinase (LRR-II)	2	tcons_00303777,tcons_00303778
18.8.2	Protein modification.S-glutathionylation.glutaredoxin	2	tcons_00225987,tcons_00225988
2.4.5.1.5	Cellular respiration.oxidative phosphorylation.cytochrome c oxidase complex.core components.component COX5c	2	tcons_00317608,tcons_00317609
27.3.3	Multi-process regulation.SnRK1-kinase regulatory system.SnRK1-interacting factor (FLZ)	2	tcons_00348270,tcons_00348271
50.2.1	Enzyme classification.EC_2 transferases.EC_2.1 transferase transferring one-carbon group	2	tcons_00235555,tcons_00235558
50.3.1	Enzyme classification.EC_3 hydrolases.EC_3.1 hydrolase acting on ester bond	2	tcons_00142181,tcons_00142182
1.1.1.1.1	Photosynthesis.photophosphorylation.photosystem II.LHC-II complex.component LHCb1/2/3	1	tcons_00251112
11.10.1.11.1	Phytohormone action.signalling peptides.NCRP (non-cysteine-rich-peptide) category.IMA/FEP-peptide activity.IMA/FEP precursor polypeptide	1	tcons_00137957
11.2.4.1.2	Phytohormone action.auxin.transport.polar auxin transport.regulator kinase (PINOID)	1	tcons_00196588
11.4.2.2	Phytohormone action.cytokinin.perception and signal transduction.signal transducer (AHP)	1	tcons_00154104
15.5.19	RNA biosynthesis.transcriptional regulation.transcription factor (TCP)	1	tcons_00195447
18.12.2	Protein modification.protein folding.protein folding catalyst (FKBP)	1	tcons_00174791
18.4.1.19	Protein modification.phosphorylation.TKL protein kinase superfamily.protein kinase (L-lectin)	1	tcons_00078241
18.4.6.5	Protein modification.phosphorylation.AGC protein kinase superfamily.protein kinase (AGC-VIII)	1	tcons_00196588
18.7.2	Protein modification.S-nitrosylation.protein-S-nitrosothiol reductase (TRX5)	1	tcons_00037114
2.4.1.4.2.2	Cellular respiration.oxidative phosphorylation.NADH dehydrogenase complex.non-core components.beta subcomplex.component NDUFB3	1	tcons_00270567
21.9.1.6.1	Cell wall organisation.cutin and suberin.cuticular lipid formation.acyl-reduction pathway.acyl CoA reductase	1	tcons_00000893
22.6.3.1	Vesicle trafficking.target membrane tethering.Exocyst complex.component EXO70	1	tcons_00142630
50.2.3	Enzyme classification.EC_2 transferases.EC_2.3 acyltransferase	1	tcons_00266729
35.2	not assigned.not annotated	956	tcons_00020261,tcons_00000794,tcons_00000795,tcons_00000796,tcons_00000797,tcons_00000798,tcons_00000799,tcons_00000894,tcons_00021228,tcons_00021229,tcons_00021236,tcons_00024522,tcons_00006640,tcons_00006919,tcons_00009128,tcons_00009129,tcons_00009130,tcons_00009131,tcons_00009132,tcons_00009133,tcons_00009134,tcons_00009135,tcons_00009136,tcons_00009137,tcons_00009138,tcons_00009139,tcons_000…
35.1	not assigned.annotated	930	tcons_00020262,tcons_00020263,tcons_00020264,tcons_00020265,tcons_00020266,tcons_00021230,tcons_00002659,tcons_00024519,tcons_00024520,tcons_00024525,tcons_00024526,tcons_00024535,tcons_00024536,tcons_00006646,tcons_00006649,tcons_00006722,tcons_00030652,tcons_00030653,tcons_00030658,tcons_00030659,tcons_00030874,tcons_00030876,tcons_00030880,tcons_00030882,tcons_00030884,tcons_00030885,tcons_000…
