# Supplementary material for: Genome-Wide Identification of Barley Long Noncoding RNAs and Analysis of Their Regulatory Interactions during Shoot and Grain Development
Source: Int J Mol Sci. 2021 May 11;22(10):5087. doi: 10.3390/ijms22105087 (PMC8150791; doi:10.3390/ijms22105087)
Supplement: Supplementary file 1 [file ijms-22-05087-s001.zip › File S8.xlsx]

## Sheet: Correlation_negative
Summary of correlation analysis of trans-acting lncRNAs in developing grains; Pearson correlation
lncRNA	PC gene	r	p-value
XLOC_000285	XLOC_032386	-0.957607	0.0423932
XLOC_000285	XLOC_022780	-0.981656	0.0183443
XLOC_000285	XLOC_040732	-0.976025	0.0239753
XLOC_000285	XLOC_048360	-0.991315	0.00868484
XLOC_000285	XLOC_002340	-0.986559	0.0134409
XLOC_000285	XLOC_031897	-0.986477	0.0135229
XLOC_000285	XLOC_013437	-0.965199	0.0348007
XLOC_000285	XLOC_023703	-0.95918	0.0408201
XLOC_000285	XLOC_032852	-0.989528	0.0104715
XLOC_000285	XLOC_002668	-0.996068	0.00393166
XLOC_000285	XLOC_005446	-0.984384	0.0156158
XLOC_000285	XLOC_036657	-0.950427	0.0495735
XLOC_000285	XLOC_019177	-0.990496	0.00950443
XLOC_000285	XLOC_047099	-0.962495	0.0375052
XLOC_000285	XLOC_000770	-0.962553	0.0374469
XLOC_000285	XLOC_005299	-0.964676	0.0353239
XLOC_000285	XLOC_042105	-0.96081	0.0391902
XLOC_000285	XLOC_044551	-0.964378	0.0356218
XLOC_000285	XLOC_031653	-0.952665	0.0473352
XLOC_000285	XLOC_013590	-0.977647	0.0223526
XLOC_000285	XLOC_011636	-0.977451	0.0225487
XLOC_000285	XLOC_009671	-0.964038	0.0359622
XLOC_000285	XLOC_051660	-0.961282	0.0387184
XLOC_000285	XLOC_034659	-0.955884	0.0441155
XLOC_000285	XLOC_026464	-0.951967	0.0480333
XLOC_000285	XLOC_049480	-0.978527	0.0214725
XLOC_000285	XLOC_026178	-0.992893	0.00710741
XLOC_000285	XLOC_050673	-0.993784	0.00621566
XLOC_000285	XLOC_020422	-0.962583	0.0374167
XLOC_000285	XLOC_009796	-0.988091	0.0119093
XLOC_000285	XLOC_009384	-0.997464	0.00253573
XLOC_000285	XLOC_030155	-0.976124	0.0238757
XLOC_000285	XLOC_021656	-0.966283	0.033717
XLOC_000285	XLOC_028031	-0.972548	0.0274516
XLOC_000285	XLOC_048415	-0.999878	0.000122339
XLOC_000285	XLOC_037995	-0.989966	0.0100344
XLOC_000285	XLOC_039346	-0.982635	0.0173645
XLOC_000285	XLOC_004318	-0.981346	0.0186538
XLOC_000285	XLOC_042254	-0.954629	0.0453709
XLOC_000285	XLOC_035750	-0.99577	0.00422989
XLOC_000285	XLOC_004892	-0.954501	0.0454994
XLOC_000285	XLOC_001827	-0.999283	0.000717352
XLOC_000285	XLOC_031902	-0.960089	0.0399109
XLOC_000285	XLOC_035261	-0.998292	0.00170849
XLOC_000285	XLOC_049443	-0.993555	0.00644492
XLOC_000285	XLOC_049862	-0.97949	0.0205102
XLOC_000285	XLOC_013311	-0.969309	0.0306905
XLOC_000285	XLOC_025064	-0.996743	0.00325732
XLOC_000285	XLOC_027968	-0.994552	0.00544778
XLOC_000285	XLOC_002606	-0.982512	0.0174883
XLOC_000285	XLOC_038623	-0.950162	0.0498379
XLOC_000285	XLOC_033759	-0.978543	0.0214568
XLOC_000285	XLOC_038054	-0.994613	0.00538676
XLOC_000285	XLOC_018834	-0.994018	0.00598191
XLOC_000285	XLOC_052372	-0.977867	0.0221327
XLOC_000285	XLOC_017561	-0.98651	0.01349
XLOC_000285	XLOC_029712	-0.950001	0.0499992
XLOC_000285	XLOC_002804	-0.952145	0.047855
XLOC_000285	XLOC_035071	-0.962515	0.0374853
XLOC_000285	XLOC_040035	-0.959991	0.040009
XLOC_000285	XLOC_038307	-0.950878	0.0491224
XLOC_000285	XLOC_049811	-0.974816	0.0251842
XLOC_000285	XLOC_004995	-0.96822	0.0317803
XLOC_000285	XLOC_012716	-0.977521	0.0224786
XLOC_000285	XLOC_008942	-0.984088	0.0159121
XLOC_000285	XLOC_013124	-0.970612	0.0293878
XLOC_000285	XLOC_004068	-0.960694	0.0393059
XLOC_000285	XLOC_046940	-0.994724	0.00527602
XLOC_000285	XLOC_006794	-0.978284	0.0217165
XLOC_000285	XLOC_047865	-0.956321	0.0436792
XLOC_000285	XLOC_019601	-0.970545	0.0294552
XLOC_000285	XLOC_005576	-0.969111	0.0308887
XLOC_000285	XLOC_004250	-0.960743	0.039257
XLOC_000285	XLOC_002543	-0.990312	0.00968802
XLOC_000285	XLOC_040881	-0.952485	0.0475152
XLOC_000285	XLOC_031540	-0.991908	0.00809158
XLOC_000285	XLOC_026628	-0.95932	0.0406797
XLOC_000285	XLOC_048509	-0.978551	0.0214495
XLOC_000285	XLOC_007670	-0.971335	0.0286654
XLOC_000285	XLOC_021520	-0.981253	0.0187473
XLOC_000285	XLOC_044049	-0.977928	0.0220718
XLOC_000285	XLOC_049195	-0.998351	0.00164891
XLOC_000285	XLOC_007836	-0.961537	0.038463
XLOC_000285	XLOC_010565	-0.995549	0.00445117
XLOC_000285	XLOC_038552	-0.974163	0.0258372
XLOC_000285	XLOC_033041	-0.999304	0.000695554
XLOC_000285	XLOC_044308	-0.954065	0.0459353
XLOC_000285	XLOC_019060	-0.972153	0.0278474
XLOC_000291	XLOC_013653	-0.963115	0.0368847
XLOC_000291	XLOC_040590	-0.989638	0.0103621
XLOC_000291	XLOC_003750	-0.975052	0.024948
XLOC_000291	XLOC_055246	-0.974852	0.0251477
XLOC_000291	XLOC_022643	-0.952314	0.0476864
XLOC_000291	XLOC_021300	-0.967264	0.0327358
XLOC_000291	XLOC_015894	-0.959661	0.0403395
XLOC_000291	XLOC_046647	-0.955959	0.044041
XLOC_000291	XLOC_026738	-0.955898	0.0441018
XLOC_000291	XLOC_053708	-0.991324	0.00867637
XLOC_000291	XLOC_008743	-0.968977	0.0310233
XLOC_000291	XLOC_020181	-0.950883	0.0491167
XLOC_000291	XLOC_023771	-0.989871	0.0101287
XLOC_000291	XLOC_045303	-0.995927	0.00407335
XLOC_000291	XLOC_034781	-0.970731	0.0292694
XLOC_000291	XLOC_030052	-0.991956	0.00804442
XLOC_000291	XLOC_019240	-0.988777	0.011223
XLOC_000291	XLOC_027011	-0.986209	0.0137907
XLOC_000291	XLOC_016435	-0.992542	0.00745788
XLOC_000291	XLOC_020078	-0.989584	0.0104156
XLOC_000291	XLOC_042411	-0.984244	0.0157564
XLOC_000291	XLOC_036647	-0.988516	0.0114842
XLOC_000291	XLOC_031036	-0.955924	0.0440758
XLOC_000291	XLOC_007270	-0.954959	0.0450412
XLOC_000291	XLOC_043356	-0.990357	0.00964302
XLOC_000291	XLOC_039407	-0.974413	0.0255866
XLOC_000291	XLOC_031876	-0.996207	0.0037928
XLOC_000291	XLOC_035971	-0.963258	0.0367418
XLOC_000291	XLOC_043220	-0.959733	0.0402672
XLOC_000291	XLOC_015644	-0.968427	0.0315733
XLOC_000291	XLOC_000842	-0.967058	0.0329418
XLOC_000291	XLOC_023978	-0.962126	0.0378736
XLOC_000291	XLOC_010897	-0.953836	0.0461638
XLOC_000291	XLOC_035497	-0.960099	0.0399015
XLOC_000291	XLOC_022498	-0.979402	0.0205981
XLOC_000291	XLOC_000552	-0.978483	0.0215167
XLOC_000291	XLOC_030216	-0.996913	0.00308678
XLOC_000291	XLOC_038678	-0.994257	0.00574293
XLOC_000291	XLOC_034936	-0.972767	0.0272335
XLOC_000291	XLOC_025898	-0.977951	0.022049
XLOC_000291	XLOC_000929	-0.966695	0.0333048
XLOC_000291	XLOC_013322	-0.958713	0.0412865
XLOC_000291	XLOC_054299	-0.979179	0.0208212
XLOC_000291	XLOC_045369	-0.985872	0.0141283
XLOC_000291	XLOC_045875	-0.975391	0.0246093
XLOC_000291	XLOC_040613	-0.976733	0.0232667
XLOC_000291	XLOC_016051	-0.961027	0.0389728
XLOC_000291	XLOC_038937	-0.95765	0.0423504
XLOC_000291	XLOC_034452	-0.981823	0.0181765
XLOC_000291	XLOC_000213	-0.979929	0.0200711
XLOC_000291	XLOC_027400	-0.959401	0.0405991
XLOC_000291	XLOC_009770	-0.967078	0.0329223
XLOC_000291	XLOC_045378	-0.958311	0.0416891
XLOC_000291	XLOC_009101	-0.9641	0.0359001
XLOC_000291	XLOC_025439	-0.971025	0.0289753
XLOC_000344	XLOC_027834	-0.959158	0.0408417
XLOC_000344	XLOC_019641	-0.958677	0.0413226
XLOC_000344	XLOC_023861	-0.966529	0.0334711
XLOC_000344	XLOC_035208	-0.958062	0.0419376
XLOC_000344	XLOC_040487	-0.950788	0.0492115
XLOC_000344	XLOC_015623	-0.952585	0.0474151
XLOC_000344	XLOC_026126	-0.981068	0.0189315
XLOC_000344	XLOC_028086	-0.975587	0.0244134
XLOC_000344	XLOC_032360	-0.958401	0.0415993
XLOC_000344	XLOC_043438	-0.962752	0.0372476
XLOC_000344	XLOC_028282	-0.964261	0.035739
XLOC_000344	XLOC_024771	-0.970316	0.0296838
XLOC_000390	XLOC_039744	-0.957216	0.0427835
XLOC_000390	XLOC_027936	-0.962269	0.0377311
XLOC_000390	XLOC_042666	-0.957678	0.042322
XLOC_000390	XLOC_025494	-0.957998	0.0420016
XLOC_000390	XLOC_017363	-0.9526	0.0474004
XLOC_000390	XLOC_031593	-0.955538	0.0444623
XLOC_000390	XLOC_021842	-0.968703	0.0312966
XLOC_000390	XLOC_032351	-0.967355	0.0326453
XLOC_000390	XLOC_042948	-0.972987	0.0270128
XLOC_000390	XLOC_032090	-0.966136	0.0338637
XLOC_000390	XLOC_022340	-0.979161	0.0208388
XLOC_000390	XLOC_002331	-0.995068	0.00493226
XLOC_000390	XLOC_034696	-0.983618	0.0163821
XLOC_000390	XLOC_044956	-0.961158	0.0388421
XLOC_000390	XLOC_027430	-0.963587	0.0364127
XLOC_000390	XLOC_001883	-0.970179	0.0298212
XLOC_000390	XLOC_054268	-0.95048	0.0495201
XLOC_000390	XLOC_045455	-0.951014	0.0489856
XLOC_000390	XLOC_010710	-0.995092	0.00490842
XLOC_000390	XLOC_013819	-0.966246	0.0337539
XLOC_000390	XLOC_034464	-0.99902	0.000979502
XLOC_000390	XLOC_005444	-0.994788	0.00521152
XLOC_000390	XLOC_010174	-0.974941	0.0250592
XLOC_000390	XLOC_009776	-0.981123	0.0188775
XLOC_000390	XLOC_048131	-0.955666	0.0443343
XLOC_000390	XLOC_021566	-0.984297	0.0157029
XLOC_000390	XLOC_050493	-0.964065	0.0359345
XLOC_000390	XLOC_039588	-0.969978	0.0300222
XLOC_000390	XLOC_040760	-0.960568	0.0394321
XLOC_000390	XLOC_032468	-0.976504	0.0234959
XLOC_000390	XLOC_012850	-0.985438	0.0145619
XLOC_000390	XLOC_025900	-0.976537	0.0234626
XLOC_000390	XLOC_013912	-0.980353	0.0196468
XLOC_000390	XLOC_045299	-0.99431	0.00569035
XLOC_000390	XLOC_021652	-0.962557	0.0374432
XLOC_000390	XLOC_031317	-0.985593	0.0144069
XLOC_000390	XLOC_012812	-0.960943	0.0390567
XLOC_000390	XLOC_041701	-0.957561	0.0424393
XLOC_000390	XLOC_036272	-0.98834	0.0116605
XLOC_000390	XLOC_035047	-0.958138	0.0418619
XLOC_000390	XLOC_052053	-0.997316	0.00268371
XLOC_000390	XLOC_013294	-0.956795	0.0432049
XLOC_000390	XLOC_027165	-0.979392	0.0206075
XLOC_000390	XLOC_025704	-0.960873	0.0391272
XLOC_000390	XLOC_022026	-0.958535	0.0414648
XLOC_000390	XLOC_047624	-0.9959	0.00410043
XLOC_000430	XLOC_044289	-0.998855	0.0011449
XLOC_000430	XLOC_025011	-0.980852	0.0191481
XLOC_000430	XLOC_026432	-0.957853	0.0421475
XLOC_000430	XLOC_007202	-0.95838	0.0416199
XLOC_000430	XLOC_010154	-0.989353	0.010647
XLOC_000430	XLOC_034403	-0.968172	0.0318276
XLOC_000430	XLOC_029820	-0.997854	0.00214621
XLOC_000430	XLOC_013509	-0.981847	0.018153
XLOC_000430	XLOC_043154	-0.960966	0.0390342
XLOC_000430	XLOC_010419	-0.959559	0.0404412
XLOC_000430	XLOC_010333	-0.99986	0.000139717
XLOC_000430	XLOC_053725	-0.98643	0.0135702
XLOC_000430	XLOC_036142	-0.979327	0.0206728
XLOC_000430	XLOC_049999	-0.984651	0.0153494
XLOC_000430	XLOC_046571	-0.953112	0.0468882
XLOC_000430	XLOC_038187	-0.967875	0.032125
XLOC_000442	XLOC_022237	-0.994796	0.00520416
XLOC_000442	XLOC_016464	-0.964293	0.0357073
XLOC_000442	XLOC_012938	-0.950194	0.0498057
XLOC_000442	XLOC_051823	-0.991218	0.00878248
XLOC_000442	XLOC_046241	-0.980081	0.0199195
XLOC_000442	XLOC_028636	-0.989225	0.0107751
XLOC_000442	XLOC_049161	-0.95928	0.0407202
XLOC_000442	XLOC_046934	-0.960279	0.0397207
XLOC_000442	XLOC_050640	-0.958947	0.0410531
XLOC_000442	XLOC_038213	-0.997368	0.00263205
XLOC_000442	XLOC_012795	-0.95099	0.0490099
XLOC_000442	XLOC_018665	-0.991518	0.00848183
XLOC_000442	XLOC_018879	-0.96101	0.0389898
XLOC_000442	XLOC_030728	-0.956529	0.043471
XLOC_000442	XLOC_046311	-0.962936	0.0370636
XLOC_000442	XLOC_012351	-0.95293	0.0470701
XLOC_000442	XLOC_018465	-0.982941	0.0170589
XLOC_000442	XLOC_054416	-0.997327	0.00267316
XLOC_000442	XLOC_037747	-0.975954	0.0240464
XLOC_000442	XLOC_004999	-0.992881	0.00711879
XLOC_000442	XLOC_034540	-0.987259	0.0127411
XLOC_000442	XLOC_005211	-0.998245	0.00175527
XLOC_000442	XLOC_044424	-0.964189	0.0358108
XLOC_000442	XLOC_046477	-0.977854	0.0221461
XLOC_000442	XLOC_040402	-0.972561	0.0274395
XLOC_000442	XLOC_038627	-0.990876	0.00912402
XLOC_000442	XLOC_018466	-0.997016	0.0029838
XLOC_000442	XLOC_031156	-0.982148	0.0178519
XLOC_000442	XLOC_001000	-0.959259	0.040741
XLOC_000442	XLOC_013758	-0.965719	0.0342807
XLOC_000442	XLOC_016235	-0.963458	0.0365425
XLOC_000442	XLOC_005452	-0.976948	0.023052
XLOC_000442	XLOC_052346	-0.998902	0.00109798
XLOC_000442	XLOC_043446	-0.999268	0.000731651
XLOC_000442	XLOC_024859	-0.960428	0.0395724
XLOC_000442	XLOC_029757	-0.987579	0.0124206
XLOC_000442	XLOC_047066	-0.961659	0.0383406
XLOC_000442	XLOC_045917	-0.950665	0.0493351
XLOC_000442	XLOC_039732	-0.971242	0.0287581
XLOC_000442	XLOC_015907	-0.982202	0.0177984
XLOC_000442	XLOC_003656	-0.966483	0.0335166
XLOC_000442	XLOC_048390	-0.971771	0.0282292
XLOC_000442	XLOC_037671	-0.975958	0.0240418
XLOC_000442	XLOC_011492	-0.989617	0.0103832
XLOC_000442	XLOC_013422	-0.967836	0.032164
XLOC_000442	XLOC_042291	-0.997746	0.00225361
XLOC_000446	XLOC_050492	-0.97824	0.02176
XLOC_000446	XLOC_046799	-0.966674	0.0333259
XLOC_000446	XLOC_025496	-0.970804	0.0291956
XLOC_000446	XLOC_047115	-0.970959	0.0290406
XLOC_000446	XLOC_028740	-0.9576	0.0423997
XLOC_000446	XLOC_003043	-0.963496	0.0365035
XLOC_000446	XLOC_046711	-0.977995	0.0220046
XLOC_000446	XLOC_034504	-0.96977	0.0302299
XLOC_000446	XLOC_036257	-0.999623	0.00037661
XLOC_000447	XLOC_039275	-0.956887	0.0431131
XLOC_000447	XLOC_001699	-0.953494	0.0465061
XLOC_000512	XLOC_007860	-0.962932	0.0370675
XLOC_000512	XLOC_009449	-0.978397	0.0216034
XLOC_000512	XLOC_034512	-0.960672	0.0393277
XLOC_000512	XLOC_032414	-0.960902	0.0390977
XLOC_000512	XLOC_012430	-0.993164	0.00683585
XLOC_000512	XLOC_036874	-0.987667	0.0123333
XLOC_000512	XLOC_006124	-0.983792	0.0162083
XLOC_000512	XLOC_039512	-0.995132	0.00486786
XLOC_000512	XLOC_008530	-0.971464	0.0285358
XLOC_000512	XLOC_047264	-0.984996	0.0150043
XLOC_000512	XLOC_017659	-0.957125	0.0428754
XLOC_000512	XLOC_049215	-0.976572	0.0234275
XLOC_000512	XLOC_029544	-0.961467	0.0385329
XLOC_000512	XLOC_047667	-0.969671	0.0303287
XLOC_000512	XLOC_023701	-0.978751	0.0212487
XLOC_000512	XLOC_001856	-0.964224	0.0357764
XLOC_000512	XLOC_040972	-0.994084	0.0059159
XLOC_000512	XLOC_040448	-0.987787	0.0122131
XLOC_000512	XLOC_043368	-0.995393	0.00460678
XLOC_000512	XLOC_012077	-0.957245	0.042755
XLOC_000512	XLOC_040415	-0.980406	0.0195935
XLOC_000512	XLOC_026233	-0.975732	0.0242678
XLOC_000512	XLOC_010058	-0.968165	0.0318346
XLOC_000512	XLOC_018878	-0.981292	0.0187079
XLOC_000512	XLOC_016041	-0.996576	0.00342442
XLOC_000512	XLOC_039422	-0.997385	0.00261499
XLOC_000512	XLOC_002224	-0.985784	0.0142164
XLOC_000512	XLOC_043104	-0.981622	0.0183781
XLOC_000512	XLOC_001076	-0.98515	0.0148502
XLOC_000512	XLOC_015851	-0.951099	0.0489011
XLOC_000512	XLOC_003865	-0.971572	0.0284275
XLOC_000512	XLOC_011376	-0.996197	0.00380262
XLOC_000512	XLOC_016853	-0.980178	0.0198224
XLOC_000512	XLOC_033128	-0.993416	0.00658422
XLOC_000512	XLOC_049048	-0.964018	0.0359823
XLOC_000512	XLOC_032802	-0.950508	0.049492
XLOC_000512	XLOC_013615	-0.953863	0.0461366
XLOC_000512	XLOC_026478	-0.957833	0.0421674
XLOC_000512	XLOC_017681	-0.976465	0.023535
XLOC_000512	XLOC_011290	-0.971977	0.0280231
XLOC_000512	XLOC_037083	-0.954559	0.0454407
XLOC_000512	XLOC_024602	-0.971107	0.0288932
XLOC_000512	XLOC_009810	-0.969828	0.0301716
XLOC_000512	XLOC_031934	-0.974505	0.025495
XLOC_000512	XLOC_013525	-0.965872	0.0341276
XLOC_000512	XLOC_027225	-0.950929	0.0490708
XLOC_000512	XLOC_039521	-0.961333	0.0386673
XLOC_000512	XLOC_032621	-0.950151	0.0498489
XLOC_000512	XLOC_025964	-0.976376	0.0236241
XLOC_000512	XLOC_029490	-0.999973	2.71831e-05
XLOC_000512	XLOC_017042	-0.9663	0.0337002
XLOC_000512	XLOC_007792	-0.987227	0.0127727
XLOC_000512	XLOC_008685	-0.959806	0.0401937
XLOC_000512	XLOC_045431	-0.973384	0.026616
XLOC_000512	XLOC_025911	-0.978767	0.0212328
XLOC_000512	XLOC_042306	-0.955039	0.0449615
XLOC_000512	XLOC_013219	-0.977068	0.0229322
XLOC_000512	XLOC_003206	-0.959213	0.0407871
XLOC_000512	XLOC_018952	-0.960016	0.0399841
XLOC_000512	XLOC_038528	-0.970204	0.0297959
XLOC_000512	XLOC_003966	-0.960706	0.0392939
XLOC_000512	XLOC_005422	-0.980109	0.0198908
XLOC_000512	XLOC_005970	-0.99642	0.00358027
XLOC_000512	XLOC_024999	-0.951568	0.0484316
XLOC_000512	XLOC_024445	-0.98319	0.0168103
XLOC_000512	XLOC_011417	-0.951616	0.048384
XLOC_000512	XLOC_002346	-0.951285	0.0487147
XLOC_000512	XLOC_002190	-0.990055	0.00994536
XLOC_000512	XLOC_008454	-0.994138	0.0058624
XLOC_000512	XLOC_021644	-0.953373	0.0466272
XLOC_000512	XLOC_016334	-0.967342	0.0326576
XLOC_000512	XLOC_018241	-0.965756	0.0342442
XLOC_000512	XLOC_027823	-0.96335	0.0366503
XLOC_000512	XLOC_040953	-0.972068	0.0279318
XLOC_000512	XLOC_005301	-0.988048	0.0119523
XLOC_000512	XLOC_048381	-0.988297	0.0117034
XLOC_000512	XLOC_020325	-0.96762	0.0323802
XLOC_000512	XLOC_039112	-0.96655	0.0334499
XLOC_000512	XLOC_045467	-0.972863	0.0271367
XLOC_000512	XLOC_043061	-0.999038	0.000961947
XLOC_000512	XLOC_053678	-0.981576	0.0184239
XLOC_000512	XLOC_025926	-0.962957	0.0370433
XLOC_000512	XLOC_008435	-0.990386	0.00961397
XLOC_000512	XLOC_017612	-0.997368	0.00263158
XLOC_000512	XLOC_036806	-0.952309	0.0476911
XLOC_000512	XLOC_034633	-0.960001	0.0399987
XLOC_000512	XLOC_027373	-0.974478	0.0255215
XLOC_000512	XLOC_040318	-0.955741	0.0442587
XLOC_000512	XLOC_026763	-0.956694	0.0433059
XLOC_000512	XLOC_033080	-0.989432	0.0105676
XLOC_000512	XLOC_045516	-0.960234	0.0397656
XLOC_000512	XLOC_014531	-0.990619	0.00938099
XLOC_000512	XLOC_038792	-0.991265	0.00873502
XLOC_000512	XLOC_049734	-0.973936	0.0260639
XLOC_000512	XLOC_011978	-0.951231	0.048769
XLOC_000512	XLOC_025163	-0.951254	0.0487461
XLOC_000512	XLOC_001133	-0.989007	0.0109932
XLOC_000512	XLOC_052442	-0.959279	0.0407209
XLOC_000512	XLOC_016356	-0.966977	0.033023
XLOC_000512	XLOC_037704	-0.994695	0.00530465
XLOC_000512	XLOC_010015	-0.953546	0.0464543
XLOC_000512	XLOC_024941	-0.976333	0.0236668
XLOC_000512	XLOC_017277	-0.960451	0.0395486
XLOC_000512	XLOC_034727	-0.993083	0.00691682
XLOC_000512	XLOC_031395	-0.9555	0.0445002
XLOC_000512	XLOC_042259	-0.963919	0.036081
XLOC_000512	XLOC_032971	-0.970346	0.0296544
XLOC_000512	XLOC_028170	-0.950522	0.0494781
XLOC_000512	XLOC_018315	-0.974636	0.0253641
XLOC_000512	XLOC_034709	-0.992953	0.0070465
XLOC_000512	XLOC_035736	-0.951709	0.0482907
XLOC_000512	XLOC_037910	-0.982863	0.0171375
XLOC_000512	XLOC_001855	-0.957981	0.0420186
XLOC_000512	XLOC_048058	-0.998667	0.0013333
XLOC_000512	XLOC_042704	-0.957729	0.0422714
XLOC_000512	XLOC_005992	-0.965165	0.0348354
XLOC_000512	XLOC_052220	-0.980788	0.0192123
XLOC_000512	XLOC_031059	-0.962904	0.0370964
XLOC_000512	XLOC_021770	-0.99565	0.00435004
XLOC_000512	XLOC_032411	-0.979616	0.0203839
XLOC_000512	XLOC_002550	-0.988923	0.0110768
XLOC_000512	XLOC_023727	-0.971599	0.0284008
XLOC_000512	XLOC_034421	-0.956499	0.0435009
XLOC_000512	XLOC_028317	-0.98937	0.01063
XLOC_000512	XLOC_007354	-0.97915	0.0208503
XLOC_000512	XLOC_054259	-0.984723	0.0152771
XLOC_000512	XLOC_045331	-0.954038	0.0459622
XLOC_000512	XLOC_047286	-0.990332	0.00966759
XLOC_000512	XLOC_034576	-0.963829	0.0361709
XLOC_000512	XLOC_004810	-0.961836	0.0381642
XLOC_000512	XLOC_011909	-0.959363	0.040637
XLOC_000512	XLOC_035546	-0.954989	0.0450106
XLOC_000512	XLOC_010168	-0.965207	0.0347928
XLOC_000512	XLOC_024869	-0.979983	0.0200168
XLOC_000512	XLOC_034308	-0.964493	0.0355067
XLOC_000512	XLOC_052055	-0.99671	0.00328975
XLOC_000512	XLOC_017081	-0.965445	0.0345546
XLOC_000512	XLOC_044538	-0.950205	0.049795
XLOC_000512	XLOC_027935	-0.970682	0.0293178
XLOC_000512	XLOC_045565	-0.977637	0.0223626
XLOC_000512	XLOC_039188	-0.970288	0.0297116
XLOC_000512	XLOC_053449	-0.99732	0.00268012
XLOC_000512	XLOC_031046	-0.957679	0.0423214
XLOC_000512	XLOC_052382	-0.965174	0.0348255
XLOC_000513	XLOC_033427	-0.968154	0.0318463
XLOC_000513	XLOC_013335	-0.960135	0.0398645
XLOC_000513	XLOC_041553	-0.952606	0.0473941
XLOC_000513	XLOC_003490	-0.951733	0.0482666
XLOC_000513	XLOC_050726	-0.956227	0.0437734
XLOC_000513	XLOC_018497	-0.957	0.0430004
XLOC_000513	XLOC_033687	-0.972072	0.027928
XLOC_000513	XLOC_016037	-0.982498	0.0175018
XLOC_000513	XLOC_044540	-0.951482	0.0485185
XLOC_000513	XLOC_021930	-0.962074	0.0379257
XLOC_000513	XLOC_001986	-0.979112	0.0208877
XLOC_000513	XLOC_018009	-0.984538	0.0154623
XLOC_000513	XLOC_013135	-0.962938	0.0370622
XLOC_000513	XLOC_007229	-0.957564	0.0424359
XLOC_000513	XLOC_024358	-0.967436	0.0325641
XLOC_000513	XLOC_009104	-0.975387	0.0246127
XLOC_000513	XLOC_052638	-0.96915	0.0308501
XLOC_000513	XLOC_036212	-0.970841	0.0291589
XLOC_000513	XLOC_011825	-0.962841	0.0371593
XLOC_000513	XLOC_042160	-0.984908	0.0150919
XLOC_000513	XLOC_039727	-0.971045	0.0289552
XLOC_000513	XLOC_050699	-0.953121	0.046879
XLOC_000513	XLOC_009823	-0.957702	0.0422981
XLOC_000513	XLOC_009621	-0.976676	0.0233238
XLOC_000513	XLOC_048666	-0.971888	0.0281124
XLOC_000513	XLOC_004499	-0.985313	0.0146865
XLOC_000513	XLOC_048441	-0.97038	0.0296197
XLOC_000513	XLOC_012263	-0.957576	0.0424242
XLOC_000513	XLOC_025681	-0.956876	0.0431239
XLOC_000513	XLOC_020099	-0.966229	0.0337708
XLOC_000513	XLOC_034178	-0.979125	0.0208754
XLOC_000513	XLOC_041767	-0.964602	0.0353982
XLOC_000513	XLOC_028875	-0.950505	0.0494951
XLOC_000513	XLOC_006065	-0.954043	0.0459574
XLOC_000513	XLOC_049658	-0.961083	0.0389167
XLOC_000513	XLOC_042768	-0.953055	0.0469452
XLOC_000513	XLOC_005052	-0.992338	0.00766247
XLOC_000513	XLOC_000933	-0.96737	0.0326301
XLOC_000513	XLOC_002379	-0.950383	0.0496171
XLOC_000513	XLOC_042596	-0.99096	0.0090395
XLOC_000513	XLOC_049965	-0.992956	0.00704385
XLOC_000513	XLOC_005555	-0.952484	0.0475161
XLOC_000513	XLOC_026772	-0.96573	0.0342701
XLOC_000513	XLOC_019991	-0.957305	0.0426951
XLOC_000513	XLOC_047170	-0.955227	0.0447731
XLOC_000513	XLOC_009728	-0.963838	0.0361624
XLOC_000513	XLOC_012651	-0.979313	0.020687
XLOC_000513	XLOC_009418	-0.966488	0.0335118
XLOC_000513	XLOC_040556	-0.973822	0.0261777
XLOC_000513	XLOC_016440	-0.959969	0.0400313
XLOC_000513	XLOC_012650	-0.968444	0.0315559
XLOC_000513	XLOC_031701	-0.993381	0.00661923
XLOC_000513	XLOC_047050	-0.956845	0.0431551
XLOC_000513	XLOC_026002	-0.973006	0.026994
XLOC_000513	XLOC_049115	-0.973329	0.026671
XLOC_000513	XLOC_008244	-0.986932	0.013068
XLOC_000513	XLOC_018996	-0.988897	0.0111028
XLOC_000513	XLOC_010360	-0.96381	0.0361896
XLOC_000513	XLOC_000845	-0.983192	0.0168077
XLOC_000513	XLOC_047989	-0.972896	0.0271038
XLOC_000513	XLOC_001896	-0.98407	0.0159298
XLOC_000513	XLOC_045165	-0.970194	0.0298062
XLOC_000513	XLOC_009550	-0.994839	0.00516077
XLOC_000513	XLOC_042721	-0.981512	0.0184882
XLOC_000513	XLOC_005747	-0.95425	0.0457497
XLOC_000513	XLOC_018144	-0.97009	0.0299099
XLOC_000513	XLOC_010643	-0.988592	0.0114085
XLOC_000513	XLOC_032919	-0.955882	0.0441178
XLOC_000513	XLOC_032437	-0.967768	0.0322315
XLOC_000513	XLOC_042709	-0.975005	0.0249953
XLOC_000513	XLOC_049856	-0.951369	0.0486307
XLOC_000513	XLOC_003845	-0.997442	0.00255784
XLOC_000513	XLOC_003142	-0.966288	0.033712
XLOC_000513	XLOC_007140	-0.984606	0.0153942
XLOC_000513	XLOC_049879	-0.963142	0.0368584
XLOC_000513	XLOC_013121	-0.986665	0.0133346
XLOC_000513	XLOC_033766	-0.96002	0.0399797
XLOC_000513	XLOC_023785	-0.962962	0.0370383
XLOC_000513	XLOC_040502	-0.952645	0.047355
XLOC_000513	XLOC_033059	-0.972098	0.0279017
XLOC_000513	XLOC_035884	-0.991759	0.00824054
XLOC_000513	XLOC_001022	-0.966001	0.0339995
XLOC_000513	XLOC_049053	-0.968179	0.0318206
XLOC_000513	XLOC_034660	-0.958682	0.0413185
XLOC_000513	XLOC_036630	-0.982674	0.0173259
XLOC_000513	XLOC_007622	-0.951676	0.0483244
XLOC_000513	XLOC_042711	-0.971818	0.0281816
XLOC_000513	XLOC_033317	-0.96354	0.0364599
XLOC_000513	XLOC_018371	-0.9501	0.0498996
XLOC_000513	XLOC_011382	-0.956737	0.0432633
XLOC_000513	XLOC_025043	-0.990397	0.00960281
XLOC_000513	XLOC_021356	-0.954334	0.0456663
XLOC_000513	XLOC_022327	-0.971238	0.0287622
XLOC_000513	XLOC_054159	-0.953107	0.0468931
XLOC_000513	XLOC_046144	-0.978481	0.0215188
XLOC_000513	XLOC_005514	-0.962979	0.0370211
XLOC_000513	XLOC_004484	-0.957133	0.0428673
XLOC_000513	XLOC_050976	-0.950277	0.0497225
XLOC_000513	XLOC_042739	-0.972909	0.0270914
XLOC_000513	XLOC_010057	-0.955236	0.0447641
XLOC_000513	XLOC_034123	-0.968171	0.0318295
XLOC_000513	XLOC_013890	-0.989999	0.0100011
XLOC_000513	XLOC_008535	-0.977367	0.0226328
XLOC_000513	XLOC_032133	-0.954235	0.0457651
XLOC_000513	XLOC_024175	-0.990016	0.0099837
XLOC_000513	XLOC_029669	-0.958216	0.0417844
XLOC_000513	XLOC_045220	-0.958036	0.0419642
XLOC_000513	XLOC_019485	-0.969288	0.0307118
XLOC_000513	XLOC_003953	-0.95878	0.0412197
XLOC_000513	XLOC_037743	-0.976654	0.0233461
XLOC_000513	XLOC_044167	-0.962865	0.0371352
XLOC_000513	XLOC_038153	-0.964289	0.0357114
XLOC_000513	XLOC_019184	-0.969975	0.0300248
XLOC_000513	XLOC_047652	-0.95104	0.0489599
XLOC_000513	XLOC_053820	-0.990656	0.00934358
XLOC_000513	XLOC_049349	-0.957475	0.0425253
XLOC_000513	XLOC_009195	-0.950936	0.0490636
XLOC_000513	XLOC_027567	-0.980142	0.0198583
XLOC_000513	XLOC_046790	-0.978254	0.0217456
XLOC_000513	XLOC_025939	-0.970828	0.0291716
XLOC_000513	XLOC_020588	-0.951621	0.0483786
XLOC_000513	XLOC_044096	-0.973466	0.0265343
XLOC_000513	XLOC_004448	-0.967539	0.0324609
XLOC_000513	XLOC_017266	-0.958686	0.0413139
XLOC_000513	XLOC_006667	-0.9738	0.0262
XLOC_000513	XLOC_011904	-0.962341	0.0376595
XLOC_000513	XLOC_019092	-0.950915	0.0490847
XLOC_000513	XLOC_044971	-0.963539	0.0364615
XLOC_000513	XLOC_045267	-0.973837	0.026163
XLOC_000513	XLOC_020259	-0.956985	0.0430152
XLOC_000513	XLOC_023666	-0.955226	0.0447741
XLOC_000513	XLOC_025670	-0.953331	0.0466688
XLOC_000513	XLOC_005083	-0.981632	0.0183677
XLOC_000513	XLOC_046534	-0.984249	0.0157506
XLOC_000513	XLOC_001793	-0.964536	0.0354644
XLOC_000513	XLOC_032686	-0.974772	0.0252284
XLOC_000513	XLOC_047780	-0.965493	0.0345068
XLOC_000513	XLOC_004122	-0.985584	0.0144159
XLOC_000513	XLOC_005733	-0.97098	0.0290204
XLOC_000513	XLOC_009046	-0.993348	0.00665222
XLOC_000513	XLOC_053475	-0.992818	0.00718175
XLOC_000513	XLOC_026437	-0.974585	0.0254151
XLOC_000513	XLOC_050615	-0.989065	0.0109349
XLOC_000513	XLOC_046350	-0.994753	0.00524727
XLOC_000513	XLOC_048738	-0.972961	0.0270385
XLOC_000513	XLOC_007829	-0.991189	0.00881134
XLOC_000513	XLOC_035152	-0.993016	0.00698443
XLOC_000513	XLOC_016484	-0.984327	0.0156731
XLOC_000513	XLOC_013195	-0.964717	0.0352833
XLOC_000513	XLOC_053711	-0.970705	0.0292955
XLOC_000513	XLOC_005174	-0.955188	0.0448119
XLOC_000513	XLOC_012122	-0.979934	0.0200658
XLOC_000513	XLOC_024156	-0.958811	0.041189
XLOC_000513	XLOC_012699	-0.974802	0.0251982
XLOC_000513	XLOC_025128	-0.977056	0.0229442
XLOC_000513	XLOC_040634	-0.994324	0.00567607
XLOC_000513	XLOC_035523	-0.962537	0.0374631
XLOC_000513	XLOC_046267	-0.990724	0.00927618
XLOC_000513	XLOC_001263	-0.962127	0.0378735
XLOC_000513	XLOC_019833	-0.968315	0.0316851
XLOC_000513	XLOC_017370	-0.963144	0.0368555
XLOC_000513	XLOC_002585	-0.971209	0.0287907
XLOC_000513	XLOC_020978	-0.958333	0.0416675
XLOC_000513	XLOC_036699	-0.970556	0.0294436
XLOC_000513	XLOC_048577	-0.969199	0.0308006
XLOC_000513	XLOC_014484	-0.964727	0.035273
XLOC_000513	XLOC_042654	-0.970205	0.0297951
XLOC_000513	XLOC_041945	-0.95519	0.0448104
XLOC_000513	XLOC_005676	-0.976557	0.0234427
XLOC_000513	XLOC_022561	-0.965834	0.0341663
XLOC_000513	XLOC_050852	-0.996881	0.00311947
XLOC_000513	XLOC_055303	-0.971575	0.0284251
XLOC_000513	XLOC_045980	-0.966899	0.0331007
XLOC_000513	XLOC_001209	-0.976154	0.0238456
XLOC_000513	XLOC_034788	-0.958241	0.0417587
XLOC_000513	XLOC_009794	-0.955415	0.0445848
XLOC_000513	XLOC_011332	-0.992785	0.00721494
XLOC_000513	XLOC_027103	-0.973139	0.0268609
XLOC_000513	XLOC_023656	-0.993471	0.00652922
XLOC_000513	XLOC_042549	-0.992036	0.00796409
XLOC_000513	XLOC_031898	-0.96725	0.0327501
XLOC_000513	XLOC_035321	-0.953587	0.0464128
XLOC_000513	XLOC_024211	-0.974105	0.0258946
XLOC_000513	XLOC_028986	-0.960097	0.0399035
XLOC_000513	XLOC_023985	-0.992931	0.00706936
XLOC_000513	XLOC_048885	-0.952414	0.0475856
XLOC_000513	XLOC_028490	-0.993458	0.00654235
XLOC_000513	XLOC_021880	-0.977674	0.0223262
XLOC_000513	XLOC_045194	-0.968858	0.0311424
XLOC_000513	XLOC_025656	-0.955381	0.044619
XLOC_000513	XLOC_054251	-0.952892	0.0471084
XLOC_000513	XLOC_034176	-0.976941	0.023059
XLOC_000513	XLOC_001677	-0.965689	0.034311
XLOC_000513	XLOC_042127	-0.968256	0.0317442
XLOC_000513	XLOC_020032	-0.981865	0.0181348
XLOC_000513	XLOC_049753	-0.954197	0.0458033
XLOC_000513	XLOC_033658	-0.981866	0.0181338
XLOC_000513	XLOC_001938	-0.956872	0.0431279
XLOC_000513	XLOC_027816	-0.978289	0.0217109
XLOC_000513	XLOC_043069	-0.970659	0.0293412
XLOC_000513	XLOC_000922	-0.967683	0.0323174
XLOC_000513	XLOC_016770	-0.968793	0.0312066
XLOC_000513	XLOC_010434	-0.95377	0.0462296
XLOC_000513	XLOC_003811	-0.951622	0.0483782
XLOC_000513	XLOC_008317	-0.984175	0.0158254
XLOC_000513	XLOC_009211	-0.963284	0.0367157
XLOC_000513	XLOC_016955	-0.961586	0.038414
XLOC_000513	XLOC_026696	-0.970942	0.0290577
XLOC_000513	XLOC_045769	-0.975878	0.0241222
XLOC_000513	XLOC_006153	-0.96071	0.0392901
XLOC_000513	XLOC_034073	-0.969702	0.0302983
XLOC_000513	XLOC_047075	-0.954734	0.0452663
XLOC_000513	XLOC_011625	-0.95799	0.0420097
XLOC_000513	XLOC_032924	-0.957901	0.0420992
XLOC_000513	XLOC_029746	-0.959482	0.0405184
XLOC_000513	XLOC_007082	-0.957271	0.0427289
XLOC_000513	XLOC_010731	-0.961056	0.038944
XLOC_000513	XLOC_045051	-0.962789	0.037211
XLOC_000513	XLOC_009468	-0.967971	0.032029
XLOC_000513	XLOC_021855	-0.955211	0.0447886
XLOC_000513	XLOC_019321	-0.97257	0.0274296
XLOC_000513	XLOC_027986	-0.983857	0.0161434
XLOC_000513	XLOC_041529	-0.952974	0.0470259
XLOC_000513	XLOC_030801	-0.952068	0.0479317
XLOC_000513	XLOC_048861	-0.974486	0.0255145
XLOC_000521	XLOC_010074	-0.967043	0.0329567
XLOC_000521	XLOC_023675	-0.978364	0.0216363
XLOC_000521	XLOC_005097	-0.990015	0.00998513
XLOC_000521	XLOC_039345	-0.972753	0.0272473
XLOC_000521	XLOC_033511	-0.968082	0.0319177
XLOC_000521	XLOC_035213	-0.963016	0.0369837
XLOC_000521	XLOC_036454	-0.956158	0.0438417
XLOC_000521	XLOC_004249	-0.956191	0.0438085
XLOC_000521	XLOC_002812	-0.966628	0.033372
XLOC_000521	XLOC_019764	-0.969369	0.0306315
XLOC_000521	XLOC_019098	-0.966064	0.0339363
XLOC_000521	XLOC_007727	-0.959453	0.0405474
XLOC_000521	XLOC_017722	-0.956051	0.0439492
XLOC_000521	XLOC_023789	-0.950075	0.0499251
XLOC_000521	XLOC_015897	-0.95831	0.04169
XLOC_000521	XLOC_044238	-0.956557	0.0434426
XLOC_000521	XLOC_020191	-0.957689	0.0423115
XLOC_000521	XLOC_049797	-0.969117	0.0308826
XLOC_000521	XLOC_025136	-0.967902	0.0320976
XLOC_000521	XLOC_044901	-0.962739	0.0372605
XLOC_000521	XLOC_015870	-0.988847	0.0111525
XLOC_000521	XLOC_036139	-0.963223	0.036777
XLOC_000521	XLOC_028131	-0.990542	0.00945797
XLOC_000521	XLOC_030297	-0.953292	0.046708
XLOC_000521	XLOC_049284	-0.967097	0.0329026
XLOC_000521	XLOC_013430	-0.951317	0.0486833
XLOC_000521	XLOC_018510	-0.962069	0.0379314
XLOC_000521	XLOC_037853	-0.960598	0.0394025
XLOC_000521	XLOC_050558	-0.966011	0.0339889
XLOC_000521	XLOC_034369	-0.954729	0.0452709
XLOC_000521	XLOC_021688	-0.957766	0.0422345
XLOC_000521	XLOC_040600	-0.95716	0.0428401
XLOC_000521	XLOC_047410	-0.967103	0.0328973
XLOC_000521	XLOC_005368	-0.965805	0.0341948
XLOC_000521	XLOC_030610	-0.992679	0.00732102
XLOC_000521	XLOC_028398	-0.953658	0.0463424
XLOC_000521	XLOC_002281	-0.99633	0.00366995
XLOC_000521	XLOC_028199	-0.962087	0.0379128
XLOC_000521	XLOC_025526	-0.972378	0.0276219
XLOC_000521	XLOC_028553	-0.970099	0.029901
XLOC_000521	XLOC_042864	-0.955257	0.044743
XLOC_000521	XLOC_025845	-0.952137	0.0478633
XLOC_000521	XLOC_028241	-0.952566	0.0474338
XLOC_000521	XLOC_023845	-0.997157	0.00284287
XLOC_000521	XLOC_008804	-0.998683	0.00131662
XLOC_000521	XLOC_035641	-0.95223	0.0477705
XLOC_000521	XLOC_028612	-0.96397	0.0360295
XLOC_000521	XLOC_001467	-0.998974	0.00102599
XLOC_000521	XLOC_047945	-0.968525	0.0314748
XLOC_000521	XLOC_008556	-0.990962	0.00903777
XLOC_000521	XLOC_048136	-0.990009	0.00999148
XLOC_000521	XLOC_026867	-0.973302	0.0266975
XLOC_000521	XLOC_044129	-0.972279	0.0277209
XLOC_000521	XLOC_011113	-0.974974	0.025026
XLOC_000521	XLOC_033243	-0.963495	0.036505
XLOC_000521	XLOC_035817	-0.970093	0.029907
XLOC_000521	XLOC_031003	-0.950732	0.0492676
XLOC_000521	XLOC_013603	-0.962106	0.0378942
XLOC_000521	XLOC_031041	-0.97582	0.0241797
XLOC_000521	XLOC_012726	-0.950371	0.0496295
XLOC_000521	XLOC_028556	-0.976924	0.0230761
XLOC_000521	XLOC_027758	-0.983826	0.0161743
XLOC_000521	XLOC_048612	-0.969692	0.0303083
XLOC_000521	XLOC_048818	-0.962837	0.0371634
XLOC_000521	XLOC_025159	-0.966114	0.0338862
XLOC_000521	XLOC_019397	-0.966816	0.0331841
XLOC_000521	XLOC_039949	-0.971277	0.0287226
XLOC_000521	XLOC_033117	-0.966924	0.0330761
XLOC_000521	XLOC_003495	-0.969439	0.0305605
XLOC_000521	XLOC_005963	-0.995088	0.00491243
XLOC_000521	XLOC_044279	-0.98633	0.0136699
XLOC_000521	XLOC_042841	-0.952006	0.0479944
XLOC_000521	XLOC_022208	-0.994453	0.00554726
XLOC_000521	XLOC_040912	-0.98412	0.0158799
XLOC_000521	XLOC_048644	-0.996759	0.00324099
XLOC_000521	XLOC_018302	-0.963122	0.0368779
XLOC_000521	XLOC_043059	-0.954522	0.045478
XLOC_000521	XLOC_047576	-0.957174	0.0428261
XLOC_000521	XLOC_016375	-0.984828	0.0151722
XLOC_000521	XLOC_046969	-0.953732	0.0462684
XLOC_000521	XLOC_040192	-0.956866	0.0431339
XLOC_000521	XLOC_020172	-0.999309	0.000691144
XLOC_000521	XLOC_040572	-0.961766	0.0382335
XLOC_000521	XLOC_036379	-0.971916	0.0280844
XLOC_000521	XLOC_031393	-0.970827	0.0291731
XLOC_000521	XLOC_026572	-0.970076	0.0299238
XLOC_000521	XLOC_014157	-0.964994	0.0350064
XLOC_000521	XLOC_033281	-0.95932	0.04068
XLOC_000521	XLOC_041647	-0.95683	0.0431698
XLOC_000521	XLOC_020822	-0.952361	0.0476391
XLOC_000521	XLOC_028210	-0.990479	0.00952132
XLOC_000521	XLOC_040334	-0.972228	0.0277724
XLOC_000521	XLOC_047040	-0.975784	0.0242163
XLOC_000521	XLOC_009344	-0.956564	0.0434358
XLOC_000521	XLOC_034799	-0.95274	0.0472598
XLOC_000521	XLOC_036615	-0.958085	0.0419147
XLOC_000521	XLOC_013530	-0.957425	0.042575
XLOC_000521	XLOC_034697	-0.995982	0.00401833
XLOC_000521	XLOC_026520	-0.973689	0.0263108
XLOC_000521	XLOC_017265	-0.992038	0.00796165
XLOC_000521	XLOC_004920	-0.963004	0.036996
XLOC_000521	XLOC_014732	-0.956265	0.0437347
XLOC_000521	XLOC_026322	-0.970943	0.0290571
XLOC_000521	XLOC_038572	-0.951471	0.0485293
XLOC_000521	XLOC_005054	-0.964286	0.0357144
XLOC_000521	XLOC_018198	-0.965439	0.0345606
XLOC_000521	XLOC_001653	-0.962534	0.037466
XLOC_000521	XLOC_017830	-0.958646	0.0413544
XLOC_000521	XLOC_044577	-0.986372	0.0136283
XLOC_000521	XLOC_023560	-0.953986	0.0460143
XLOC_000521	XLOC_033565	-0.961216	0.038784
XLOC_000521	XLOC_039258	-0.976433	0.0235673
XLOC_000521	XLOC_039010	-0.984417	0.0155833
XLOC_000521	XLOC_046844	-0.986775	0.0132254
XLOC_000521	XLOC_001390	-0.976253	0.0237474
XLOC_000521	XLOC_024893	-0.971276	0.0287237
XLOC_000521	XLOC_005373	-0.980198	0.0198019
XLOC_000521	XLOC_024246	-0.958702	0.041298
XLOC_000521	XLOC_026019	-0.974146	0.0258535
XLOC_000521	XLOC_027074	-0.967429	0.0325709
XLOC_000587	XLOC_046936	-0.952256	0.0477445
XLOC_000587	XLOC_018482	-0.953349	0.0466514
XLOC_000587	XLOC_048201	-0.955768	0.0442325
XLOC_000587	XLOC_042088	-0.952595	0.0474049
XLOC_000587	XLOC_042137	-0.951534	0.0484662
XLOC_000587	XLOC_020828	-0.950643	0.0493566
XLOC_000587	XLOC_044800	-0.95398	0.0460202
XLOC_000587	XLOC_014312	-0.952697	0.0473028
XLOC_000587	XLOC_007480	-0.950402	0.0495981
XLOC_000587	XLOC_036591	-0.95845	0.0415503
XLOC_000587	XLOC_002241	-0.955209	0.0447905
XLOC_000587	XLOC_038002	-0.952329	0.0476707
XLOC_000587	XLOC_031144	-0.950375	0.0496249
XLOC_000587	XLOC_053812	-0.955241	0.0447588
XLOC_000587	XLOC_046001	-0.95309	0.0469099
XLOC_000587	XLOC_053819	-0.954978	0.0450215
XLOC_000587	XLOC_019178	-0.957377	0.042623
XLOC_000599	XLOC_050002	-0.954362	0.0456384
XLOC_000599	XLOC_020004	-0.978526	0.0214744
XLOC_000599	XLOC_027634	-0.979763	0.0202373
XLOC_000599	XLOC_044060	-0.974654	0.0253462
XLOC_000599	XLOC_007264	-0.956255	0.0437447
XLOC_000599	XLOC_011692	-0.96771	0.0322905
XLOC_000599	XLOC_012140	-0.979713	0.0202867
XLOC_000599	XLOC_024884	-0.95879	0.0412099
XLOC_000599	XLOC_004789	-0.997211	0.00278925
XLOC_000599	XLOC_009916	-0.963335	0.0366653
XLOC_000599	XLOC_038007	-0.976181	0.0238193
XLOC_000637	XLOC_000625	-0.960639	0.0393608
XLOC_000637	XLOC_048170	-0.952116	0.0478844
XLOC_000637	XLOC_001434	-0.954373	0.0456271
XLOC_000637	XLOC_025362	-0.96441	0.0355903
XLOC_000637	XLOC_044474	-0.983908	0.0160922
XLOC_000637	XLOC_010071	-0.950703	0.0492966
XLOC_000637	XLOC_040771	-0.993041	0.00695944
XLOC_000637	XLOC_018660	-0.956876	0.0431242
XLOC_000637	XLOC_036610	-0.964526	0.035474
XLOC_000637	XLOC_031472	-0.959088	0.0409123
XLOC_000637	XLOC_044063	-0.970843	0.0291569
XLOC_000637	XLOC_043427	-0.984146	0.0158539
XLOC_000637	XLOC_013073	-0.992326	0.00767396
XLOC_000637	XLOC_026797	-0.977782	0.0222178
XLOC_000637	XLOC_034490	-0.96237	0.0376298
XLOC_000637	XLOC_047983	-0.9548	0.0451997
XLOC_000637	XLOC_020471	-0.969517	0.0304833
XLOC_000637	XLOC_027027	-0.986733	0.0132671
XLOC_000637	XLOC_045724	-0.970999	0.0290006
XLOC_000637	XLOC_053777	-0.973803	0.0261967
XLOC_000637	XLOC_030487	-0.963904	0.0360964
XLOC_000637	XLOC_031035	-0.99189	0.00810996
XLOC_000637	XLOC_017041	-0.978809	0.0211914
XLOC_000637	XLOC_041069	-0.962014	0.0379856
XLOC_000637	XLOC_007520	-0.96783	0.0321702
XLOC_000637	XLOC_010729	-0.99529	0.0047104
XLOC_000637	XLOC_024637	-0.995456	0.00454419
XLOC_000637	XLOC_006003	-0.966035	0.0339646
XLOC_000637	XLOC_027505	-0.953783	0.0462174
XLOC_000637	XLOC_001018	-0.983747	0.0162527
XLOC_000637	XLOC_044273	-0.979351	0.0206492
XLOC_000637	XLOC_040232	-0.979953	0.0200468
XLOC_000637	XLOC_027135	-0.993904	0.00609625
XLOC_000637	XLOC_046096	-0.972682	0.0273183
XLOC_000637	XLOC_035562	-0.977249	0.0227508
XLOC_000637	XLOC_011741	-0.960025	0.0399754
XLOC_000637	XLOC_042924	-0.973247	0.0267531
XLOC_000637	XLOC_034841	-0.962473	0.0375274
XLOC_000637	XLOC_044472	-0.982979	0.0170208
XLOC_000637	XLOC_008624	-0.985538	0.0144619
XLOC_000637	XLOC_025731	-0.976827	0.0231733
XLOC_000637	XLOC_007169	-0.970174	0.029826
XLOC_000637	XLOC_021158	-0.978204	0.0217965
XLOC_000637	XLOC_001332	-0.991706	0.00829403
XLOC_000637	XLOC_015679	-0.964354	0.0356459
XLOC_000637	XLOC_013331	-0.995322	0.00467771
XLOC_000637	XLOC_020860	-0.955047	0.0449526
XLOC_000637	XLOC_034006	-0.998225	0.00177541
XLOC_000637	XLOC_018262	-0.955988	0.0440116
XLOC_000637	XLOC_046788	-0.955442	0.0445581
XLOC_000637	XLOC_046226	-0.954472	0.0455276
XLOC_000637	XLOC_038059	-0.970973	0.0290267
XLOC_000637	XLOC_042968	-0.967734	0.0322663
XLOC_000637	XLOC_053635	-0.988331	0.0116691
XLOC_000637	XLOC_010867	-0.967925	0.0320753
XLOC_000637	XLOC_028139	-0.981462	0.0185382
XLOC_000637	XLOC_047841	-0.973595	0.0264048
XLOC_000637	XLOC_033731	-0.980257	0.0197431
XLOC_000637	XLOC_009967	-0.9518	0.0481996
XLOC_000637	XLOC_031546	-0.967111	0.0328888
XLOC_000637	XLOC_016526	-0.991279	0.00872053
XLOC_000638	XLOC_046006	-0.960421	0.0395785
XLOC_000638	XLOC_019896	-0.950568	0.0494323
XLOC_000638	XLOC_001998	-0.970845	0.0291545
XLOC_000668	XLOC_037701	-0.953117	0.0468834
XLOC_000668	XLOC_026315	-0.955461	0.0445391
XLOC_000668	XLOC_028684	-0.955485	0.044515
XLOC_000668	XLOC_040505	-0.955501	0.0444986
XLOC_000668	XLOC_036712	-0.954862	0.0451378
XLOC_000668	XLOC_032710	-0.95115	0.0488499
XLOC_000668	XLOC_003468	-0.952239	0.0477609
XLOC_000668	XLOC_034941	-0.953769	0.0462308
XLOC_000668	XLOC_047493	-0.950655	0.0493448
XLOC_000668	XLOC_032107	-0.950115	0.0498847
XLOC_000668	XLOC_032939	-0.954981	0.0450191
XLOC_000668	XLOC_003640	-0.953105	0.0468947
XLOC_000668	XLOC_022676	-0.953596	0.0464041
XLOC_000668	XLOC_004885	-0.954997	0.045003
XLOC_000668	XLOC_001437	-0.952289	0.0477112
XLOC_000668	XLOC_021387	-0.951966	0.048034
XLOC_000668	XLOC_025493	-0.954642	0.0453583
XLOC_000668	XLOC_031617	-0.952103	0.0478974
XLOC_000668	XLOC_004933	-0.95011	0.0498901
XLOC_000668	XLOC_005153	-0.956819	0.0431812
XLOC_000668	XLOC_005589	-0.95252	0.0474797
XLOC_000668	XLOC_026616	-0.959869	0.0401314
XLOC_000668	XLOC_004663	-0.953318	0.046682
XLOC_000668	XLOC_027944	-0.954194	0.045806
XLOC_000668	XLOC_002338	-0.973994	0.0260058
XLOC_000668	XLOC_033343	-0.951405	0.0485951
XLOC_000668	XLOC_001861	-0.95631	0.0436904
XLOC_000668	XLOC_011545	-0.966164	0.033836
XLOC_000668	XLOC_005273	-0.95032	0.0496799
XLOC_000668	XLOC_045432	-0.951938	0.048062
XLOC_000668	XLOC_007797	-0.952854	0.0471463
XLOC_000668	XLOC_024152	-0.955942	0.0440576
XLOC_000668	XLOC_047492	-0.954273	0.0457265
XLOC_000668	XLOC_018749	-0.954272	0.0457282
XLOC_000668	XLOC_027651	-0.952532	0.047468
XLOC_000668	XLOC_002778	-0.951979	0.0480212
XLOC_000668	XLOC_018602	-0.952442	0.0475583
XLOC_000668	XLOC_033613	-0.955603	0.0443971
XLOC_000668	XLOC_013403	-0.950813	0.0491872
XLOC_000668	XLOC_050782	-0.954229	0.045771
XLOC_000668	XLOC_010349	-0.972058	0.0279423
XLOC_000668	XLOC_023996	-0.954171	0.0458285
XLOC_000668	XLOC_020968	-0.951479	0.0485209
XLOC_000668	XLOC_006662	-0.955987	0.0440133
XLOC_000668	XLOC_046083	-0.950827	0.0491726
XLOC_000668	XLOC_036223	-0.953735	0.0462653
XLOC_000668	XLOC_005536	-0.950181	0.0498189
XLOC_000668	XLOC_009864	-0.954372	0.0456278
XLOC_000668	XLOC_037696	-0.95004	0.04996
XLOC_000668	XLOC_001939	-0.950125	0.0498751
XLOC_000668	XLOC_023776	-0.952419	0.0475808
XLOC_000668	XLOC_000620	-0.955393	0.0446075
XLOC_000668	XLOC_027703	-0.953956	0.0460438
XLOC_000668	XLOC_041170	-0.95315	0.0468498
XLOC_000668	XLOC_003749	-0.960543	0.0394574
XLOC_000668	XLOC_009732	-0.955144	0.044856
XLOC_000668	XLOC_022702	-0.969763	0.0302374
XLOC_000668	XLOC_040022	-0.962249	0.0377513
XLOC_000668	XLOC_002917	-0.954991	0.0450088
XLOC_000668	XLOC_014513	-0.958669	0.0413312
XLOC_000668	XLOC_003109	-0.954616	0.045384
XLOC_000668	XLOC_046798	-0.950753	0.0492465
XLOC_000668	XLOC_044528	-0.953277	0.0467228
XLOC_000668	XLOC_016262	-0.965487	0.0345126
XLOC_000668	XLOC_025573	-0.954584	0.0454156
XLOC_000668	XLOC_042758	-0.953143	0.0468575
XLOC_000668	XLOC_014443	-0.990874	0.00912598
XLOC_000668	XLOC_005106	-0.99578	0.00422007
XLOC_000668	XLOC_025111	-0.952524	0.0474762
XLOC_000668	XLOC_013978	-0.950584	0.0494158
XLOC_000668	XLOC_033482	-0.950423	0.049577
XLOC_000668	XLOC_033354	-0.954065	0.0459354
XLOC_000668	XLOC_023974	-0.958795	0.0412054
XLOC_000668	XLOC_027998	-0.991455	0.00854534
XLOC_000668	XLOC_017693	-0.955428	0.0445722
XLOC_000668	XLOC_024900	-0.959394	0.0406057
XLOC_000668	XLOC_037866	-0.967422	0.0325775
XLOC_000668	XLOC_047215	-0.950055	0.049945
XLOC_000668	XLOC_002278	-0.963824	0.0361759
XLOC_000668	XLOC_026423	-0.952949	0.047051
XLOC_000668	XLOC_053713	-0.954592	0.0454082
XLOC_000668	XLOC_031384	-0.954222	0.0457784
XLOC_000668	XLOC_036742	-0.951041	0.0489592
XLOC_000668	XLOC_020446	-0.951952	0.0480483
XLOC_000668	XLOC_035022	-0.951749	0.0482515
XLOC_000668	XLOC_006751	-0.952637	0.0473635
XLOC_000668	XLOC_030104	-0.954381	0.0456192
XLOC_000668	XLOC_039771	-0.955617	0.0443834
XLOC_000668	XLOC_034792	-0.955782	0.0442184
XLOC_000668	XLOC_045175	-0.958713	0.041287
XLOC_000668	XLOC_041174	-0.960647	0.0393532
XLOC_000668	XLOC_017633	-0.951696	0.0483041
XLOC_000668	XLOC_032627	-0.951157	0.0488429
XLOC_000668	XLOC_013996	-0.952814	0.047186
XLOC_000668	XLOC_002657	-0.954959	0.045041
XLOC_000668	XLOC_036486	-0.95415	0.04585
XLOC_000668	XLOC_016263	-0.973377	0.0266232
XLOC_000668	XLOC_013780	-0.988694	0.0113057
XLOC_000668	XLOC_022642	-0.953167	0.0468326
XLOC_000668	XLOC_044913	-0.953063	0.0469366
XLOC_000668	XLOC_023729	-0.954006	0.0459937
XLOC_000668	XLOC_044617	-0.966313	0.033687
XLOC_000668	XLOC_028440	-0.953314	0.0466859
XLOC_000668	XLOC_007231	-0.950012	0.0499881
XLOC_000668	XLOC_018639	-0.950942	0.0490581
XLOC_000668	XLOC_038220	-0.952936	0.0470636
XLOC_000668	XLOC_010528	-0.98399	0.0160099
XLOC_000668	XLOC_047467	-0.972701	0.0272985
XLOC_000668	XLOC_022552	-0.954481	0.0455194
XLOC_000668	XLOC_025040	-0.966307	0.0336928
XLOC_000668	XLOC_018018	-0.966055	0.0339448
XLOC_000668	XLOC_001799	-0.950884	0.0491159
XLOC_000668	XLOC_025868	-0.954215	0.0457847
XLOC_000668	XLOC_036526	-0.952819	0.0471809
XLOC_000668	XLOC_011313	-0.998102	0.00189788
XLOC_000668	XLOC_046409	-0.998449	0.00155127
XLOC_000668	XLOC_033741	-0.952588	0.0474119
XLOC_000668	XLOC_037165	-0.952652	0.047348
XLOC_000668	XLOC_026614	-0.95681	0.0431895
XLOC_000668	XLOC_032658	-0.965149	0.0348512
XLOC_000668	XLOC_050397	-0.95394	0.0460596
XLOC_000668	XLOC_039525	-0.952579	0.0474213
XLOC_000668	XLOC_022256	-0.984534	0.0154655
XLOC_000668	XLOC_030120	-0.960208	0.0397921
XLOC_000668	XLOC_045450	-0.964209	0.0357909
XLOC_000668	XLOC_044736	-0.955944	0.0440557
XLOC_000668	XLOC_026228	-0.950711	0.0492893
XLOC_000668	XLOC_025384	-0.964404	0.0355958
XLOC_000668	XLOC_012817	-0.963935	0.0360649
XLOC_000668	XLOC_029748	-0.954661	0.045339
XLOC_000668	XLOC_003356	-0.95023	0.04977
XLOC_000668	XLOC_002033	-0.955292	0.0447077
XLOC_000668	XLOC_027988	-0.977244	0.0227563
XLOC_000668	XLOC_045514	-0.952515	0.0474847
XLOC_000668	XLOC_020194	-0.986785	0.0132154
XLOC_000668	XLOC_044389	-0.9826	0.0174
XLOC_000668	XLOC_006955	-0.95337	0.0466299
XLOC_000668	XLOC_024862	-0.957263	0.0427371
XLOC_000668	XLOC_005419	-0.965437	0.034563
XLOC_000668	XLOC_033342	-0.956568	0.0434321
XLOC_000668	XLOC_025112	-0.956558	0.0434418
XLOC_000668	XLOC_048796	-0.954611	0.0453885
XLOC_000668	XLOC_025249	-0.953088	0.0469123
XLOC_000668	XLOC_013998	-0.955801	0.0441995
XLOC_000668	XLOC_048374	-0.970426	0.0295736
XLOC_000668	XLOC_019423	-0.950702	0.0492979
XLOC_000668	XLOC_039924	-0.956203	0.0437968
XLOC_000668	XLOC_025763	-0.981962	0.0180379
XLOC_000668	XLOC_019830	-0.984755	0.0152449
XLOC_000668	XLOC_026388	-0.953506	0.0464941
XLOC_000668	XLOC_025636	-0.953722	0.0462778
XLOC_000668	XLOC_049806	-0.962018	0.0379816
XLOC_000668	XLOC_036836	-0.951689	0.0483109
XLOC_000668	XLOC_026257	-0.979393	0.020607
XLOC_000668	XLOC_031922	-0.964323	0.0356775
XLOC_000668	XLOC_025938	-0.998723	0.00127735
XLOC_000668	XLOC_012872	-0.955132	0.0448684
XLOC_000668	XLOC_048789	-0.953907	0.0460926
XLOC_000668	XLOC_044344	-0.963615	0.0363855
XLOC_000668	XLOC_023637	-0.950323	0.0496765
XLOC_000668	XLOC_017880	-0.955368	0.0446315
XLOC_000668	XLOC_040137	-0.953942	0.0460585
XLOC_000668	XLOC_032449	-0.95888	0.04112
XLOC_000668	XLOC_031921	-0.968555	0.0314447
XLOC_000668	XLOC_013096	-0.950577	0.0494226
XLOC_000668	XLOC_006967	-0.953793	0.0462066
XLOC_000668	XLOC_000227	-0.951031	0.048969
XLOC_000668	XLOC_030997	-0.962963	0.0370366
XLOC_000668	XLOC_027658	-0.951558	0.0484421
XLOC_000668	XLOC_024016	-0.960959	0.0390414
XLOC_000668	XLOC_032750	-0.960756	0.0392442
XLOC_000668	XLOC_041929	-0.95942	0.0405798
XLOC_000668	XLOC_025473	-0.992996	0.00700367
XLOC_000668	XLOC_044801	-0.980715	0.0192847
XLOC_000668	XLOC_010872	-0.95036	0.0496403
XLOC_000668	XLOC_031813	-0.965755	0.0342448
XLOC_000668	XLOC_019789	-0.957184	0.0428164
XLOC_000668	XLOC_038447	-0.952988	0.0470117
XLOC_000668	XLOC_032420	-0.952273	0.0477269
XLOC_000668	XLOC_007162	-0.950272	0.0497284
XLOC_000668	XLOC_008946	-0.953253	0.0467472
XLOC_000668	XLOC_017086	-0.981217	0.0187834
XLOC_000668	XLOC_034329	-0.952416	0.0475844
XLOC_000668	XLOC_028965	-0.95637	0.0436304
XLOC_000668	XLOC_020318	-0.982945	0.017055
XLOC_000668	XLOC_002070	-0.953643	0.0463571
XLOC_000668	XLOC_006665	-0.95422	0.0457802
XLOC_000668	XLOC_009687	-0.952884	0.0471158
XLOC_000668	XLOC_035921	-0.955397	0.0446027
XLOC_000668	XLOC_001915	-0.980972	0.0190275
XLOC_000668	XLOC_032926	-0.977553	0.0224473
XLOC_000668	XLOC_004906	-0.955558	0.0444425
XLOC_000668	XLOC_025463	-0.955174	0.0448258
XLOC_000668	XLOC_009321	-0.986388	0.0136121
XLOC_000668	XLOC_047046	-0.953854	0.0461464
XLOC_000668	XLOC_037982	-0.952273	0.0477266
XLOC_000668	XLOC_003871	-0.955979	0.0440212
XLOC_000668	XLOC_013586	-0.995147	0.00485254
XLOC_000668	XLOC_050411	-0.979996	0.020004
XLOC_000668	XLOC_001828	-0.952913	0.0470873
XLOC_000668	XLOC_053869	-0.977101	0.022899
XLOC_000668	XLOC_026429	-0.999267	0.00073339
XLOC_000668	XLOC_011528	-0.95396	0.0460401
XLOC_000668	XLOC_009896	-0.97854	0.0214597
XLOC_000668	XLOC_019976	-0.978876	0.0211236
XLOC_000668	XLOC_042686	-0.962218	0.0377817
XLOC_000668	XLOC_034015	-0.966828	0.0331718
XLOC_000668	XLOC_000229	-0.985145	0.0148552
XLOC_000668	XLOC_011725	-0.950964	0.0490357
XLOC_000668	XLOC_005690	-0.97968	0.02032
XLOC_000668	XLOC_019995	-0.953862	0.046138
XLOC_000668	XLOC_025563	-0.955004	0.0449964
XLOC_000668	XLOC_050452	-0.950277	0.0497228
XLOC_000668	XLOC_007861	-0.95728	0.0427201
XLOC_000668	XLOC_021548	-0.969576	0.0304242
XLOC_000668	XLOC_015746	-0.950494	0.049506
XLOC_000668	XLOC_041736	-0.950389	0.0496108
XLOC_000668	XLOC_045499	-0.989855	0.0101451
XLOC_000668	XLOC_004415	-0.953625	0.0463752
XLOC_000668	XLOC_026196	-0.979222	0.0207782
XLOC_000668	XLOC_033694	-0.961746	0.0382538
XLOC_000668	XLOC_028630	-0.978574	0.0214257
XLOC_000668	XLOC_036700	-0.950219	0.0497807
XLOC_000668	XLOC_005583	-0.965384	0.0346157
XLOC_000668	XLOC_001756	-0.95555	0.0444496
XLOC_000668	XLOC_026603	-0.96858	0.0314202
XLOC_000668	XLOC_041544	-0.955286	0.0447141
XLOC_000668	XLOC_048217	-0.960589	0.0394108
XLOC_000668	XLOC_036638	-0.958993	0.0410072
XLOC_000668	XLOC_017212	-0.967482	0.0325178
XLOC_000668	XLOC_001887	-0.97042	0.0295798
XLOC_000668	XLOC_025376	-0.952051	0.0479486
XLOC_000668	XLOC_014212	-0.997918	0.00208206
XLOC_000668	XLOC_042854	-0.95301	0.0469904
XLOC_000668	XLOC_035357	-0.995557	0.00444282
XLOC_000668	XLOC_005349	-0.976318	0.023682
XLOC_000668	XLOC_020916	-0.951829	0.0481709
XLOC_000668	XLOC_031365	-0.979748	0.020252
XLOC_000668	XLOC_034539	-0.982194	0.0178064
XLOC_000668	XLOC_035815	-0.950542	0.049458
XLOC_000668	XLOC_011494	-0.965233	0.0347672
XLOC_000668	XLOC_014079	-0.980738	0.0192624
XLOC_000668	XLOC_042583	-0.964472	0.0355279
XLOC_000668	XLOC_004770	-0.976045	0.0239551
XLOC_000668	XLOC_047644	-0.951786	0.0482137
XLOC_000668	XLOC_005961	-0.971982	0.0280176
XLOC_000668	XLOC_018024	-0.951994	0.0480058
XLOC_000668	XLOC_020168	-0.980025	0.0199745
XLOC_000668	XLOC_008995	-0.959389	0.0406106
XLOC_000668	XLOC_046965	-0.983097	0.0169034
XLOC_000668	XLOC_002460	-0.951125	0.0488749
XLOC_000668	XLOC_018255	-0.967956	0.0320437
XLOC_000668	XLOC_050802	-0.984454	0.0155461
XLOC_000668	XLOC_054227	-0.996255	0.00374472
XLOC_000668	XLOC_013224	-0.961235	0.0387649
XLOC_000670	XLOC_042301	-0.961753	0.0382474
XLOC_000670	XLOC_023745	-0.980887	0.0191127
XLOC_000670	XLOC_041250	-0.957448	0.0425515
XLOC_000670	XLOC_040981	-0.954582	0.0454184
XLOC_000670	XLOC_040670	-0.9594	0.0406003
XLOC_000670	XLOC_042670	-0.962515	0.0374854
XLOC_000670	XLOC_012676	-0.96265	0.0373496
XLOC_000670	XLOC_047927	-0.962345	0.037655
XLOC_000670	XLOC_011634	-0.965583	0.034417
XLOC_000670	XLOC_053727	-0.958469	0.041531
XLOC_000670	XLOC_028660	-0.961107	0.0388933
XLOC_000670	XLOC_010616	-0.960274	0.0397262
XLOC_000670	XLOC_001309	-0.953696	0.0463037
XLOC_000670	XLOC_002425	-0.952254	0.0477457
XLOC_000670	XLOC_020416	-0.962865	0.0371353
XLOC_000670	XLOC_050147	-0.95582	0.0441796
XLOC_000670	XLOC_005557	-0.958624	0.041376
XLOC_000670	XLOC_016874	-0.963686	0.036314
XLOC_000670	XLOC_017926	-0.965797	0.0342031
XLOC_000670	XLOC_039489	-0.954619	0.0453809
XLOC_000670	XLOC_007464	-0.962063	0.0379369
XLOC_000670	XLOC_002319	-0.958149	0.0418508
XLOC_000670	XLOC_013915	-0.952251	0.0477491
XLOC_000670	XLOC_006793	-0.963738	0.0362624
XLOC_000670	XLOC_048291	-0.963202	0.0367978
XLOC_000670	XLOC_020507	-0.964225	0.0357745
XLOC_000670	XLOC_013779	-0.962754	0.0372463
XLOC_000670	XLOC_025323	-0.964154	0.0358463
XLOC_000670	XLOC_037106	-0.963254	0.0367459
XLOC_000670	XLOC_003882	-0.963269	0.0367311
XLOC_000670	XLOC_020212	-0.96288	0.0371199
XLOC_000670	XLOC_025214	-0.967297	0.0327028
XLOC_000670	XLOC_046870	-0.958687	0.0413131
XLOC_000670	XLOC_040715	-0.950295	0.0497048
XLOC_000670	XLOC_050736	-0.998583	0.00141686
XLOC_000670	XLOC_009862	-0.994639	0.00536054
XLOC_000670	XLOC_002545	-0.954536	0.0454644
XLOC_000670	XLOC_034076	-0.967803	0.032197
XLOC_000670	XLOC_012127	-0.963245	0.0367553
XLOC_000670	XLOC_048296	-0.983034	0.0169663
XLOC_000670	XLOC_037788	-0.955893	0.0441067
XLOC_000670	XLOC_009109	-0.965015	0.0349851
XLOC_000670	XLOC_041601	-0.96418	0.0358198
XLOC_000670	XLOC_028290	-0.97886	0.0211398
XLOC_000670	XLOC_036702	-0.955487	0.0445132
XLOC_000670	XLOC_048874	-0.967525	0.0324749
XLOC_000670	XLOC_024978	-0.961543	0.0384568
XLOC_000670	XLOC_009499	-0.972498	0.0275022
XLOC_000670	XLOC_030980	-0.985023	0.0149765
XLOC_000670	XLOC_005670	-0.992147	0.00785253
XLOC_000670	XLOC_001966	-0.972409	0.0275909
XLOC_000670	XLOC_024222	-0.959156	0.040844
XLOC_000670	XLOC_032345	-0.956728	0.0432719
XLOC_000670	XLOC_054084	-0.963338	0.0366615
XLOC_000670	XLOC_011286	-0.95607	0.0439296
XLOC_000670	XLOC_016458	-0.978755	0.0212453
XLOC_000670	XLOC_024898	-0.967031	0.0329692
XLOC_000670	XLOC_050288	-0.955835	0.0441648
XLOC_000670	XLOC_023562	-0.967606	0.032394
XLOC_000670	XLOC_050810	-0.952483	0.0475169
XLOC_000670	XLOC_018300	-0.966321	0.0336793
XLOC_000670	XLOC_040990	-0.957275	0.0427254
XLOC_000670	XLOC_021575	-0.960283	0.0397173
XLOC_000670	XLOC_004869	-0.962072	0.0379282
XLOC_000670	XLOC_001211	-0.965387	0.0346129
XLOC_000670	XLOC_047781	-0.967277	0.0327226
XLOC_000670	XLOC_047084	-0.964432	0.0355681
XLOC_000670	XLOC_025310	-0.951116	0.0488845
XLOC_000670	XLOC_046902	-0.953158	0.0468422
XLOC_000670	XLOC_032659	-0.96225	0.0377495
XLOC_000670	XLOC_017771	-0.955571	0.0444295
XLOC_000670	XLOC_002533	-0.972656	0.0273439
XLOC_000670	XLOC_001713	-0.967008	0.0329924
XLOC_000670	XLOC_020289	-0.96259	0.0374101
XLOC_000670	XLOC_020030	-0.955956	0.0440438
XLOC_000670	XLOC_026512	-0.986303	0.0136969
XLOC_000670	XLOC_046924	-0.958609	0.0413907
XLOC_000670	XLOC_039534	-0.997628	0.00237189
XLOC_000670	XLOC_036590	-0.957667	0.0423328
XLOC_000670	XLOC_013680	-0.952028	0.0479724
XLOC_000670	XLOC_021799	-0.960607	0.0393929
XLOC_000670	XLOC_045487	-0.960168	0.0398317
XLOC_000670	XLOC_049758	-0.98674	0.0132601
XLOC_000670	XLOC_001973	-0.958178	0.0418221
XLOC_000670	XLOC_001766	-0.985964	0.0140364
XLOC_000670	XLOC_017437	-0.95621	0.0437902
XLOC_000670	XLOC_045313	-0.96451	0.03549
XLOC_000670	XLOC_034201	-0.961098	0.0389022
XLOC_000670	XLOC_004232	-0.957566	0.0424341
XLOC_000670	XLOC_033940	-0.966009	0.0339913
XLOC_000670	XLOC_028850	-0.960727	0.0392731
XLOC_000670	XLOC_001885	-0.962117	0.0378829
XLOC_000670	XLOC_032232	-0.96641	0.0335903
XLOC_000670	XLOC_026251	-0.967589	0.0324107
XLOC_000670	XLOC_041010	-0.954087	0.0459133
XLOC_000670	XLOC_004422	-0.95308	0.0469199
XLOC_000670	XLOC_039080	-0.961167	0.038833
XLOC_000670	XLOC_050284	-0.956636	0.0433635
XLOC_000670	XLOC_031318	-0.964617	0.0353833
XLOC_000670	XLOC_020306	-0.950948	0.0490521
XLOC_000670	XLOC_000738	-0.97969	0.0203096
XLOC_000670	XLOC_049890	-0.963017	0.0369833
XLOC_000670	XLOC_009377	-0.972334	0.0276657
XLOC_000670	XLOC_019185	-0.969638	0.0303624
XLOC_000670	XLOC_006063	-0.997223	0.00277686
XLOC_000670	XLOC_014349	-0.958178	0.0418217
XLOC_000670	XLOC_022216	-0.975489	0.0245115
XLOC_000670	XLOC_005619	-0.971415	0.0285846
XLOC_000670	XLOC_004973	-0.958299	0.0417011
XLOC_000670	XLOC_010762	-0.97689	0.0231097
XLOC_000670	XLOC_028039	-0.965595	0.0344047
XLOC_000670	XLOC_008001	-0.982179	0.0178209
XLOC_000670	XLOC_021671	-0.959122	0.0408783
XLOC_000670	XLOC_005791	-0.95719	0.0428099
XLOC_000670	XLOC_011917	-0.979678	0.0203217
XLOC_000670	XLOC_011878	-0.955207	0.0447926
XLOC_000670	XLOC_027842	-0.967995	0.0320054
XLOC_000670	XLOC_042119	-0.988328	0.0116725
XLOC_000670	XLOC_038597	-0.963143	0.0368569
XLOC_000670	XLOC_010008	-0.956469	0.0435311
XLOC_000670	XLOC_036058	-0.957223	0.0427773
XLOC_000670	XLOC_047695	-0.984491	0.0155086
XLOC_000670	XLOC_013760	-0.973783	0.0262167
XLOC_000670	XLOC_008771	-0.97546	0.0245395
XLOC_000670	XLOC_032219	-0.961949	0.0380511
XLOC_000670	XLOC_023506	-0.952271	0.0477288
XLOC_000670	XLOC_043298	-0.980148	0.0198525
XLOC_000670	XLOC_032862	-0.982374	0.0176256
XLOC_000670	XLOC_036737	-0.953872	0.0461283
XLOC_000670	XLOC_021987	-0.955779	0.0442214
XLOC_000670	XLOC_016822	-0.957832	0.0421679
XLOC_000670	XLOC_034888	-0.956919	0.0430807
XLOC_000670	XLOC_032966	-0.966	0.0339999
XLOC_000670	XLOC_018271	-0.966668	0.0333322
XLOC_000670	XLOC_024269	-0.994087	0.00591299
XLOC_000670	XLOC_010893	-0.968313	0.0316869
XLOC_000670	XLOC_002053	-0.970556	0.0294437
XLOC_000670	XLOC_030948	-0.952506	0.0474945
XLOC_000670	XLOC_025527	-0.9569	0.0430997
XLOC_000670	XLOC_046660	-0.965665	0.0343345
XLOC_000670	XLOC_023928	-0.963018	0.0369823
XLOC_000670	XLOC_022487	-0.987434	0.0125664
XLOC_000670	XLOC_004891	-0.958466	0.0415341
XLOC_000670	XLOC_010003	-0.973706	0.0262943
XLOC_000670	XLOC_028289	-0.953375	0.0466252
XLOC_000670	XLOC_014085	-0.964113	0.0358874
XLOC_000670	XLOC_026525	-0.97712	0.0228796
XLOC_000670	XLOC_050979	-0.967309	0.032691
XLOC_000670	XLOC_002225	-0.959059	0.0409411
XLOC_000670	XLOC_040380	-0.99375	0.00625012
XLOC_000670	XLOC_025801	-0.950472	0.0495275
XLOC_000670	XLOC_048009	-0.958583	0.0414167
XLOC_000670	XLOC_001109	-0.951438	0.0485624
XLOC_000670	XLOC_023686	-0.95273	0.0472696
XLOC_000670	XLOC_016001	-0.964107	0.035893
XLOC_000670	XLOC_026073	-0.960962	0.0390377
XLOC_000670	XLOC_044461	-0.96101	0.03899
XLOC_000670	XLOC_033597	-0.955887	0.0441129
XLOC_000670	XLOC_044967	-0.953665	0.046335
XLOC_000670	XLOC_003284	-0.963043	0.0369566
XLOC_000670	XLOC_046953	-0.977221	0.0227794
XLOC_000670	XLOC_032510	-0.991743	0.00825747
XLOC_000670	XLOC_019142	-0.957782	0.042218
XLOC_000670	XLOC_002112	-0.98019	0.0198101
XLOC_000670	XLOC_048849	-0.958492	0.041508
XLOC_000670	XLOC_033348	-0.955135	0.0448653
XLOC_000670	XLOC_013334	-0.9722	0.0277998
XLOC_000670	XLOC_007685	-0.979453	0.0205469
XLOC_000670	XLOC_048793	-0.952556	0.047444
XLOC_000670	XLOC_002237	-0.963755	0.0362451
XLOC_000670	XLOC_037790	-0.992481	0.0075186
XLOC_000670	XLOC_040854	-0.974409	0.0255914
XLOC_000670	XLOC_029525	-0.957972	0.042028
XLOC_000670	XLOC_042364	-0.950512	0.0494884
XLOC_000670	XLOC_005116	-0.958263	0.0417374
XLOC_000670	XLOC_023670	-0.95934	0.0406599
XLOC_000670	XLOC_002754	-0.985428	0.0145722
XLOC_000670	XLOC_038291	-0.957129	0.0428706
XLOC_000670	XLOC_016224	-0.96202	0.0379799
XLOC_000670	XLOC_016102	-0.962519	0.0374805
XLOC_000670	XLOC_000997	-0.956673	0.0433269
XLOC_000670	XLOC_031425	-0.953672	0.0463279
XLOC_000670	XLOC_042231	-0.967723	0.0322767
XLOC_000670	XLOC_004409	-0.989885	0.010115
XLOC_000670	XLOC_053542	-0.957402	0.0425978
XLOC_000670	XLOC_000596	-0.988112	0.0118877
XLOC_000670	XLOC_003766	-0.954356	0.0456435
XLOC_000670	XLOC_045476	-0.97713	0.0228701
XLOC_000670	XLOC_038608	-0.972352	0.0276477
XLOC_000670	XLOC_026364	-0.988723	0.0112769
XLOC_000670	XLOC_035935	-0.971025	0.028975
XLOC_000670	XLOC_000730	-0.950651	0.0493485
XLOC_000670	XLOC_012933	-0.984462	0.0155384
XLOC_000670	XLOC_049853	-0.968377	0.0316231
XLOC_000670	XLOC_048414	-0.982228	0.0177719
XLOC_000670	XLOC_048912	-0.9622	0.0377999
XLOC_000670	XLOC_002223	-0.958986	0.0410138
XLOC_000670	XLOC_040200	-0.984568	0.0154324
XLOC_000670	XLOC_012856	-0.958203	0.0417967
XLOC_000670	XLOC_026226	-0.963127	0.0368727
XLOC_000670	XLOC_037879	-0.9538	0.0461999
XLOC_000670	XLOC_035189	-0.959024	0.0409761
XLOC_000670	XLOC_029962	-0.960988	0.0390122
XLOC_000670	XLOC_005208	-0.954024	0.0459764
XLOC_000670	XLOC_040089	-0.972912	0.0270875
XLOC_000670	XLOC_020061	-0.955816	0.0441838
XLOC_000670	XLOC_050698	-0.981133	0.018867
XLOC_000670	XLOC_050225	-0.966273	0.0337275
XLOC_000670	XLOC_036859	-0.955124	0.0448759
XLOC_000670	XLOC_014320	-0.962879	0.0371214
XLOC_000670	XLOC_035498	-0.9765	0.0235001
XLOC_000670	XLOC_039104	-0.954887	0.0451134
XLOC_000670	XLOC_022243	-0.962863	0.0371367
XLOC_000670	XLOC_037789	-0.979546	0.0204542
XLOC_000670	XLOC_040580	-0.956099	0.043901
XLOC_000670	XLOC_028527	-0.981226	0.0187743
XLOC_000670	XLOC_049505	-0.95817	0.0418303
XLOC_000670	XLOC_016432	-0.99106	0.00894005
XLOC_000670	XLOC_053597	-0.968659	0.0313411
XLOC_000670	XLOC_004463	-0.983967	0.0160329
XLOC_000670	XLOC_050413	-0.952614	0.0473864
XLOC_000670	XLOC_054121	-0.964589	0.0354111
XLOC_000670	XLOC_004588	-0.99157	0.00842979
XLOC_000670	XLOC_017760	-0.980371	0.0196289
XLOC_000670	XLOC_047044	-0.9895	0.0104996
XLOC_000670	XLOC_005063	-0.965356	0.0346443
XLOC_000670	XLOC_035914	-0.988536	0.0114641
XLOC_000670	XLOC_041948	-0.9586	0.0414001
XLOC_000670	XLOC_012910	-0.959178	0.0408225
XLOC_000670	XLOC_019332	-0.990844	0.0091557
XLOC_000670	XLOC_025774	-0.961011	0.0389893
XLOC_000670	XLOC_047772	-0.961566	0.038434
XLOC_000670	XLOC_005265	-0.951498	0.0485017
XLOC_000670	XLOC_031779	-0.989958	0.0100421
XLOC_000670	XLOC_003800	-0.970044	0.0299557
XLOC_000670	XLOC_042716	-0.962681	0.037319
XLOC_000670	XLOC_043193	-0.974244	0.025756
XLOC_000670	XLOC_042947	-0.950565	0.049435
XLOC_000670	XLOC_047284	-0.965355	0.0346453
XLOC_000670	XLOC_012024	-0.961086	0.038914
XLOC_000670	XLOC_040095	-0.990686	0.0093144
XLOC_000670	XLOC_001586	-0.962056	0.0379439
XLOC_000670	XLOC_020493	-0.980343	0.0196572
XLOC_000670	XLOC_024661	-0.998644	0.0013563
XLOC_000670	XLOC_035350	-0.954942	0.0450581
XLOC_000670	XLOC_034922	-0.961481	0.0385194
XLOC_000670	XLOC_044909	-0.971443	0.028557
XLOC_000670	XLOC_036042	-0.973686	0.0263136
XLOC_000670	XLOC_000289	-0.981371	0.0186286
XLOC_000670	XLOC_029954	-0.973713	0.0262874
XLOC_000670	XLOC_045180	-0.987443	0.012557
XLOC_000670	XLOC_050463	-0.994801	0.00519907
XLOC_000670	XLOC_021001	-0.989406	0.0105944
XLOC_000670	XLOC_016211	-0.95431	0.0456903
XLOC_000670	XLOC_023998	-0.951119	0.0488813
XLOC_000670	XLOC_053561	-0.97822	0.02178
XLOC_000670	XLOC_055262	-0.964809	0.035191
XLOC_000670	XLOC_050070	-0.963624	0.0363756
XLOC_000670	XLOC_038722	-0.952805	0.0471952
XLOC_000670	XLOC_041611	-0.956518	0.0434818
XLOC_000670	XLOC_002779	-0.968581	0.0314191
XLOC_000670	XLOC_044028	-0.98791	0.0120903
XLOC_000670	XLOC_035725	-0.95105	0.04895
XLOC_000670	XLOC_035085	-0.981686	0.0183136
XLOC_000670	XLOC_032797	-0.952381	0.0476187
XLOC_000670	XLOC_043413	-0.970736	0.0292638
XLOC_000670	XLOC_010446	-0.971011	0.0289892
XLOC_000670	XLOC_004919	-0.970147	0.0298532
XLOC_000670	XLOC_025318	-0.960053	0.039947
XLOC_000670	XLOC_041011	-0.974727	0.0252731
XLOC_000670	XLOC_020899	-0.957881	0.0421188
XLOC_000670	XLOC_001333	-0.970582	0.0294175
XLOC_000670	XLOC_004733	-0.993645	0.00635517
XLOC_000670	XLOC_015677	-0.956299	0.043701
XLOC_000670	XLOC_032043	-0.985746	0.0142535
XLOC_000670	XLOC_032955	-0.958096	0.0419038
XLOC_000670	XLOC_001897	-0.954367	0.0456334
XLOC_000670	XLOC_020060	-0.966251	0.0337486
XLOC_000670	XLOC_033974	-0.977301	0.0226989
XLOC_000670	XLOC_001585	-0.958298	0.0417024
XLOC_000670	XLOC_018229	-0.95978	0.0402201
XLOC_000670	XLOC_047863	-0.9563	0.0436997
XLOC_000670	XLOC_016761	-0.954537	0.0454633
XLOC_000670	XLOC_018237	-0.95539	0.0446096
XLOC_000670	XLOC_016173	-0.972884	0.0271158
XLOC_000670	XLOC_035264	-0.971389	0.0286108
XLOC_000670	XLOC_035640	-0.983476	0.0165241
XLOC_000670	XLOC_032194	-0.952513	0.0474868
XLOC_000670	XLOC_049991	-0.989771	0.0102285
XLOC_000670	XLOC_036183	-0.957868	0.0421317
XLOC_000670	XLOC_017509	-0.992903	0.00709731
XLOC_000670	XLOC_050733	-0.969286	0.0307144
XLOC_000670	XLOC_004128	-0.969396	0.0306041
XLOC_000670	XLOC_011882	-0.990177	0.00982325
XLOC_000670	XLOC_043452	-0.971183	0.028817
XLOC_000670	XLOC_036204	-0.97453	0.0254696
XLOC_000670	XLOC_035180	-0.95251	0.04749
XLOC_000670	XLOC_049896	-0.984069	0.0159307
XLOC_000670	XLOC_022260	-0.960176	0.0398237
XLOC_000670	XLOC_014158	-0.952925	0.0470747
XLOC_000670	XLOC_037030	-0.956932	0.0430676
XLOC_000670	XLOC_029552	-0.962126	0.037874
XLOC_000670	XLOC_039415	-0.968333	0.0316666
XLOC_000670	XLOC_004899	-0.972286	0.0277139
XLOC_000670	XLOC_014020	-0.972167	0.0278329
XLOC_000670	XLOC_024347	-0.99272	0.00727973
XLOC_000670	XLOC_042871	-0.960744	0.0392563
XLOC_000670	XLOC_039742	-0.991737	0.00826251
XLOC_000670	XLOC_030574	-0.972503	0.0274967
XLOC_000670	XLOC_006670	-0.971453	0.0285472
XLOC_000670	XLOC_026329	-0.951264	0.0487358
XLOC_000670	XLOC_039984	-0.960996	0.0390042
XLOC_000670	XLOC_032060	-0.993635	0.00636536
XLOC_000670	XLOC_042736	-0.969762	0.0302382
XLOC_000670	XLOC_037935	-0.996585	0.00341463
XLOC_000670	XLOC_028070	-0.998885	0.00111479
XLOC_000670	XLOC_025371	-0.977294	0.0227058
XLOC_000670	XLOC_036728	-0.983351	0.0166495
XLOC_000670	XLOC_030877	-0.962655	0.0373449
XLOC_000670	XLOC_020117	-0.969344	0.030656
XLOC_000670	XLOC_015962	-0.983264	0.0167359
XLOC_000670	XLOC_027023	-0.965103	0.034897
XLOC_000670	XLOC_004624	-0.974789	0.0252105
XLOC_000670	XLOC_053588	-0.991457	0.00854264
XLOC_000670	XLOC_046452	-0.952758	0.0472423
XLOC_000670	XLOC_047848	-0.980155	0.0198447
XLOC_000670	XLOC_030167	-0.951505	0.0484949
XLOC_000670	XLOC_018592	-0.955019	0.0449809
XLOC_000670	XLOC_036476	-0.963999	0.036001
XLOC_000670	XLOC_025171	-0.957105	0.0428946
XLOC_000670	XLOC_027162	-0.965997	0.0340033
XLOC_000670	XLOC_012831	-0.956478	0.0435217
XLOC_000670	XLOC_011151	-0.969532	0.0304678
XLOC_000670	XLOC_017695	-0.983538	0.0164618
XLOC_000670	XLOC_043196	-0.971045	0.0289549
XLOC_000670	XLOC_015818	-0.979966	0.0200341
XLOC_000670	XLOC_009891	-0.958522	0.0414781
XLOC_000670	XLOC_045676	-0.959542	0.0404584
XLOC_000670	XLOC_012725	-0.967365	0.0326345
XLOC_000670	XLOC_048871	-0.954805	0.0451948
XLOC_000670	XLOC_045433	-0.974576	0.0254245
XLOC_000670	XLOC_008358	-0.983431	0.0165692
XLOC_000670	XLOC_031115	-0.972625	0.0273752
XLOC_000670	XLOC_020116	-0.959146	0.0408536
XLOC_000670	XLOC_026152	-0.95049	0.0495097
XLOC_000670	XLOC_026769	-0.970285	0.0297147
XLOC_000670	XLOC_026401	-0.973608	0.0263924
XLOC_000670	XLOC_050110	-0.954585	0.0454151
XLOC_000670	XLOC_040476	-0.976158	0.0238419
XLOC_000670	XLOC_005941	-0.958719	0.0412808
XLOC_000670	XLOC_025190	-0.966667	0.0333332
XLOC_000670	XLOC_036865	-0.957536	0.042464
XLOC_000670	XLOC_005779	-0.973026	0.0269737
XLOC_000670	XLOC_035386	-0.994399	0.00560069
XLOC_000670	XLOC_043471	-0.956548	0.0434523
XLOC_000670	XLOC_008450	-0.959319	0.0406813
XLOC_000670	XLOC_017908	-0.961459	0.0385413
XLOC_000670	XLOC_050008	-0.969603	0.0303967
XLOC_000670	XLOC_031942	-0.966027	0.0339734
XLOC_000670	XLOC_012985	-0.968759	0.0312405
XLOC_000670	XLOC_039778	-0.958295	0.0417051
XLOC_000670	XLOC_008344	-0.975575	0.0244255
XLOC_000670	XLOC_007645	-0.959858	0.0401416
XLOC_000670	XLOC_036697	-0.999737	0.000263236
XLOC_000670	XLOC_031633	-0.951115	0.0488852
XLOC_000670	XLOC_003705	-0.954855	0.0451453
XLOC_000670	XLOC_021812	-0.962292	0.0377082
XLOC_000670	XLOC_026104	-0.975363	0.0246375
XLOC_000670	XLOC_016856	-0.996358	0.00364192
XLOC_000670	XLOC_045050	-0.950069	0.0499308
XLOC_000670	XLOC_037669	-0.965857	0.0341425
XLOC_000670	XLOC_040756	-0.955964	0.044036
XLOC_000670	XLOC_007478	-0.974101	0.0258989
XLOC_000670	XLOC_002302	-0.958833	0.0411665
XLOC_000670	XLOC_019785	-0.966696	0.0333043
XLOC_000670	XLOC_032136	-0.975346	0.0246542
XLOC_000670	XLOC_039152	-0.988937	0.0110633
XLOC_000670	XLOC_039976	-0.970097	0.0299027
XLOC_000670	XLOC_005612	-0.970925	0.029075
XLOC_000670	XLOC_022178	-0.960963	0.0390374
XLOC_000670	XLOC_035323	-0.971894	0.0281061
XLOC_000670	XLOC_052178	-0.960184	0.0398165
XLOC_000670	XLOC_003084	-0.956846	0.0431538
XLOC_000670	XLOC_050604	-0.962591	0.0374089
XLOC_000670	XLOC_018290	-0.962883	0.0371173
XLOC_000670	XLOC_010212	-0.963454	0.0365458
XLOC_000670	XLOC_033251	-0.992278	0.00772175
XLOC_000670	XLOC_013272	-0.998576	0.00142444
XLOC_000670	XLOC_007265	-0.967639	0.0323611
XLOC_000670	XLOC_003752	-0.976711	0.0232887
XLOC_000670	XLOC_016075	-0.97348	0.0265198
XLOC_000670	XLOC_031785	-0.968323	0.0316774
XLOC_000670	XLOC_053461	-0.970549	0.0294511
XLOC_000670	XLOC_042895	-0.978945	0.0210553
XLOC_000670	XLOC_047378	-0.996713	0.00328684
XLOC_000670	XLOC_048050	-0.959513	0.0404866
XLOC_000670	XLOC_031056	-0.967289	0.0327112
XLOC_000670	XLOC_025247	-0.952508	0.0474925
XLOC_000670	XLOC_049119	-0.955252	0.0447482
XLOC_000670	XLOC_040231	-0.964603	0.0353972
XLOC_000670	XLOC_017368	-0.952971	0.047029
XLOC_000670	XLOC_031429	-0.959024	0.0409756
XLOC_000670	XLOC_002762	-0.96855	0.0314498
XLOC_000670	XLOC_040097	-0.957619	0.0423811
XLOC_000670	XLOC_030208	-0.971737	0.0282634
XLOC_000670	XLOC_043099	-0.990327	0.00967307
XLOC_000670	XLOC_028112	-0.966897	0.0331031
XLOC_000670	XLOC_024823	-0.959299	0.0407007
XLOC_000670	XLOC_053906	-0.968892	0.0311083
XLOC_000670	XLOC_000567	-0.966222	0.0337776
XLOC_000670	XLOC_050958	-0.972703	0.0272974
XLOC_000670	XLOC_004890	-0.989604	0.0103958
XLOC_000670	XLOC_008165	-0.984932	0.0150682
XLOC_000670	XLOC_021991	-0.961754	0.0382457
XLOC_000670	XLOC_013737	-0.957517	0.0424832
XLOC_000670	XLOC_038564	-0.970611	0.0293894
XLOC_000670	XLOC_028084	-0.988907	0.0110931
XLOC_000670	XLOC_032678	-0.984885	0.015115
XLOC_000670	XLOC_041909	-0.983911	0.0160892
XLOC_000670	XLOC_055267	-0.972754	0.0272459
XLOC_000670	XLOC_025757	-0.967598	0.0324022
XLOC_000670	XLOC_034067	-0.966897	0.0331027
XLOC_000670	XLOC_026761	-0.966277	0.0337228
XLOC_000670	XLOC_024831	-0.961687	0.0383128
XLOC_000670	XLOC_017132	-0.988816	0.0111836
XLOC_000670	XLOC_050006	-0.961329	0.038671
XLOC_000670	XLOC_009960	-0.967603	0.0323966
XLOC_000670	XLOC_049148	-0.998657	0.00134294
XLOC_000670	XLOC_019665	-0.980136	0.0198644
XLOC_000670	XLOC_010885	-0.955976	0.0440244
XLOC_000670	XLOC_038492	-0.970509	0.0294907
XLOC_000670	XLOC_032920	-0.976454	0.0235457
XLOC_000670	XLOC_034406	-0.978247	0.0217532
XLOC_000670	XLOC_040725	-0.968419	0.0315815
XLOC_000670	XLOC_025065	-0.967823	0.0321772
XLOC_000670	XLOC_023612	-0.9605	0.0395003
XLOC_000670	XLOC_042533	-0.961245	0.0387547
XLOC_000670	XLOC_013139	-0.952507	0.0474931
XLOC_000670	XLOC_013141	-0.982214	0.0177856
XLOC_000670	XLOC_050088	-0.966076	0.0339242
XLOC_000670	XLOC_022157	-0.997098	0.00290247
XLOC_000670	XLOC_022606	-0.970137	0.029863
XLOC_000670	XLOC_028758	-0.960648	0.0393517
XLOC_000670	XLOC_020727	-0.987806	0.0121941
XLOC_000670	XLOC_007059	-0.990334	0.00966613
XLOC_000670	XLOC_050219	-0.956013	0.0439868
XLOC_000670	XLOC_001950	-0.955607	0.0443935
XLOC_000670	XLOC_005152	-0.953546	0.0464541
XLOC_000670	XLOC_042980	-0.95287	0.0471302
XLOC_000670	XLOC_017444	-0.966827	0.0331727
XLOC_000670	XLOC_009793	-0.954233	0.0457673
XLOC_000670	XLOC_018074	-0.9837	0.0163004
XLOC_000670	XLOC_024828	-0.984733	0.0152672
XLOC_000670	XLOC_034708	-0.962354	0.0376459
XLOC_000670	XLOC_034484	-0.986223	0.0137771
XLOC_000670	XLOC_003076	-0.988537	0.0114631
XLOC_000670	XLOC_035936	-0.96217	0.0378303
XLOC_000670	XLOC_022338	-0.978966	0.0210344
XLOC_000670	XLOC_035001	-0.998185	0.00181541
XLOC_000670	XLOC_011108	-0.99505	0.00494952
XLOC_000670	XLOC_047814	-0.968336	0.031664
XLOC_000670	XLOC_043440	-0.97472	0.02528
XLOC_000670	XLOC_007711	-0.967046	0.0329541
XLOC_000670	XLOC_017679	-0.952999	0.0470007
XLOC_000670	XLOC_032865	-0.990761	0.00923851
XLOC_000670	XLOC_042922	-0.976086	0.0239136
XLOC_000670	XLOC_009432	-0.960885	0.0391153
XLOC_000670	XLOC_036876	-0.960733	0.0392669
XLOC_000670	XLOC_033682	-0.970644	0.0293561
XLOC_000670	XLOC_042585	-0.963243	0.0367573
XLOC_000670	XLOC_034865	-0.95308	0.0469204
XLOC_000670	XLOC_009509	-0.956892	0.0431083
XLOC_000670	XLOC_009892	-0.957216	0.0427839
XLOC_000670	XLOC_039647	-0.97538	0.0246196
XLOC_000670	XLOC_001877	-0.98147	0.0185304
XLOC_000670	XLOC_053676	-0.965765	0.0342348
XLOC_000670	XLOC_027962	-0.977904	0.0220959
XLOC_000670	XLOC_019315	-0.987122	0.012878
XLOC_000670	XLOC_008822	-0.990823	0.00917656
XLOC_000670	XLOC_001846	-0.955783	0.0442173
XLOC_000670	XLOC_039432	-0.966804	0.0331957
XLOC_000670	XLOC_043091	-0.985327	0.0146731
XLOC_000670	XLOC_043449	-0.950128	0.049872
XLOC_000670	XLOC_002348	-0.972792	0.0272084
XLOC_000670	XLOC_026581	-0.955522	0.0444776
XLOC_000678	XLOC_003111	-0.980315	0.0196849
XLOC_000678	XLOC_028659	-0.990669	0.00933105
XLOC_000678	XLOC_000239	-0.985575	0.0144252
XLOC_000678	XLOC_025878	-0.992888	0.00711167
XLOC_000678	XLOC_033374	-0.958824	0.0411756
XLOC_000678	XLOC_044848	-0.970512	0.0294876
XLOC_000678	XLOC_023866	-0.95938	0.0406204
XLOC_000678	XLOC_000238	-0.987365	0.0126351
XLOC_000678	XLOC_010499	-0.993713	0.00628706
XLOC_000678	XLOC_010501	-0.988964	0.011036
XLOC_000678	XLOC_022046	-0.989705	0.0102953
XLOC_000678	XLOC_033375	-0.992237	0.00776267
XLOC_000678	XLOC_028938	-0.961116	0.0388844
XLOC_000678	XLOC_026175	-0.985909	0.0140914
XLOC_000678	XLOC_013711	-0.966369	0.0336307
XLOC_000678	XLOC_048614	-0.992153	0.00784737
XLOC_000678	XLOC_034662	-0.987231	0.0127689
XLOC_000678	XLOC_047859	-0.9702	0.0298003
XLOC_000678	XLOC_050853	-0.99061	0.00939012
XLOC_000678	XLOC_045206	-0.97098	0.0290196
XLOC_000678	XLOC_035852	-0.993162	0.00683807
XLOC_000678	XLOC_013409	-0.990963	0.00903707
XLOC_000678	XLOC_047832	-0.955231	0.0447694
XLOC_000678	XLOC_030675	-0.970162	0.0298382
XLOC_000678	XLOC_001976	-0.981528	0.0184725
XLOC_000678	XLOC_028706	-0.967861	0.0321392
XLOC_000678	XLOC_003463	-0.987739	0.0122611
XLOC_000678	XLOC_046528	-0.990198	0.00980151
XLOC_000678	XLOC_011523	-0.958955	0.0410447
XLOC_000678	XLOC_036451	-0.995447	0.00455349
XLOC_000678	XLOC_017774	-0.995789	0.00421094
XLOC_000678	XLOC_048775	-0.977454	0.0225459
XLOC_000678	XLOC_015869	-0.984167	0.0158327
XLOC_000678	XLOC_010338	-0.988905	0.0110946
XLOC_000678	XLOC_044818	-0.996132	0.00386753
XLOC_000678	XLOC_007877	-0.993533	0.00646674
XLOC_000678	XLOC_039262	-0.952706	0.0472936
XLOC_000678	XLOC_050301	-0.991158	0.0088415
XLOC_000678	XLOC_014335	-0.99649	0.00350954
XLOC_000678	XLOC_007004	-0.98749	0.0125103
XLOC_000678	XLOC_026409	-0.96585	0.0341503
XLOC_000678	XLOC_045005	-0.975613	0.0243872
XLOC_000678	XLOC_036964	-0.996479	0.00352146
XLOC_000678	XLOC_038025	-0.99054	0.00945961
XLOC_000678	XLOC_024961	-0.957863	0.042137
XLOC_000678	XLOC_012906	-0.99278	0.00721953
XLOC_000678	XLOC_032681	-0.961128	0.0388718
XLOC_000678	XLOC_035178	-0.955399	0.0446009
XLOC_000678	XLOC_022036	-0.992361	0.00763889
XLOC_000678	XLOC_002546	-0.982471	0.0175294
XLOC_000678	XLOC_009805	-0.974189	0.0258107
XLOC_000678	XLOC_050395	-0.967155	0.0328449
XLOC_000678	XLOC_037835	-0.974965	0.0250346
XLOC_000678	XLOC_021147	-0.954326	0.0456739
XLOC_000678	XLOC_005868	-0.993953	0.00604668
XLOC_000678	XLOC_046891	-0.961455	0.0385447
XLOC_000678	XLOC_044416	-0.995595	0.00440469
XLOC_000678	XLOC_047524	-0.992399	0.00760134
XLOC_000678	XLOC_046180	-0.992486	0.00751399
XLOC_000678	XLOC_016005	-0.997714	0.00228646
XLOC_000678	XLOC_038479	-0.968214	0.0317861
XLOC_000678	XLOC_020110	-0.970557	0.0294435
XLOC_000678	XLOC_019463	-0.986838	0.0131621
XLOC_000678	XLOC_003663	-0.995712	0.00428774
XLOC_000678	XLOC_025575	-0.996605	0.00339482
XLOC_000678	XLOC_032035	-0.984922	0.015078
XLOC_000678	XLOC_022667	-0.976672	0.0233283
XLOC_000678	XLOC_044726	-0.964933	0.035067
XLOC_000678	XLOC_025665	-0.9977	0.00230017
XLOC_000678	XLOC_033677	-0.977844	0.0221557
XLOC_000678	XLOC_039925	-0.966801	0.0331989
XLOC_000678	XLOC_012080	-0.964339	0.0356607
XLOC_000678	XLOC_031869	-0.993522	0.00647783
XLOC_000678	XLOC_017110	-0.960875	0.0391251
XLOC_000678	XLOC_002490	-0.986783	0.0132165
XLOC_000678	XLOC_007433	-0.985642	0.0143577
XLOC_000678	XLOC_016204	-0.970034	0.0299664
XLOC_000678	XLOC_012813	-0.988751	0.0112493
XLOC_000678	XLOC_036777	-0.998352	0.00164817
XLOC_000678	XLOC_028375	-0.988262	0.0117375
XLOC_000678	XLOC_005883	-0.988809	0.0111914
XLOC_000678	XLOC_050239	-0.979873	0.0201267
XLOC_000678	XLOC_034678	-0.996044	0.00395613
XLOC_000678	XLOC_025033	-0.969449	0.0305515
XLOC_000678	XLOC_040746	-0.973531	0.0264694
XLOC_000678	XLOC_016528	-0.960761	0.0392391
XLOC_000678	XLOC_038845	-0.96661	0.0333901
XLOC_000678	XLOC_026034	-0.995797	0.00420283
XLOC_000678	XLOC_018139	-0.994316	0.00568449
XLOC_000678	XLOC_047296	-0.985389	0.0146114
XLOC_000678	XLOC_025663	-0.996665	0.00333545
XLOC_000678	XLOC_000361	-0.97571	0.0242898
XLOC_000678	XLOC_015998	-0.99438	0.00561996
XLOC_000678	XLOC_021924	-0.953187	0.0468132
XLOC_000678	XLOC_014375	-0.997724	0.00227571
XLOC_000678	XLOC_010342	-0.954259	0.0457409
XLOC_000678	XLOC_022083	-0.980694	0.0193065
XLOC_000678	XLOC_045112	-0.973105	0.0268953
XLOC_000678	XLOC_047966	-0.994123	0.00587685
XLOC_000678	XLOC_029632	-0.995494	0.00450614
XLOC_000678	XLOC_031352	-0.988012	0.0119881
XLOC_000678	XLOC_018525	-0.989842	0.0101585
XLOC_000678	XLOC_021686	-0.971739	0.0282614
XLOC_000678	XLOC_017955	-0.975206	0.0247942
XLOC_000678	XLOC_016453	-0.950738	0.0492622
XLOC_000678	XLOC_002220	-0.9869	0.0131002
XLOC_000678	XLOC_044999	-0.996939	0.00306095
XLOC_000678	XLOC_043205	-0.978732	0.0212679
XLOC_000678	XLOC_029903	-0.992524	0.00747631
XLOC_000678	XLOC_014662	-0.993764	0.0062364
XLOC_000678	XLOC_039780	-0.99079	0.00920954
XLOC_000678	XLOC_045217	-0.971277	0.0287229
XLOC_000678	XLOC_017906	-0.98918	0.0108202
XLOC_000678	XLOC_021367	-0.956267	0.043733
XLOC_000678	XLOC_011316	-0.996006	0.00399359
XLOC_000678	XLOC_044760	-0.988707	0.0112928
XLOC_000678	XLOC_046931	-0.965824	0.0341761
XLOC_000678	XLOC_005470	-0.964572	0.035428
XLOC_000678	XLOC_040652	-0.969122	0.0308778
XLOC_000678	XLOC_007656	-0.960739	0.0392607
XLOC_000678	XLOC_005357	-0.977808	0.0221925
XLOC_000678	XLOC_004868	-0.966597	0.0334031
XLOC_000678	XLOC_040897	-0.977095	0.022905
XLOC_000678	XLOC_005067	-0.971077	0.0289232
XLOC_000678	XLOC_039889	-0.990805	0.00919511
XLOC_000678	XLOC_010126	-0.988984	0.0110155
XLOC_000678	XLOC_036208	-0.979002	0.0209976
XLOC_000678	XLOC_047967	-0.996832	0.00316808
XLOC_000678	XLOC_003623	-0.985669	0.0143311
XLOC_000678	XLOC_048894	-0.989518	0.0104825
XLOC_000678	XLOC_025923	-0.986202	0.0137981
XLOC_000678	XLOC_018419	-0.979738	0.0202622
XLOC_000678	XLOC_013896	-0.98472	0.0152804
XLOC_000678	XLOC_031878	-0.956836	0.0431637
XLOC_000678	XLOC_039528	-0.955161	0.0448393
XLOC_000678	XLOC_001641	-0.996349	0.00365076
XLOC_000678	XLOC_040254	-0.987367	0.0126328
XLOC_000678	XLOC_026027	-0.994807	0.0051933
XLOC_000678	XLOC_031831	-0.980734	0.0192659
XLOC_000678	XLOC_003112	-0.993789	0.00621093
XLOC_000678	XLOC_034706	-0.999831	0.000168838
XLOC_000678	XLOC_027867	-0.990951	0.00904855
XLOC_000678	XLOC_045510	-0.969235	0.030765
XLOC_000678	XLOC_040328	-0.968667	0.0313329
XLOC_000678	XLOC_006075	-0.996865	0.00313498
XLOC_000678	XLOC_054277	-0.979188	0.0208123
XLOC_000678	XLOC_028605	-0.988355	0.0116452
XLOC_000678	XLOC_005476	-0.997323	0.00267662
XLOC_000678	XLOC_049438	-0.952358	0.0476423
XLOC_000678	XLOC_006756	-0.975035	0.024965
XLOC_000678	XLOC_047124	-0.981539	0.018461
XLOC_000678	XLOC_004618	-0.976007	0.0239933
XLOC_000678	XLOC_026604	-0.973154	0.0268462
XLOC_000678	XLOC_048446	-0.996619	0.00338078
XLOC_000678	XLOC_026542	-0.988583	0.0114172
XLOC_000678	XLOC_016172	-0.989871	0.0101292
XLOC_000678	XLOC_045108	-0.952871	0.0471286
XLOC_000678	XLOC_012674	-0.966786	0.0332139
XLOC_000678	XLOC_003509	-0.998037	0.00196305
XLOC_000678	XLOC_014270	-0.986591	0.0134086
XLOC_000678	XLOC_047220	-0.988705	0.0112948
XLOC_000678	XLOC_033678	-0.981838	0.0181621
XLOC_000678	XLOC_014384	-0.97982	0.0201795
XLOC_000678	XLOC_023613	-0.992589	0.00741062
XLOC_000678	XLOC_018398	-0.990746	0.00925362
XLOC_000678	XLOC_041233	-0.982728	0.0172718
XLOC_000678	XLOC_041192	-0.971482	0.0285185
XLOC_000678	XLOC_043403	-0.969648	0.0303518
XLOC_000678	XLOC_005331	-0.983312	0.0166878
XLOC_000678	XLOC_027083	-0.991048	0.00895189
XLOC_000678	XLOC_028481	-0.9968	0.00319998
XLOC_000678	XLOC_012094	-0.988476	0.0115239
XLOC_000678	XLOC_052116	-0.990956	0.00904352
XLOC_000678	XLOC_023533	-0.995235	0.00476486
XLOC_000678	XLOC_026980	-0.995456	0.00454429
XLOC_000678	XLOC_003465	-0.960354	0.0396459
XLOC_000678	XLOC_035720	-0.995885	0.00411509
XLOC_000678	XLOC_009535	-0.99592	0.00408043
XLOC_000678	XLOC_026065	-0.989607	0.0103925
XLOC_000678	XLOC_010343	-0.965484	0.0345159
XLOC_000678	XLOC_010298	-0.994727	0.00527276
XLOC_000678	XLOC_033571	-0.995873	0.00412677
XLOC_000678	XLOC_010374	-0.989986	0.0100136
XLOC_000678	XLOC_019799	-0.992222	0.00777781
XLOC_000678	XLOC_018611	-0.9836	0.0164001
XLOC_000678	XLOC_022314	-0.980343	0.0196573
XLOC_000678	XLOC_030229	-0.99516	0.00483971
XLOC_000678	XLOC_038718	-0.97693	0.0230697
XLOC_000678	XLOC_033666	-0.97109	0.0289103
XLOC_000678	XLOC_031154	-0.963149	0.0368511
XLOC_000678	XLOC_026347	-0.99412	0.00587976
XLOC_000678	XLOC_022621	-0.987954	0.012046
XLOC_000678	XLOC_013893	-0.9617	0.0382999
XLOC_000678	XLOC_014325	-0.966648	0.0333525
XLOC_000678	XLOC_040134	-0.970441	0.0295589
XLOC_000678	XLOC_044123	-0.996828	0.00317182
XLOC_000678	XLOC_033903	-0.958598	0.0414019
XLOC_000678	XLOC_007693	-0.988688	0.011312
XLOC_000678	XLOC_039739	-0.995262	0.00473774
XLOC_000678	XLOC_023641	-0.986828	0.0131715
XLOC_000678	XLOC_041394	-0.976339	0.0236608
XLOC_000678	XLOC_017761	-0.95196	0.04804
XLOC_000678	XLOC_000889	-0.993727	0.00627305
XLOC_000678	XLOC_031710	-0.985454	0.0145464
XLOC_000678	XLOC_041230	-0.986785	0.0132146
XLOC_000678	XLOC_013208	-0.978778	0.0212224
XLOC_000678	XLOC_039838	-0.964772	0.0352284
XLOC_000678	XLOC_007194	-0.976501	0.0234993
XLOC_000678	XLOC_009884	-0.950323	0.0496771
XLOC_000678	XLOC_045244	-0.962239	0.0377613
XLOC_000678	XLOC_025396	-0.994405	0.00559523
XLOC_000678	XLOC_049496	-0.978282	0.0217179
XLOC_000678	XLOC_035522	-0.977029	0.0229712
XLOC_000678	XLOC_014385	-0.995888	0.00411209
XLOC_000678	XLOC_048965	-0.989291	0.0107088
XLOC_000678	XLOC_038427	-0.994434	0.00556645
XLOC_000678	XLOC_020651	-0.982089	0.0179108
XLOC_000678	XLOC_004836	-0.987877	0.0121227
XLOC_000678	XLOC_013352	-0.968221	0.0317785
XLOC_000678	XLOC_005330	-0.991514	0.00848602
XLOC_000678	XLOC_035128	-0.983875	0.016125
XLOC_000678	XLOC_050895	-0.962428	0.0375722
XLOC_000678	XLOC_033516	-0.990581	0.00941871
XLOC_000678	XLOC_052454	-0.973495	0.026505
XLOC_000678	XLOC_018980	-0.988417	0.0115834
XLOC_000678	XLOC_014265	-0.987459	0.0125414
XLOC_000678	XLOC_019418	-0.981925	0.0180747
XLOC_000678	XLOC_015860	-0.950269	0.0497308
XLOC_000678	XLOC_020068	-0.988993	0.0110067
XLOC_000678	XLOC_026598	-0.99787	0.00213041
XLOC_000678	XLOC_004344	-0.999227	0.000772816
XLOC_000678	XLOC_006160	-0.997401	0.00259888
XLOC_000678	XLOC_032748	-0.986431	0.0135688
XLOC_000678	XLOC_050478	-0.956066	0.0439343
XLOC_000678	XLOC_005393	-0.992599	0.00740111
XLOC_000678	XLOC_047427	-0.954374	0.045626
XLOC_000678	XLOC_044250	-0.992282	0.00771754
XLOC_000678	XLOC_048376	-0.982023	0.0179766
XLOC_000678	XLOC_019864	-0.982354	0.0176463
XLOC_000678	XLOC_025189	-0.992032	0.00796816
XLOC_000678	XLOC_026676	-0.953407	0.046593
XLOC_000678	XLOC_011823	-0.960536	0.0394637
XLOC_000678	XLOC_047194	-0.983908	0.0160916
XLOC_000678	XLOC_027870	-0.992362	0.00763799
XLOC_000678	XLOC_020019	-0.997676	0.00232418
XLOC_000678	XLOC_002996	-0.984384	0.0156163
XLOC_000678	XLOC_053977	-0.953729	0.0462709
XLOC_000678	XLOC_004267	-0.997651	0.00234907
XLOC_000678	XLOC_004414	-0.992684	0.00731633
XLOC_000678	XLOC_024053	-0.962649	0.0373508
XLOC_000678	XLOC_014332	-0.979658	0.0203422
XLOC_000678	XLOC_013861	-0.965642	0.0343582
XLOC_000678	XLOC_040410	-0.995314	0.00468587
XLOC_000678	XLOC_009116	-0.960987	0.039013
XLOC_000678	XLOC_007092	-0.984304	0.0156964
XLOC_000678	XLOC_050415	-0.976995	0.0230049
XLOC_000678	XLOC_026878	-0.993256	0.00674446
XLOC_000678	XLOC_004685	-0.993284	0.00671601
XLOC_000678	XLOC_031828	-0.975583	0.0244169
XLOC_000678	XLOC_029626	-0.993271	0.00672881
XLOC_000678	XLOC_019409	-0.990902	0.00909769
XLOC_000678	XLOC_002815	-0.966784	0.0332155
XLOC_000678	XLOC_009115	-0.950307	0.0496926
XLOC_000678	XLOC_020324	-0.980849	0.0191512
XLOC_000678	XLOC_028794	-0.981461	0.0185394
XLOC_000678	XLOC_020533	-0.983824	0.0161764
XLOC_000678	XLOC_021304	-0.989419	0.0105814
XLOC_000678	XLOC_022179	-0.997746	0.00225382
XLOC_000678	XLOC_020931	-0.998226	0.00177353
XLOC_000678	XLOC_004659	-0.971168	0.0288322
XLOC_000678	XLOC_028396	-0.978816	0.0211836
XLOC_000678	XLOC_017718	-0.992768	0.00723219
XLOC_000678	XLOC_008098	-0.995156	0.0048444
XLOC_000678	XLOC_017428	-0.999602	0.000398256
XLOC_000678	XLOC_018239	-0.986589	0.0134111
XLOC_000678	XLOC_039962	-0.998378	0.00162188
XLOC_000678	XLOC_046250	-0.988636	0.0113638
XLOC_000678	XLOC_024832	-0.995917	0.00408336
XLOC_000678	XLOC_002352	-0.968753	0.0312472
XLOC_000678	XLOC_009163	-0.978058	0.0219423
XLOC_000678	XLOC_007589	-0.955514	0.0444863
XLOC_000678	XLOC_046508	-0.972679	0.0273209
XLOC_000678	XLOC_006695	-0.996002	0.00399785
XLOC_000678	XLOC_051670	-0.984993	0.0150067
XLOC_000678	XLOC_009144	-0.964929	0.0350707
XLOC_000678	XLOC_009262	-0.954756	0.0452438
XLOC_000678	XLOC_020337	-0.987616	0.0123844
XLOC_000678	XLOC_030134	-0.993485	0.00651497
XLOC_000678	XLOC_045277	-0.977833	0.0221668
XLOC_000678	XLOC_032168	-0.953761	0.0462387
XLOC_000678	XLOC_042938	-0.972758	0.0272416
XLOC_000678	XLOC_009435	-0.996003	0.00399678
XLOC_000678	XLOC_005050	-0.989282	0.0107184
XLOC_000678	XLOC_017551	-0.970669	0.0293305
XLOC_000678	XLOC_007919	-0.995293	0.00470706
XLOC_000678	XLOC_005430	-0.994729	0.0052709
XLOC_000678	XLOC_011495	-0.952377	0.047623
XLOC_000678	XLOC_042975	-0.986439	0.0135607
XLOC_000678	XLOC_038603	-0.959176	0.0408237
XLOC_000678	XLOC_000294	-0.960894	0.0391065
XLOC_000678	XLOC_053672	-0.997074	0.00292569
XLOC_000678	XLOC_008609	-0.961917	0.0380833
XLOC_000678	XLOC_054105	-0.967126	0.0328742
XLOC_000678	XLOC_047092	-0.971999	0.0280007
XLOC_000678	XLOC_034637	-0.965103	0.034897
XLOC_000678	XLOC_042935	-0.964071	0.0359291
XLOC_000678	XLOC_031501	-0.986451	0.013549
XLOC_000678	XLOC_009467	-0.994432	0.00556766
XLOC_000678	XLOC_009191	-0.971002	0.0289977
XLOC_000678	XLOC_026508	-0.984536	0.0154641
XLOC_000678	XLOC_046890	-0.950298	0.049702
XLOC_000678	XLOC_047085	-0.990985	0.00901519
XLOC_000678	XLOC_005567	-0.984307	0.0156931
XLOC_000678	XLOC_036601	-0.960257	0.0397434
XLOC_000678	XLOC_021606	-0.979059	0.0209414
XLOC_000678	XLOC_048239	-0.986736	0.0132637
XLOC_000678	XLOC_028972	-0.979825	0.0201748
XLOC_000678	XLOC_008794	-0.984065	0.0159348
XLOC_000678	XLOC_050414	-0.97238	0.0276196
XLOC_000678	XLOC_032838	-0.98006	0.01994
XLOC_000678	XLOC_045976	-0.977839	0.022161
XLOC_000678	XLOC_013973	-0.998779	0.00122117
XLOC_000678	XLOC_041568	-0.967921	0.0320786
XLOC_000678	XLOC_044908	-0.954162	0.0458384
XLOC_000678	XLOC_007918	-0.993102	0.00689839
XLOC_000678	XLOC_025435	-0.98183	0.0181699
XLOC_000678	XLOC_031176	-0.973364	0.0266359
XLOC_000678	XLOC_024903	-0.953553	0.0464465
XLOC_000678	XLOC_008583	-0.990445	0.00955529
XLOC_000678	XLOC_045060	-0.96245	0.0375499
XLOC_000678	XLOC_044763	-0.975337	0.024663
XLOC_000678	XLOC_040439	-0.991653	0.00834662
XLOC_000678	XLOC_021729	-0.978357	0.0216428
XLOC_000678	XLOC_039856	-0.964164	0.0358364
XLOC_000678	XLOC_032454	-0.984202	0.0157977
XLOC_000678	XLOC_005527	-0.951225	0.0487751
XLOC_000678	XLOC_017739	-0.980725	0.0192747
XLOC_000678	XLOC_013387	-0.9927	0.00729985
XLOC_000678	XLOC_025991	-0.96627	0.0337302
XLOC_000678	XLOC_048615	-0.986689	0.0133111
XLOC_000678	XLOC_014190	-0.996831	0.00316921
XLOC_000678	XLOC_036607	-0.997775	0.00222515
XLOC_000678	XLOC_017574	-0.990717	0.00928298
XLOC_000678	XLOC_018528	-0.997977	0.00202281
XLOC_000678	XLOC_048658	-0.99658	0.00341959
XLOC_000678	XLOC_020278	-0.986767	0.0132327
XLOC_000678	XLOC_001813	-0.969155	0.0308446
XLOC_000678	XLOC_022622	-0.9972	0.00279995
XLOC_000678	XLOC_000972	-0.986131	0.0138692
XLOC_000678	XLOC_022518	-0.982859	0.0171408
XLOC_000678	XLOC_002798	-0.980354	0.0196464
XLOC_000678	XLOC_005352	-0.987753	0.0122475
XLOC_000678	XLOC_031581	-0.994219	0.00578133
XLOC_000678	XLOC_040651	-0.979058	0.0209417
XLOC_000678	XLOC_010571	-0.987788	0.0122123
XLOC_000678	XLOC_025565	-0.986344	0.0136559
XLOC_000678	XLOC_045621	-0.999249	0.000751338
XLOC_000678	XLOC_049585	-0.976916	0.0230839
XLOC_000678	XLOC_054804	-0.996485	0.00351452
XLOC_000678	XLOC_048214	-0.994673	0.00532659
XLOC_000678	XLOC_022037	-0.988599	0.0114015
XLOC_000678	XLOC_008653	-0.958575	0.0414254
XLOC_000678	XLOC_022444	-0.995435	0.00456482
XLOC_000678	XLOC_035627	-0.956578	0.0434218
XLOC_000678	XLOC_036577	-0.976546	0.0234535
XLOC_000678	XLOC_021455	-0.976463	0.0235374
XLOC_000678	XLOC_026538	-0.971474	0.0285265
XLOC_000678	XLOC_026721	-0.990374	0.00962617
XLOC_000678	XLOC_009433	-0.995036	0.00496366
XLOC_000678	XLOC_032948	-0.999014	0.000986126
XLOC_000678	XLOC_014069	-0.964586	0.0354138
XLOC_000678	XLOC_044121	-0.994262	0.00573753
XLOC_000678	XLOC_031019	-0.962174	0.0378256
XLOC_000678	XLOC_036559	-0.965977	0.0340225
XLOC_000678	XLOC_038634	-0.9784	0.0216004
XLOC_000678	XLOC_018404	-0.983334	0.016666
XLOC_000678	XLOC_005333	-0.988629	0.0113708
XLOC_000678	XLOC_021896	-0.984071	0.0159285
XLOC_000678	XLOC_018187	-0.955296	0.0447041
XLOC_000678	XLOC_047773	-0.961839	0.0381609
XLOC_000678	XLOC_027130	-0.985444	0.0145559
XLOC_000678	XLOC_049055	-0.974036	0.0259635
XLOC_000678	XLOC_030109	-0.976521	0.023479
XLOC_000678	XLOC_034446	-0.973864	0.0261358
XLOC_000678	XLOC_036339	-0.97436	0.0256398
XLOC_000678	XLOC_047279	-0.991601	0.00839865
XLOC_000678	XLOC_036894	-0.989085	0.0109148
XLOC_000678	XLOC_040910	-0.96181	0.0381904
XLOC_000678	XLOC_044833	-0.965189	0.0348108
XLOC_000678	XLOC_052452	-0.974703	0.0252965
XLOC_000678	XLOC_003082	-0.99785	0.00214983
XLOC_000678	XLOC_045127	-0.977514	0.0224859
XLOC_000678	XLOC_003560	-0.998848	0.00115206
XLOC_000678	XLOC_054305	-0.960804	0.0391955
XLOC_000678	XLOC_027685	-0.989169	0.010831
XLOC_000678	XLOC_053897	-0.990252	0.00974773
XLOC_000678	XLOC_032570	-0.998974	0.00102643
XLOC_000678	XLOC_035039	-0.978214	0.0217858
XLOC_000678	XLOC_035078	-0.981665	0.0183346
XLOC_000678	XLOC_001614	-0.98508	0.0149198
XLOC_000678	XLOC_005586	-0.991707	0.00829253
XLOC_000678	XLOC_018004	-0.979957	0.0200426
XLOC_000678	XLOC_023731	-0.980912	0.0190884
[truncated: 2,762 more rows]

## Sheet: Annotation_negative
Summary of correlation analysis of trans-acting lncRNAs in developing grains; PC gene functional annotation
Bincode	Description	PC gene count	PC gene list
50.3.2	Enzyme classification.EC_3 hydrolases.EC_3.2 glycosylase	589	tcons_00008591,tcons_00008592,tcons_00008593,tcons_00008594,tcons_00008595,tcons_00008596,tcons_00008597,tcons_00008598,tcons_00008599,tcons_00008600,tcons_00008601,tcons_00008602,tcons_00008603,tcons_00008604,tcons_00008605,tcons_00008606,tcons_00008607,tcons_00011601,tcons_00011602,tcons_00011603,tcons_00011604,tcons_00011605,tcons_00011606,tcons_00011607,tcons_00011608,tcons_00011609,tcons_000…
50.2.7	Enzyme classification.EC_2 transferases.EC_2.7 transferase transferring phosphorus-containing group	572	tcons_00025201,tcons_00025209,tcons_00015072,tcons_00015073,tcons_00015075,tcons_00040680,tcons_00040682,tcons_00040686,tcons_00019827,tcons_00020035,tcons_00020036,tcons_00074119,tcons_00046601,tcons_00046602,tcons_00046603,tcons_00046604,tcons_00046605,tcons_00055220,tcons_00055911,tcons_00085525,tcons_00065599,tcons_00065606,tcons_00067102,tcons_00067108,tcons_00067110,tcons_00067111,tcons_000…
50.1.13	Enzyme classification.EC_1 oxidoreductases.EC_1.14 oxidoreductase acting on paired donor with incorporation or reduction of molecular oxygen	323	tcons_00022528,tcons_00022529,tcons_00022530,tcons_00022532,tcons_00022533,tcons_00022534,tcons_00022535,tcons_00022536,tcons_00022537,tcons_00009268,tcons_00038236,tcons_00043582,tcons_00043583,tcons_00043584,tcons_00043585,tcons_00071878,tcons_00071879,tcons_00071880,tcons_00071881,tcons_00044485,tcons_00044486,tcons_00044487,tcons_00044488,tcons_00044489,tcons_00044490,tcons_00044491,tcons_000…
15.5.4.1	RNA biosynthesis.transcriptional regulation.bZIP transcription factor superfamily.transcription factor (bZIP)	240	tcons_00022648,tcons_00022649,tcons_00022650,tcons_00034140,tcons_00034141,tcons_00034144,tcons_00034145,tcons_00034146,tcons_00034147,tcons_00034148,tcons_00034149,tcons_00034150,tcons_00034151,tcons_00034174,tcons_00034175,tcons_00034181,tcons_00034191,tcons_00034197,tcons_00035199,tcons_00035201,tcons_00035202,tcons_00037001,tcons_00037002,tcons_00037003,tcons_00037004,tcons_00037005,tcons_000…
50.1.1	Enzyme classification.EC_1 oxidoreductases.EC_1.1 oxidoreductase acting on CH-OH group of donor	216	tcons_00025306,tcons_00025307,tcons_00025312,tcons_00025319,tcons_00028967,tcons_00028976,tcons_00028978,tcons_00028981,tcons_00028987,tcons_00028991,tcons_00035666,tcons_00035667,tcons_00035668,tcons_00035669,tcons_00035670,tcons_00035672,tcons_00035673,tcons_00035674,tcons_00035675,tcons_00035676,tcons_00035677,tcons_00035678,tcons_00035679,tcons_00035680,tcons_00035681,tcons_00035682,tcons_000…
19.2.2.1.1	Protein homeostasis.ubiquitin-proteasome system.ubiquitin-fold protein conjugation.ubiquitin conjugation (ubiquitylation).ubiquitin-fold protein (UBQ)	196	tcons_00040512,tcons_00040522,tcons_00040525,tcons_00040529,tcons_00198688,tcons_00198690,tcons_00198691,tcons_00198692,tcons_00198693,tcons_00198694,tcons_00198695,tcons_00198696,tcons_00198697,tcons_00198698,tcons_00198699,tcons_00198700,tcons_00198701,tcons_00270406,tcons_00270407,tcons_00270408,tcons_00270410,tcons_00270412,tcons_00270413,tcons_00270416,tcons_00270421,tcons_00270422,tcons_002…
19.4.2.2	Protein homeostasis.proteolysis.serine-type peptidase activities.S10-class serine carboxypeptidase (SCPL)	178	tcons_00023273,tcons_00023274,tcons_00023275,tcons_00023276,tcons_00023277,tcons_00028608,tcons_00028609,tcons_00028610,tcons_00028611,tcons_00028612,tcons_00028614,tcons_00028615,tcons_00019390,tcons_00019391,tcons_00075450,tcons_00075451,tcons_00075452,tcons_00075453,tcons_00075454,tcons_00075456,tcons_00075457,tcons_00075458,tcons_00075459,tcons_00075460,tcons_00075461,tcons_00075462,tcons_000…
24.2.1.5	Solute transport.carrier-mediated transport.DMT superfamily.solute transporter (UmamiT)	173	tcons_00100461,tcons_00100462,tcons_00100463,tcons_00100464,tcons_00126403,tcons_00126404,tcons_00126405,tcons_00126406,tcons_00126407,tcons_00126408,tcons_00126409,tcons_00126410,tcons_00126411,tcons_00126412,tcons_00126413,tcons_00208077,tcons_00208078,tcons_00208079,tcons_00208080,tcons_00208081,tcons_00208082,tcons_00208083,tcons_00208084,tcons_00208085,tcons_00208086,tcons_00208087,tcons_002…
15.5.14	RNA biosynthesis.transcriptional regulation.transcription factor (MADS/AGL)	171	tcons_00024393,tcons_00024394,tcons_00024395,tcons_00024396,tcons_00024397,tcons_00024398,tcons_00024401,tcons_00024402,tcons_00024404,tcons_00024405,tcons_00024406,tcons_00024407,tcons_00024408,tcons_00024409,tcons_00025565,tcons_00025566,tcons_00025567,tcons_00025568,tcons_00025570,tcons_00025571,tcons_00025572,tcons_00025573,tcons_00025574,tcons_00025575,tcons_00025576,tcons_00025577,tcons_000…
21.1.1.1.1	Cell wall organisation.cellulose.cellulose synthase complex (CSC).CSC components.catalytic component CesA	171	tcons_00027482,tcons_00027483,tcons_00027484,tcons_00027485,tcons_00027486,tcons_00027487,tcons_00027488,tcons_00027489,tcons_00027491,tcons_00027492,tcons_00027493,tcons_00027494,tcons_00027495,tcons_00027497,tcons_00027498,tcons_00027499,tcons_00027500,tcons_00027501,tcons_00027502,tcons_00027503,tcons_00027504,tcons_00027505,tcons_00027506,tcons_00027507,tcons_00027508,tcons_00027509,tcons_000…
12.1.5	Chromatin organisation.histones.histone (H4)	167	tcons_00003768,tcons_00024126,tcons_00024127,tcons_00025527,tcons_00025528,tcons_00010454,tcons_00010455,tcons_00014027,tcons_00014772,tcons_00014773,tcons_00014774,tcons_00014906,tcons_00014907,tcons_00014908,tcons_00014909,tcons_00035861,tcons_00035862,tcons_00035863,tcons_00035864,tcons_00035865,tcons_00035866,tcons_00015568,tcons_00038572,tcons_00038573,tcons_00038744,tcons_00038745,tcons_000…
19.2.2.1.5.3.2	Protein homeostasis.ubiquitin-proteasome system.ubiquitin-fold protein conjugation.ubiquitin conjugation (ubiquitylation).ubiquitin-ligase E3 activities.RING-domain E3 ligase activities.RING-HC-class E3 ligase	167	tcons_00006902,tcons_00006903,tcons_00006904,tcons_00006905,tcons_00006906,tcons_00006907,tcons_00006908,tcons_00006909,tcons_00006910,tcons_00006911,tcons_00035778,tcons_00035779,tcons_00035780,tcons_00035781,tcons_00035782,tcons_00035783,tcons_00035784,tcons_00035785,tcons_00035786,tcons_00035787,tcons_00062609,tcons_00062610,tcons_00062611,tcons_00062612,tcons_00148195,tcons_00148196,tcons_001…
19.4.3.1	Protein homeostasis.proteolysis.aspartic-type peptidase activities.A1-class protease (Pepsin)	162	tcons_00003699,tcons_00003700,tcons_00003701,tcons_00003702,tcons_00003703,tcons_00003704,tcons_00003705,tcons_00003706,tcons_00003707,tcons_00003708,tcons_00003709,tcons_00018088,tcons_00018089,tcons_00018090,tcons_00018091,tcons_00018092,tcons_00018093,tcons_00018095,tcons_00018613,tcons_00018614,tcons_00018615,tcons_00018616,tcons_00018617,tcons_00018619,tcons_00018620,tcons_00020006,tcons_000…
15.5.2.2	RNA biosynthesis.transcriptional regulation.MYB transcription factor superfamily.transcription factor (MYB-related)	159	tcons_00005211,tcons_00005212,tcons_00005213,tcons_00005214,tcons_00005215,tcons_00005216,tcons_00005221,tcons_00005223,tcons_00005224,tcons_00005225,tcons_00005226,tcons_00005227,tcons_00005229,tcons_00005230,tcons_00005235,tcons_00005236,tcons_00032000,tcons_00032001,tcons_00032002,tcons_00032004,tcons_00032005,tcons_00032006,tcons_00032007,tcons_00036727,tcons_00036728,tcons_00036729,tcons_000…
12.1.2	Chromatin organisation.histones.histone (H2A)	153	tcons_00021257,tcons_00021258,tcons_00021259,tcons_00006616,tcons_00006617,tcons_00006618,tcons_00006619,tcons_00006620,tcons_00006621,tcons_00079441,tcons_00052218,tcons_00052219,tcons_00052220,tcons_00052221,tcons_00125402,tcons_00125403,tcons_00125404,tcons_00125405,tcons_00125406,tcons_00125407,tcons_00125408,tcons_00125409,tcons_00155559,tcons_00155560,tcons_00155561,tcons_00186449,tcons_001…
50.1.12	Enzyme classification.EC_1 oxidoreductases.EC_1.13 oxidoreductase acting on single donor with incorporation of molecular oxygen (oxygenase)	148	tcons_00068124,tcons_00068125,tcons_00068126,tcons_00068127,tcons_00068128,tcons_00068129,tcons_00068130,tcons_00068131,tcons_00068132,tcons_00068133,tcons_00068134,tcons_00068135,tcons_00068136,tcons_00068137,tcons_00068138,tcons_00068139,tcons_00174400,tcons_00174401,tcons_00174402,tcons_00174403,tcons_00174404,tcons_00174405,tcons_00174406,tcons_00174407,tcons_00174408,tcons_00174409,tcons_001…
50.2.4	Enzyme classification.EC_2 transferases.EC_2.4 glycosyltransferase	147	tcons_00002739,tcons_00002740,tcons_00002741,tcons_00002743,tcons_00002744,tcons_00002745,tcons_00002746,tcons_00037463,tcons_00037470,tcons_00037472,tcons_00037474,tcons_00037487,tcons_00037488,tcons_00037489,tcons_00037491,tcons_00037492,tcons_00037827,tcons_00037837,tcons_00037842,tcons_00018393,tcons_00018394,tcons_00018395,tcons_00083543,tcons_00083544,tcons_00083545,tcons_00083546,tcons_000…
15.5.17	RNA biosynthesis.transcriptional regulation.transcription factor (NAC)	146	tcons_00034665,tcons_00034666,tcons_00034668,tcons_00034669,tcons_00034670,tcons_00034671,tcons_00086873,tcons_00086874,tcons_00086875,tcons_00086876,tcons_00086877,tcons_00086878,tcons_00086879,tcons_00086880,tcons_00086881,tcons_00086882,tcons_00086883,tcons_00086884,tcons_00086885,tcons_00086886,tcons_00086887,tcons_00086888,tcons_00086889,tcons_00086890,tcons_00086891,tcons_00086892,tcons_000…
24.2.13	Solute transport.carrier-mediated transport.solute transporter (MTCC)	144	tcons_00005804,tcons_00005805,tcons_00005806,tcons_00005807,tcons_00005808,tcons_00005809,tcons_00005811,tcons_00005812,tcons_00005813,tcons_00030139,tcons_00030140,tcons_00030141,tcons_00030142,tcons_00030143,tcons_00030144,tcons_00030145,tcons_00030146,tcons_00030147,tcons_00030148,tcons_00030149,tcons_00030150,tcons_00030151,tcons_00030152,tcons_00030153,tcons_00033145,tcons_00033146,tcons_000…
24.1.2.3.1	Solute transport.primary active transport.P-type ATPase superfamily.P3 family.P3A-type proton-translocating ATPase (AHA)	142	tcons_00094918,tcons_00094919,tcons_00094920,tcons_00094921,tcons_00094922,tcons_00094923,tcons_00094924,tcons_00094925,tcons_00094926,tcons_00094927,tcons_00094928,tcons_00094929,tcons_00094930,tcons_00094931,tcons_00094932,tcons_00094933,tcons_00094934,tcons_00094935,tcons_00094936,tcons_00094937,tcons_00094938,tcons_00094939,tcons_00094940,tcons_00094941,tcons_00094942,tcons_00094943,tcons_000…
15.5.32	RNA biosynthesis.transcriptional regulation.transcription factor (bHLH)	135	tcons_00015356,tcons_00015357,tcons_00015358,tcons_00015359,tcons_00015360,tcons_00079480,tcons_00079481,tcons_00079482,tcons_00079483,tcons_00060869,tcons_00060870,tcons_00060871,tcons_00060872,tcons_00060873,tcons_00060874,tcons_00127091,tcons_00127092,tcons_00127093,tcons_00127094,tcons_00127095,tcons_00127096,tcons_00127097,tcons_00127098,tcons_00127099,tcons_00127100,tcons_00127101,tcons_001…
3.2.2.5	Carbohydrate metabolism.starch metabolism.biosynthesis.starch branching enzyme	129	tcons_00057967,tcons_00057968,tcons_00057969,tcons_00057970,tcons_00057971,tcons_00057972,tcons_00057973,tcons_00057974,tcons_00057975,tcons_00057976,tcons_00057977,tcons_00057978,tcons_00057979,tcons_00057980,tcons_00057981,tcons_00057982,tcons_00057983,tcons_00057984,tcons_00057985,tcons_00057986,tcons_00057987,tcons_00057988,tcons_00057989,tcons_00057990,tcons_00057991,tcons_00057992,tcons_000…
15.5.5.1	RNA biosynthesis.transcriptional regulation.B3 transcription factor superfamily.transcription factor (ARF)	121	tcons_00069168,tcons_00069169,tcons_00069170,tcons_00069171,tcons_00069172,tcons_00069173,tcons_00069174,tcons_00069175,tcons_00069176,tcons_00069177,tcons_00069178,tcons_00069179,tcons_00069180,tcons_00069181,tcons_00069182,tcons_00069183,tcons_00069184,tcons_00069185,tcons_00222301,tcons_00222302,tcons_00222303,tcons_00222304,tcons_00222306,tcons_00222307,tcons_00222308,tcons_00222309,tcons_002…
24.3.1.2	Solute transport.channels.MIP family.plasma membrane intrinsic protein (PIP)	121	tcons_00045050,tcons_00045051,tcons_00045052,tcons_00045053,tcons_00078568,tcons_00078569,tcons_00078573,tcons_00078576,tcons_00078577,tcons_00078579,tcons_00078581,tcons_00078582,tcons_00078584,tcons_00078585,tcons_00078586,tcons_00078588,tcons_00078589,tcons_00078590,tcons_00078592,tcons_00088987,tcons_00088988,tcons_00088989,tcons_00088990,tcons_00088991,tcons_00088992,tcons_00088993,tcons_000…
15.5.41	RNA biosynthesis.transcriptional regulation.transcription factor (LIM)	120	tcons_00028884,tcons_00028885,tcons_00028886,tcons_00028887,tcons_00028888,tcons_00028889,tcons_00028890,tcons_00028891,tcons_00028892,tcons_00028893,tcons_00028894,tcons_00028895,tcons_00028896,tcons_00028897,tcons_00028898,tcons_00028899,tcons_00028900,tcons_00028901,tcons_00028902,tcons_00028903,tcons_00028904,tcons_00028905,tcons_00028906,tcons_00028907,tcons_00028908,tcons_00028909,tcons_000…
50.4.2	Enzyme classification.EC_4 lyases.EC_4.2 carbon-oxygen lyase	119	tcons_00019947,tcons_00058115,tcons_00058116,tcons_00058117,tcons_00058118,tcons_00058119,tcons_00058120,tcons_00058121,tcons_00058122,tcons_00058123,tcons_00058124,tcons_00058125,tcons_00058126,tcons_00195704,tcons_00195713,tcons_00221182,tcons_00221183,tcons_00221184,tcons_00221185,tcons_00221186,tcons_00221187,tcons_00221188,tcons_00221189,tcons_00221190,tcons_00221191,tcons_00221192,tcons_002…
15.5.16	RNA biosynthesis.transcriptional regulation.transcription factor (C3H-ZF)	117	tcons_00042501,tcons_00042502,tcons_00042503,tcons_00042504,tcons_00042505,tcons_00042506,tcons_00042507,tcons_00042508,tcons_00042509,tcons_00042510,tcons_00042511,tcons_00042512,tcons_00042513,tcons_00042514,tcons_00042515,tcons_00042516,tcons_00042517,tcons_00042518,tcons_00042519,tcons_00042520,tcons_00042521,tcons_00042522,tcons_00042523,tcons_00042524,tcons_00042525,tcons_00042526,tcons_000…
19.2.2.1.6.2	Protein homeostasis.ubiquitin-proteasome system.ubiquitin-fold protein conjugation.ubiquitin conjugation (ubiquitylation).polyubiquitination.ligating E3 protein (RGLG)	117	tcons_00148195,tcons_00148196,tcons_00148197,tcons_00148198,tcons_00148199,tcons_00148200,tcons_00148201,tcons_00148202,tcons_00148203,tcons_00148204,tcons_00148205,tcons_00148206,tcons_00148207,tcons_00148208,tcons_00148209,tcons_00148210,tcons_00148211,tcons_00148212,tcons_00148213,tcons_00148214,tcons_00148215,tcons_00148216,tcons_00148217,tcons_00151726,tcons_00151727,tcons_00151728,tcons_001…
50.1.3	Enzyme classification.EC_1 oxidoreductases.EC_1.3 oxidoreductase acting on CH-CH group of donor	110	tcons_00002940,tcons_00002941,tcons_00002945,tcons_00002950,tcons_00022399,tcons_00022400,tcons_00022401,tcons_00015869,tcons_00015870,tcons_00015871,tcons_00015872,tcons_00015873,tcons_00015874,tcons_00015875,tcons_00015876,tcons_00073327,tcons_00073328,tcons_00073329,tcons_00073330,tcons_00073331,tcons_00073332,tcons_00073333,tcons_00073334,tcons_00073335,tcons_00073336,tcons_00073337,tcons_000…
12.1.4	Chromatin organisation.histones.histone (H3)	106	tcons_00003762,tcons_00003763,tcons_00003764,tcons_00003765,tcons_00003766,tcons_00024128,tcons_00024129,tcons_00024130,tcons_00024131,tcons_00024132,tcons_00011859,tcons_00011860,tcons_00011861,tcons_00011862,tcons_00011863,tcons_00032907,tcons_00032908,tcons_00032909,tcons_00032910,tcons_00015567,tcons_00036797,tcons_00059493,tcons_00059494,tcons_00059495,tcons_00059496,tcons_00059497,tcons_000…
24.2.2.9	Solute transport.carrier-mediated transport.MFS superfamily.anion transporter (NRT1/PTR)	105	tcons_00010308,tcons_00010309,tcons_00010310,tcons_00010311,tcons_00010312,tcons_00010313,tcons_00010314,tcons_00010315,tcons_00010316,tcons_00010317,tcons_00010318,tcons_00010319,tcons_00010320,tcons_00010321,tcons_00010322,tcons_00010323,tcons_00010324,tcons_00010325,tcons_00127853,tcons_00127854,tcons_00127855,tcons_00127856,tcons_00127857,tcons_00127858,tcons_00127859,tcons_00127860,tcons_001…
19.4.5.4.2	Protein homeostasis.proteolysis.metallopeptidase activities.M16 families.peptidase (Nardilysin-like)	104	tcons_00078512,tcons_00078513,tcons_00078514,tcons_00078515,tcons_00078516,tcons_00078517,tcons_00078518,tcons_00078519,tcons_00078520,tcons_00078521,tcons_00078522,tcons_00078523,tcons_00078524,tcons_00078525,tcons_00078526,tcons_00078527,tcons_00078528,tcons_00078529,tcons_00078530,tcons_00078531,tcons_00078532,tcons_00078533,tcons_00078534,tcons_00078535,tcons_00078536,tcons_00078537,tcons_000…
18.12.2	Protein modification.protein folding.protein folding catalyst (FKBP)	103	tcons_00015307,tcons_00015308,tcons_00015310,tcons_00044659,tcons_00044661,tcons_00044662,tcons_00044663,tcons_00044664,tcons_00044666,tcons_00044667,tcons_00044668,tcons_00044669,tcons_00044671,tcons_00044672,tcons_00056875,tcons_00056876,tcons_00056877,tcons_00056878,tcons_00056879,tcons_00056880,tcons_00056881,tcons_00056882,tcons_00056883,tcons_00056884,tcons_00056885,tcons_00056886,tcons_000…
24.2.4.1.1	Solute transport.carrier-mediated transport.MOP superfamily.MATE family.metabolite transporter (DTX)	103	tcons_00014432,tcons_00014439,tcons_00014440,tcons_00014446,tcons_00014447,tcons_00014448,tcons_00014449,tcons_00014450,tcons_00014457,tcons_00014458,tcons_00014459,tcons_00014461,tcons_00014462,tcons_00169237,tcons_00169238,tcons_00169239,tcons_00169240,tcons_00169241,tcons_00169242,tcons_00169243,tcons_00169244,tcons_00238359,tcons_00238360,tcons_00238361,tcons_00238362,tcons_00238364,tcons_002…
19.1.6.1	Protein homeostasis.protein quality control.Hsp90 chaperone system.chaperone (Hsp90)	101	tcons_00044091,tcons_00044092,tcons_00044093,tcons_00044094,tcons_00044095,tcons_00044096,tcons_00044097,tcons_00200461,tcons_00200462,tcons_00200463,tcons_00200464,tcons_00200465,tcons_00200466,tcons_00200467,tcons_00200468,tcons_00200469,tcons_00200470,tcons_00200471,tcons_00200472,tcons_00200473,tcons_00200474,tcons_00200475,tcons_00200476,tcons_00200477,tcons_00200478,tcons_00200479,tcons_002…
24.2.3.11	Solute transport.carrier-mediated transport.APC superfamily.potassium cation transporter (HAK/KUP/KT)	101	tcons_00057637,tcons_00057638,tcons_00057639,tcons_00057640,tcons_00057641,tcons_00057642,tcons_00057643,tcons_00057644,tcons_00057645,tcons_00057646,tcons_00057647,tcons_00057648,tcons_00057649,tcons_00057650,tcons_00057651,tcons_00057652,tcons_00057653,tcons_00057654,tcons_00057655,tcons_00057656,tcons_00057657,tcons_00057658,tcons_00057659,tcons_00057660,tcons_00057661,tcons_00057662,tcons_000…
18.4.1.13.2	Protein modification.phosphorylation.TKL protein kinase superfamily.LRR-XIII protein kinase families.protein kinase (LRR-XIIIb)	100	tcons_00264182,tcons_00264185,tcons_00264187,tcons_00264188,tcons_00264190,tcons_00264192,tcons_00264193,tcons_00264194,tcons_00264195,tcons_00264196,tcons_00264197,tcons_00264198,tcons_00264200,tcons_00264201,tcons_00264202,tcons_00264203,tcons_00264204,tcons_00264205,tcons_00264206,tcons_00264207,tcons_00264208,tcons_00264209,tcons_00264210,tcons_00264211,tcons_00264213,tcons_00264214,tcons_002…
24.2.3.3.2	Solute transport.carrier-mediated transport.APC superfamily.NCS-2 family.solute transporter (NAT)	100	tcons_00115655,tcons_00115656,tcons_00115657,tcons_00115658,tcons_00115659,tcons_00115660,tcons_00115661,tcons_00115663,tcons_00115664,tcons_00115665,tcons_00115666,tcons_00115667,tcons_00115668,tcons_00115669,tcons_00115670,tcons_00115671,tcons_00115672,tcons_00198408,tcons_00198409,tcons_00198410,tcons_00198411,tcons_00198412,tcons_00198413,tcons_00198414,tcons_00198415,tcons_00198416,tcons_001…
24.1.3.2.2	Solute transport.primary active transport.ABC superfamily.ABC2 family.subfamily ABCG transporter	99	tcons_00021788,tcons_00021789,tcons_00021790,tcons_00089359,tcons_00089361,tcons_00089363,tcons_00089364,tcons_00089365,tcons_00089366,tcons_00089368,tcons_00105214,tcons_00105215,tcons_00105216,tcons_00105217,tcons_00105218,tcons_00105219,tcons_00105220,tcons_00105221,tcons_00105222,tcons_00105223,tcons_00105224,tcons_00105226,tcons_00105227,tcons_00105228,tcons_00105229,tcons_00105230,tcons_001…
24.2.6.2	Solute transport.carrier-mediated transport.TOC superfamily.transport protein (TSUP)	97	tcons_00143528,tcons_00143529,tcons_00143530,tcons_00143531,tcons_00143532,tcons_00143533,tcons_00143534,tcons_00143535,tcons_00143536,tcons_00143537,tcons_00143538,tcons_00143539,tcons_00228096,tcons_00228097,tcons_00228098,tcons_00228099,tcons_00228100,tcons_00228101,tcons_00228102,tcons_00228103,tcons_00228104,tcons_00228105,tcons_00228106,tcons_00228107,tcons_00228108,tcons_00228109,tcons_002…
18.12.1	Protein modification.protein folding.protein folding catalyst (Cyclophilin)	89	tcons_00000475,tcons_00000476,tcons_00000477,tcons_00000478,tcons_00000479,tcons_00106969,tcons_00106970,tcons_00106971,tcons_00106972,tcons_00106973,tcons_00106974,tcons_00106975,tcons_00106976,tcons_00106977,tcons_00154000,tcons_00154001,tcons_00154002,tcons_00217626,tcons_00217627,tcons_00250401,tcons_00250402,tcons_00250403,tcons_00250404,tcons_00250405,tcons_00314519,tcons_00314520,tcons_003…
24.2.4.1.3	Solute transport.carrier-mediated transport.MOP superfamily.MATE family.metal-citrate complex transporter (FRD)	89	tcons_00014429,tcons_00014430,tcons_00014431,tcons_00014432,tcons_00014433,tcons_00014434,tcons_00014435,tcons_00014436,tcons_00014437,tcons_00014438,tcons_00014439,tcons_00014440,tcons_00014441,tcons_00014442,tcons_00014443,tcons_00014444,tcons_00014445,tcons_00014446,tcons_00014447,tcons_00014448,tcons_00014449,tcons_00014450,tcons_00014451,tcons_00014453,tcons_00014454,tcons_00014455,tcons_000…
24.2.6.1	Solute transport.carrier-mediated transport.TOC superfamily.sugar efflux transporter (SWEET)	89	tcons_00002188,tcons_00002189,tcons_00002190,tcons_00002191,tcons_00002192,tcons_00002193,tcons_00002194,tcons_00002195,tcons_00002196,tcons_00005926,tcons_00005927,tcons_00005928,tcons_00005929,tcons_00005930,tcons_00005931,tcons_00005932,tcons_00071842,tcons_00071843,tcons_00071844,tcons_00113969,tcons_00113970,tcons_00113973,tcons_00113974,tcons_00113975,tcons_00113976,tcons_00113984,tcons_001…
15.5.2.1	RNA biosynthesis.transcriptional regulation.MYB transcription factor superfamily.transcription factor (MYB)	88	tcons_00001932,tcons_00001933,tcons_00001935,tcons_00001936,tcons_00001937,tcons_00001938,tcons_00062676,tcons_00062677,tcons_00062678,tcons_00062679,tcons_00062680,tcons_00062683,tcons_00062684,tcons_00062686,tcons_00089519,tcons_00089520,tcons_00089521,tcons_00089522,tcons_00089523,tcons_00089524,tcons_00114205,tcons_00114206,tcons_00114207,tcons_00114208,tcons_00114209,tcons_00114210,tcons_001…
22.5.2.1	Vesicle trafficking.endomembrane trafficking.vacuolar sorting.vacuolar sorting receptor (VSR)	86	tcons_00074147,tcons_00074148,tcons_00074149,tcons_00074150,tcons_00074151,tcons_00074152,tcons_00074153,tcons_00074154,tcons_00074155,tcons_00074156,tcons_00074157,tcons_00074158,tcons_00074159,tcons_00074160,tcons_00074161,tcons_00074162,tcons_00074163,tcons_00074164,tcons_00074165,tcons_00074166,tcons_00074168,tcons_00074169,tcons_00074170,tcons_00074171,tcons_00074172,tcons_00074173,tcons_000…
12.1.3	Chromatin organisation.histones.histone (H2B)	85	tcons_00011515,tcons_00011516,tcons_00011517,tcons_00011518,tcons_00011519,tcons_00011520,tcons_00011855,tcons_00011856,tcons_00011857,tcons_00032911,tcons_00032912,tcons_00032913,tcons_00032914,tcons_00034738,tcons_00016681,tcons_00016682,tcons_00016685,tcons_00016686,tcons_00016688,tcons_00016689,tcons_00016690,tcons_00016691,tcons_00016692,tcons_00038144,tcons_00038145,tcons_00038146,tcons_000…
21.3.2.2.3.1	Cell wall organisation.pectin.rhamnogalacturonan I.modification and degradation.alpha-L-arabinofuranosidase activities.bifunctional alpha-L-arabinofuranosidase and beta-D-xylosidase (ASD)	85	tcons_00159456,tcons_00159457,tcons_00159458,tcons_00159459,tcons_00159460,tcons_00159461,tcons_00159462,tcons_00159463,tcons_00159464,tcons_00159465,tcons_00159466,tcons_00159467,tcons_00159468,tcons_00159469,tcons_00159470,tcons_00159471,tcons_00159472,tcons_00159473,tcons_00159474,tcons_00159475,tcons_00159476,tcons_00159477,tcons_00159478,tcons_00159479,tcons_00159480,tcons_00159481,tcons_001…
50.1.10	Enzyme classification.EC_1 oxidoreductases.EC_1.10 oxidoreductase acting on diphenol or related substance as donor	85	tcons_00014471,tcons_00014472,tcons_00014473,tcons_00014474,tcons_00015287,tcons_00043526,tcons_00043527,tcons_00043528,tcons_00043529,tcons_00043530,tcons_00043531,tcons_00043532,tcons_00043533,tcons_00043534,tcons_00043535,tcons_00043536,tcons_00043537,tcons_00043538,tcons_00043539,tcons_00043540,tcons_00043545,tcons_00043546,tcons_00043547,tcons_00043548,tcons_00043549,tcons_00043550,tcons_000…
21.7.1	Cell wall organisation.callose.callose synthase	84	tcons_00170896,tcons_00170897,tcons_00170898,tcons_00170899,tcons_00170900,tcons_00170901,tcons_00170902,tcons_00170903,tcons_00170904,tcons_00170906,tcons_00170907,tcons_00170908,tcons_00170909,tcons_00170910,tcons_00170911,tcons_00170912,tcons_00170914,tcons_00170915,tcons_00170917,tcons_00170918,tcons_00170919,tcons_00170920,tcons_00170922,tcons_00170923,tcons_00170924,tcons_00170925,tcons_001…
19.4.1.3	Protein homeostasis.proteolysis.cysteine-type peptidase activities.C13-class asparaginyl endopeptidase (Legumain)	83	tcons_00089616,tcons_00089617,tcons_00089618,tcons_00062790,tcons_00062791,tcons_00062792,tcons_00062793,tcons_00062794,tcons_00062795,tcons_00062796,tcons_00062797,tcons_00062798,tcons_00062799,tcons_00062800,tcons_00062801,tcons_00062802,tcons_00062803,tcons_00062804,tcons_00062805,tcons_00062807,tcons_00062808,tcons_00062809,tcons_00062810,tcons_00062811,tcons_00062812,tcons_00062813,tcons_000…
27.2.3	Multi-process regulation.Programmed Cell Death (PCD) system.cysteine proteinase (VPE)	83	tcons_00089616,tcons_00089617,tcons_00089618,tcons_00062790,tcons_00062791,tcons_00062792,tcons_00062793,tcons_00062794,tcons_00062795,tcons_00062796,tcons_00062797,tcons_00062798,tcons_00062799,tcons_00062800,tcons_00062801,tcons_00062802,tcons_00062803,tcons_00062804,tcons_00062805,tcons_00062807,tcons_00062808,tcons_00062809,tcons_00062810,tcons_00062811,tcons_00062812,tcons_00062813,tcons_000…
10.4.1.2	Redox homeostasis.hydrogen peroxide removal.ascorbate-glutathione cycle.monodehydroascorbate reductase (MDAR)	82	tcons_00154078,tcons_00154079,tcons_00154080,tcons_00154081,tcons_00154082,tcons_00154083,tcons_00154084,tcons_00154085,tcons_00154086,tcons_00154087,tcons_00154088,tcons_00154089,tcons_00154090,tcons_00154091,tcons_00154092,tcons_00154093,tcons_00281526,tcons_00281527,tcons_00281528,tcons_00281529,tcons_00281530,tcons_00281531,tcons_00281532,tcons_00281533,tcons_00281534,tcons_00281535,tcons_002…
21.1.2.2	Cell wall organisation.cellulose.cellulose-hemicellulose network assembly.regulatory protein (COB)	82	tcons_00077597,tcons_00077598,tcons_00077599,tcons_00077600,tcons_00077601,tcons_00077602,tcons_00077603,tcons_00077604,tcons_00077605,tcons_00077606,tcons_00077607,tcons_00077608,tcons_00077609,tcons_00077610,tcons_00077611,tcons_00077612,tcons_00077613,tcons_00077614,tcons_00077615,tcons_00077616,tcons_00077617,tcons_00077618,tcons_00077619,tcons_00077620,tcons_00077621,tcons_00077622,tcons_000…
18.4.3.4	Protein modification.phosphorylation.CMGC protein kinase superfamily.protein kinase (GSK)	81	tcons_00003416,tcons_00003417,tcons_00003418,tcons_00003419,tcons_00003420,tcons_00003422,tcons_00003423,tcons_00003424,tcons_00003425,tcons_00003426,tcons_00003427,tcons_00003428,tcons_00003429,tcons_00003430,tcons_00105905,tcons_00105906,tcons_00105907,tcons_00105908,tcons_00105909,tcons_00105910,tcons_00105911,tcons_00105912,tcons_00105913,tcons_00105914,tcons_00105915,tcons_00105916,tcons_001…
20.2.2.5	Cytoskeleton organisation.microfilament network.actin polymerisation.villin actin-crosslinking factor	81	tcons_00123650,tcons_00123651,tcons_00123652,tcons_00123653,tcons_00123654,tcons_00123655,tcons_00123656,tcons_00123657,tcons_00123658,tcons_00123659,tcons_00123660,tcons_00123661,tcons_00123662,tcons_00123663,tcons_00123664,tcons_00123665,tcons_00123666,tcons_00123667,tcons_00123668,tcons_00123669,tcons_00123670,tcons_00123671,tcons_00123672,tcons_00123673,tcons_00123674,tcons_00123675,tcons_001…
24.1.3.1.1	Solute transport.primary active transport.ABC superfamily.ABC1 family.subfamily ABCB transporter	81	tcons_00086834,tcons_00086835,tcons_00086836,tcons_00086837,tcons_00086838,tcons_00086839,tcons_00086840,tcons_00086841,tcons_00086843,tcons_00086844,tcons_00086845,tcons_00113707,tcons_00113708,tcons_00113709,tcons_00113710,tcons_00113711,tcons_00113712,tcons_00113713,tcons_00113714,tcons_00113715,tcons_00113716,tcons_00113717,tcons_00113718,tcons_00113719,tcons_00113720,tcons_00113721,tcons_001…
18.4.4.1	Protein modification.phosphorylation.CK protein kinase superfamily.protein kinase (CKL)	79	tcons_00132973,tcons_00132974,tcons_00132975,tcons_00132976,tcons_00132977,tcons_00132978,tcons_00132979,tcons_00132982,tcons_00132983,tcons_00132985,tcons_00132986,tcons_00132987,tcons_00132988,tcons_00132989,tcons_00132990,tcons_00132991,tcons_00132992,tcons_00132993,tcons_00132994,tcons_00114163,tcons_00114164,tcons_00114165,tcons_00114166,tcons_00114167,tcons_00114168,tcons_00114169,tcons_001…
16.6.1.1.2	RNA processing.tRNA modification.adenosine deamination.TAD2-TAD3 tRNA adenosine deaminase complex.component TAD3	77	tcons_00315406,tcons_00315407,tcons_00315408,tcons_00315409,tcons_00315410,tcons_00315411,tcons_00315412,tcons_00315413,tcons_00315414,tcons_00315415,tcons_00315416,tcons_00315417,tcons_00315418,tcons_00315419,tcons_00315420,tcons_00315421,tcons_00315422,tcons_00315423,tcons_00315424,tcons_00315425,tcons_00315426,tcons_00315427,tcons_00315428,tcons_00315429,tcons_00315430,tcons_00315431,tcons_003…
50.6.2	Enzyme classification.EC_6 ligases.EC_6.2 ligase forming carbon-sulfur bond	77	tcons_00022718,tcons_00022720,tcons_00022721,tcons_00022722,tcons_00022723,tcons_00022724,tcons_00022725,tcons_00022726,tcons_00022727,tcons_00022728,tcons_00022731,tcons_00022734,tcons_00022736,tcons_00022737,tcons_00022738,tcons_00022739,tcons_00022740,tcons_00112489,tcons_00112490,tcons_00112492,tcons_00112493,tcons_00112494,tcons_00112495,tcons_00112496,tcons_00112497,tcons_00112498,tcons_001…
19.1.7.1	Protein homeostasis.protein quality control.Hsp60 chaperone system.chaperone (Hsp60)	76	tcons_00007262,tcons_00007263,tcons_00007264,tcons_00007267,tcons_00007269,tcons_00007270,tcons_00007274,tcons_00007277,tcons_00007278,tcons_00007279,tcons_00007280,tcons_00072077,tcons_00072078,tcons_00072079,tcons_00072080,tcons_00072081,tcons_00072082,tcons_00072083,tcons_00072084,tcons_00072085,tcons_00072086,tcons_00072087,tcons_00072088,tcons_00072089,tcons_00072090,tcons_00072091,tcons_000…
3.1.4.2	Carbohydrate metabolism.sucrose metabolism.degradation.sucrose synthase	76	tcons_00077280,tcons_00077281,tcons_00077282,tcons_00077283,tcons_00077284,tcons_00077285,tcons_00077286,tcons_00077287,tcons_00077288,tcons_00077289,tcons_00077290,tcons_00077291,tcons_00077292,tcons_00077293,tcons_00077294,tcons_00077295,tcons_00077296,tcons_00077297,tcons_00313440,tcons_00313441,tcons_00313442,tcons_00313443,tcons_00313444,tcons_00313445,tcons_00313446,tcons_00313447,tcons_003…
16.3.3.6	RNA processing.ribonuclease activities.RNA-dependent RNase P complex.component RPP25/POP6|RPP20/POP7	74	tcons_00085315,tcons_00085316,tcons_00085317,tcons_00085318,tcons_00085319,tcons_00085320,tcons_00085321,tcons_00085322,tcons_00085323,tcons_00085324,tcons_00085325,tcons_00085326,tcons_00085327,tcons_00155997,tcons_00155998,tcons_00155999,tcons_00156000,tcons_00156001,tcons_00156002,tcons_00156003,tcons_00156004,tcons_00156005,tcons_00156006,tcons_00158164,tcons_00158165,tcons_00158166,tcons_001…
19.4.1.1	Protein homeostasis.proteolysis.cysteine-type peptidase activities.C1-class protease (Papain)	74	tcons_00051162,tcons_00056609,tcons_00056610,tcons_00056611,tcons_00056612,tcons_00056613,tcons_00119702,tcons_00119703,tcons_00119704,tcons_00119705,tcons_00155857,tcons_00155867,tcons_00155868,tcons_00155869,tcons_00155870,tcons_00155871,tcons_00155872,tcons_00155873,tcons_00155874,tcons_00155875,tcons_00155876,tcons_00155877,tcons_00155878,tcons_00155879,tcons_00155880,tcons_00155881,tcons_001…
22.3.1.2	Vesicle trafficking.Coat protein I (COPI) coatomer machinery.coat protein complex.subunit beta2	74	tcons_00275583,tcons_00275584,tcons_00275585,tcons_00275586,tcons_00275587,tcons_00275588,tcons_00275589,tcons_00275590,tcons_00275591,tcons_00275592,tcons_00275594,tcons_00275595,tcons_00275596,tcons_00275597,tcons_00275598,tcons_00275599,tcons_00275600,tcons_00275601,tcons_00275602,tcons_00275603,tcons_00275604,tcons_00275605,tcons_00275606,tcons_00275607,tcons_00275608,tcons_00275609,tcons_002…
27.3.3	Multi-process regulation.SnRK1-kinase regulatory system.SnRK1-interacting factor (FLZ)	74	tcons_00005518,tcons_00005519,tcons_00005520,tcons_00093416,tcons_00093417,tcons_00093418,tcons_00065901,tcons_00065902,tcons_00065903,tcons_00065904,tcons_00065905,tcons_00065906,tcons_00065908,tcons_00065909,tcons_00065910,tcons_00065913,tcons_00093426,tcons_00093427,tcons_00093428,tcons_00140965,tcons_00140966,tcons_00140968,tcons_00140969,tcons_00140970,tcons_00140971,tcons_00140972,tcons_002…
50.3.4	Enzyme classification.EC_3 hydrolases.EC_3.4 hydrolase acting on peptide bond (peptidase)	74	tcons_00037105,tcons_00037106,tcons_00037107,tcons_00037108,tcons_00037109,tcons_00037110,tcons_00037111,tcons_00037112,tcons_00037487,tcons_00037488,tcons_00037489,tcons_00037490,tcons_00037491,tcons_00018621,tcons_00018622,tcons_00051163,tcons_00056614,tcons_00056615,tcons_00087418,tcons_00087419,tcons_00087420,tcons_00087421,tcons_00087422,tcons_00087423,tcons_00087424,tcons_00087425,tcons_000…
2.1.1.1.2	Cellular respiration.glycolysis.cytosolic glycolysis.phosphofructokinase activities.pyrophosphate-dependent phosphofructokinase	73	tcons_00198545,tcons_00198546,tcons_00198547,tcons_00198548,tcons_00198549,tcons_00198550,tcons_00198552,tcons_00198553,tcons_00198554,tcons_00198555,tcons_00198556,tcons_00198557,tcons_00198558,tcons_00198559,tcons_00198560,tcons_00198561,tcons_00198562,tcons_00198563,tcons_00198564,tcons_00198565,tcons_00198566,tcons_00198567,tcons_00198568,tcons_00198569,tcons_00198570,tcons_00198571,tcons_001…
18.4.3.2	Protein modification.phosphorylation.CMGC protein kinase superfamily.protein kinase (CLK/LAMMER)	71	tcons_00110753,tcons_00110754,tcons_00110755,tcons_00110756,tcons_00110757,tcons_00110758,tcons_00110759,tcons_00110760,tcons_00110761,tcons_00110762,tcons_00110763,tcons_00110766,tcons_00110767,tcons_00110768,tcons_00110769,tcons_00110770,tcons_00110771,tcons_00110772,tcons_00110775,tcons_00110776,tcons_00110777,tcons_00110778,tcons_00110779,tcons_00110780,tcons_00110781,tcons_00110782,tcons_001…
19.4.2.6	Protein homeostasis.proteolysis.serine-type peptidase activities.S54-class protease (RBL))	71	tcons_00012801,tcons_00012802,tcons_00012803,tcons_00012804,tcons_00071706,tcons_00071707,tcons_00071708,tcons_00071709,tcons_00071710,tcons_00071711,tcons_00048038,tcons_00048039,tcons_00102650,tcons_00102651,tcons_00102652,tcons_00102653,tcons_00102654,tcons_00102655,tcons_00102656,tcons_00102657,tcons_00102658,tcons_00102659,tcons_00134532,tcons_00134533,tcons_00134534,tcons_00134535,tcons_001…
50.1.2	Enzyme classification.EC_1 oxidoreductases.EC_1.2 oxidoreductase acting on aldehyde or oxo group of donor	71	tcons_00028859,tcons_00089852,tcons_00089867,tcons_00120985,tcons_00120989,tcons_00120991,tcons_00120992,tcons_00170101,tcons_00227194,tcons_00227199,tcons_00227203,tcons_00227206,tcons_00227207,tcons_00207036,tcons_00207038,tcons_00207041,tcons_00207042,tcons_00207043,tcons_00207044,tcons_00207045,tcons_00207046,tcons_00207047,tcons_00207048,tcons_00207049,tcons_00207050,tcons_00274407,tcons_002…
50.3.1	Enzyme classification.EC_3 hydrolases.EC_3.1 hydrolase acting on ester bond	71	tcons_00036781,tcons_00036783,tcons_00036784,tcons_00036785,tcons_00036786,tcons_00036787,tcons_00036790,tcons_00036792,tcons_00101053,tcons_00101054,tcons_00101055,tcons_00101056,tcons_00101057,tcons_00101058,tcons_00101059,tcons_00101060,tcons_00101061,tcons_00101062,tcons_00131126,tcons_00118833,tcons_00118851,tcons_00118852,tcons_00123090,tcons_00123091,tcons_00123092,tcons_00123104,tcons_001…
11.10.2.3.2	Phytohormone action.signalling peptides.CRP (cysteine-rich-peptide) category.EPF/EPFL-peptide activity.ERF-peptide receptor (ER)	69	tcons_00264182,tcons_00264185,tcons_00264187,tcons_00264188,tcons_00264190,tcons_00264192,tcons_00264193,tcons_00264195,tcons_00264197,tcons_00264198,tcons_00264200,tcons_00264201,tcons_00264202,tcons_00264204,tcons_00264205,tcons_00264206,tcons_00264207,tcons_00264208,tcons_00264209,tcons_00264210,tcons_00264211,tcons_00264213,tcons_00264214,tcons_00264215,tcons_00264216,tcons_00264217,tcons_002…
15.5.8	RNA biosynthesis.transcriptional regulation.transcription factor (Alfin)	68	tcons_00005240,tcons_00005241,tcons_00005242,tcons_00005243,tcons_00005244,tcons_00005245,tcons_00005246,tcons_00013360,tcons_00013361,tcons_00013362,tcons_00013363,tcons_00013364,tcons_00013366,tcons_00013367,tcons_00013368,tcons_00013369,tcons_00013370,tcons_00013371,tcons_00013372,tcons_00013373,tcons_00013374,tcons_00013375,tcons_00013376,tcons_00013377,tcons_00013378,tcons_00013379,tcons_000…
18.4.5.2	Protein modification.phosphorylation.CAMK protein kinase superfamily.SNF1-related protein kinase (SnRK2)	68	tcons_00077023,tcons_00077024,tcons_00077025,tcons_00077026,tcons_00077027,tcons_00077028,tcons_00077029,tcons_00077030,tcons_00077031,tcons_00077032,tcons_00077033,tcons_00077034,tcons_00077035,tcons_00085520,tcons_00085521,tcons_00085522,tcons_00085523,tcons_00085524,tcons_00085526,tcons_00085527,tcons_00085528,tcons_00085529,tcons_00085530,tcons_00085531,tcons_00085532,tcons_00085533,tcons_001…
19.4.5.6.5	Protein homeostasis.proteolysis.metallopeptidase activities.aminopeptidase activities.M1-class neutral/aromatic-hydroxyl amino acid aminopeptidase	68	tcons_00154393,tcons_00154394,tcons_00154395,tcons_00154396,tcons_00154397,tcons_00154398,tcons_00154399,tcons_00154400,tcons_00154401,tcons_00154402,tcons_00154403,tcons_00154404,tcons_00154405,tcons_00154406,tcons_00154407,tcons_00315497,tcons_00315498,tcons_00315499,tcons_00315500,tcons_00315501,tcons_00315502,tcons_00315503,tcons_00315504,tcons_00315505,tcons_00315506,tcons_00315507,tcons_003…
20.1.3.6	Cytoskeleton organisation.microtubular network.Kinesin microtubule-based motor protein activities.motor protein (Kinesin-7)	68	tcons_00211211,tcons_00211212,tcons_00211213,tcons_00211215,tcons_00211216,tcons_00211217,tcons_00211218,tcons_00211219,tcons_00211220,tcons_00211221,tcons_00211223,tcons_00211236,tcons_00211241,tcons_00211243,tcons_00211245,tcons_00259592,tcons_00259593,tcons_00259594,tcons_00259595,tcons_00259596,tcons_00259597,tcons_00259598,tcons_00259599,tcons_00259600,tcons_00259601,tcons_00259602,tcons_002…
16.9.4	RNA processing.mRNA sequestration.mRNA-binding regulatory factor (RBP45/47)	67	tcons_00052909,tcons_00052910,tcons_00052911,tcons_00052912,tcons_00052913,tcons_00052914,tcons_00052915,tcons_00052916,tcons_00052917,tcons_00052918,tcons_00052919,tcons_00052920,tcons_00052921,tcons_00052922,tcons_00052923,tcons_00052924,tcons_00052925,tcons_00052926,tcons_00052927,tcons_00052928,tcons_00086476,tcons_00086477,tcons_00086478,tcons_00086479,tcons_00086480,tcons_00086481,tcons_000…
18.4.15	Protein modification.phosphorylation.protein kinase (NEK)	67	tcons_00223118,tcons_00223119,tcons_00223120,tcons_00223121,tcons_00223122,tcons_00223123,tcons_00223124,tcons_00223125,tcons_00223126,tcons_00223127,tcons_00223128,tcons_00223129,tcons_00223130,tcons_00223131,tcons_00223132,tcons_00223133,tcons_00223136,tcons_00223137,tcons_00223138,tcons_00223139,tcons_00223140,tcons_00223141,tcons_00223142,tcons_00223143,tcons_00223144,tcons_00223145,tcons_002…
10.1.1	Redox homeostasis.reactive oxygen generation.NADPH-oxidase (Rboh)	64	tcons_00119411,tcons_00119412,tcons_00119413,tcons_00119414,tcons_00119415,tcons_00119416,tcons_00119417,tcons_00119418,tcons_00119419,tcons_00119420,tcons_00119421,tcons_00119422,tcons_00119423,tcons_00119424,tcons_00119425,tcons_00119426,tcons_00119427,tcons_00119428,tcons_00119429,tcons_00119430,tcons_00119431,tcons_00119432,tcons_00119433,tcons_00119434,tcons_00119435,tcons_00119436,tcons_001…
13.4.1.1	Cell cycle organisation.cytokinesis.preprophase microtubule organization.microtubule-associated protein (MOR1)	64	tcons_00144453,tcons_00144454,tcons_00144455,tcons_00144456,tcons_00144458,tcons_00144459,tcons_00144460,tcons_00144461,tcons_00144462,tcons_00144463,tcons_00144464,tcons_00144465,tcons_00144467,tcons_00144468,tcons_00144469,tcons_00144470,tcons_00144471,tcons_00144472,tcons_00144473,tcons_00144474,tcons_00144475,tcons_00144476,tcons_00144477,tcons_00144478,tcons_00144479,tcons_00144480,tcons_001…
7.5.6	Coenzyme metabolism.tetrahydrofolate biosynthesis.folyl-polyglutamate synthetase	64	tcons_00028885,tcons_00028886,tcons_00028887,tcons_00028888,tcons_00028889,tcons_00028890,tcons_00028891,tcons_00028892,tcons_00028893,tcons_00028894,tcons_00028895,tcons_00028898,tcons_00028899,tcons_00028900,tcons_00028902,tcons_00028903,tcons_00028904,tcons_00028905,tcons_00028906,tcons_00028907,tcons_00028908,tcons_00028909,tcons_00028914,tcons_00028918,tcons_00028919,tcons_00028920,tcons_000…
14.2.4	DNA damage response.DNA repair polymerase activities.DNA polymerase lambda	63	tcons_00294852,tcons_00294853,tcons_00294854,tcons_00294855,tcons_00294856,tcons_00294857,tcons_00294858,tcons_00294859,tcons_00294860,tcons_00294861,tcons_00294862,tcons_00294863,tcons_00294864,tcons_00294865,tcons_00294866,tcons_00294867,tcons_00294868,tcons_00294869,tcons_00294870,tcons_00294871,tcons_00294872,tcons_00294874,tcons_00294875,tcons_00294876,tcons_00294877,tcons_00294879,tcons_002…
21.3.2.2.2	Cell wall organisation.pectin.rhamnogalacturonan I.modification and degradation.beta-galactosidase (BGAL)	63	tcons_00145047,tcons_00145048,tcons_00145049,tcons_00145050,tcons_00145051,tcons_00145057,tcons_00145058,tcons_00145059,tcons_00145060,tcons_00145061,tcons_00145062,tcons_00145063,tcons_00145064,tcons_00145065,tcons_00313893,tcons_00313894,tcons_00313895,tcons_00313896,tcons_00313897,tcons_00313899,tcons_00313900,tcons_00313901,tcons_00313902,tcons_00313903,tcons_00313904,tcons_00313905,tcons_003…
1.2.1.1.2	Photosynthesis.calvin cycle.ribulose-1,5-bisphosphat carboxylase/oxygenase (RuBisCo) activity.RuBisCo heterodimer.small subunit	62	tcons_00026727,tcons_00026728,tcons_00026729,tcons_00026730,tcons_00026731,tcons_00026732,tcons_00026733,tcons_00026734,tcons_00026735,tcons_00026736,tcons_00026737,tcons_00044981,tcons_00044982,tcons_00044983,tcons_00044984,tcons_00044985,tcons_00044986,tcons_00044987,tcons_00044988,tcons_00044989,tcons_00044990,tcons_00044991,tcons_00044992,tcons_00044993,tcons_00044994,tcons_00044995,tcons_000…
11.3.2.3	Phytohormone action.brassinosteroid.perception and signal transduction.GSK3-type protein kinase (BIN2)	62	tcons_00003416,tcons_00003417,tcons_00003418,tcons_00003419,tcons_00003420,tcons_00003423,tcons_00003424,tcons_00003425,tcons_00003426,tcons_00003427,tcons_00003428,tcons_00003429,tcons_00003430,tcons_00105905,tcons_00105906,tcons_00105907,tcons_00105908,tcons_00105909,tcons_00105910,tcons_00105911,tcons_00105912,tcons_00105913,tcons_00105914,tcons_00105915,tcons_00105916,tcons_00105917,tcons_001…
15.5.3.1	RNA biosynthesis.transcriptional regulation.Homeobox transcription factor superfamily.transcription factor (HD-ZIP I/II)	62	tcons_00190873,tcons_00190874,tcons_00190875,tcons_00190876,tcons_00190877,tcons_00190878,tcons_00190879,tcons_00190880,tcons_00190881,tcons_00190882,tcons_00191569,tcons_00191570,tcons_00191571,tcons_00191572,tcons_00191573,tcons_00191574,tcons_00234385,tcons_00234387,tcons_00234388,tcons_00234389,tcons_00234390,tcons_00234391,tcons_00234392,tcons_00234393,tcons_00234394,tcons_00234395,tcons_002…
17.4.1.2.6	Protein biosynthesis.translation initiation.Pre-Initiation Complex (PIC) module.eIF2 Met-tRNA binding factor activity.eIF2-alpha kinase co-activator (ILITHYIA/GCN1)	62	tcons_00175251,tcons_00175252,tcons_00175253,tcons_00175254,tcons_00175255,tcons_00175256,tcons_00175257,tcons_00175258,tcons_00175259,tcons_00175260,tcons_00175261,tcons_00175262,tcons_00175263,tcons_00175264,tcons_00175265,tcons_00175266,tcons_00175267,tcons_00175268,tcons_00175269,tcons_00175270,tcons_00175273,tcons_00175274,tcons_00175275,tcons_00175276,tcons_00175277,tcons_00175278,tcons_001…
24.2.2.7	Solute transport.carrier-mediated transport.MFS superfamily.phosphate transporter (PHT4)	62	tcons_00212796,tcons_00212797,tcons_00212798,tcons_00212799,tcons_00212800,tcons_00212801,tcons_00212802,tcons_00212803,tcons_00212804,tcons_00212805,tcons_00212806,tcons_00212807,tcons_00212808,tcons_00212809,tcons_00212810,tcons_00212811,tcons_00212812,tcons_00212813,tcons_00212814,tcons_00212815,tcons_00212816,tcons_00212817,tcons_00212818,tcons_00212819,tcons_00212820,tcons_00212821,tcons_002…
5.8.1.2	Lipid metabolism.lipid trafficking.endoplasmic reticulum-plasma membrane lipid transfer.endoplasmic reticulum-plasma membrane tethering protein (SYTa/b/c)	61	tcons_00211821,tcons_00211822,tcons_00211829,tcons_00211830,tcons_00211831,tcons_00211832,tcons_00211833,tcons_00211834,tcons_00211835,tcons_00211836,tcons_00211837,tcons_00211838,tcons_00211839,tcons_00211840,tcons_00211841,tcons_00211842,tcons_00211843,tcons_00334053,tcons_00334054,tcons_00334055,tcons_00334056,tcons_00334057,tcons_00334058,tcons_00334059,tcons_00334060,tcons_00334062,tcons_003…
18.4.3.6	Protein modification.phosphorylation.CMGC protein kinase superfamily.protein kinase (MAPK)	60	tcons_00040673,tcons_00040674,tcons_00040675,tcons_00040676,tcons_00040677,tcons_00040678,tcons_00040679,tcons_00040681,tcons_00040683,tcons_00040684,tcons_00040685,tcons_00040687,tcons_00040688,tcons_00040689,tcons_00040690,tcons_00040691,tcons_00040692,tcons_00040693,tcons_00040694,tcons_00040695,tcons_00040696,tcons_00137466,tcons_00137467,tcons_00137468,tcons_00137469,tcons_00137471,tcons_001…
24.4.1	Solute transport.porins.voltage-gated anion channel (VDAC)	60	tcons_00017097,tcons_00017098,tcons_00017099,tcons_00017100,tcons_00017101,tcons_00017102,tcons_00017103,tcons_00017104,tcons_00017105,tcons_00017106,tcons_00017107,tcons_00189443,tcons_00189444,tcons_00189445,tcons_00189446,tcons_00189447,tcons_00189448,tcons_00189449,tcons_00192065,tcons_00192066,tcons_00192069,tcons_00192070,tcons_00192071,tcons_00192072,tcons_00192073,tcons_00192074,tcons_001…
19.2.2.1.4	Protein homeostasis.ubiquitin-proteasome system.ubiquitin-fold protein conjugation.ubiquitin conjugation (ubiquitylation).ubiquitin-conjugating E2 protein (UBC)	59	tcons_00025181,tcons_00025183,tcons_00025184,tcons_00025185,tcons_00025186,tcons_00027218,tcons_00027219,tcons_00027220,tcons_00027221,tcons_00027222,tcons_00027223,tcons_00027225,tcons_00027226,tcons_00027227,tcons_00027228,tcons_00130269,tcons_00130270,tcons_00130271,tcons_00112948,tcons_00112949,tcons_00112951,tcons_00112952,tcons_00163889,tcons_00163890,tcons_00163891,tcons_00163892,tcons_001…
20.1.3.12	Cytoskeleton organisation.microtubular network.Kinesin microtubule-based motor protein activities.motor protein (Kinesin-14)	59	tcons_00094222,tcons_00094223,tcons_00094225,tcons_00094226,tcons_00094227,tcons_00094228,tcons_00094230,tcons_00094231,tcons_00094232,tcons_00094233,tcons_00094234,tcons_00115115,tcons_00115116,tcons_00115117,tcons_00115118,tcons_00115120,tcons_00115121,tcons_00115122,tcons_00115123,tcons_00115124,tcons_00115125,tcons_00115126,tcons_00115127,tcons_00115128,tcons_00115129,tcons_00115130,tcons_001…
5.1.7.3	Lipid metabolism.fatty acid biosynthesis.fatty acid desaturation.omega-3/omega-6 fatty acid desaturase (FAD2/3/6-8)	59	tcons_00045755,tcons_00045756,tcons_00045757,tcons_00045758,tcons_00045759,tcons_00045760,tcons_00045761,tcons_00045762,tcons_00045763,tcons_00045764,tcons_00045765,tcons_00045766,tcons_00045767,tcons_00045768,tcons_00045769,tcons_00045770,tcons_00045771,tcons_00045772,tcons_00045773,tcons_00045774,tcons_00045775,tcons_00045776,tcons_00045777,tcons_00045778,tcons_00045779,tcons_00045780,tcons_000…
16.5.2.1	RNA processing.mRNA modification.N6-methyladenosine methylation reading.methylation reader (ECT)	58	tcons_00163659,tcons_00163660,tcons_00163661,tcons_00163662,tcons_00163664,tcons_00163665,tcons_00163666,tcons_00163667,tcons_00163668,tcons_00163669,tcons_00163670,tcons_00163671,tcons_00163672,tcons_00190360,tcons_00190361,tcons_00190362,tcons_00190363,tcons_00190364,tcons_00190365,tcons_00190366,tcons_00190367,tcons_00190368,tcons_00190369,tcons_00190370,tcons_00190371,tcons_00190372,tcons_001…
18.4.5.3	Protein modification.phosphorylation.CAMK protein kinase superfamily.SNF1-related protein kinase (SnRK3)	58	tcons_00055211,tcons_00055212,tcons_00055213,tcons_00055214,tcons_00055215,tcons_00055216,tcons_00055217,tcons_00055218,tcons_00055219,tcons_00055221,tcons_00055222,tcons_00055223,tcons_00055224,tcons_00055225,tcons_00055226,tcons_00055227,tcons_00055228,tcons_00055229,tcons_00132260,tcons_00132261,tcons_00132262,tcons_00132263,tcons_00132264,tcons_00132265,tcons_00132266,tcons_00132267,tcons_001…
5.9.3	Lipid metabolism.lipid bodies-associated activities.caleosin lipid body surface protein (CLO/PXG)	58	tcons_00061884,tcons_00088723,tcons_00061910,tcons_00061911,tcons_00061912,tcons_00061913,tcons_00061914,tcons_00061915,tcons_00088869,tcons_00088870,tcons_00088871,tcons_00088872,tcons_00088873,tcons_00088874,tcons_00188378,tcons_00188379,tcons_00188380,tcons_00188381,tcons_00188382,tcons_00188383,tcons_00188384,tcons_00188385,tcons_00188386,tcons_00188387,tcons_00188388,tcons_00188389,tcons_001…
50.2.3	Enzyme classification.EC_2 transferases.EC_2.3 acyltransferase	58	tcons_00003682,tcons_00003684,tcons_00003685,tcons_00023178,tcons_00023179,tcons_00023180,tcons_00023181,tcons_00023182,tcons_00023183,tcons_00023184,tcons_00023185,tcons_00023186,tcons_00023187,tcons_00023188,tcons_00023189,tcons_00023190,tcons_00023191,tcons_00023192,tcons_00036515,tcons_00036516,tcons_00036517,tcons_00070937,tcons_00070938,tcons_00070939,tcons_00045390,tcons_00088182,tcons_000…
15.5.18	RNA biosynthesis.transcriptional regulation.transcription factor (SBP)	56	tcons_00080360,tcons_00080361,tcons_00080362,tcons_00080363,tcons_00236718,tcons_00236719,tcons_00236720,tcons_00236721,tcons_00236722,tcons_00236724,tcons_00236725,tcons_00236726,tcons_00236727,tcons_00236728,tcons_00236729,tcons_00245458,tcons_00245459,tcons_00245460,tcons_00245461,tcons_00245462,tcons_00245463,tcons_00245464,tcons_00271606,tcons_00271607,tcons_00271608,tcons_00271609,tcons_002…
15.5.51.1	RNA biosynthesis.transcriptional regulation.NF-Y transcription factor complex.component NF-YA	56	tcons_00049915,tcons_00049916,tcons_00049917,tcons_00049918,tcons_00049919,tcons_00049920,tcons_00049921,tcons_00049922,tcons_00049923,tcons_00049924,tcons_00049926,tcons_00049927,tcons_00049928,tcons_00049929,tcons_00049930,tcons_00049931,tcons_00049932,tcons_00049933,tcons_00049934,tcons_00049935,tcons_00049936,tcons_00049937,tcons_00049938,tcons_00049939,tcons_00049941,tcons_00049943,tcons_000…
15.5.13	RNA biosynthesis.transcriptional regulation.transcription factor (HSF)	55	tcons_00017726,tcons_00017727,tcons_00017728,tcons_00017729,tcons_00017730,tcons_00017731,tcons_00017732,tcons_00017733,tcons_00017734,tcons_00017735,tcons_00017736,tcons_00017737,tcons_00017738,tcons_00017739,tcons_00017740,tcons_00017741,tcons_00017742,tcons_00017743,tcons_00017744,tcons_00017745,tcons_00017746,tcons_00017747,tcons_00017748,tcons_00017749,tcons_00017750,tcons_00017751,tcons_000…
3.1.2.7	Carbohydrate metabolism.sucrose metabolism.biosynthesis.sucrose-phosphate synthase	55	tcons_00148795,tcons_00148796,tcons_00148797,tcons_00148798,tcons_00148799,tcons_00148800,tcons_00148801,tcons_00148802,tcons_00148803,tcons_00148804,tcons_00148805,tcons_00148806,tcons_00148807,tcons_00148808,tcons_00148809,tcons_00148810,tcons_00148811,tcons_00148812,tcons_00148813,tcons_00177516,tcons_00177517,tcons_00177518,tcons_00177520,tcons_00177521,tcons_00177522,tcons_00177523,tcons_001…
5.1.1.4	Lipid metabolism.fatty acid biosynthesis.citrate shuttle.cytosolic NADP-dependent malic enzyme	55	tcons_00025283,tcons_00025284,tcons_00025285,tcons_00025286,tcons_00025287,tcons_00025288,tcons_00025289,tcons_00025291,tcons_00025292,tcons_00025293,tcons_00025294,tcons_00025295,tcons_00025296,tcons_00025301,tcons_00025302,tcons_00025303,tcons_00025304,tcons_00025305,tcons_00025308,tcons_00025309,tcons_00025310,tcons_00025311,tcons_00025313,tcons_00025314,tcons_00025315,tcons_00025316,tcons_000…
16.12.1.5	RNA processing.organelle machinery.ribonuclease activities.endoribonuclease (CSP41)	54	tcons_00140678,tcons_00140679,tcons_00140681,tcons_00196537,tcons_00196538,tcons_00196539,tcons_00196540,tcons_00196541,tcons_00196542,tcons_00196543,tcons_00196544,tcons_00196545,tcons_00196547,tcons_00196548,tcons_00196550,tcons_00196551,tcons_00196552,tcons_00196553,tcons_00196554,tcons_00196555,tcons_00196556,tcons_00196557,tcons_00196558,tcons_00196559,tcons_00196560,tcons_00196561,tcons_001…
19.4.5.7.3	Protein homeostasis.proteolysis.metallopeptidase activities.carboxypeptidase activities.M28-class carboxypeptidase	54	tcons_00141649,tcons_00141650,tcons_00141651,tcons_00141652,tcons_00141653,tcons_00141654,tcons_00141655,tcons_00141656,tcons_00141657,tcons_00141658,tcons_00141659,tcons_00141660,tcons_00141661,tcons_00141662,tcons_00141663,tcons_00141664,tcons_00141665,tcons_00115003,tcons_00115004,tcons_00115005,tcons_00115006,tcons_00115007,tcons_00115008,tcons_00115009,tcons_00115010,tcons_00115011,tcons_001…
21.3.2.2.3.2	Cell wall organisation.pectin.rhamnogalacturonan I.modification and degradation.alpha-L-arabinofuranosidase activities.bifunctional alpha-L-arabinofuranosidase and beta-D-xylosidase (BXL)	54	tcons_00068027,tcons_00068028,tcons_00068029,tcons_00068030,tcons_00068031,tcons_00068032,tcons_00068033,tcons_00068034,tcons_00068035,tcons_00068036,tcons_00068037,tcons_00068038,tcons_00068041,tcons_00068042,tcons_00068043,tcons_00068044,tcons_00068045,tcons_00068046,tcons_00068047,tcons_00068048,tcons_00068049,tcons_00154622,tcons_00154623,tcons_00189115,tcons_00189116,tcons_00189117,tcons_001…
50.2.1	Enzyme classification.EC_2 transferases.EC_2.1 transferase transferring one-carbon group	54	tcons_00105956,tcons_00105957,tcons_00149300,tcons_00149301,tcons_00149302,tcons_00149306,tcons_00149307,tcons_00149308,tcons_00149309,tcons_00149313,tcons_00149314,tcons_00149317,tcons_00149318,tcons_00149322,tcons_00149326,tcons_00149327,tcons_00149330,tcons_00149335,tcons_00150041,tcons_00150042,tcons_00150045,tcons_00150046,tcons_00150048,tcons_00150049,tcons_00124090,tcons_00124091,tcons_001…
16.4.1.2.11.1	RNA processing.pre-mRNA splicing.U2-type-intron-specific major spliceosome.U2 small nuclear ribonucleoprotein particle (snRNP).U2AF pre-RNA splicing auxiliary factor heterodimer.small subunit U2AF1/U2AF35	53	tcons_00018421,tcons_00018422,tcons_00018423,tcons_00018424,tcons_00018425,tcons_00018426,tcons_00018427,tcons_00018428,tcons_00018429,tcons_00018430,tcons_00018431,tcons_00018432,tcons_00018433,tcons_00018434,tcons_00018435,tcons_00018436,tcons_00018437,tcons_00018438,tcons_00018439,tcons_00018440,tcons_00018441,tcons_00018442,tcons_00018443,tcons_00018444,tcons_00018445,tcons_00018446,tcons_000…
18.4.5.4	Protein modification.phosphorylation.CAMK protein kinase superfamily.protein kinase (CDPK)	53	tcons_00019513,tcons_00019514,tcons_00053004,tcons_00053005,tcons_00053006,tcons_00053007,tcons_00053008,tcons_00053009,tcons_00053010,tcons_00053011,tcons_00053012,tcons_00053013,tcons_00053014,tcons_00053015,tcons_00053016,tcons_00053017,tcons_00053018,tcons_00117383,tcons_00117384,tcons_00117385,tcons_00117386,tcons_00117387,tcons_00117388,tcons_00117389,tcons_00117390,tcons_00192610,tcons_001…
19.2.3.1.2.3	Protein homeostasis.ubiquitin-proteasome system.ubiquitin-fold protein deconjugation.ubiquitin deconjugation.OTU deubiquitinase activities.deubiquitinase (OTU3-4)	53	tcons_00119931,tcons_00119932,tcons_00119933,tcons_00119935,tcons_00119937,tcons_00119938,tcons_00119939,tcons_00119940,tcons_00119941,tcons_00119942,tcons_00119943,tcons_00119944,tcons_00119945,tcons_00119946,tcons_00119947,tcons_00119949,tcons_00119950,tcons_00119951,tcons_00119956,tcons_00119957,tcons_00119958,tcons_00119959,tcons_00119960,tcons_00119962,tcons_00186999,tcons_00187000,tcons_001…
20.2.1	Cytoskeleton organisation.microfilament network.actin filament protein	53	tcons_00020638,tcons_00020639,tcons_00020640,tcons_00020641,tcons_00020642,tcons_00020643,tcons_00020644,tcons_00020645,tcons_00020646,tcons_00029367,tcons_00029369,tcons_00029370,tcons_00029371,tcons_00029372,tcons_00029373,tcons_00029374,tcons_00036798,tcons_00036799,tcons_00036800,tcons_00036801,tcons_00036802,tcons_00036803,tcons_00155438,tcons_00155439,tcons_00155440,tcons_00155441,tcons_001…
15.5.1.4	RNA biosynthesis.transcriptional regulation.C2C2 transcription factor superfamily.transcription factor (YABBY)	52	tcons_00188661,tcons_00188662,tcons_00188663,tcons_00188664,tcons_00188665,tcons_00188666,tcons_00188667,tcons_00188668,tcons_00188669,tcons_00188670,tcons_00188671,tcons_00188672,tcons_00188673,tcons_00188674,tcons_00188675,tcons_00196178,tcons_00196179,tcons_00196180,tcons_00196181,tcons_00196182,tcons_00196183,tcons_00196184,tcons_00196185,tcons_00196186,tcons_00196187,tcons_00196188,tcons_001…
18.4.5.1.1	Protein modification.phosphorylation.CAMK protein kinase superfamily.SNF1-related SnRK1 kinase complex.catalytic subunit alpha	51	tcons_00114751,tcons_00114752,tcons_00114753,tcons_00114754,tcons_00114755,tcons_00114756,tcons_00114757,tcons_00114758,tcons_00114759,tcons_00114760,tcons_00114761,tcons_00114762,tcons_00114763,tcons_00114764,tcons_00114765,tcons_00151073,tcons_00151074,tcons_00151075,tcons_00151076,tcons_00151078,tcons_00151079,tcons_00151080,tcons_00151082,tcons_00151083,tcons_00151085,tcons_00151087,tcons_001…
24.2.1.1.1	Solute transport.carrier-mediated transport.DMT superfamily.NST-TPT group.phosphometabolite transporter (TPT|PPT|GPT|XPT)	51	tcons_00024789,tcons_00024790,tcons_00024791,tcons_00024792,tcons_00024793,tcons_00024794,tcons_00024795,tcons_00024796,tcons_00024799,tcons_00024800,tcons_00024802,tcons_00024803,tcons_00024804,tcons_00024805,tcons_00024806,tcons_00024807,tcons_00024809,tcons_00024810,tcons_00024811,tcons_00024813,tcons_00052842,tcons_00052843,tcons_00052844,tcons_00052845,tcons_00052846,tcons_00052847,tcons_000…
27.3.1.1	Multi-process regulation.SnRK1-kinase regulatory system.SnRK1 protein kinase complex.catalytic subunit alpha	51	tcons_00114751,tcons_00114752,tcons_00114753,tcons_00114754,tcons_00114755,tcons_00114756,tcons_00114757,tcons_00114758,tcons_00114759,tcons_00114760,tcons_00114761,tcons_00114762,tcons_00114763,tcons_00114764,tcons_00114765,tcons_00151073,tcons_00151074,tcons_00151075,tcons_00151076,tcons_00151078,tcons_00151079,tcons_00151080,tcons_00151082,tcons_00151083,tcons_00151085,tcons_00151087,tcons_001…
1.1.1.1.1	Photosynthesis.photophosphorylation.photosystem II.LHC-II complex.component LHCb1/2/3	50	tcons_00016664,tcons_00016665,tcons_00040803,tcons_00040804,tcons_00040806,tcons_00040807,tcons_00078970,tcons_00078971,tcons_00078972,tcons_00078973,tcons_00078974,tcons_00078975,tcons_00078976,tcons_00078977,tcons_00078978,tcons_00078979,tcons_00078980,tcons_00211670,tcons_00211671,tcons_00217104,tcons_00217105,tcons_00217106,tcons_00217107,tcons_00217108,tcons_00251112,tcons_00251113,tcons_002…
10.2.1	Redox homeostasis.enzymatic reactive oxygen species scavengers.catalase	50	tcons_00192368,tcons_00192369,tcons_00192370,tcons_00192371,tcons_00192372,tcons_00192373,tcons_00192374,tcons_00192375,tcons_00192376,tcons_00192377,tcons_00192378,tcons_00269048,tcons_00269049,tcons_00269050,tcons_00269051,tcons_00269052,tcons_00269053,tcons_00269054,tcons_00269055,tcons_00269056,tcons_00269057,tcons_00269059,tcons_00269060,tcons_00269061,tcons_00269062,tcons_00269063,tcons_002…
13.3.6.1.4	Cell cycle organisation.mitosis and meiosis.meiotic recombination.meiotic initiation.homolog pairing factor (ASY1)	50	tcons_00236653,tcons_00236654,tcons_00236655,tcons_00236656,tcons_00236657,tcons_00236658,tcons_00236659,tcons_00236660,tcons_00236661,tcons_00236662,tcons_00236663,tcons_00236665,tcons_00236666,tcons_00236668,tcons_00236669,tcons_00236670,tcons_00236671,tcons_00236672,tcons_00236673,tcons_00236674,tcons_00236676,tcons_00236677,tcons_00236679,tcons_00236681,tcons_00236682,tcons_00236683,tcons_002…
13.5.8.1	Cell cycle organisation.organellar DNA replication.genome stability maintenance.recombinase (RecA)	50	tcons_00150561,tcons_00150563,tcons_00150564,tcons_00150565,tcons_00150566,tcons_00150567,tcons_00150568,tcons_00150569,tcons_00150570,tcons_00150571,tcons_00150572,tcons_00150573,tcons_00150574,tcons_00150575,tcons_00150576,tcons_00150577,tcons_00150578,tcons_00150579,tcons_00150580,tcons_00150581,tcons_00150582,tcons_00150583,tcons_00150584,tcons_00150585,tcons_00150586,tcons_00150588,tcons_001…
16.4.6.4	RNA processing.pre-mRNA splicing.spliceosome-associated non-snRNP factor activities.splicing factor (RSZ21|22)	50	tcons_00264923,tcons_00264924,tcons_00264925,tcons_00264926,tcons_00264927,tcons_00264928,tcons_00264929,tcons_00264930,tcons_00264931,tcons_00264932,tcons_00264933,tcons_00264934,tcons_00264935,tcons_00264936,tcons_00264937,tcons_00264938,tcons_00264939,tcons_00264940,tcons_00264941,tcons_00264942,tcons_00264943,tcons_00264944,tcons_00264946,tcons_00264947,tcons_00264948,tcons_00293450,tcons_002…
12.4.1.1.3	Chromatin organisation.chromatin remodeling complexes.ATPase modules.Snf2-like group.chromatin remodeling factor (Snf2)	49	tcons_00320692,tcons_00320693,tcons_00320694,tcons_00320695,tcons_00320696,tcons_00320701,tcons_00320702,tcons_00320703,tcons_00320704,tcons_00320706,tcons_00320707,tcons_00320708,tcons_00320709,tcons_00320711,tcons_00320713,tcons_00320715,tcons_00320716,tcons_00320717,tcons_00320718,tcons_00320719,tcons_00320720,tcons_00320721,tcons_00320722,tcons_00320724,tcons_00320725,tcons_00320727,tcons_003…
18.9.1	Protein modification.hydroxylation.prolyl hydroxylase	49	tcons_00243756,tcons_00243757,tcons_00243758,tcons_00243759,tcons_00243760,tcons_00243761,tcons_00243762,tcons_00243763,tcons_00243764,tcons_00243765,tcons_00243766,tcons_00243767,tcons_00243768,tcons_00243769,tcons_00243770,tcons_00243771,tcons_00243772,tcons_00243773,tcons_00243774,tcons_00243775,tcons_00243776,tcons_00243777,tcons_00243778,tcons_00243779,tcons_00243780,tcons_00243781,tcons_002…
3.2.3.5.1	Carbohydrate metabolism.starch metabolism.degradation.maltose metabolism.cytosolic glucanotransferase	49	tcons_00047508,tcons_00047509,tcons_00047510,tcons_00047511,tcons_00047512,tcons_00047513,tcons_00047514,tcons_00047515,tcons_00047516,tcons_00047517,tcons_00047518,tcons_00047519,tcons_00047524,tcons_00047525,tcons_00047526,tcons_00047527,tcons_00047528,tcons_00047529,tcons_00047530,tcons_00047531,tcons_00047532,tcons_00047533,tcons_00047534,tcons_00047535,tcons_00047536,tcons_00047537,tcons_000…
10.4.1.1	Redox homeostasis.hydrogen peroxide removal.ascorbate-glutathione cycle.ascorbate peroxidase (APX)	48	tcons_00065094,tcons_00065095,tcons_00065096,tcons_00065097,tcons_00065098,tcons_00065099,tcons_00065100,tcons_00065101,tcons_00065102,tcons_00065103,tcons_00065104,tcons_00065105,tcons_00065106,tcons_00065107,tcons_00065108,tcons_00065109,tcons_00065110,tcons_00065111,tcons_00065112,tcons_00065113,tcons_00065114,tcons_00065115,tcons_00065116,tcons_00065117,tcons_00287343,tcons_00287344,tcons_002…
18.4.1.30	Protein modification.phosphorylation.TKL protein kinase superfamily.protein kinase (MAP3K-RAF)	48	tcons_00131552,tcons_00131553,tcons_00131554,tcons_00131555,tcons_00131556,tcons_00131557,tcons_00131558,tcons_00197993,tcons_00197994,tcons_00197995,tcons_00197996,tcons_00197999,tcons_00198001,tcons_00198003,tcons_00198006,tcons_00198009,tcons_00198010,tcons_00198011,tcons_00198012,tcons_00240906,tcons_00240907,tcons_00240908,tcons_00253918,tcons_00253919,tcons_00253921,tcons_00258331,tcons_002…
19.2.3.1.2.7	Protein homeostasis.ubiquitin-proteasome system.ubiquitin-fold protein deconjugation.ubiquitin deconjugation.OTU deubiquitinase activities.deubiquitinase (OTU6-12)	48	tcons_00230110,tcons_00230111,tcons_00230112,tcons_00230113,tcons_00230114,tcons_00230115,tcons_00230116,tcons_00230117,tcons_00230118,tcons_00230119,tcons_00230120,tcons_00230121,tcons_00230122,tcons_00230123,tcons_00230124,tcons_00230125,tcons_00230126,tcons_00230127,tcons_00230128,tcons_00230129,tcons_00230130,tcons_00230131,tcons_00230132,tcons_00230133,tcons_00230134,tcons_00230135,tcons_002…
27.1.1	Multi-process regulation.circadian clock system.core oscillator protein (LHY|CCA1)	48	tcons_00326569,tcons_00326570,tcons_00326571,tcons_00326572,tcons_00326573,tcons_00326574,tcons_00326575,tcons_00326576,tcons_00326577,tcons_00326578,tcons_00326579,tcons_00326580,tcons_00326581,tcons_00326582,tcons_00326583,tcons_00326584,tcons_00326585,tcons_00326586,tcons_00326587,tcons_00326588,tcons_00326589,tcons_00326590,tcons_00326591,tcons_00326592,tcons_00326593,tcons_00326594,tcons_003…
20.1.1.2	Cytoskeleton organisation.microtubular network.alpha-beta-Tubulin heterodimer.component beta-Tubulin	47	tcons_00034554,tcons_00034555,tcons_00034556,tcons_00034557,tcons_00034558,tcons_00034560,tcons_00034561,tcons_00034562,tcons_00034563,tcons_00034564,tcons_00034567,tcons_00117338,tcons_00117339,tcons_00117341,tcons_00117342,tcons_00117343,tcons_00117344,tcons_00173219,tcons_00173220,tcons_00173222,tcons_00173223,tcons_00173225,tcons_00173226,tcons_00173227,tcons_00171476,tcons_00171477,tcons_001…
21.2.2.2.2	Cell wall organisation.hemicellulose.xylan.modification and degradation.xylan O-acetyltransferase (XOAT)	47	tcons_00033139,tcons_00033140,tcons_00033141,tcons_00033142,tcons_00033143,tcons_00033144,tcons_00073259,tcons_00073260,tcons_00073261,tcons_00073262,tcons_00073263,tcons_00073264,tcons_00073265,tcons_00073266,tcons_00073267,tcons_00073268,tcons_00073269,tcons_00073270,tcons_00073271,tcons_00185839,tcons_00185840,tcons_00185841,tcons_00185842,tcons_00185844,tcons_00185845,tcons_00185846,tcons_001…
24.2.9.1.1	Solute transport.carrier-mediated transport.CDF superfamily.CaCA family.cation antiporter (CAX)	47	tcons_00092727,tcons_00092728,tcons_00092729,tcons_00092730,tcons_00092731,tcons_00092732,tcons_00092733,tcons_00092734,tcons_00092735,tcons_00092736,tcons_00092737,tcons_00092738,tcons_00092739,tcons_00092740,tcons_00092741,tcons_00092742,tcons_00092743,tcons_00092744,tcons_00092745,tcons_00092746,tcons_00110179,tcons_00110180,tcons_00110181,tcons_00110182,tcons_00110183,tcons_00110184,tcons_001…
3.1.4.1.2	Carbohydrate metabolism.sucrose metabolism.degradation.invertase activities.acid beta-fructofuranosidase (VIN)	47	tcons_00249088,tcons_00249090,tcons_00249091,tcons_00249093,tcons_00249094,tcons_00249095,tcons_00249096,tcons_00249097,tcons_00249098,tcons_00249099,tcons_00249100,tcons_00249103,tcons_00249114,tcons_00249116,tcons_00249120,tcons_00288435,tcons_00288439,tcons_00288440,tcons_00288441,tcons_00288442,tcons_00288443,tcons_00288444,tcons_00288445,tcons_00288446,tcons_00288447,tcons_00288449,tcons_002…
12.5.1.2	Chromatin organisation.DNA methylation.RNA-directed DNA methylation (RdDM) pathway.auxiliary factor (MORC)	46	tcons_00297120,tcons_00297121,tcons_00297122,tcons_00297123,tcons_00297124,tcons_00297125,tcons_00297126,tcons_00297127,tcons_00297128,tcons_00297129,tcons_00297132,tcons_00297133,tcons_00297134,tcons_00297136,tcons_00297137,tcons_00297138,tcons_00297139,tcons_00297140,tcons_00297141,tcons_00297142,tcons_00297143,tcons_00297144,tcons_00297145,tcons_00297146,tcons_00297147,tcons_00297148,tcons_002…
24.1.2.2.2	Solute transport.primary active transport.P-type ATPase superfamily.P2 family.P2B-type calcium cation-transporting ATPase (ACA)	46	tcons_00092056,tcons_00092057,tcons_00092058,tcons_00092059,tcons_00092060,tcons_00092061,tcons_00092062,tcons_00092063,tcons_00092064,tcons_00092065,tcons_00092066,tcons_00092067,tcons_00092068,tcons_00092069,tcons_00092070,tcons_00092071,tcons_00092072,tcons_00092073,tcons_00092074,tcons_00092075,tcons_00092076,tcons_00092077,tcons_00092078,tcons_00092079,tcons_00092080,tcons_00092081,tcons_000…
24.2.3.6	Solute transport.carrier-mediated transport.APC superfamily.borate transporter (BOR)	46	tcons_00024902,tcons_00024903,tcons_00024904,tcons_00024905,tcons_00024906,tcons_00024907,tcons_00024908,tcons_00024909,tcons_00024910,tcons_00024911,tcons_00024912,tcons_00024913,tcons_00024914,tcons_00024915,tcons_00024916,tcons_00024917,tcons_00024918,tcons_00024919,tcons_00024920,tcons_00024921,tcons_00024922,tcons_00024923,tcons_00024924,tcons_00024925,tcons_00024926,tcons_00024927,tcons_000…
24.3.7	Solute transport.channels.calcium-permeable channel (OSCA)	46	tcons_00173492,tcons_00173493,tcons_00173494,tcons_00173495,tcons_00173496,tcons_00173497,tcons_00173498,tcons_00173499,tcons_00173500,tcons_00173501,tcons_00173502,tcons_00173503,tcons_00173504,tcons_00173505,tcons_00173506,tcons_00173507,tcons_00173508,tcons_00173509,tcons_00173510,tcons_00173511,tcons_00173512,tcons_00173513,tcons_00173514,tcons_00173515,tcons_00173516,tcons_00173517,tcons_001…
25.1.7	Nutrient uptake.nitrogen assimilation.aspartate aminotransferase	46	tcons_00115688,tcons_00115689,tcons_00115690,tcons_00115691,tcons_00115692,tcons_00115693,tcons_00115694,tcons_00115695,tcons_00115696,tcons_00115697,tcons_00115698,tcons_00115699,tcons_00115700,tcons_00115701,tcons_00115702,tcons_00115703,tcons_00115704,tcons_00115705,tcons_00115706,tcons_00115707,tcons_00115708,tcons_00115709,tcons_00115710,tcons_00115711,tcons_00268330,tcons_00268331,tcons_002…
3.2.2.3	Carbohydrate metabolism.starch metabolism.biosynthesis.ADP-glucose pyrophosphorylase	46	tcons_00041421,tcons_00041422,tcons_00041423,tcons_00041424,tcons_00041425,tcons_00041427,tcons_00041428,tcons_00041429,tcons_00041430,tcons_00041431,tcons_00041432,tcons_00041433,tcons_00041434,tcons_00041435,tcons_00041436,tcons_00041437,tcons_00041438,tcons_00041439,tcons_00041440,tcons_00041441,tcons_00041442,tcons_00041443,tcons_00041444,tcons_00041445,tcons_00105402,tcons_00105403,tcons_001…
1.1.1.5.1.6	Photosynthesis.photophosphorylation.photosystem II.photoprotection.non-photochemical quenching (NPQ).NPQ-regulatory protein (SOQ1)	45	tcons_00184875,tcons_00184878,tcons_00184879,tcons_00184880,tcons_00184881,tcons_00184882,tcons_00184883,tcons_00184884,tcons_00184890,tcons_00184891,tcons_00184892,tcons_00184909,tcons_00184910,tcons_00184912,tcons_00184913,tcons_00184914,tcons_00184915,tcons_00184916,tcons_00184917,tcons_00184918,tcons_00184919,tcons_00184920,tcons_00184921,tcons_00184922,tcons_00184923,tcons_00184924,tcons_001…
15.5.22	RNA biosynthesis.transcriptional regulation.transcription factor (WRKY)	45	tcons_00050977,tcons_00050978,tcons_00050979,tcons_00050980,tcons_00050981,tcons_00056513,tcons_00056514,tcons_00056515,tcons_00056516,tcons_00056517,tcons_00056519,tcons_00056520,tcons_00056521,tcons_00056522,tcons_00142103,tcons_00142104,tcons_00142105,tcons_00142106,tcons_00142107,tcons_00142108,tcons_00142109,tcons_00142110,tcons_00234107,tcons_00234108,tcons_00234109,tcons_00234110,tcons_002…
15.5.7.1	RNA biosynthesis.transcriptional regulation.AP2/ERF transcription factor superfamily.transcription factor (ERF)	45	tcons_00233412,tcons_00233413,tcons_00233414,tcons_00233415,tcons_00233416,tcons_00233417,tcons_00233418,tcons_00233419,tcons_00233420,tcons_00233421,tcons_00233422,tcons_00233423,tcons_00233424,tcons_00233425,tcons_00233426,tcons_00233427,tcons_00233428,tcons_00233429,tcons_00233430,tcons_00233431,tcons_00233432,tcons_00233433,tcons_00233434,tcons_00233435,tcons_00211168,tcons_00211169,tcons_002…
18.4.3.7	Protein modification.phosphorylation.CMGC protein kinase superfamily.protein kinase (RCK)	45	tcons_00246409,tcons_00246410,tcons_00246411,tcons_00246412,tcons_00246413,tcons_00246414,tcons_00246415,tcons_00246417,tcons_00246418,tcons_00246419,tcons_00246420,tcons_00246421,tcons_00246422,tcons_00246423,tcons_00246425,tcons_00281290,tcons_00281291,tcons_00281292,tcons_00281293,tcons_00313755,tcons_00313756,tcons_00313757,tcons_00313758,tcons_00313759,tcons_00313760,tcons_00313761,tcons_003…
18.4.7.4	Protein modification.phosphorylation.atypical protein kinase families.protein kinase (ABC1)	45	tcons_00026551,tcons_00026552,tcons_00026553,tcons_00026555,tcons_00026556,tcons_00026557,tcons_00026558,tcons_00177780,tcons_00177781,tcons_00177782,tcons_00177783,tcons_00177784,tcons_00177785,tcons_00177786,tcons_00177787,tcons_00177788,tcons_00177791,tcons_00177792,tcons_00177794,tcons_00177796,tcons_00177797,tcons_00177798,tcons_00177799,tcons_00177800,tcons_00177801,tcons_00177802,tcons_001…
21.3.1.2.1	Cell wall organisation.pectin.homogalacturonan.modification and degradation.pectin methylesterase	45	tcons_00073472,tcons_00075533,tcons_00086829,tcons_00086830,tcons_00086831,tcons_00125180,tcons_00125181,tcons_00164205,tcons_00196850,tcons_00196851,tcons_00196852,tcons_00196853,tcons_00196854,tcons_00196855,tcons_00196856,tcons_00196857,tcons_00196858,tcons_00196860,tcons_00196861,tcons_00196862,tcons_00233502,tcons_00233503,tcons_00233505,tcons_00233506,tcons_00243752,tcons_00243753,tcons_002…
13.7.2.1	Cell cycle organisation.membrane organisation.endoplasmic reticulum (ER) organisation.ER-associated protein (Reticulon)	44	tcons_00039235,tcons_00039236,tcons_00039237,tcons_00039238,tcons_00039239,tcons_00106979,tcons_00106980,tcons_00132735,tcons_00132736,tcons_00132737,tcons_00132738,tcons_00132739,tcons_00132740,tcons_00106981,tcons_00132741,tcons_00132742,tcons_00106982,tcons_00132743,tcons_00106983,tcons_00106984,tcons_00114869,tcons_00114870,tcons_00114871,tcons_00114872,tcons_00114873,tcons_00114874,tcons_001…
15.5.7.3	RNA biosynthesis.transcriptional regulation.AP2/ERF transcription factor superfamily.transcription factor (AP2)	44	tcons_00095462,tcons_00095463,tcons_00095464,tcons_00095465,tcons_00095466,tcons_00095467,tcons_00095468,tcons_00095469,tcons_00095470,tcons_00095472,tcons_00095474,tcons_00095475,tcons_00095476,tcons_00095477,tcons_00095478,tcons_00095479,tcons_00095480,tcons_00095481,tcons_00095482,tcons_00095483,tcons_00095484,tcons_00095485,tcons_00095486,tcons_00095487,tcons_00095488,tcons_00203178,tcons_002…
18.4.2.2	Protein modification.phosphorylation.STE protein kinase superfamily.protein kinase (MAP3K-MEKK)	44	tcons_00067095,tcons_00067096,tcons_00067097,tcons_00067098,tcons_00067099,tcons_00067100,tcons_00067101,tcons_00067103,tcons_00067104,tcons_00067105,tcons_00067106,tcons_00067107,tcons_00067109,tcons_00067114,tcons_00067117,tcons_00067118,tcons_00067120,tcons_00067122,tcons_00067123,tcons_00067124,tcons_00067125,tcons_00067126,tcons_00157442,tcons_00157443,tcons_00157444,tcons_00157447,tcons_001…
2.4.5.1.4	Cellular respiration.oxidative phosphorylation.cytochrome c oxidase complex.core components.component COX5b	44	tcons_00315275,tcons_00315276,tcons_00315277,tcons_00315278,tcons_00315279,tcons_00315280,tcons_00315281,tcons_00315282,tcons_00315283,tcons_00315284,tcons_00315285,tcons_00315286,tcons_00315287,tcons_00315288,tcons_00315289,tcons_00315290,tcons_00315291,tcons_00315292,tcons_00315293,tcons_00315294,tcons_00315295,tcons_00315296,tcons_00315297,tcons_00315298,tcons_00315299,tcons_00315300,tcons_003…
16.8.1.2.1	RNA processing.RNA surveillance.exosome complex.associated co-factor activities.exoribonuclease (RRP6L)	43	tcons_00080003,tcons_00080004,tcons_00080005,tcons_00080007,tcons_00080008,tcons_00080009,tcons_00080010,tcons_00080014,tcons_00080018,tcons_00080019,tcons_00080020,tcons_00080021,tcons_00080022,tcons_00080024,tcons_00080026,tcons_00080027,tcons_00080028,tcons_00080029,tcons_00080032,tcons_00080033,tcons_00080034,tcons_00080036,tcons_00080037,tcons_00080038,tcons_00080039,tcons_00080040,tcons_000…
19.4.2.3	Protein homeostasis.proteolysis.serine-type peptidase activities.S1-class protease (Deg)	43	tcons_00018720,tcons_00018721,tcons_00018722,tcons_00018723,tcons_00018724,tcons_00261508,tcons_00261509,tcons_00261510,tcons_00261511,tcons_00261512,tcons_00261513,tcons_00261514,tcons_00261515,tcons_00261516,tcons_00261517,tcons_00261518,tcons_00261519,tcons_00261520,tcons_00261521,tcons_00261522,tcons_00261523,tcons_00261524,tcons_00261525,tcons_00261526,tcons_00261527,tcons_00261528,tcons_002…
5.1.1.2.2	Lipid metabolism.fatty acid biosynthesis.citrate shuttle.ATP-dependent citrate lyase heterodimer.beta chain	43	tcons_00108820,tcons_00108821,tcons_00108822,tcons_00108823,tcons_00108824,tcons_00108826,tcons_00108827,tcons_00108828,tcons_00108829,tcons_00108830,tcons_00108831,tcons_00108832,tcons_00108833,tcons_00108834,tcons_00108835,tcons_00108836,tcons_00108837,tcons_00108838,tcons_00108839,tcons_00306198,tcons_00306199,tcons_00306200,tcons_00306201,tcons_00306202,tcons_00306203,tcons_00306204,tcons_003…
15.5.4.2	RNA biosynthesis.transcriptional regulation.bZIP transcription factor superfamily.transcription factor (bZIP9|10|25)	42	tcons_00016438,tcons_00016439,tcons_00016440,tcons_00197538,tcons_00197539,tcons_00197540,tcons_00197541,tcons_00197542,tcons_00197543,tcons_00197544,tcons_00197545,tcons_00197546,tcons_00197547,tcons_00197548,tcons_00197549,tcons_00197550,tcons_00197551,tcons_00197552,tcons_00197553,tcons_00197554,tcons_00197556,tcons_00197558,tcons_00197560,tcons_00197561,tcons_00197562,tcons_00197563,tcons_001…
20.2.4.3	Cytoskeleton organisation.microfilament network.myosin microfilament-based motor protein activities.myosin receptor (MyoB)	42	tcons_00006604,tcons_00006605,tcons_00006606,tcons_00006607,tcons_00006608,tcons_00006609,tcons_00006610,tcons_00006611,tcons_00143005,tcons_00143006,tcons_00143007,tcons_00143008,tcons_00143009,tcons_00143010,tcons_00143011,tcons_00143012,tcons_00143013,tcons_00143014,tcons_00143015,tcons_00143016,tcons_00143017,tcons_00143018,tcons_00143019,tcons_00216753,tcons_00216754,tcons_00216755,tcons_002…
22.8.4.2	Vesicle trafficking.regulation of membrane tethering and fusion.RAB-GTPase membrane association.RAB-GTPase GDP-dissociation inhibitor (RAB-GDI)	42	tcons_00034399,tcons_00034400,tcons_00034401,tcons_00034402,tcons_00034403,tcons_00034404,tcons_00034405,tcons_00034406,tcons_00034407,tcons_00034408,tcons_00034409,tcons_00034410,tcons_00034411,tcons_00034412,tcons_00034413,tcons_00034414,tcons_00034415,tcons_00034416,tcons_00034417,tcons_00034418,tcons_00034419,tcons_00034420,tcons_00186625,tcons_00186626,tcons_00186627,tcons_00186628,tcons_001…
24.2.3.1.1	Solute transport.carrier-mediated transport.APC superfamily.SulP family.sulfate transporter (SULTR)	42	tcons_00067651,tcons_00067652,tcons_00067653,tcons_00067654,tcons_00067655,tcons_00067656,tcons_00067657,tcons_00067658,tcons_00067659,tcons_00067660,tcons_00067661,tcons_00067662,tcons_00190499,tcons_00190500,tcons_00190501,tcons_00190502,tcons_00190503,tcons_00190504,tcons_00190505,tcons_00190506,tcons_00190507,tcons_00190508,tcons_00190509,tcons_00190510,tcons_00315144,tcons_00315145,tcons_003…
3.1.4.1.1	Carbohydrate metabolism.sucrose metabolism.degradation.invertase activities.acid beta-fructofuranosidase (CWIN)	42	tcons_00040358,tcons_00040359,tcons_00040360,tcons_00040361,tcons_00094413,tcons_00094416,tcons_00094417,tcons_00094419,tcons_00094420,tcons_00094421,tcons_00094422,tcons_00094423,tcons_00094424,tcons_00250002,tcons_00250003,tcons_00250009,tcons_00250012,tcons_00250014,tcons_00250016,tcons_00250020,tcons_00250021,tcons_00250023,tcons_00250024,tcons_00250026,tcons_00250031,tcons_00250035,tcons_002…
3.12.8	Carbohydrate metabolism.plastidial glycolysis.pyruvate kinase	42	tcons_00011041,tcons_00011042,tcons_00011043,tcons_00011044,tcons_00011045,tcons_00011046,tcons_00011047,tcons_00011048,tcons_00011049,tcons_00011050,tcons_00011051,tcons_00011052,tcons_00011053,tcons_00011054,tcons_00011055,tcons_00011056,tcons_00080664,tcons_00080665,tcons_00080666,tcons_00080667,tcons_00080668,tcons_00080670,tcons_00080671,tcons_00080673,tcons_00112629,tcons_00112630,tcons_001…
4.2.4.1	Amino acid metabolism.degradation.lysine.bifunctional lysine ketoglutarate reductase and saccharopine dehydrogenase	42	tcons_00264611,tcons_00264612,tcons_00264613,tcons_00264614,tcons_00264615,tcons_00264616,tcons_00264617,tcons_00264618,tcons_00264619,tcons_00264620,tcons_00264621,tcons_00264622,tcons_00264623,tcons_00264624,tcons_00264625,tcons_00264626,tcons_00264627,tcons_00264628,tcons_00264629,tcons_00264630,tcons_00264631,tcons_00264632,tcons_00264633,tcons_00264634,tcons_00264635,tcons_00264636,tcons_002…
5.1.2.1	Lipid metabolism.fatty acid biosynthesis.acetyl-CoA generation.plastidial pyruvate kinase	42	tcons_00011041,tcons_00011042,tcons_00011043,tcons_00011044,tcons_00011045,tcons_00011046,tcons_00011047,tcons_00011048,tcons_00011049,tcons_00011050,tcons_00011051,tcons_00011052,tcons_00011053,tcons_00011054,tcons_00011055,tcons_00011056,tcons_00080664,tcons_00080665,tcons_00080666,tcons_00080667,tcons_00080668,tcons_00080670,tcons_00080671,tcons_00080673,tcons_00112629,tcons_00112630,tcons_001…
11.10.2.4.2	Phytohormone action.signalling peptides.CRP (cysteine-rich-peptide) category.RALF/RALFL-peptide activity.RALF-peptide receptor (CrRLK1L)	41	tcons_00131233,tcons_00131234,tcons_00131235,tcons_00131236,tcons_00131237,tcons_00131238,tcons_00131239,tcons_00131240,tcons_00131241,tcons_00131242,tcons_00131243,tcons_00131244,tcons_00131245,tcons_00131246,tcons_00131247,tcons_00131248,tcons_00131249,tcons_00131250,tcons_00131251,tcons_00131252,tcons_00172706,tcons_00172707,tcons_00172708,tcons_00172709,tcons_00184271,tcons_00184272,tcons_001…
16.12.5.4.9	RNA processing.organelle machinery.RNA editing.mitochondrial RNA editing factor activities (PPR-type).RNA editing factor (MEF12)	41	tcons_00103354,tcons_00103355,tcons_00103356,tcons_00103357,tcons_00103358,tcons_00103359,tcons_00103360,tcons_00103361,tcons_00103362,tcons_00103363,tcons_00103364,tcons_00103365,tcons_00103366,tcons_00103367,tcons_00103368,tcons_00103369,tcons_00103370,tcons_00103371,tcons_00103372,tcons_00103373,tcons_00103374,tcons_00103375,tcons_00103376,tcons_00103377,tcons_00103378,tcons_00103379,tcons_001…
18.4.1.16	Protein modification.phosphorylation.TKL protein kinase superfamily.protein kinase (CrlRLK1)	41	tcons_00131233,tcons_00131234,tcons_00131235,tcons_00131236,tcons_00131237,tcons_00131238,tcons_00131239,tcons_00131240,tcons_00131241,tcons_00131242,tcons_00131243,tcons_00131244,tcons_00131245,tcons_00131246,tcons_00131247,tcons_00131248,tcons_00131249,tcons_00131250,tcons_00131251,tcons_00131252,tcons_00172706,tcons_00172707,tcons_00172708,tcons_00172709,tcons_00184271,tcons_00184272,tcons_001…
18.4.3.1.8	Protein modification.phosphorylation.CMGC protein kinase superfamily.CDK protein kinase families.protein kinase (CDK9)	41	tcons_00157090,tcons_00157091,tcons_00157092,tcons_00157093,tcons_00157094,tcons_00157095,tcons_00157096,tcons_00157099,tcons_00157103,tcons_00224631,tcons_00224632,tcons_00224633,tcons_00224635,tcons_00224636,tcons_00224637,tcons_00224638,tcons_00224640,tcons_00224641,tcons_00277265,tcons_00277266,tcons_00277267,tcons_00277268,tcons_00277269,tcons_00277270,tcons_00277271,tcons_00277272,tcons_002…
19.3.4.2	Protein homeostasis.autophagy.autophagic cargo receptor activities.adapter protein (NBR1)	41	tcons_00087277,tcons_00087278,tcons_00087279,tcons_00087280,tcons_00087281,tcons_00087282,tcons_00087283,tcons_00087284,tcons_00087285,tcons_00087286,tcons_00087287,tcons_00087288,tcons_00087289,tcons_00087290,tcons_00087291,tcons_00087292,tcons_00087293,tcons_00087294,tcons_00087295,tcons_00087296,tcons_00087297,tcons_00087298,tcons_00087299,tcons_00087300,tcons_00087301,tcons_00087302,tcons_000…
2.3.2	Cellular respiration.tricarboxylic acid cycle.aconitase	41	tcons_00169775,tcons_00169776,tcons_00169777,tcons_00169778,tcons_00169779,tcons_00169780,tcons_00169781,tcons_00169782,tcons_00169783,tcons_00169784,tcons_00169785,tcons_00169786,tcons_00169787,tcons_00169788,tcons_00169789,tcons_00169790,tcons_00169791,tcons_00169792,tcons_00266948,tcons_00266949,tcons_00266950,tcons_00266951,tcons_00266952,tcons_00266953,tcons_00266954,tcons_00266955,tcons_002…
21.2.2.1.3.2	Cell wall organisation.hemicellulose.xylan.biosynthesis.xylosyltransferase activities.xylosyltransferase (IRX10)	41	tcons_00084610,tcons_00084611,tcons_00084612,tcons_00084613,tcons_00084614,tcons_00084615,tcons_00084616,tcons_00084617,tcons_00149270,tcons_00149272,tcons_00149273,tcons_00149274,tcons_00149275,tcons_00149276,tcons_00149277,tcons_00149278,tcons_00149279,tcons_00149280,tcons_00149281,tcons_00149282,tcons_00149283,tcons_00149284,tcons_00149285,tcons_00149286,tcons_00149287,tcons_00121915,tcons_001…
24.2.1.1.3	Solute transport.carrier-mediated transport.DMT superfamily.NST-TPT group.nucleotide sugar transporter (URGT/UXT)	41	tcons_00005285,tcons_00005286,tcons_00005287,tcons_00008075,tcons_00008077,tcons_00008078,tcons_00008079,tcons_00008080,tcons_00008081,tcons_00008082,tcons_00088934,tcons_00088935,tcons_00088936,tcons_00088937,tcons_00088939,tcons_00088942,tcons_00088943,tcons_00088944,tcons_00088945,tcons_00088946,tcons_00088947,tcons_00088948,tcons_00088950,tcons_00088951,tcons_00088952,tcons_00103998,tcons_001…
24.2.7.2	Solute transport.carrier-mediated transport.IT superfamily.putative silicon efflux transporter (LSI2)	41	tcons_00169645,tcons_00169646,tcons_00169647,tcons_00169648,tcons_00169649,tcons_00169650,tcons_00169651,tcons_00169652,tcons_00169653,tcons_00169654,tcons_00169655,tcons_00169656,tcons_00169657,tcons_00169658,tcons_00169659,tcons_00169660,tcons_00169661,tcons_00169662,tcons_00169663,tcons_00286955,tcons_00286956,tcons_00286957,tcons_00286958,tcons_00286959,tcons_00286960,tcons_00286961,tcons_002…
24.3.1.3	Solute transport.channels.MIP family.tonoplast intrinsic protein (TIP)	41	tcons_00008620,tcons_00008621,tcons_00008624,tcons_00064086,tcons_00064087,tcons_00064088,tcons_00064089,tcons_00064090,tcons_00064091,tcons_00064092,tcons_00064093,tcons_00064094,tcons_00064095,tcons_00064096,tcons_00064097,tcons_00064098,tcons_00064099,tcons_00064101,tcons_00132995,tcons_00132996,tcons_00132997,tcons_00132998,tcons_00132999,tcons_00125450,tcons_00125452,tcons_00125453,tcons_001…
5.7.3.6.2	Lipid metabolism.lipid degradation.fatty acid degradation.glyoxylate cycle.aconitase	41	tcons_00169775,tcons_00169776,tcons_00169777,tcons_00169778,tcons_00169779,tcons_00169780,tcons_00169781,tcons_00169782,tcons_00169783,tcons_00169784,tcons_00169785,tcons_00169786,tcons_00169787,tcons_00169788,tcons_00169789,tcons_00169790,tcons_00169791,tcons_00169792,tcons_00266948,tcons_00266949,tcons_00266950,tcons_00266951,tcons_00266952,tcons_00266953,tcons_00266954,tcons_00266955,tcons_002…
9.1.6.1.1	Secondary metabolism.terpenoids.carotenoid biosynthesis.carotenes.phytoene synthase (PSY)	41	tcons_00221523,tcons_00221524,tcons_00221525,tcons_00221526,tcons_00221527,tcons_00221528,tcons_00221529,tcons_00221530,tcons_00221531,tcons_00221532,tcons_00221533,tcons_00311352,tcons_00311353,tcons_00311354,tcons_00311355,tcons_00311356,tcons_00311357,tcons_00311358,tcons_00311359,tcons_00311360,tcons_00311361,tcons_00311362,tcons_00311363,tcons_00311364,tcons_00311365,tcons_00311366,tcons_003…
17.1.3.1.12	Protein biosynthesis.ribosome biogenesis.small ribosomal subunit (SSU).SSU proteome.component RPS11	40	tcons_00091517,tcons_00091518,tcons_00091519,tcons_00091520,tcons_00091521,tcons_00091522,tcons_00091523,tcons_00091524,tcons_00091525,tcons_00091526,tcons_00091527,tcons_00091528,tcons_00091529,tcons_00091530,tcons_00091531,tcons_00091532,tcons_00091533,tcons_00091534,tcons_00091535,tcons_00091536,tcons_00091537,tcons_00091538,tcons_00091539,tcons_00091540,tcons_00279076,tcons_00279077,tcons_002…
18.2.1.2	Protein modification.acetylation.NatA N-terminal acetylase complex.auxiliary component NAA15	40	tcons_00137101,tcons_00137102,tcons_00137103,tcons_00137104,tcons_00137105,tcons_00137106,tcons_00137107,tcons_00137108,tcons_00137109,tcons_00137110,tcons_00137111,tcons_00137112,tcons_00137113,tcons_00137114,tcons_00137115,tcons_00137116,tcons_00137118,tcons_00137119,tcons_00137120,tcons_00137121,tcons_00137122,tcons_00137123,tcons_00137124,tcons_00137125,tcons_00137126,tcons_00137127,tcons_001…
19.2.3.1.1.3	Protein homeostasis.ubiquitin-proteasome system.ubiquitin-fold protein deconjugation.ubiquitin deconjugation.UBP deubiquitinase activities.deubiquitinase (UBP5|8-11)	40	tcons_00161136,tcons_00161137,tcons_00161138,tcons_00161139,tcons_00161140,tcons_00161141,tcons_00161142,tcons_00161143,tcons_00161144,tcons_00161145,tcons_00161146,tcons_00161147,tcons_00161148,tcons_00161149,tcons_00161150,tcons_00161151,tcons_00161152,tcons_00161153,tcons_00161157,tcons_00161158,tcons_00161159,tcons_00196229,tcons_00196230,tcons_00196231,tcons_00196232,tcons_00196233,tcons_001…
3.1.4.3	Carbohydrate metabolism.sucrose metabolism.degradation.hexokinase	40	tcons_00037176,tcons_00037177,tcons_00037178,tcons_00037179,tcons_00037180,tcons_00037181,tcons_00037182,tcons_00104573,tcons_00104574,tcons_00104575,tcons_00104576,tcons_00104577,tcons_00104578,tcons_00104579,tcons_00104580,tcons_00104581,tcons_00104582,tcons_00104583,tcons_00104584,tcons_00104585,tcons_00104586,tcons_00104587,tcons_00104588,tcons_00104589,tcons_00104590,tcons_00104591,tcons_001…
5.2.4.1	Lipid metabolism.glycerolipid biosynthesis.phosphatidylcholine.phospho-base N-methyltransferase	40	tcons_00016640,tcons_00016641,tcons_00016642,tcons_00016643,tcons_00016644,tcons_00016645,tcons_00016646,tcons_00016647,tcons_00016648,tcons_00016649,tcons_00016650,tcons_00016651,tcons_00016652,tcons_00016653,tcons_00016654,tcons_00016655,tcons_00016656,tcons_00016657,tcons_00016658,tcons_00016659,tcons_00016660,tcons_00016661,tcons_00016662,tcons_00016663,tcons_00139985,tcons_00139986,tcons_001…
10.3.2.4	Redox homeostasis.low-molecular-weight scavengers.tocopherol biosynthesis.MPBQ-methyltransferase (VTE3)	39	tcons_00173046,tcons_00173047,tcons_00173048,tcons_00173049,tcons_00173050,tcons_00173051,tcons_00173052,tcons_00196485,tcons_00196486,tcons_00196487,tcons_00196488,tcons_00196489,tcons_00196490,tcons_00196491,tcons_00196492,tcons_00196493,tcons_00196494,tcons_00196495,tcons_00196496,tcons_00196497,tcons_00196498,tcons_00196499,tcons_00196500,tcons_00196501,tcons_00196502,tcons_00196503,tcons_001…
15.5.49	RNA biosynthesis.transcriptional regulation.transcription factor (HUA2)	39	tcons_00302578,tcons_00302579,tcons_00302580,tcons_00302581,tcons_00302582,tcons_00302583,tcons_00302584,tcons_00302585,tcons_00302586,tcons_00302587,tcons_00302588,tcons_00302589,tcons_00302590,tcons_00302591,tcons_00302592,tcons_00302593,tcons_00302594,tcons_00302595,tcons_00302596,tcons_00302597,tcons_00302598,tcons_00302599,tcons_00302600,tcons_00302601,tcons_00302602,tcons_00302603,tcons_003…
18.11.3.1	Protein modification.disulfide bond formation.mitochondrion.sulfhydryl oxidase (ERV1)	39	tcons_00189215,tcons_00189216,tcons_00189217,tcons_00189218,tcons_00189219,tcons_00189220,tcons_00189221,tcons_00189222,tcons_00189223,tcons_00189224,tcons_00189225,tcons_00189226,tcons_00189227,tcons_00189228,tcons_00189229,tcons_00189230,tcons_00189231,tcons_00189232,tcons_00189235,tcons_00189236,tcons_00189237,tcons_00189238,tcons_00189240,tcons_00189241,tcons_00189242,tcons_00189243,tcons_001…
19.2.2.8.1.1	Protein homeostasis.ubiquitin-proteasome system.ubiquitin-fold protein conjugation.Cullin-based ubiquitylation complexes.SKP1-CUL1-FBX (SCF) E3 ligase complexes.target protein binding component SKP1/ASK1	39	tcons_00238660,tcons_00238661,tcons_00238662,tcons_00238663,tcons_00267968,tcons_00267969,tcons_00267970,tcons_00267971,tcons_00267972,tcons_00267973,tcons_00267974,tcons_00267975,tcons_00267976,tcons_00267977,tcons_00267978,tcons_00267979,tcons_00267991,tcons_00267992,tcons_00267993,tcons_00267994,tcons_00267995,tcons_00267996,tcons_00267997,tcons_00267998,tcons_00267999,tcons_00268000,tcons_002…
24.2.3.4.1	Solute transport.carrier-mediated transport.APC superfamily.AAAP family.amino acid transporter (AAP)	39	tcons_00013469,tcons_00013471,tcons_00013472,tcons_00013473,tcons_00013474,tcons_00013475,tcons_00013477,tcons_00013478,tcons_00013479,tcons_00013481,tcons_00082598,tcons_00082599,tcons_00082600,tcons_00082601,tcons_00082602,tcons_00082603,tcons_00082604,tcons_00082605,tcons_00082606,tcons_00082607,tcons_00060856,tcons_00060858,tcons_00060862,tcons_00060863,tcons_00060864,tcons_00060866,tcons_001…
27.1.7	Multi-process regulation.circadian clock system.circadian clock regulator (TIC)	39	tcons_00078466,tcons_00078467,tcons_00078468,tcons_00078469,tcons_00078470,tcons_00078471,tcons_00078472,tcons_00078473,tcons_00078474,tcons_00078475,tcons_00078476,tcons_00078477,tcons_00078478,tcons_00078479,tcons_00078480,tcons_00078481,tcons_00078482,tcons_00078483,tcons_00078484,tcons_00078485,tcons_00078486,tcons_00078487,tcons_00078488,tcons_00078489,tcons_00078490,tcons_00078491,tcons_000…
5.5.2.1	Lipid metabolism.phytosterol biosynthesis.phytosterol conjugation.methylsterol monooxygenase	39	tcons_00010686,tcons_00010687,tcons_00010688,tcons_00010689,tcons_00010690,tcons_00010691,tcons_00010692,tcons_00157818,tcons_00157819,tcons_00157820,tcons_00157821,tcons_00157822,tcons_00157824,tcons_00157825,tcons_00157826,tcons_00157827,tcons_00159681,tcons_00159682,tcons_00159683,tcons_00159684,tcons_00159685,tcons_00159686,tcons_00172322,tcons_00172323,tcons_00172324,tcons_00172325,tcons_001…
7.11.2.3.2	Coenzyme metabolism.iron-sulfur cluster assembly machinery.mitochondrial ISC system.export machinery.sulfhydryl oxidase (ERV1)	39	tcons_00189215,tcons_00189216,tcons_00189217,tcons_00189218,tcons_00189219,tcons_00189220,tcons_00189221,tcons_00189222,tcons_00189223,tcons_00189224,tcons_00189225,tcons_00189226,tcons_00189227,tcons_00189228,tcons_00189229,tcons_00189230,tcons_00189231,tcons_00189232,tcons_00189235,tcons_00189236,tcons_00189237,tcons_00189238,tcons_00189240,tcons_00189241,tcons_00189242,tcons_00189243,tcons_001…
7.8.4.2	Coenzyme metabolism.prenylquinone biosynthesis.plastoquinone biosynthesis.MSBQ-methyltransferase (APG1)	39	tcons_00173046,tcons_00173047,tcons_00173048,tcons_00173049,tcons_00173050,tcons_00173051,tcons_00173052,tcons_00196485,tcons_00196486,tcons_00196487,tcons_00196488,tcons_00196489,tcons_00196490,tcons_00196491,tcons_00196492,tcons_00196493,tcons_00196494,tcons_00196495,tcons_00196496,tcons_00196497,tcons_00196498,tcons_00196499,tcons_00196500,tcons_00196501,tcons_00196502,tcons_00196503,tcons_001…
18.4.1.25	Protein modification.phosphorylation.TKL protein kinase superfamily.protein kinase (WAK/WAKL)	38	tcons_00100444,tcons_00100445,tcons_00100447,tcons_00100448,tcons_00100449,tcons_00100450,tcons_00100451,tcons_00100452,tcons_00100453,tcons_00196486,tcons_00196487,tcons_00196488,tcons_00196489,tcons_00196490,tcons_00196499,tcons_00196500,tcons_00196501,tcons_00196502,tcons_00196503,tcons_00196504,tcons_00196505,tcons_00196506,tcons_00196507,tcons_00196508,tcons_00196509,tcons_00196511,tcons_001…
11.2.2.2	Phytohormone action.auxin.perception and signal transduction.transcriptional repressor (TPL)	37	tcons_00133931,tcons_00133932,tcons_00133933,tcons_00133934,tcons_00133935,tcons_00133936,tcons_00133937,tcons_00133938,tcons_00133940,tcons_00133941,tcons_00133942,tcons_00133944,tcons_00133945,tcons_00133946,tcons_00133947,tcons_00133948,tcons_00133949,tcons_00133951,tcons_00133952,tcons_00346139,tcons_00346140,tcons_00346141,tcons_00346142,tcons_00346143,tcons_00346144,tcons_00346145,tcons_003…
13.3.1.1.2	Cell cycle organisation.mitosis and meiosis.chromatin condensation.condensin I/II complex.component CAP-E2/SMC2	37	tcons_00147124,tcons_00147125,tcons_00147126,tcons_00147127,tcons_00147128,tcons_00147129,tcons_00147130,tcons_00147131,tcons_00147132,tcons_00147133,tcons_00147134,tcons_00147135,tcons_00147136,tcons_00147137,tcons_00147138,tcons_00147139,tcons_00147140,tcons_00147141,tcons_00147142,tcons_00147143,tcons_00147144,tcons_00147146,tcons_00147147,tcons_00147148,tcons_00147149,tcons_00147150,tcons_001…
15.5.46	RNA biosynthesis.transcriptional regulation.transcription factor (FAR1)	37	tcons_00313380,tcons_00313381,tcons_00313382,tcons_00313383,tcons_00313410,tcons_00313412,tcons_00313413,tcons_00313414,tcons_00313415,tcons_00313416,tcons_00313417,tcons_00313418,tcons_00313419,tcons_00313420,tcons_00313421,tcons_00313422,tcons_00313423,tcons_00313424,tcons_00313425,tcons_00313426,tcons_00313427,tcons_00313428,tcons_00313429,tcons_00313430,tcons_00313431,tcons_00313432,tcons_003…
15.5.53.1	RNA biosynthesis.transcriptional regulation.transcriptional repression.transcriptional co-repressor (TPL/TPR)	37	tcons_00133931,tcons_00133932,tcons_00133933,tcons_00133934,tcons_00133935,tcons_00133936,tcons_00133937,tcons_00133938,tcons_00133940,tcons_00133941,tcons_00133942,tcons_00133944,tcons_00133945,tcons_00133946,tcons_00133947,tcons_00133948,tcons_00133949,tcons_00133951,tcons_00133952,tcons_00346139,tcons_00346140,tcons_00346141,tcons_00346142,tcons_00346143,tcons_00346144,tcons_00346145,tcons_003…
17.5.1.1	Protein biosynthesis.translation elongation.eEF1 aminoacyl-tRNA binding factor activity.aminoacyl-tRNA binding factor (eEF1A)	37	tcons_00045703,tcons_00045704,tcons_00045705,tcons_00045706,tcons_00045707,tcons_00045710,tcons_00045711,tcons_00186068,tcons_00186069,tcons_00186070,tcons_00186072,tcons_00186073,tcons_00186074,tcons_00186075,tcons_00186076,tcons_00186078,tcons_00186079,tcons_00186080,tcons_00215491,tcons_00215492,tcons_00215493,tcons_00215494,tcons_00215495,tcons_00215496,tcons_00215497,tcons_00215498,tcons_002…
17.7.3.4	Protein biosynthesis.organelle machinery.translation initiation.initiation factor (IF-3)	37	tcons_00265167,tcons_00265168,tcons_00265169,tcons_00265170,tcons_00265171,tcons_00265172,tcons_00265173,tcons_00265174,tcons_00265175,tcons_00265176,tcons_00265178,tcons_00265179,tcons_00265180,tcons_00265181,tcons_00265182,tcons_00265183,tcons_00265184,tcons_00265185,tcons_00265186,tcons_00265187,tcons_00265188,tcons_00265189,tcons_00265190,tcons_00265191,tcons_00265192,tcons_00265193,tcons_002…
22.1.1.1	Vesicle trafficking.clathrin coated vesicle (CCV) machinery.clathrin triskelion structure.heavy chain	37	tcons_00179715,tcons_00179717,tcons_00179718,tcons_00179719,tcons_00179720,tcons_00179721,tcons_00179722,tcons_00179723,tcons_00179724,tcons_00179725,tcons_00179726,tcons_00179727,tcons_00179728,tcons_00179729,tcons_00179730,tcons_00179731,tcons_00179732,tcons_00179733,tcons_00179734,tcons_00179735,tcons_00179736,tcons_00179737,tcons_00203708,tcons_00203709,tcons_00203710,tcons_00203711,tcons_002…
22.3.2.1	Vesicle trafficking.Coat protein I (COPI) coatomer machinery.coat protein recruiting.ARF-GTPase	37	tcons_00117550,tcons_00117551,tcons_00117552,tcons_00117553,tcons_00117554,tcons_00117555,tcons_00117556,tcons_00117557,tcons_00117558,tcons_00117559,tcons_00195731,tcons_00195735,tcons_00195736,tcons_00195739,tcons_00203208,tcons_00203209,tcons_00203210,tcons_00203212,tcons_00203213,tcons_00203214,tcons_00244282,tcons_00244283,tcons_00244284,tcons_00244285,tcons_00244286,tcons_00244287,tcons_002…
22.4.1.2	Vesicle trafficking.Coat protein II (COPII) coatomer machinery.coat protein complex.scaffolding component Sec31	37	tcons_00047855,tcons_00047856,tcons_00047857,tcons_00047858,tcons_00047859,tcons_00047860,tcons_00047861,tcons_00047862,tcons_00047863,tcons_00047864,tcons_00047865,tcons_00047866,tcons_00047867,tcons_00047868,tcons_00047869,tcons_00047870,tcons_00047871,tcons_00047872,tcons_00047873,tcons_00047874,tcons_00047875,tcons_00047876,tcons_00047877,tcons_00047878,tcons_00047879,tcons_00047880,tcons_000…
22.5.5.2.1	Vesicle trafficking.endomembrane trafficking.protein recycling.deubiquitination.deubiquitinase (AMSH)	37	tcons_00138603,tcons_00138604,tcons_00138605,tcons_00138606,tcons_00138607,tcons_00138608,tcons_00138609,tcons_00138610,tcons_00138611,tcons_00138612,tcons_00138613,tcons_00138614,tcons_00138615,tcons_00138616,tcons_00138617,tcons_00138618,tcons_00138619,tcons_00138620,tcons_00138621,tcons_00138622,tcons_00138623,tcons_00138624,tcons_00138625,tcons_00138626,tcons_00138627,tcons_00138628,tcons_001…
50.2.5	Enzyme classification.EC_2 transferases.EC_2.5 transferase transferring alkyl or aryl group, other than methyl group	37	tcons_00019310,tcons_00019311,tcons_00019312,tcons_00043115,tcons_00043117,tcons_00043124,tcons_00043125,tcons_00043126,tcons_00043127,tcons_00043128,tcons_00043129,tcons_00043130,tcons_00043131,tcons_00043132,tcons_00043133,tcons_00043134,tcons_00043135,tcons_00043136,tcons_00043137,tcons_00043138,tcons_00094899,tcons_00161250,tcons_00161252,tcons_00195948,tcons_00195951,tcons_00195956,tcons_001…
11.8.1.1	Phytohormone action.salicylic acid.biosynthesis.isochorismate synthase	36	tcons_00231821,tcons_00231822,tcons_00231823,tcons_00231824,tcons_00231825,tcons_00231826,tcons_00231827,tcons_00231828,tcons_00231829,tcons_00231830,tcons_00231831,tcons_00231832,tcons_00231833,tcons_00231834,tcons_00231835,tcons_00231837,tcons_00231838,tcons_00231839,tcons_00231840,tcons_00231841,tcons_00231842,tcons_00231843,tcons_00231844,tcons_00231845,tcons_00231846,tcons_00231847,tcons_002…
12.3.3.7	Chromatin organisation.histone modifications.histone lysine methylation.class-V histone methyltransferase (Suvar)	36	tcons_00149303,tcons_00149304,tcons_00149305,tcons_00149310,tcons_00149311,tcons_00149312,tcons_00149315,tcons_00149316,tcons_00149319,tcons_00149320,tcons_00149321,tcons_00149323,tcons_00149324,tcons_00149325,tcons_00149328,tcons_00149329,tcons_00149331,tcons_00149332,tcons_00149333,tcons_00149334,tcons_00168333,tcons_00168334,tcons_00168335,tcons_00168336,tcons_00168337,tcons_00168338,tcons_001…
15.5.51.2	RNA biosynthesis.transcriptional regulation.NF-Y transcription factor complex.component NF-YB	36	tcons_00035983,tcons_00035984,tcons_00035985,tcons_00035986,tcons_00035987,tcons_00035988,tcons_00035989,tcons_00035990,tcons_00035991,tcons_00035992,tcons_00035993,tcons_00035994,tcons_00035995,tcons_00035996,tcons_00035997,tcons_00035998,tcons_00035999,tcons_00036000,tcons_00036001,tcons_00036003,tcons_00036004,tcons_00036005,tcons_00036006,tcons_00036008,tcons_00036010,tcons_00036011,tcons_000…
18.4.5.1.4	Protein modification.phosphorylation.CAMK protein kinase superfamily.SNF1-related SnRK1 kinase complex.regulatory subunit betagamma	36	tcons_00084646,tcons_00084647,tcons_00084648,tcons_00084649,tcons_00084650,tcons_00084651,tcons_00084652,tcons_00084653,tcons_00084654,tcons_00084655,tcons_00084656,tcons_00084657,tcons_00084658,tcons_00084659,tcons_00084660,tcons_00084661,tcons_00084662,tcons_00084663,tcons_00084664,tcons_00084665,tcons_00084666,tcons_00084667,tcons_00247165,tcons_00247166,tcons_00247167,tcons_00247168,tcons_002…
18.5.1	Protein modification.ADP-ribosylation.poly(ADP-ribose) polymerase (PARP)	36	tcons_00037814,tcons_00037815,tcons_00037816,tcons_00037817,tcons_00037818,tcons_00037819,tcons_00037820,tcons_00037821,tcons_00037822,tcons_00037823,tcons_00037824,tcons_00037825,tcons_00037826,tcons_00037828,tcons_00037829,tcons_00037830,tcons_00037831,tcons_00037832,tcons_00037833,tcons_00037834,tcons_00037835,tcons_00037836,tcons_00037838,tcons_00037839,tcons_00037840,tcons_00037841,tcons_000…
19.2.4.4.1	Protein homeostasis.ubiquitin-proteasome system.ER-associated protein degradation (ERAD).delivery to proteasome.shuttle protein (RAD23)	36	tcons_00232801,tcons_00232802,tcons_00232803,tcons_00232804,tcons_00232805,tcons_00232806,tcons_00232807,tcons_00232808,tcons_00232809,tcons_00232810,tcons_00232811,tcons_00232812,tcons_00232813,tcons_00232814,tcons_00232815,tcons_00232816,tcons_00232817,tcons_00232818,tcons_00232819,tcons_00232820,tcons_00232821,tcons_00232822,tcons_00232823,tcons_00320905,tcons_00320906,tcons_00320907,tcons_003…
21.9.1.6.1	Cell wall organisation.cutin and suberin.cuticular lipid formation.acyl-reduction pathway.acyl CoA reductase	36	tcons_00172925,tcons_00172926,tcons_00172927,tcons_00172928,tcons_00172929,tcons_00172930,tcons_00172931,tcons_00172932,tcons_00172933,tcons_00172934,tcons_00172935,tcons_00172936,tcons_00172937,tcons_00172938,tcons_00172939,tcons_00172940,tcons_00172941,tcons_00172942,tcons_00172943,tcons_00172944,tcons_00324771,tcons_00324772,tcons_00324773,tcons_00324774,tcons_00324775,tcons_00324776,tcons_003…
22.6.5.6	Vesicle trafficking.target membrane tethering.HOPS/CORVET membrane tethering complexes.HOPS-specific component VPS41/VAM2	36	tcons_00068910,tcons_00068911,tcons_00068912,tcons_00068913,tcons_00068914,tcons_00068915,tcons_00068916,tcons_00068917,tcons_00068918,tcons_00068919,tcons_00068920,tcons_00068921,tcons_00068922,tcons_00068923,tcons_00068924,tcons_00068925,tcons_00068926,tcons_00068927,tcons_00068928,tcons_00068929,tcons_00068930,tcons_00068931,tcons_00068932,tcons_00068933,tcons_00068934,tcons_00068935,tcons_000…
24.2.5.1.1	Solute transport.carrier-mediated transport.BART superfamily.BASS family.2-keto acid transporter (BAT)	36	tcons_00237815,tcons_00237816,tcons_00237817,tcons_00237818,tcons_00237819,tcons_00237820,tcons_00237821,tcons_00237822,tcons_00237823,tcons_00237824,tcons_00237825,tcons_00237826,tcons_00237827,tcons_00237828,tcons_00237829,tcons_00237830,tcons_00237831,tcons_00237832,tcons_00237833,tcons_00237834,tcons_00237849,tcons_00237850,tcons_00237851,tcons_00237852,tcons_00237853,tcons_00237854,tcons_002…
27.3.1.4	Multi-process regulation.SnRK1-kinase regulatory system.SnRK1 protein kinase complex.regulatory subunit betagamma	36	tcons_00084646,tcons_00084647,tcons_00084648,tcons_00084649,tcons_00084650,tcons_00084651,tcons_00084652,tcons_00084653,tcons_00084654,tcons_00084655,tcons_00084656,tcons_00084657,tcons_00084658,tcons_00084659,tcons_00084660,tcons_00084661,tcons_00084662,tcons_00084663,tcons_00084664,tcons_00084665,tcons_00084666,tcons_00084667,tcons_00247165,tcons_00247166,tcons_00247167,tcons_00247168,tcons_002…
3.1.5.1	Carbohydrate metabolism.sucrose metabolism.regulation of sucrose/starch partitioning.bifunctional 6-phosphofructo-2-kinase and fructose-2,6-bisphosphatase	36	tcons_00024550,tcons_00024551,tcons_00024552,tcons_00024553,tcons_00024554,tcons_00024555,tcons_00024556,tcons_00024557,tcons_00024558,tcons_00024559,tcons_00024560,tcons_00024561,tcons_00024562,tcons_00024563,tcons_00024564,tcons_00024565,tcons_00024566,tcons_00024567,tcons_00024568,tcons_00024569,tcons_00024570,tcons_00024571,tcons_00024572,tcons_00024573,tcons_00024574,tcons_00024575,tcons_000…
4.1.2.1.1	Amino acid metabolism.biosynthesis.aspartate family.asparagine.glutamine-dependent asparagine synthetase	36	tcons_00103075,tcons_00103076,tcons_00103077,tcons_00103078,tcons_00103079,tcons_00103080,tcons_00103081,tcons_00103082,tcons_00103083,tcons_00229800,tcons_00229801,tcons_00229802,tcons_00229803,tcons_00229804,tcons_00229805,tcons_00229806,tcons_00229807,tcons_00229808,tcons_00229809,tcons_00229810,tcons_00229811,tcons_00229812,tcons_00229813,tcons_00229814,tcons_00229815,tcons_00229816,tcons_002…
4.2.7.6.2	Amino acid metabolism.degradation.branched-chain amino acid.valine.3-hydroxyisobutyrate dehydrogenase	36	tcons_00342399,tcons_00342400,tcons_00342401,tcons_00342403,tcons_00342404,tcons_00342405,tcons_00342406,tcons_00342407,tcons_00342408,tcons_00342409,tcons_00342410,tcons_00342411,tcons_00342412,tcons_00342413,tcons_00342414,tcons_00342415,tcons_00342416,tcons_00342417,tcons_00342418,tcons_00342419,tcons_00342420,tcons_00342421,tcons_00342422,tcons_00342423,tcons_00342424,tcons_00342426,tcons_003…
4.2.7.7.1	Amino acid metabolism.degradation.branched-chain amino acid.isoleucine.3-hydroxypropionate dehydrogenase	36	tcons_00342399,tcons_00342400,tcons_00342401,tcons_00342403,tcons_00342404,tcons_00342405,tcons_00342406,tcons_00342407,tcons_00342408,tcons_00342409,tcons_00342410,tcons_00342411,tcons_00342412,tcons_00342413,tcons_00342414,tcons_00342415,tcons_00342416,tcons_00342417,tcons_00342418,tcons_00342419,tcons_00342420,tcons_00342421,tcons_00342422,tcons_00342423,tcons_00342424,tcons_00342426,tcons_003…
50.3.6	Enzyme classification.EC_3 hydrolases.EC_3.6 hydrolase acting on acid anhydride	36	tcons_00142358,tcons_00142359,tcons_00142360,tcons_00142361,tcons_00142362,tcons_00142363,tcons_00142364,tcons_00142365,tcons_00163517,tcons_00163518,tcons_00163519,tcons_00163520,tcons_00163521,tcons_00163522,tcons_00193620,tcons_00193621,tcons_00193622,tcons_00193623,tcons_00193624,tcons_00193625,tcons_00193626,tcons_00193627,tcons_00193629,tcons_00193630,tcons_00193631,tcons_00193632,tcons_001…
7.12.5.1	Coenzyme metabolism.tetrapyrrol biosynthesis.heme biosynthesis and modification.ferrochelatase	36	tcons_00025964,tcons_00025965,tcons_00025966,tcons_00025967,tcons_00025968,tcons_00025969,tcons_00025970,tcons_00025971,tcons_00025972,tcons_00025973,tcons_00025974,tcons_00025975,tcons_00025976,tcons_00025977,tcons_00025978,tcons_00025979,tcons_00025981,tcons_00025982,tcons_00025983,tcons_00025984,tcons_00025985,tcons_00025986,tcons_00025987,tcons_00025988,tcons_00025989,tcons_00025990,tcons_000…
7.13.1	Coenzyme metabolism.phylloquinone biosynthesis.isochorismate synthase	36	tcons_00231821,tcons_00231822,tcons_00231823,tcons_00231824,tcons_00231825,tcons_00231826,tcons_00231827,tcons_00231828,tcons_00231829,tcons_00231830,tcons_00231831,tcons_00231832,tcons_00231833,tcons_00231834,tcons_00231835,tcons_00231837,tcons_00231838,tcons_00231839,tcons_00231840,tcons_00231841,tcons_00231842,tcons_00231843,tcons_00231844,tcons_00231845,tcons_00231846,tcons_00231847,tcons_002…
10.4.2	Redox homeostasis.hydrogen peroxide removal.glutathione peroxidase	35	tcons_00090970,tcons_00090971,tcons_00090972,tcons_00090973,tcons_00090974,tcons_00090975,tcons_00090976,tcons_00090977,tcons_00090978,tcons_00098367,tcons_00098368,tcons_00098369,tcons_00280323,tcons_00280324,tcons_00280325,tcons_00280326,tcons_00280327,tcons_00280328,tcons_00280329,tcons_00280330,tcons_00280331,tcons_00280332,tcons_00280333,tcons_00280334,tcons_00280335,tcons_00318089,tcons_003…
12.1.1	Chromatin organisation.histones.linker histone (H1)	35	tcons_00090315,tcons_00090316,tcons_00090317,tcons_00090318,tcons_00090319,tcons_00090320,tcons_00090321,tcons_00090322,tcons_00090323,tcons_00090324,tcons_00090325,tcons_00090327,tcons_00090328,tcons_00243520,tcons_00243521,tcons_00243522,tcons_00243523,tcons_00243524,tcons_00243525,tcons_00243526,tcons_00243527,tcons_00243528,tcons_00216747,tcons_00216748,tcons_00216749,tcons_00216750,tcons_002…
12.5.1.13	Chromatin organisation.DNA methylation.RNA-directed DNA methylation (RdDM) pathway.siRNA-integrating factor (AGO)	35	tcons_00019983,tcons_00019984,tcons_00019985,tcons_00019986,tcons_00019987,tcons_00019989,tcons_00019991,tcons_00019992,tcons_00019993,tcons_00019994,tcons_00019998,tcons_00020000,tcons_00020001,tcons_00020002,tcons_00020003,tcons_00108372,tcons_00108373,tcons_00108374,tcons_00108375,tcons_00108376,tcons_00108377,tcons_00108379,tcons_00108380,tcons_00108381,tcons_00108382,tcons_00108383,tcons_001…
17.4.1.3.2	Protein biosynthesis.translation initiation.Pre-Initiation Complex (PIC) module.eIF3 mRNA-to-PIC binding complex.component eIF3b	35	tcons_00222076,tcons_00222077,tcons_00222078,tcons_00222079,tcons_00222080,tcons_00222082,tcons_00222083,tcons_00222084,tcons_00222085,tcons_00222087,tcons_00222088,tcons_00222089,tcons_00222090,tcons_00222093,tcons_00222094,tcons_00222095,tcons_00222096,tcons_00222097,tcons_00222098,tcons_00222099,tcons_00222100,tcons_00222101,tcons_00222102,tcons_00222103,tcons_00222104,tcons_00222105,tcons_002…
18.10.1.4	Protein modification.targeting peptide maturation.endomembrane system.signal peptidase (SPP)	35	tcons_00123628,tcons_00123629,tcons_00123630,tcons_00123631,tcons_00123632,tcons_00123633,tcons_00123634,tcons_00123636,tcons_00123637,tcons_00123638,tcons_00123639,tcons_00123640,tcons_00123641,tcons_00123642,tcons_00249672,tcons_00249673,tcons_00249674,tcons_00249675,tcons_00249676,tcons_00249677,tcons_00249678,tcons_00249679,tcons_00249680,tcons_00249682,tcons_00249683,tcons_00249684,tcons_002…
18.10.3.5	Protein modification.targeting peptide maturation.plastid.stromal processing peptidase (SPP)	35	tcons_00331843,tcons_00331844,tcons_00331845,tcons_00331846,tcons_00331847,tcons_00331848,tcons_00331849,tcons_00331850,tcons_00331851,tcons_00331852,tcons_00331853,tcons_00331855,tcons_00331856,tcons_00331857,tcons_00331858,tcons_00331859,tcons_00331860,tcons_00331861,tcons_00331862,tcons_00331863,tcons_00331864,tcons_00331865,tcons_00331866,tcons_00331867,tcons_00331868,tcons_00331869,tcons_003…
18.4.1.6.2	Protein modification.phosphorylation.TKL protein kinase superfamily.LRR-VI protein kinase families.protein kinase (LRR-VI-2)	35	tcons_00132277,tcons_00132278,tcons_00132279,tcons_00132280,tcons_00132281,tcons_00132282,tcons_00132283,tcons_00132285,tcons_00132286,tcons_00132287,tcons_00132288,tcons_00132289,tcons_00132290,tcons_00132291,tcons_00132292,tcons_00132293,tcons_00132294,tcons_00132295,tcons_00132296,tcons_00132297,tcons_00132298,tcons_00132299,tcons_00132300,tcons_00132301,tcons_00132302,tcons_00132303,tcons_001…
20.2.2.3	Cytoskeleton organisation.microfilament network.actin polymerisation.profilin actin nucleation protein	35	tcons_00037118,tcons_00037119,tcons_00037120,tcons_00037121,tcons_00037122,tcons_00053486,tcons_00053487,tcons_00053488,tcons_00053489,tcons_00053490,tcons_00053491,tcons_00053492,tcons_00053493,tcons_00053494,tcons_00129941,tcons_00129942,tcons_00129943,tcons_00129944,tcons_00129945,tcons_00129946,tcons_00114995,tcons_00114996,tcons_00114997,tcons_00114998,tcons_00114999,tcons_00115000,tcons_001…
23.5.1.1.1.9	Protein translocation.nucleus.nucleocytoplasmic transport.nuclear pore complex (NPC).outer ring.scaffold nucleoporin (GLE1)	35	tcons_00257790,tcons_00257791,tcons_00257792,tcons_00257793,tcons_00257794,tcons_00257795,tcons_00257796,tcons_00257797,tcons_00257798,tcons_00257799,tcons_00257800,tcons_00257801,tcons_00257802,tcons_00257803,tcons_00257804,tcons_00257805,tcons_00257806,tcons_00257807,tcons_00257808,tcons_00257809,tcons_00257810,tcons_00257811,tcons_00257812,tcons_00257813,tcons_00257814,tcons_00257815,tcons_002…
3.2.2.4.3	Carbohydrate metabolism.starch metabolism.biosynthesis.starch synthase activities.starch synthase (SSIII)	35	tcons_00004503,tcons_00004504,tcons_00004505,tcons_00004506,tcons_00004507,tcons_00004508,tcons_00004509,tcons_00004510,tcons_00004511,tcons_00004512,tcons_00004513,tcons_00004514,tcons_00004515,tcons_00004516,tcons_00004517,tcons_00004518,tcons_00004519,tcons_00004520,tcons_00093769,tcons_00093770,tcons_00093771,tcons_00093772,tcons_00093773,tcons_00093774,tcons_00093775,tcons_00093776,tcons_000…
3.2.3.3.3	Carbohydrate metabolism.starch metabolism.degradation.hydrolysis and phosphorolysis.plastidial glucanotransferase	35	tcons_00076781,tcons_00076782,tcons_00076783,tcons_00076784,tcons_00076785,tcons_00076786,tcons_00076787,tcons_00076788,tcons_00076789,tcons_00076790,tcons_00076791,tcons_00076792,tcons_00076793,tcons_00076794,tcons_00076795,tcons_00076796,tcons_00076797,tcons_00076798,tcons_00076799,tcons_00076800,tcons_00076801,tcons_00076802,tcons_00076803,tcons_00076804,tcons_00076805,tcons_00076806,tcons_000…
5.7.3.2.1	Lipid metabolism.lipid degradation.fatty acid degradation.core beta-oxidation.acyl CoA oxidase (ACX)	35	tcons_00024527,tcons_00024528,tcons_00024529,tcons_00024530,tcons_00024531,tcons_00024532,tcons_00024533,tcons_00024534,tcons_00024537,tcons_00024538,tcons_00024539,tcons_00024540,tcons_00024541,tcons_00024542,tcons_00024543,tcons_00024544,tcons_00024545,tcons_00024546,tcons_00312449,tcons_00312450,tcons_00312451,tcons_00312452,tcons_00312453,tcons_00312454,tcons_00312455,tcons_00312456,tcons_003…
7.2.1.1	Coenzyme metabolism.thiamine pyrophosphate biosynthesis.hydroxymethylpyrimidine diphosphate biosynthesis.hydroxymethylpyrimidine phosphate synthase (ThiC)	35	tcons_00173555,tcons_00173556,tcons_00173557,tcons_00173558,tcons_00173559,tcons_00173560,tcons_00173561,tcons_00173562,tcons_00173563,tcons_00173564,tcons_00173565,tcons_00173566,tcons_00173567,tcons_00173568,tcons_00173569,tcons_00173570,tcons_00173571,tcons_00173572,tcons_00173573,tcons_00173574,tcons_00173575,tcons_00173576,tcons_00173577,tcons_00173578,tcons_00173579,tcons_00173580,tcons_001…
12.3.2.1.1	Chromatin organisation.histone modifications.histone deacetylation.HD1 histone deacetylase family.class-I histone deacetylase	34	tcons_00084870,tcons_00084875,tcons_00084876,tcons_00084877,tcons_00084878,tcons_00084879,tcons_00084880,tcons_00084881,tcons_00084882,tcons_00084883,tcons_00084884,tcons_00084885,tcons_00084886,tcons_00084887,tcons_00255434,tcons_00255435,tcons_00255436,tcons_00255437,tcons_00255438,tcons_00255439,tcons_00255440,tcons_00255441,tcons_00255442,tcons_00255443,tcons_00276003,tcons_00276004,tcons_002…
12.4.1.1.4	Chromatin organisation.chromatin remodeling complexes.ATPase modules.Snf2-like group.chromatin remodeling factor (Iswi)	34	tcons_00023830,tcons_00023834,tcons_00023838,tcons_00023839,tcons_00023842,tcons_00023849,tcons_00023862,tcons_00023863,tcons_00023864,tcons_00023865,tcons_00023866,tcons_00023867,tcons_00128185,tcons_00128186,tcons_00128187,tcons_00128188,tcons_00128189,tcons_00128190,tcons_00128191,tcons_00128192,tcons_00128193,tcons_00128194,tcons_00128195,tcons_00128197,tcons_00128198,tcons_00128199,tcons_001…
13.2.3.1.3	Cell cycle organisation.DNA replication.elongation.DNA polymerase alpha complex.primase component POLA3	34	tcons_00084145,tcons_00084146,tcons_00084147,tcons_00084148,tcons_00084149,tcons_00084150,tcons_00084151,tcons_00084152,tcons_00084153,tcons_00084154,tcons_00084155,tcons_00084156,tcons_00084157,tcons_00084158,tcons_00084159,tcons_00084160,tcons_00084162,tcons_00084163,tcons_00084164,tcons_00084165,tcons_00084166,tcons_00084167,tcons_00084168,tcons_00084169,tcons_00084170,tcons_00084171,tcons_000…
15.5.20	RNA biosynthesis.transcriptional regulation.transcription factor (Trihelix)	34	tcons_00031853,tcons_00031854,tcons_00031855,tcons_00062910,tcons_00062911,tcons_00062912,tcons_00062913,tcons_00062914,tcons_00062915,tcons_00062916,tcons_00062917,tcons_00062918,tcons_00062919,tcons_00062920,tcons_00062921,tcons_00062922,tcons_00259677,tcons_00259678,tcons_00259679,tcons_00259680,tcons_00259681,tcons_00259682,tcons_00259683,tcons_00259684,tcons_00259685,tcons_00259686,tcons_002…
17.1.1.1.1	Protein biosynthesis.ribosome biogenesis.rRNA biosynthesis.rRNA transcription.rDNA chromatin transcription factor (NCL)	34	tcons_00092930,tcons_00092931,tcons_00092932,tcons_00092933,tcons_00092934,tcons_00092935,tcons_00092936,tcons_00092938,tcons_00092939,tcons_00092940,tcons_00092941,tcons_00092942,tcons_00092943,tcons_00092944,tcons_00092945,tcons_00092946,tcons_00300668,tcons_00300669,tcons_00300670,tcons_00300671,tcons_00300672,tcons_00300673,tcons_00300674,tcons_00300675,tcons_00300676,tcons_00300677,tcons_003…
17.1.2.1.10	Protein biosynthesis.ribosome biogenesis.large ribosomal subunit (LSU).LSU proteome.component RPL10a	34	tcons_00145729,tcons_00145730,tcons_00145731,tcons_00145732,tcons_00145733,tcons_00145734,tcons_00145735,tcons_00145736,tcons_00145737,tcons_00145738,tcons_00145739,tcons_00172883,tcons_00172884,tcons_00172885,tcons_00172886,tcons_00172887,tcons_00172888,tcons_00172889,tcons_00172890,tcons_00172891,tcons_00172893,tcons_00172894,tcons_00172895,tcons_00172896,tcons_00172897,tcons_00172898,tcons_001…
17.5.2.1	Protein biosynthesis.translation elongation.eEF2 mRNA-translocation factor activity.mRNA-translocation factor (eEF2)	34	tcons_00245279,tcons_00245280,tcons_00245281,tcons_00245282,tcons_00245283,tcons_00245284,tcons_00245285,tcons_00245286,tcons_00245293,tcons_00245294,tcons_00245295,tcons_00245296,tcons_00245299,tcons_00245300,tcons_00218744,tcons_00218745,tcons_00218746,tcons_00218747,tcons_00218748,tcons_00218749,tcons_00218750,tcons_00218752,tcons_00218753,tcons_00218754,tcons_00218755,tcons_00218756,tcons_002…
21.6.1.5	Cell wall organisation.lignin.monolignol biosynthesis.cinnamoyl-CoA reductase (CCR)	34	tcons_00234083,tcons_00234084,tcons_00234085,tcons_00234086,tcons_00234087,tcons_00234088,tcons_00234089,tcons_00234090,tcons_00234091,tcons_00234092,tcons_00234093,tcons_00234094,tcons_00234095,tcons_00234096,tcons_00234097,tcons_00234098,tcons_00234099,tcons_00291261,tcons_00291263,tcons_00291264,tcons_00291265,tcons_00291266,tcons_00291267,tcons_00291268,tcons_00291269,tcons_00291270,tcons_003…
24.2.3.5.2	Solute transport.carrier-mediated transport.APC superfamily.APC family.cationic amino acid transporter (CAT)	34	tcons_00221830,tcons_00221831,tcons_00221832,tcons_00221833,tcons_00221834,tcons_00221835,tcons_00221837,tcons_00221838,tcons_00221839,tcons_00221841,tcons_00221842,tcons_00221843,tcons_00221844,tcons_00221845,tcons_00221846,tcons_00221847,tcons_00221849,tcons_00221850,tcons_00221851,tcons_00221852,tcons_00202484,tcons_00202485,tcons_00202486,tcons_00202487,tcons_00202488,tcons_00202489,tcons_002…
25.1.5.2.1	Nutrient uptake.nitrogen assimilation.ammonium assimilation.glutamate synthase activities.Fd-dependent glutamate synthase	34	tcons_00075337,tcons_00075338,tcons_00075339,tcons_00075340,tcons_00075341,tcons_00075342,tcons_00075343,tcons_00075344,tcons_00075345,tcons_00075346,tcons_00075347,tcons_00075348,tcons_00075350,tcons_00075351,tcons_00075352,tcons_00075353,tcons_00075354,tcons_00075355,tcons_00075356,tcons_00075357,tcons_00075359,tcons_00075360,tcons_00075362,tcons_00075363,tcons_00075364,tcons_00075365,tcons_000…
3.13.5.1	Carbohydrate metabolism.nucleotide sugar biosynthesis.UDP-D-xylose biosynthesis.UDP-D-glucuronic acid decarboxylase	34	tcons_00011924,tcons_00011925,tcons_00011926,tcons_00011927,tcons_00011928,tcons_00011929,tcons_00011930,tcons_00011931,tcons_00011932,tcons_00011933,tcons_00011934,tcons_00011935,tcons_00011936,tcons_00011937,tcons_00011938,tcons_00046787,tcons_00046788,tcons_00046789,tcons_00046790,tcons_00074322,tcons_00074323,tcons_00186599,tcons_00186600,tcons_00186601,tcons_00186602,tcons_00186603,tcons_001…
50.5.4	Enzyme classification.EC_5 isomerases.EC_5.4 intramolecular transferase	34	tcons_00084115,tcons_00084116,tcons_00084117,tcons_00084118,tcons_00084119,tcons_00084120,tcons_00088384,tcons_00088385,tcons_00088386,tcons_00088387,tcons_00117719,tcons_00117720,tcons_00117721,tcons_00117722,tcons_00117723,tcons_00117724,tcons_00117725,tcons_00117726,tcons_00117727,tcons_00117728,tcons_00163336,tcons_00163337,tcons_00163338,tcons_00163339,tcons_00163340,tcons_00163341,tcons_001…
11.6.1.1	Phytohormone action.gibberellin.biosynthesis.ent-copalyl diphosphate synthase	33	tcons_00311533,tcons_00311534,tcons_00311535,tcons_00311536,tcons_00311537,tcons_00311538,tcons_00311539,tcons_00311540,tcons_00311541,tcons_00311542,tcons_00311543,tcons_00311544,tcons_00311545,tcons_00311546,tcons_00311547,tcons_00311548,tcons_00311549,tcons_00311551,tcons_00311552,tcons_00311553,tcons_00311554,tcons_00311555,tcons_00311556,tcons_00311557,tcons_00311558,tcons_00311559,tcons_003…
13.4.2.5	Cell cycle organisation.cytokinesis.cell-plate formation.cell plate maturation factor (AIR9)	33	tcons_00055269,tcons_00055270,tcons_00055271,tcons_00055272,tcons_00055273,tcons_00055274,tcons_00055275,tcons_00055276,tcons_00055277,tcons_00055278,tcons_00055279,tcons_00055280,tcons_00055281,tcons_00055282,tcons_00055283,tcons_00055284,tcons_00055285,tcons_00055286,tcons_00055287,tcons_00055288,tcons_00055289,tcons_00055290,tcons_00055291,tcons_00055292,tcons_00055293,tcons_00055294,tcons_000…
18.8.1.3	Protein modification.S-glutathionylation.glutathione S-transferase activities.class lambda glutathione S-transferase	33	tcons_00164742,tcons_00164743,tcons_00164744,tcons_00164745,tcons_00164746,tcons_00164747,tcons_00164748,tcons_00164749,tcons_00164750,tcons_00164751,tcons_00164752,tcons_00164753,tcons_00164754,tcons_00164756,tcons_00164757,tcons_00164758,tcons_00164759,tcons_00164760,tcons_00164761,tcons_00164762,tcons_00164763,tcons_00164764,tcons_00164765,tcons_00164766,tcons_00164767,tcons_00164768,tcons_001…
21.4.1.1.4	Cell wall organisation.cell wall proteins.hydroxyproline-rich glycoprotein activities.arabinogalactan-protein (AGP) activities.xylogen-type AGP (XYP/XYLP)	33	tcons_00014398,tcons_00014399,tcons_00014400,tcons_00014401,tcons_00117596,tcons_00117597,tcons_00117598,tcons_00117599,tcons_00217080,tcons_00217081,tcons_00217082,tcons_00217083,tcons_00217084,tcons_00217085,tcons_00243864,tcons_00243865,tcons_00243866,tcons_00243867,tcons_00243868,tcons_00243869,tcons_00243870,tcons_00243871,tcons_00243872,tcons_00341334,tcons_00341335,tcons_00341336,tcons_003…
24.1.1.2.2	Solute transport.primary active transport.V-type ATPase complex.peripheral V1 subcomplex.subunit B	33	tcons_00140675,tcons_00140676,tcons_00140677,tcons_00140691,tcons_00140692,tcons_00140693,tcons_00140694,tcons_00140695,tcons_00140697,tcons_00140698,tcons_00140700,tcons_00255854,tcons_00255855,tcons_00255856,tcons_00255857,tcons_00255858,tcons_00255859,tcons_00255860,tcons_00255861,tcons_00255862,tcons_00255863,tcons_00255864,tcons_00255865,tcons_00255866,tcons_00330285,tcons_00330286,tcons_003…
27.8.1	Multi-process regulation.PEB protein-dependent signalling.regulatory protein (PEBP)	33	tcons_00016107,tcons_00016110,tcons_00100457,tcons_00100458,tcons_00100459,tcons_00131759,tcons_00131760,tcons_00131761,tcons_00131762,tcons_00131763,tcons_00131764,tcons_00131765,tcons_00131766,tcons_00131767,tcons_00131768,tcons_00131769,tcons_00131770,tcons_00131771,tcons_00131772,tcons_00131773,tcons_00131774,tcons_00131775,tcons_00131776,tcons_00296605,tcons_00296606,tcons_00296607,tcons_002…
3.2.2.6	Carbohydrate metabolism.starch metabolism.biosynthesis.starch debranching enzyme	33	tcons_00012850,tcons_00012851,tcons_00012852,tcons_00012853,tcons_00012854,tcons_00012855,tcons_00012856,tcons_00012857,tcons_00012858,tcons_00012859,tcons_00297823,tcons_00297824,tcons_00297825,tcons_00297826,tcons_00297827,tcons_00297828,tcons_00297829,tcons_00297830,tcons_00297831,tcons_00297832,tcons_00297833,tcons_00297834,tcons_00297835,tcons_00297836,tcons_00297837,tcons_00297838,tcons_002…
15.5.25	RNA biosynthesis.transcriptional regulation.transcription factor (ARID)	32	tcons_00233438,tcons_00233439,tcons_00233440,tcons_00233441,tcons_00233442,tcons_00233443,tcons_00233444,tcons_00233445,tcons_00233446,tcons_00233447,tcons_00233448,tcons_00233449,tcons_00233450,tcons_00233451,tcons_00233452,tcons_00233454,tcons_00233455,tcons_00233456,tcons_00233457,tcons_00233458,tcons_00233459,tcons_00233460,tcons_00233461,tcons_00233462,tcons_00233463,tcons_00233464,tcons_002…
16.4.6.5	RNA processing.pre-mRNA splicing.spliceosome-associated non-snRNP factor activities.splicing factor (RSZ32|33)	32	tcons_00002140,tcons_00002141,tcons_00002142,tcons_00002143,tcons_00002144,tcons_00002145,tcons_00002146,tcons_00002147,tcons_00002148,tcons_00002150,tcons_00002151,tcons_00002152,tcons_00002153,tcons_00002154,tcons_00002155,tcons_00131233,tcons_00131234,tcons_00131235,tcons_00131236,tcons_00131237,tcons_00131238,tcons_00131239,tcons_00131240,tcons_00131241,tcons_00131242,tcons_00131243,tcons_001…
18.4.1.38.1	Protein modification.phosphorylation.TKL protein kinase superfamily.RLCK-VIII receptor-like protein kinase families.receptor-like protein kinase (RLCK-VIII)	32	tcons_00135029,tcons_00135030,tcons_00135033,tcons_00135034,tcons_00135035,tcons_00135036,tcons_00135038,tcons_00135039,tcons_00135040,tcons_00135041,tcons_00135042,tcons_00246219,tcons_00246220,tcons_00246221,tcons_00246222,tcons_00246223,tcons_00246224,tcons_00246225,tcons_00246226,tcons_00246227,tcons_00246228,tcons_00246230,tcons_00246231,tcons_00246232,tcons_00246233,tcons_00246235,tcons_002…
19.3.4.6	Protein homeostasis.autophagy.autophagic cargo receptor activities.adaptor protein (DSK2)	32	tcons_00030766,tcons_00030767,tcons_00030768,tcons_00030769,tcons_00030770,tcons_00030771,tcons_00030772,tcons_00030773,tcons_00030774,tcons_00030776,tcons_00030777,tcons_00030779,tcons_00030780,tcons_00030781,tcons_00030782,tcons_00030783,tcons_00030784,tcons_00192379,tcons_00192380,tcons_00192381,tcons_00192382,tcons_00192383,tcons_00192384,tcons_00192385,tcons_00192387,tcons_00192388,tcons_001…
19.4.2.8.2	Protein homeostasis.proteolysis.serine-type peptidase activities.mitochondrion Clp-type protease complex.chaperone component ClpX	32	tcons_00147884,tcons_00147885,tcons_00147886,tcons_00147887,tcons_00147888,tcons_00147889,tcons_00147890,tcons_00147891,tcons_00147892,tcons_00147893,tcons_00147894,tcons_00147895,tcons_00147896,tcons_00147897,tcons_00147898,tcons_00256499,tcons_00256500,tcons_00256501,tcons_00256502,tcons_00256503,tcons_00256504,tcons_00256505,tcons_00256506,tcons_00256507,tcons_00256508,tcons_00256509,tcons_002…
20.3.3.1.5	Cytoskeleton organisation.actin and tubulin folding.post-CCT Tubulin folding pathway.TFC tubulin folding cofactors.cofactor (TFC-E)	32	tcons_00020394,tcons_00020395,tcons_00020396,tcons_00020397,tcons_00020398,tcons_00020399,tcons_00020400,tcons_00020401,tcons_00020402,tcons_00020403,tcons_00020404,tcons_00020405,tcons_00020406,tcons_00020407,tcons_00020408,tcons_00020409,tcons_00020410,tcons_00020411,tcons_00020412,tcons_00020414,tcons_00020415,tcons_00020416,tcons_00020418,tcons_00020419,tcons_00020420,tcons_00020421,tcons_000…
20.5.2	Cytoskeleton organisation.plastid movement.motility factor (CHUP)	32	tcons_00019010,tcons_00019011,tcons_00019012,tcons_00019013,tcons_00019014,tcons_00019015,tcons_00019017,tcons_00019018,tcons_00019019,tcons_00019020,tcons_00019021,tcons_00019022,tcons_00019023,tcons_00019024,tcons_00019025,tcons_00019026,tcons_00019027,tcons_00019028,tcons_00019029,tcons_00019030,tcons_00019031,tcons_00019032,tcons_00019033,tcons_00019035,tcons_00019037,tcons_00019038,tcons_000…
21.9.1.7.1.1	Cell wall organisation.cutin and suberin.cuticular lipid formation.alkane-forming pathway.CER1-CER3 alkane-forming complex.aldehyde decarbonylase component CER1	32	tcons_00007654,tcons_00007655,tcons_00007656,tcons_00258862,tcons_00258863,tcons_00258865,tcons_00258866,tcons_00258867,tcons_00258868,tcons_00258869,tcons_00258870,tcons_00258871,tcons_00258872,tcons_00258873,tcons_00258874,tcons_00258875,tcons_00258876,tcons_00258877,tcons_00286266,tcons_00286267,tcons_00286269,tcons_00286270,tcons_00286271,tcons_00286272,tcons_00286273,tcons_00286276,tcons_002…
50.5.3	Enzyme classification.EC_5 isomerases.EC_5.3 intramolecular oxidoreductase	32	tcons_00074609,tcons_00074610,tcons_00074611,tcons_00074612,tcons_00083478,tcons_00083479,tcons_00083480,tcons_00083481,tcons_00083482,tcons_00083483,tcons_00083484,tcons_00102806,tcons_00102808,tcons_00102811,tcons_00102812,tcons_00102813,tcons_00162104,tcons_00162105,tcons_00162106,tcons_00162107,tcons_00162108,tcons_00211687,tcons_00211693,tcons_00211694,tcons_00211696,tcons_00211698,tcons_002…
9.2.1.1.1	Secondary metabolism.phenolics.p-coumaroyl-CoA biosynthesis.phenylalanine ammonia lyase activity.phenylalanine ammonia lyase (PAL)	32	tcons_00279388,tcons_00279389,tcons_00279390,tcons_00279391,tcons_00279392,tcons_00279393,tcons_00279394,tcons_00279395,tcons_00279396,tcons_00279397,tcons_00279398,tcons_00279399,tcons_00279400,tcons_00279401,tcons_00279403,tcons_00259002,tcons_00259003,tcons_00279404,tcons_00259004,tcons_00259005,tcons_00347365,tcons_00347366,tcons_00347367,tcons_00347368,tcons_00347369,tcons_00347370,tcons_003…
16.7.2	RNA processing.RNA chaperone activities.RNA chaperone (RZ1|GR-RBP)	31	tcons_00221296,tcons_00221297,tcons_00221298,tcons_00221299,tcons_00221300,tcons_00221303,tcons_00221304,tcons_00221305,tcons_00221306,tcons_00221307,tcons_00221308,tcons_00221309,tcons_00221310,tcons_00221312,tcons_00302444,tcons_00302445,tcons_00302446,tcons_00302447,tcons_00302448,tcons_00302449,tcons_00302450,tcons_00302451,tcons_00302452,tcons_00302453,tcons_00302454,tcons_00302455,tcons_003…
21.9.1.7.1.2	Cell wall organisation.cutin and suberin.cuticular lipid formation.alkane-forming pathway.CER1-CER3 alkane-forming complex.aldehyde-generating component CER3	31	tcons_00273980,tcons_00273981,tcons_00273982,tcons_00273983,tcons_00273985,tcons_00273986,tcons_00273988,tcons_00273989,tcons_00273990,tcons_00273991,tcons_00273992,tcons_00273993,tcons_00336007,tcons_00336008,tcons_00336009,tcons_00336010,tcons_00336011,tcons_00336012,tcons_00336013,tcons_00336014,tcons_00336015,tcons_00336016,tcons_00336018,tcons_00336019,tcons_00336020,tcons_00336021,tcons_003…
22.8.2	Vesicle trafficking.regulation of membrane tethering and fusion.RAB-GTPase-activating protein (RAB-GAP)	31	tcons_00079725,tcons_00079726,tcons_00079727,tcons_00079728,tcons_00079730,tcons_00079731,tcons_00128784,tcons_00128785,tcons_00128786,tcons_00128787,tcons_00128788,tcons_00128789,tcons_00128790,tcons_00128791,tcons_00128795,tcons_00128796,tcons_00128797,tcons_00128798,tcons_00128799,tcons_00128800,tcons_00128801,tcons_00128802,tcons_00128803,tcons_00128804,tcons_00128805,tcons_00128807,tcons_001…
26.3.1.3	External stimuli response.gravity.sensing and signalling.signalling protein factor (ARG1)	31	tcons_00294938,tcons_00294939,tcons_00294940,tcons_00294941,tcons_00294942,tcons_00294943,tcons_00294944,tcons_00294945,tcons_00294946,tcons_00294947,tcons_00294948,tcons_00294949,tcons_00294950,tcons_00294951,tcons_00294952,tcons_00294953,tcons_00294954,tcons_00294955,tcons_00294956,tcons_00294957,tcons_00294958,tcons_00294959,tcons_00294960,tcons_00294961,tcons_00294962,tcons_00294963,tcons_002…
3.2.3.3.2.1	Carbohydrate metabolism.starch metabolism.degradation.hydrolysis and phosphorolysis.starch-debranching activities.isoamylase-type enzyme	31	tcons_00012850,tcons_00012851,tcons_00012852,tcons_00012853,tcons_00012854,tcons_00012855,tcons_00012856,tcons_00012857,tcons_00012858,tcons_00012859,tcons_00297823,tcons_00297824,tcons_00297825,tcons_00297826,tcons_00297827,tcons_00297828,tcons_00297829,tcons_00297830,tcons_00297831,tcons_00297832,tcons_00297833,tcons_00297834,tcons_00297835,tcons_00297836,tcons_00297837,tcons_00297838,tcons_002…
4.1.5.1.4	Amino acid metabolism.biosynthesis.shikimate family.shikimate pathway.shikimate kinase	31	tcons_00096032,tcons_00096033,tcons_00096034,tcons_00096036,tcons_00096040,tcons_00096041,tcons_00096042,tcons_00096043,tcons_00096044,tcons_00096045,tcons_00096046,tcons_00096047,tcons_00096048,tcons_00103294,tcons_00103295,tcons_00103296,tcons_00103297,tcons_00103298,tcons_00103299,tcons_00103300,tcons_00103301,tcons_00103302,tcons_00103303,tcons_00282873,tcons_00282874,tcons_00282875,tcons_002…
6.3.1.2	Nucleotide metabolism.deoxynucleotides.biosynthesis.thymidylate synthase	31	tcons_00067866,tcons_00067867,tcons_00067868,tcons_00067869,tcons_00067870,tcons_00067871,tcons_00067872,tcons_00067873,tcons_00067874,tcons_00067875,tcons_00067876,tcons_00067877,tcons_00067878,tcons_00067879,tcons_00067880,tcons_00067881,tcons_00067882,tcons_00067883,tcons_00067884,tcons_00067885,tcons_00067886,tcons_00067887,tcons_00067888,tcons_00067889,tcons_00067890,tcons_00067891,tcons_000…
7.5.5	Coenzyme metabolism.tetrahydrofolate biosynthesis.dihydrofolate reductase	31	tcons_00067866,tcons_00067867,tcons_00067868,tcons_00067869,tcons_00067870,tcons_00067871,tcons_00067872,tcons_00067873,tcons_00067874,tcons_00067875,tcons_00067876,tcons_00067877,tcons_00067878,tcons_00067879,tcons_00067880,tcons_00067881,tcons_00067882,tcons_00067883,tcons_00067884,tcons_00067885,tcons_00067886,tcons_00067887,tcons_00067888,tcons_00067889,tcons_00067890,tcons_00067891,tcons_000…
1.4.1.1	Photosynthesis.CAM/C4 photosynthesis.phosphoenolpyruvate (PEP) carboxylase activity.PEP carboxylase	30	tcons_00115579,tcons_00115580,tcons_00115581,tcons_00115582,tcons_00115583,tcons_00115584,tcons_00115585,tcons_00115586,tcons_00115587,tcons_00115588,tcons_00115589,tcons_00115590,tcons_00115591,tcons_00115592,tcons_00115593,tcons_00205566,tcons_00205567,tcons_00205568,tcons_00205569,tcons_00205570,tcons_00205571,tcons_00205572,tcons_00205573,tcons_00205574,tcons_00205575,tcons_00205576,tcons_002…
11.2.4.1.1	Phytohormone action.auxin.transport.polar auxin transport.auxin transporter (PIN)	30	tcons_00283106,tcons_00283107,tcons_00283108,tcons_00283109,tcons_00283110,tcons_00283111,tcons_00283112,tcons_00283113,tcons_00283114,tcons_00283115,tcons_00283116,tcons_00283117,tcons_00283118,tcons_00283119,tcons_00283120,tcons_00283121,tcons_00283122,tcons_00283123,tcons_00335654,tcons_00335655,tcons_00335656,tcons_00335657,tcons_00335658,tcons_00335659,tcons_00335660,tcons_00335661,tcons_003…
12.5.2.3	Chromatin organisation.DNA methylation.RNA-independent DNA methylation.DNA chromomethylase (CMT)	30	tcons_00286129,tcons_00286130,tcons_00286131,tcons_00286132,tcons_00286133,tcons_00286134,tcons_00286135,tcons_00286136,tcons_00286137,tcons_00286138,tcons_00286139,tcons_00286140,tcons_00286141,tcons_00286142,tcons_00286143,tcons_00286144,tcons_00286145,tcons_00286146,tcons_00286147,tcons_00286148,tcons_00286149,tcons_00286150,tcons_00286151,tcons_00286152,tcons_00286153,tcons_00286154,tcons_002…
15.5.12	RNA biosynthesis.transcriptional regulation.transcription factor (GRAS)	30	tcons_00041232,tcons_00137944,tcons_00137945,tcons_00137946,tcons_00137947,tcons_00174770,tcons_00174771,tcons_00174772,tcons_00174773,tcons_00192064,tcons_00192065,tcons_00192066,tcons_00192068,tcons_00192069,tcons_00192070,tcons_00192071,tcons_00192072,tcons_00192073,tcons_00192074,tcons_00192075,tcons_00192076,tcons_00192077,tcons_00192078,tcons_00192079,tcons_00192080,tcons_00192081,tcons_001…
16.11.1.2	RNA processing.messenger ribonucleoparticle (mRNP) export.TREX/THO mRNP trafficking complex.mRNA-binding adaptor component ALY/Tho4	30	tcons_00165005,tcons_00165006,tcons_00165007,tcons_00165008,tcons_00165009,tcons_00165010,tcons_00165011,tcons_00165012,tcons_00165013,tcons_00165014,tcons_00165015,tcons_00165016,tcons_00165017,tcons_00165018,tcons_00165019,tcons_00165021,tcons_00165022,tcons_00165023,tcons_00165024,tcons_00165025,tcons_00165026,tcons_00165027,tcons_00165028,tcons_00165029,tcons_00295401,tcons_00295403,tcons_002…
18.11.4.1	Protein modification.disulfide bond formation.apoplast.atypical quiescin sulfhydryl oxidase (QSOX)	30	tcons_00039595,tcons_00039596,tcons_00039597,tcons_00039598,tcons_00039599,tcons_00039600,tcons_00039601,tcons_00039602,tcons_00039603,tcons_00039604,tcons_00039605,tcons_00039606,tcons_00039607,tcons_00039608,tcons_00039609,tcons_00039610,tcons_00039611,tcons_00039612,tcons_00039613,tcons_00039614,tcons_00039615,tcons_00039616,tcons_00039617,tcons_00039618,tcons_00039619,tcons_00039620,tcons_000…
19.2.1.2.1.1	Protein homeostasis.ubiquitin-proteasome system.N-degron pathways.Arg/N-degron pathway.N-terminal modification.cysteine oxidase (PCO)	30	tcons_00042234,tcons_00042235,tcons_00042236,tcons_00068520,tcons_00068521,tcons_00068522,tcons_00196066,tcons_00196067,tcons_00196068,tcons_00196069,tcons_00196070,tcons_00196071,tcons_00196072,tcons_00196073,tcons_00196074,tcons_00196075,tcons_00196076,tcons_00196077,tcons_00196078,tcons_00196079,tcons_00231426,tcons_00231427,tcons_00231428,tcons_00231429,tcons_00231430,tcons_00231431,tcons_002…
19.2.2.1.5.3.3	Protein homeostasis.ubiquitin-proteasome system.ubiquitin-fold protein conjugation.ubiquitin conjugation (ubiquitylation).ubiquitin-ligase E3 activities.RING-domain E3 ligase activities.RING-H2-class E3 ligase	30	tcons_00024085,tcons_00024086,tcons_00024087,tcons_00024088,tcons_00024089,tcons_00024090,tcons_00065792,tcons_00284807,tcons_00284808,tcons_00284809,tcons_00284810,tcons_00284811,tcons_00284812,tcons_00284813,tcons_00284815,tcons_00284816,tcons_00284817,tcons_00298787,tcons_00298788,tcons_00298789,tcons_00298790,tcons_00298791,tcons_00298792,tcons_00298793,tcons_00298794,tcons_00298795,tcons_002…
19.3.3.3	Protein homeostasis.autophagy.ATG8/ATG12 conjugation system.ATG8/12-activating E1 protein (ATG7)	30	tcons_00111376,tcons_00111377,tcons_00111378,tcons_00111379,tcons_00111380,tcons_00111381,tcons_00111382,tcons_00111383,tcons_00111384,tcons_00111385,tcons_00111386,tcons_00111387,tcons_00111389,tcons_00111390,tcons_00111391,tcons_00111392,tcons_00111393,tcons_00111395,tcons_00111396,tcons_00111397,tcons_00111398,tcons_00111399,tcons_00111400,tcons_00111401,tcons_00111402,tcons_00111403,tcons_001…
21.4.1.1.3	Cell wall organisation.cell wall proteins.hydroxyproline-rich glycoprotein activities.arabinogalactan-protein (AGP) activities.fasciclin-type AGP (FLA)	30	tcons_00063367,tcons_00129679,tcons_00129680,tcons_00129681,tcons_00129682,tcons_00235432,tcons_00235805,tcons_00235806,tcons_00235807,tcons_00235808,tcons_00235809,tcons_00235810,tcons_00235811,tcons_00215900,tcons_00215901,tcons_00215902,tcons_00215903,tcons_00215904,tcons_00215905,tcons_00215906,tcons_00215907,tcons_00215908,tcons_00215909,tcons_00215910,tcons_00261947,tcons_00295772,tcons_002…
22.1.3.1	Vesicle trafficking.clathrin coated vesicle (CCV) machinery.AP-2 cargo adaptor complex.large subunit alpha (AP2A)	30	tcons_00171986,tcons_00171987,tcons_00171988,tcons_00171989,tcons_00171990,tcons_00171991,tcons_00171992,tcons_00171993,tcons_00171994,tcons_00171995,tcons_00171996,tcons_00171997,tcons_00171998,tcons_00171999,tcons_00172000,tcons_00172001,tcons_00172002,tcons_00172003,tcons_00172004,tcons_00172005,tcons_00172006,tcons_00172007,tcons_00172008,tcons_00172009,tcons_00172010,tcons_00172011,tcons_001…
24.2.2.16	Solute transport.carrier-mediated transport.MFS superfamily.anion transporter (Fabaceae-N70)	30	tcons_00195462,tcons_00195463,tcons_00229637,tcons_00229638,tcons_00229639,tcons_00229640,tcons_00229641,tcons_00229642,tcons_00229643,tcons_00229644,tcons_00229645,tcons_00229646,tcons_00229647,tcons_00229648,tcons_00229649,tcons_00229661,tcons_00229690,tcons_00229691,tcons_00229692,tcons_00229693,tcons_00229694,tcons_00229695,tcons_00229696,tcons_00229697,tcons_00229698,tcons_00229699,tcons_002…
24.2.5.2.1	Solute transport.carrier-mediated transport.BART superfamily.AEC family.auxin efflux transporter (PIN)	30	tcons_00283106,tcons_00283107,tcons_00283108,tcons_00283109,tcons_00283110,tcons_00283111,tcons_00283112,tcons_00283113,tcons_00283114,tcons_00283115,tcons_00283116,tcons_00283117,tcons_00283118,tcons_00283119,tcons_00283120,tcons_00283121,tcons_00283122,tcons_00283123,tcons_00335654,tcons_00335655,tcons_00335656,tcons_00335657,tcons_00335658,tcons_00335659,tcons_00335660,tcons_00335661,tcons_003…
24.3.1.4	Solute transport.channels.MIP family.small basic intrinsic protein (SIP)	30	tcons_00159141,tcons_00159142,tcons_00159143,tcons_00159144,tcons_00159145,tcons_00159146,tcons_00159147,tcons_00159148,tcons_00159149,tcons_00159150,tcons_00159151,tcons_00159152,tcons_00163589,tcons_00163590,tcons_00163591,tcons_00163592,tcons_00163593,tcons_00163595,tcons_00163596,tcons_00163597,tcons_00163598,tcons_00163599,tcons_00163601,tcons_00163605,tcons_00163606,tcons_00163608,tcons_001…
4.1.1.1.4.1.1	Amino acid metabolism.biosynthesis.glutamate family.glutamate-derived amino acids.proline.main pathway.pyrroline-5-carboxylate synthetase	30	tcons_00036373,tcons_00036374,tcons_00036375,tcons_00036376,tcons_00036377,tcons_00036378,tcons_00036379,tcons_00036380,tcons_00036381,tcons_00036382,tcons_00036383,tcons_00036384,tcons_00118986,tcons_00118987,tcons_00118988,tcons_00118989,tcons_00118990,tcons_00118991,tcons_00118992,tcons_00118993,tcons_00118994,tcons_00118995,tcons_00118996,tcons_00118997,tcons_00118998,tcons_00118999,tcons_001…
4.1.2.2.8.4	Amino acid metabolism.biosynthesis.aspartate family.aspartate-derived amino acids.isoleucine.ketol-acid reductoisomerase	30	tcons_00041029,tcons_00041030,tcons_00041031,tcons_00041032,tcons_00041033,tcons_00041034,tcons_00041035,tcons_00041036,tcons_00041037,tcons_00041038,tcons_00041039,tcons_00041040,tcons_00041041,tcons_00041042,tcons_00041043,tcons_00041044,tcons_00041045,tcons_00041046,tcons_00041047,tcons_00041048,tcons_00041049,tcons_00041050,tcons_00041051,tcons_00041052,tcons_00041053,tcons_00041054,tcons_000…
4.1.3.2.2	Amino acid metabolism.biosynthesis.pyruvate family.pyruvate-derived amino acids.ketol-acid reductoisomerase	30	tcons_00041029,tcons_00041030,tcons_00041031,tcons_00041032,tcons_00041033,tcons_00041034,tcons_00041035,tcons_00041036,tcons_00041037,tcons_00041038,tcons_00041039,tcons_00041040,tcons_00041041,tcons_00041042,tcons_00041043,tcons_00041044,tcons_00041045,tcons_00041046,tcons_00041047,tcons_00041048,tcons_00041049,tcons_00041050,tcons_00041051,tcons_00041052,tcons_00041053,tcons_00041054,tcons_000…
7.12.6.1.4	Coenzyme metabolism.tetrapyrrol biosynthesis.chlorophyll metabolism.magnesium-chelatase complex.accessory component GUN4	30	tcons_00177085,tcons_00177086,tcons_00177087,tcons_00177088,tcons_00177089,tcons_00177090,tcons_00177091,tcons_00177092,tcons_00177093,tcons_00156728,tcons_00156729,tcons_00156730,tcons_00156731,tcons_00156732,tcons_00156733,tcons_00156734,tcons_00156735,tcons_00156736,tcons_00156737,tcons_00156738,tcons_00156739,tcons_00156740,tcons_00156741,tcons_00156742,tcons_00156743,tcons_00156744,tcons_001…
1.1.8.1.6.2.2	Photosynthesis.photophosphorylation.chlororespiration.NADH dehydrogenase-like (NDH) complex.assembly and stabilization.Cpn60 chaperonin heterodimer.subunit beta	29	tcons_00248238,tcons_00248239,tcons_00248240,tcons_00248242,tcons_00248243,tcons_00248244,tcons_00248245,tcons_00248246,tcons_00248247,tcons_00248248,tcons_00248249,tcons_00248250,tcons_00248251,tcons_00248253,tcons_00248254,tcons_00248255,tcons_00248256,tcons_00248258,tcons_00289433,tcons_00289434,tcons_00289437,tcons_00289438,tcons_00289439,tcons_00289440,tcons_00289441,tcons_00289442,tcons_002…
1.2.1.2.1.2	Photosynthesis.calvin cycle.ribulose-1,5-bisphosphat carboxylase/oxygenase (RuBisCo) activity.RuBisCo assembly.CPN60 assembly chaperone complex.component CPN60b	29	tcons_00248238,tcons_00248239,tcons_00248240,tcons_00248242,tcons_00248243,tcons_00248244,tcons_00248245,tcons_00248246,tcons_00248247,tcons_00248248,tcons_00248249,tcons_00248250,tcons_00248251,tcons_00248253,tcons_00248254,tcons_00248255,tcons_00248256,tcons_00248258,tcons_00289433,tcons_00289434,tcons_00289437,tcons_00289438,tcons_00289439,tcons_00289440,tcons_00289441,tcons_00289442,tcons_002…
12.3.3.9.1	Chromatin organisation.histone modifications.histone lysine methylation.JmjC group histone demethylase activities.histone demethylase (KDM3)	29	tcons_00277080,tcons_00277081,tcons_00277082,tcons_00277083,tcons_00277084,tcons_00277085,tcons_00277086,tcons_00277087,tcons_00277088,tcons_00277089,tcons_00277090,tcons_00277091,tcons_00277092,tcons_00277093,tcons_00277094,tcons_00277095,tcons_00277096,tcons_00277097,tcons_00277098,tcons_00277099,tcons_00277100,tcons_00277101,tcons_00277102,tcons_00277103,tcons_00277104,tcons_00277105,tcons_002…
13.2.1.2.3	Cell cycle organisation.DNA replication.preinitiation.MCM replicative DNA helicase complex.component MCM4	29	tcons_00109907,tcons_00109908,tcons_00109909,tcons_00109910,tcons_00109911,tcons_00109912,tcons_00109913,tcons_00109914,tcons_00109915,tcons_00109916,tcons_00109917,tcons_00109918,tcons_00109919,tcons_00109920,tcons_00109921,tcons_00109922,tcons_00109926,tcons_00109927,tcons_00109928,tcons_00109929,tcons_00109930,tcons_00109931,tcons_00109932,tcons_00109934,tcons_00109935,tcons_00109936,tcons_001…
19.1.2.1.2	Protein homeostasis.protein quality control.ribosome-associated chaperone activities.NAC chaperone heterodimer.subunit beta	29	tcons_00028152,tcons_00028153,tcons_00028154,tcons_00028155,tcons_00028156,tcons_00028157,tcons_00028158,tcons_00028159,tcons_00028160,tcons_00028161,tcons_00172092,tcons_00172093,tcons_00172094,tcons_00172095,tcons_00172096,tcons_00246677,tcons_00246678,tcons_00246679,tcons_00246680,tcons_00246681,tcons_00246682,tcons_00246683,tcons_00246684,tcons_00246685,tcons_00246686,tcons_00246687,tcons_002…
20.1.1.1	Cytoskeleton organisation.microtubular network.alpha-beta-Tubulin heterodimer.component alpha-Tubulin	29	tcons_00017356,tcons_00017357,tcons_00017359,tcons_00017362,tcons_00017363,tcons_00017364,tcons_00017365,tcons_00155634,tcons_00155637,tcons_00155638,tcons_00155639,tcons_00155641,tcons_00155642,tcons_00167055,tcons_00167056,tcons_00167057,tcons_00167058,tcons_00167059,tcons_00242183,tcons_00242184,tcons_00242185,tcons_00242188,tcons_00242189,tcons_00242190,tcons_00242191,tcons_00242192,tcons_002…
24.3.3.1	Solute transport.channels.CorA family.metal cation transporter (MRS/MGT)	29	tcons_00088195,tcons_00088196,tcons_00088197,tcons_00088198,tcons_00088199,tcons_00088200,tcons_00173682,tcons_00173683,tcons_00173684,tcons_00173685,tcons_00173686,tcons_00173687,tcons_00173688,tcons_00173689,tcons_00173690,tcons_00173691,tcons_00173692,tcons_00173693,tcons_00213975,tcons_00213976,tcons_00213977,tcons_00213978,tcons_00213979,tcons_00213980,tcons_00213981,tcons_00213982,tcons_002…
5.9.5	Lipid metabolism.lipid bodies-associated activities.associated factor (LDAP)	29	tcons_00023940,tcons_00023941,tcons_00023942,tcons_00023943,tcons_00023944,tcons_00023945,tcons_00023946,tcons_00023947,tcons_00023948,tcons_00023949,tcons_00023950,tcons_00023951,tcons_00023952,tcons_00023953,tcons_00023954,tcons_00046921,tcons_00046922,tcons_00046923,tcons_00046924,tcons_00046925,tcons_00046926,tcons_00046927,tcons_00046928,tcons_00046929,tcons_00046930,tcons_00046931,tcons_000…
13.6.2.2	Cell cycle organisation.organelle division.mitochondrion and peroxisome division.DRP3-recruiting factor (FIS1)	28	tcons_00032433,tcons_00032434,tcons_00032435,tcons_00032436,tcons_00032438,tcons_00032439,tcons_00032440,tcons_00032441,tcons_00032442,tcons_00032443,tcons_00032444,tcons_00032445,tcons_00032446,tcons_00032447,tcons_00032448,tcons_00032450,tcons_00032451,tcons_00032453,tcons_00032456,tcons_00032457,tcons_00032458,tcons_00032466,tcons_00032467,tcons_00032469,tcons_00032470,tcons_00032471,tcons_000…
15.5.29	RNA biosynthesis.transcriptional regulation.transcription factor (JUMONJI)	28	tcons_00042004,tcons_00042005,tcons_00042006,tcons_00042007,tcons_00042008,tcons_00042009,tcons_00042010,tcons_00042011,tcons_00042012,tcons_00042013,tcons_00042014,tcons_00042015,tcons_00042016,tcons_00042017,tcons_00042018,tcons_00042019,tcons_00042021,tcons_00042022,tcons_00042023,tcons_00042024,tcons_00042025,tcons_00042026,tcons_00042027,tcons_00042028,tcons_00042029,tcons_00042030,tcons_000…
16.7.1	RNA processing.RNA chaperone activities.RNA chaperone (CSP)	28	tcons_00034327,tcons_00034328,tcons_00034329,tcons_00034330,tcons_00034331,tcons_00034332,tcons_00034333,tcons_00034334,tcons_00034335,tcons_00034336,tcons_00034337,tcons_00034338,tcons_00034339,tcons_00034340,tcons_00034341,tcons_00034342,tcons_00034343,tcons_00034344,tcons_00034345,tcons_00034346,tcons_00269869,tcons_00269870,tcons_00269871,tcons_00269872,tcons_00269873,tcons_00269874,tcons_002…
17.4.2.5	Protein biosynthesis.translation initiation.mRNA loading.mRNA poly-A-tail binding factor (PABP)	28	tcons_00061584,tcons_00061585,tcons_00061586,tcons_00061587,tcons_00061588,tcons_00204406,tcons_00204407,tcons_00204408,tcons_00204409,tcons_00204410,tcons_00204411,tcons_00204412,tcons_00204413,tcons_00325395,tcons_00325396,tcons_00325397,tcons_00325398,tcons_00325399,tcons_00325400,tcons_00325401,tcons_00325402,tcons_00325403,tcons_00325404,tcons_00325405,tcons_00325406,tcons_00325408,tcons_003…
18.4.1.37.1	Protein modification.phosphorylation.TKL protein kinase superfamily.RLCK-VII receptor-like protein kinase families.receptor-like protein kinase (RLCK-VIIa)	28	tcons_00034287,tcons_00034288,tcons_00034289,tcons_00034290,tcons_00015071,tcons_00015074,tcons_00143577,tcons_00143579,tcons_00159244,tcons_00159245,tcons_00159246,tcons_00159247,tcons_00231743,tcons_00231744,tcons_00231745,tcons_00231746,tcons_00231747,tcons_00231748,tcons_00244595,tcons_00244596,tcons_00244598,tcons_00244599,tcons_00244600,tcons_00287808,tcons_00287809,tcons_00332816,tcons_003…
19.2.2.1.5.1.1	Protein homeostasis.ubiquitin-proteasome system.ubiquitin-fold protein conjugation.ubiquitin conjugation (ubiquitylation).ubiquitin-ligase E3 activities.HECT-type E3 ligase activities.monomeric E3 ubiquitin ligase (HECT)	28	tcons_00045061,tcons_00045062,tcons_00045063,tcons_00045064,tcons_00045065,tcons_00045066,tcons_00045067,tcons_00045068,tcons_00045069,tcons_00045070,tcons_00045071,tcons_00045072,tcons_00045073,tcons_00045074,tcons_00045075,tcons_00045076,tcons_00045077,tcons_00045078,tcons_00227129,tcons_00227130,tcons_00227131,tcons_00227132,tcons_00227133,tcons_00227134,tcons_00227135,tcons_00227136,tcons_002…
23.4.1.2.2	Protein translocation.peroxisome.importomer translocation system.cargo-receptor docking complex.component Pex14	28	tcons_00000260,tcons_00000261,tcons_00000262,tcons_00000263,tcons_00000264,tcons_00000265,tcons_00000266,tcons_00000267,tcons_00000268,tcons_00000269,tcons_00000270,tcons_00000271,tcons_00000272,tcons_00000273,tcons_00000274,tcons_00000275,tcons_00345218,tcons_00345219,tcons_00345220,tcons_00345221,tcons_00345222,tcons_00345223,tcons_00345224,tcons_00345225,tcons_00345226,tcons_00345227,tcons_003…
24.2.2.2.3	Solute transport.carrier-mediated transport.MFS superfamily.DHA-1 family.phosphate transporter (PHT5)	28	tcons_00090389,tcons_00090390,tcons_00090391,tcons_00090392,tcons_00090393,tcons_00090394,tcons_00090395,tcons_00090396,tcons_00090397,tcons_00090398,tcons_00090399,tcons_00090400,tcons_00090401,tcons_00090402,tcons_00090403,tcons_00090404,tcons_00090405,tcons_00090406,tcons_00090407,tcons_00090408,tcons_00090409,tcons_00090410,tcons_00090411,tcons_00090412,tcons_00090413,tcons_00090414,tcons_000…
26.4.3.2	External stimuli response.temperature.cold response.mRNA chaperone (CSD)	28	tcons_00034327,tcons_00034328,tcons_00034329,tcons_00034330,tcons_00034331,tcons_00034332,tcons_00034333,tcons_00034334,tcons_00034335,tcons_00034336,tcons_00034337,tcons_00034338,tcons_00034339,tcons_00034340,tcons_00034341,tcons_00034342,tcons_00034343,tcons_00034344,tcons_00034345,tcons_00034346,tcons_00269869,tcons_00269870,tcons_00269871,tcons_00269872,tcons_00269873,tcons_00269874,tcons_002…
3.13.7.2.1	Carbohydrate metabolism.nucleotide sugar biosynthesis.UDP-L-arabinose biosynthesis.salvage biosynthesis.L-arabinose kinase	28	tcons_00271736,tcons_00271737,tcons_00271738,tcons_00271739,tcons_00271740,tcons_00271741,tcons_00271742,tcons_00271743,tcons_00271744,tcons_00271745,tcons_00271746,tcons_00271747,tcons_00271748,tcons_00271749,tcons_00271750,tcons_00271751,tcons_00271752,tcons_00271753,tcons_00271755,tcons_00271756,tcons_00271757,tcons_00271758,tcons_00271759,tcons_00271760,tcons_00271761,tcons_00271762,tcons_002…
3.13.8	Carbohydrate metabolism.nucleotide sugar biosynthesis.UDP-D-glucose 4-epimerase	28	tcons_00020039,tcons_00020040,tcons_00020041,tcons_00020042,tcons_00020043,tcons_00020044,tcons_00020045,tcons_00020046,tcons_00020047,tcons_00020048,tcons_00020049,tcons_00020050,tcons_00237970,tcons_00237971,tcons_00237972,tcons_00237974,tcons_00237975,tcons_00237976,tcons_00237977,tcons_00237978,tcons_00237979,tcons_00237980,tcons_00237983,tcons_00237984,tcons_00237985,tcons_00237986,tcons_002…
3.2.2.4.5	Carbohydrate metabolism.starch metabolism.biosynthesis.starch synthase activities.granule-bound starch (amylose) synthase	28	tcons_00089374,tcons_00089375,tcons_00089376,tcons_00089377,tcons_00089378,tcons_00089379,tcons_00089381,tcons_00089382,tcons_00089384,tcons_00089385,tcons_00089386,tcons_00089387,tcons_00089388,tcons_00089389,tcons_00089390,tcons_00089391,tcons_00089392,tcons_00314316,tcons_00314317,tcons_00314318,tcons_00314319,tcons_00314320,tcons_00314321,tcons_00314322,tcons_00314323,tcons_00314324,tcons_003…
4.1.2.2.6.3.1	Amino acid metabolism.biosynthesis.aspartate family.aspartate-derived amino acids.methionine.S-methylmethionine cycle.homocysteine S-methyltransferase	28	tcons_00116559,tcons_00116560,tcons_00116561,tcons_00116562,tcons_00116563,tcons_00116564,tcons_00116565,tcons_00116566,tcons_00116567,tcons_00116568,tcons_00116569,tcons_00116570,tcons_00197339,tcons_00197340,tcons_00197341,tcons_00197342,tcons_00222919,tcons_00222920,tcons_00222921,tcons_00222922,tcons_00222923,tcons_00197349,tcons_00222924,tcons_00222925,tcons_00222926,tcons_00222927,tcons_002…
6.3.2.4	Nucleotide metabolism.deoxynucleotides.salvage pathway.nucleoside diphosphate kinase	28	tcons_00031856,tcons_00031857,tcons_00031861,tcons_00031862,tcons_00020019,tcons_00020020,tcons_00020021,tcons_00020022,tcons_00020023,tcons_00020024,tcons_00020027,tcons_00020030,tcons_00020031,tcons_00020032,tcons_00020033,tcons_00020034,tcons_00020037,tcons_00020038,tcons_00183386,tcons_00183387,tcons_00183388,tcons_00183389,tcons_00183390,tcons_00183391,tcons_00183392,tcons_00183393,tcons_001…
9.1.3.2	Secondary metabolism.terpenoids.isoprenyl diphosphate biosynthesis.farnesyl diphosphate synthase	28	tcons_00016768,tcons_00016769,tcons_00016770,tcons_00016771,tcons_00016772,tcons_00016773,tcons_00016774,tcons_00016775,tcons_00016776,tcons_00016777,tcons_00016778,tcons_00016779,tcons_00016780,tcons_00094891,tcons_00094892,tcons_00094893,tcons_00094894,tcons_00094895,tcons_00094896,tcons_00094897,tcons_00094898,tcons_00094900,tcons_00094901,tcons_00094902,tcons_00094903,tcons_00094904,tcons_000…
1.1.4.1.3	Photosynthesis.photophosphorylation.photosystem I.LHC-I complex.component LHCa3	27	tcons_00274921,tcons_00274922,tcons_00274923,tcons_00274924,tcons_00274925,tcons_00274926,tcons_00274927,tcons_00274928,tcons_00274929,tcons_00274930,tcons_00274931,tcons_00274932,tcons_00274933,tcons_00274934,tcons_00274935,tcons_00274936,tcons_00274937,tcons_00274938,tcons_00274939,tcons_00274940,tcons_00274941,tcons_00274942,tcons_00274943,tcons_00274944,tcons_00274945,tcons_00274946,tcons_002…
12.3.2.1.4.2	Chromatin organisation.histone modifications.histone deacetylation.HD1 histone deacetylase family.HDA9-PWR deacetylation complex.component PWR	27	tcons_00003053,tcons_00003054,tcons_00003055,tcons_00003056,tcons_00003057,tcons_00003058,tcons_00003059,tcons_00003060,tcons_00003062,tcons_00003063,tcons_00003065,tcons_00003066,tcons_00003067,tcons_00003068,tcons_00003069,tcons_00003070,tcons_00003071,tcons_00003072,tcons_00003073,tcons_00003074,tcons_00003075,tcons_00003076,tcons_00003077,tcons_00003078,tcons_00003079,tcons_00003080,tcons_000…
13.4.4.2.2	Cell cycle organisation.cytokinesis.phragmoplast disassembly.Katanin ATP-dependent microtubule severing complex.regulatory component	27	tcons_00143238,tcons_00143239,tcons_00143240,tcons_00143241,tcons_00143242,tcons_00143243,tcons_00143244,tcons_00143245,tcons_00143246,tcons_00143254,tcons_00143255,tcons_00143256,tcons_00143257,tcons_00143258,tcons_00143259,tcons_00143260,tcons_00143261,tcons_00143263,tcons_00143264,tcons_00143265,tcons_00143267,tcons_00143269,tcons_00143270,tcons_00143271,tcons_00143272,tcons_00143273,tcons_001…
15.5.3.2	RNA biosynthesis.transcriptional regulation.Homeobox transcription factor superfamily.transcription factor (HD-ZIP III)	27	tcons_00008091,tcons_00008092,tcons_00008093,tcons_00008094,tcons_00008095,tcons_00008096,tcons_00008097,tcons_00008098,tcons_00008099,tcons_00008100,tcons_00008101,tcons_00008102,tcons_00008103,tcons_00008104,tcons_00008105,tcons_00008106,tcons_00008107,tcons_00008108,tcons_00008109,tcons_00008110,tcons_00008111,tcons_00008112,tcons_00008113,tcons_00008114,tcons_00008115,tcons_00008116,tcons_000…
15.5.5.5	RNA biosynthesis.transcriptional regulation.B3 transcription factor superfamily.transcription factor (LAV-ABI3)	27	tcons_00097312,tcons_00097313,tcons_00114344,tcons_00114345,tcons_00114347,tcons_00114348,tcons_00114349,tcons_00114350,tcons_00114351,tcons_00114352,tcons_00114353,tcons_00114354,tcons_00114355,tcons_00114356,tcons_00114357,tcons_00114358,tcons_00114359,tcons_00121000,tcons_00121002,tcons_00121003,tcons_00121004,tcons_00121005,tcons_00121006,tcons_00121007,tcons_00121009,tcons_00121010,tcons_001…
16.8.2.5	RNA processing.RNA surveillance.mRNA deadenylation-dependent decay.mRNA decay factor (PAT1)	27	tcons_00037649,tcons_00037650,tcons_00037651,tcons_00037652,tcons_00037653,tcons_00037658,tcons_00037666,tcons_00037667,tcons_00037668,tcons_00037669,tcons_00037670,tcons_00116192,tcons_00116193,tcons_00116194,tcons_00116195,tcons_00116196,tcons_00116198,tcons_00116199,tcons_00116200,tcons_00116201,tcons_00116202,tcons_00116203,tcons_00116204,tcons_00116205,tcons_00116206,tcons_00116207,tcons_001…
16.9.1	RNA processing.mRNA sequestration.mRNA endoribonuclease (G3BP)	27	tcons_00050099,tcons_00050100,tcons_00050101,tcons_00050102,tcons_00050103,tcons_00050104,tcons_00050105,tcons_00050106,tcons_00050107,tcons_00050108,tcons_00050109,tcons_00050110,tcons_00061886,tcons_00061887,tcons_00061888,tcons_00061889,tcons_00061891,tcons_00061893,tcons_00061895,tcons_00061896,tcons_00061897,tcons_00061898,tcons_00061899,tcons_00061900,tcons_00061901,tcons_00061902,tcons_000…
17.2.2	Protein biosynthesis.aminoacyl-tRNA synthetase activities.arginine-tRNA ligase	27	tcons_00005211,tcons_00005212,tcons_00005213,tcons_00005214,tcons_00005215,tcons_00005216,tcons_00005217,tcons_00005218,tcons_00005219,tcons_00005220,tcons_00005221,tcons_00005222,tcons_00005223,tcons_00005224,tcons_00005225,tcons_00005226,tcons_00005227,tcons_00005228,tcons_00005229,tcons_00005230,tcons_00005231,tcons_00005232,tcons_00005233,tcons_00005234,tcons_00005235,tcons_00005237,tcons_000…
18.4.1.5	Protein modification.phosphorylation.TKL protein kinase superfamily.protein kinase (LRR-V)	27	tcons_00169051,tcons_00169057,tcons_00169058,tcons_00169059,tcons_00169060,tcons_00169061,tcons_00169062,tcons_00169063,tcons_00169064,tcons_00169065,tcons_00169066,tcons_00169067,tcons_00169068,tcons_00254984,tcons_00254985,tcons_00254986,tcons_00254987,tcons_00254988,tcons_00254989,tcons_00254990,tcons_00254991,tcons_00254992,tcons_00254993,tcons_00254994,tcons_00254995,tcons_00254996,tcons_002…
19.1.1.1.1.2	Protein homeostasis.protein quality control.ER Quality Control (ERQC) machinery.calnexin/calreticulin chaperone system.CNX-CRT cycle.lectin chaperone (CRT)	27	tcons_00069337,tcons_00069338,tcons_00069340,tcons_00069341,tcons_00069342,tcons_00069343,tcons_00069345,tcons_00069346,tcons_00069347,tcons_00147519,tcons_00147520,tcons_00147521,tcons_00147522,tcons_00147524,tcons_00147525,tcons_00147526,tcons_00147527,tcons_00147528,tcons_00147529,tcons_00147530,tcons_00147531,tcons_00218735,tcons_00218736,tcons_00218737,tcons_00218738,tcons_00218739,tcons_002…
19.2.2.1.5.3.4	Protein homeostasis.ubiquitin-proteasome system.ubiquitin-fold protein conjugation.ubiquitin conjugation (ubiquitylation).ubiquitin-ligase E3 activities.RING-domain E3 ligase activities.RING-v-class E3 ligase	27	tcons_00127148,tcons_00127155,tcons_00147544,tcons_00147545,tcons_00147546,tcons_00147548,tcons_00147549,tcons_00147550,tcons_00147551,tcons_00147552,tcons_00147553,tcons_00147554,tcons_00147555,tcons_00147556,tcons_00147557,tcons_00147558,tcons_00248589,tcons_00248590,tcons_00248591,tcons_00248592,tcons_00248593,tcons_00248594,tcons_00268103,tcons_00268104,tcons_00268105,tcons_00248601,tcons_002…
2.3.4.2	Cellular respiration.tricarboxylic acid cycle.2-oxoglutarate dehydrogenase complex.component E2	27	tcons_00044260,tcons_00044261,tcons_00044262,tcons_00044263,tcons_00044264,tcons_00044265,tcons_00044266,tcons_00044267,tcons_00044268,tcons_00044269,tcons_00044270,tcons_00044272,tcons_00044273,tcons_00044274,tcons_00044275,tcons_00044276,tcons_00044277,tcons_00044278,tcons_00044279,tcons_00044280,tcons_00044281,tcons_00044282,tcons_00044283,tcons_00044284,tcons_00044285,tcons_00044286,tcons_000…
2.3.6.1.1	Cellular respiration.tricarboxylic acid cycle.succinate dehydrogenase complex.components.flavoprotein component SDH1	27	tcons_00055498,tcons_00055499,tcons_00055500,tcons_00055501,tcons_00055502,tcons_00055503,tcons_00055504,tcons_00055505,tcons_00055506,tcons_00055507,tcons_00055508,tcons_00055509,tcons_00055510,tcons_00055511,tcons_00055512,tcons_00055513,tcons_00055514,tcons_00055515,tcons_00055516,tcons_00055517,tcons_00055518,tcons_00340726,tcons_00340727,tcons_00340728,tcons_00340729,tcons_00340730,tcons_003…
20.1.5.2	Cytoskeleton organisation.microtubular network.microtubule dynamics.microtubule-stabilizing factor (WDL)	27	tcons_00126079,tcons_00126080,tcons_00126081,tcons_00126082,tcons_00126083,tcons_00126084,tcons_00126085,tcons_00126086,tcons_00126087,tcons_00126088,tcons_00126089,tcons_00126090,tcons_00126091,tcons_00216753,tcons_00216754,tcons_00216755,tcons_00216756,tcons_00216757,tcons_00216758,tcons_00216759,tcons_00216760,tcons_00216761,tcons_00216762,tcons_00216763,tcons_00216764,tcons_00216765,tcons_002…
21.4.2.1	Cell wall organisation.cell wall proteins.expansin activities.alpha-class expansin	27	tcons_00014573,tcons_00014574,tcons_00014575,tcons_00014576,tcons_00014577,tcons_00014578,tcons_00014579,tcons_00014581,tcons_00014582,tcons_00244618,tcons_00244619,tcons_00244620,tcons_00244621,tcons_00244622,tcons_00244623,tcons_00283056,tcons_00283057,tcons_00283058,tcons_00283059,tcons_00283060,tcons_00283061,tcons_00283062,tcons_00283063,tcons_00283064,tcons_00283065,tcons_00301976,tcons_003…
21.6.2.2	Cell wall organisation.lignin.monolignol conjugation and polymerization.lignin laccase	27	tcons_00015276,tcons_00015277,tcons_00015278,tcons_00015279,tcons_00015280,tcons_00015281,tcons_00015282,tcons_00015283,tcons_00015284,tcons_00015285,tcons_00015286,tcons_00119132,tcons_00119136,tcons_00119138,tcons_00119140,tcons_00165161,tcons_00165162,tcons_00165163,tcons_00165164,tcons_00165166,tcons_00165167,tcons_00165168,tcons_00165169,tcons_00165171,tcons_00165172,tcons_00165173,tcons_001…
3.10.2.1	Carbohydrate metabolism.gluconeogenesis.pyruvate orthophosphate dikinase activity.pyruvate orthophosphate dikinase	27	tcons_00012366,tcons_00012367,tcons_00012368,tcons_00012369,tcons_00012370,tcons_00012371,tcons_00012372,tcons_00012373,tcons_00012374,tcons_00012375,tcons_00012376,tcons_00012377,tcons_00012378,tcons_00012379,tcons_00012380,tcons_00012381,tcons_00012382,tcons_00012383,tcons_00012384,tcons_00012385,tcons_00012386,tcons_00012387,tcons_00012388,tcons_00012389,tcons_00012390,tcons_00012391,tcons_000…
8.2.3	Polyamine metabolism.spermidine biosynthesis.spermine synthase	27	tcons_00328736,tcons_00328737,tcons_00328738,tcons_00328739,tcons_00328740,tcons_00328741,tcons_00328743,tcons_00328744,tcons_00328745,tcons_00328746,tcons_00328747,tcons_00328748,tcons_00328749,tcons_00328750,tcons_00328751,tcons_00328752,tcons_00328753,tcons_00328754,tcons_00328755,tcons_00328757,tcons_00328758,tcons_00328759,tcons_00328760,tcons_00328761,tcons_00328762,tcons_00328763,tcons_003…
14.4.3	DNA damage response.nonhomologous end-joining (NHEJ) repair.poly-(ADP-ribose) polymerase (PARP3)	26	tcons_00037817,tcons_00037819,tcons_00037820,tcons_00037821,tcons_00037822,tcons_00037823,tcons_00037824,tcons_00037825,tcons_00037826,tcons_00037828,tcons_00037829,tcons_00037830,tcons_00037831,tcons_00037832,tcons_00037833,tcons_00037834,tcons_00037835,tcons_00037838,tcons_00037840,tcons_00037841,tcons_00037843,tcons_00037844,tcons_00037845,tcons_00037846,tcons_00037847,tcons_00037848
23.5.1.2.3	Protein translocation.nucleus.nucleocytoplasmic transport.karyopherin beta transport receptors.import karyopherin (IMB3)	26	tcons_00051309,tcons_00051310,tcons_00051311,tcons_00051312,tcons_00051313,tcons_00051314,tcons_00051315,tcons_00051316,tcons_00051317,tcons_00051318,tcons_00051319,tcons_00051320,tcons_00051321,tcons_00051322,tcons_00051323,tcons_00051325,tcons_00051326,tcons_00051327,tcons_00051328,tcons_00051329,tcons_00051330,tcons_00051331,tcons_00051332,tcons_00051333,tcons_00051334,tcons_00051335
27.4.3.1	Multi-process regulation.Rop-GTPase regulatory system.RopGEF guanine nucleotide exchange factor activities.exchange factor (PRONE)	26	tcons_00018247,tcons_00018248,tcons_00018249,tcons_00018250,tcons_00018251,tcons_00018252,tcons_00018253,tcons_00018254,tcons_00018255,tcons_00018257,tcons_00018258,tcons_00018259,tcons_00113045,tcons_00113046,tcons_00113047,tcons_00113048,tcons_00257218,tcons_00257219,tcons_00257220,tcons_00257221,tcons_00257222,tcons_00257223,tcons_00257224,tcons_00257225,tcons_00257226,tcons_00257227
3.13.3.1	Carbohydrate metabolism.nucleotide sugar biosynthesis.UDP-D-glucuronic acid biosynthesis.UDP-D-glucose 6-dehydrogenase	26	tcons_00155414,tcons_00155415,tcons_00155416,tcons_00155417,tcons_00155419,tcons_00155420,tcons_00155421,tcons_00155422,tcons_00155423,tcons_00155424,tcons_00155425,tcons_00155426,tcons_00155427,tcons_00155428,tcons_00178940,tcons_00178941,tcons_00178942,tcons_00178943,tcons_00178944,tcons_00178945,tcons_00241496,tcons_00241497,tcons_00241498,tcons_00241499,tcons_00241500,tcons_00241501
4.1.4.2.1	Amino acid metabolism.biosynthesis.serine family.cysteine.serine O-acetyltransferase (SAT)	26	tcons_00189781,tcons_00192191,tcons_00192192,tcons_00192193,tcons_00192194,tcons_00192195,tcons_00192196,tcons_00192197,tcons_00192198,tcons_00192199,tcons_00192200,tcons_00192201,tcons_00192202,tcons_00192203,tcons_00192204,tcons_00192205,tcons_00192206,tcons_00192207,tcons_00192208,tcons_00192209,tcons_00192210,tcons_00192211,tcons_00192212,tcons_00192213,tcons_00192214,tcons_00192215
5.1.2.2.1.2	Lipid metabolism.fatty acid biosynthesis.acetyl-CoA generation.plastidial pyruvate dehydrogenase complex.E1 pyruvate dehydrogenase subcomplex.subunit beta	26	tcons_00240415,tcons_00240416,tcons_00240417,tcons_00213515,tcons_00213516,tcons_00213517,tcons_00213518,tcons_00213519,tcons_00240418,tcons_00213520,tcons_00213521,tcons_00213522,tcons_00213523,tcons_00213524,tcons_00213525,tcons_00213527,tcons_00213528,tcons_00213529,tcons_00213530,tcons_00213531,tcons_00213532,tcons_00213533,tcons_00213534,tcons_00213535,tcons_00213536,tcons_00213537
5.7.3.1	Lipid metabolism.lipid degradation.fatty acid degradation.peroxisomal long-chain acyl-CoA synthetase	26	tcons_00227971,tcons_00227972,tcons_00227973,tcons_00227974,tcons_00227975,tcons_00227977,tcons_00227978,tcons_00227979,tcons_00227980,tcons_00227981,tcons_00227982,tcons_00227983,tcons_00227984,tcons_00227985,tcons_00227986,tcons_00227990,tcons_00227991,tcons_00227992,tcons_00227994,tcons_00227995,tcons_00227996,tcons_00227997,tcons_00227998,tcons_00227999,tcons_00228000,tcons_00228001
1.1.8.1.6.2.1	Photosynthesis.photophosphorylation.chlororespiration.NADH dehydrogenase-like (NDH) complex.assembly and stabilization.Cpn60 chaperonin heterodimer.subunit alpha	25	tcons_00072077,tcons_00072078,tcons_00072079,tcons_00072080,tcons_00072081,tcons_00072082,tcons_00072083,tcons_00072084,tcons_00072085,tcons_00072086,tcons_00072087,tcons_00072088,tcons_00072089,tcons_00072090,tcons_00072091,tcons_00072092,tcons_00072093,tcons_00072094,tcons_00072096,tcons_00072097,tcons_00072098,tcons_00247465,tcons_00247466,tcons_00247467,tcons_00247468
1.2.1.2.1.1	Photosynthesis.calvin cycle.ribulose-1,5-bisphosphat carboxylase/oxygenase (RuBisCo) activity.RuBisCo assembly.CPN60 assembly chaperone complex.component CPN60a	25	tcons_00072077,tcons_00072078,tcons_00072079,tcons_00072080,tcons_00072081,tcons_00072082,tcons_00072083,tcons_00072084,tcons_00072085,tcons_00072086,tcons_00072087,tcons_00072088,tcons_00072089,tcons_00072090,tcons_00072091,tcons_00072092,tcons_00072093,tcons_00072094,tcons_00072096,tcons_00072097,tcons_00072098,tcons_00247465,tcons_00247466,tcons_00247467,tcons_00247468
11.5.1.2	Phytohormone action.ethylene.biosynthesis.1-aminocyclopropane-1-carboxylate (ACC) oxidase	25	tcons_00004289,tcons_00004290,tcons_00208264,tcons_00208265,tcons_00208266,tcons_00208267,tcons_00208268,tcons_00234495,tcons_00234496,tcons_00234497,tcons_00234498,tcons_00234499,tcons_00263806,tcons_00263807,tcons_00263808,tcons_00263809,tcons_00263810,tcons_00263811,tcons_00284057,tcons_00284058,tcons_00284060,tcons_00284061,tcons_00284062,tcons_00284063,tcons_00284064
13.1.1.1.2	Cell cycle organisation.cell cycle control.cyclin-dependent regulation.cyclin activities.cyclin (CYCB)	25	tcons_00090641,tcons_00090642,tcons_00090643,tcons_00090644,tcons_00090645,tcons_00090646,tcons_00090647,tcons_00090648,tcons_00090649,tcons_00090650,tcons_00090651,tcons_00090654,tcons_00090655,tcons_00090656,tcons_00090657,tcons_00090658,tcons_00090659,tcons_00090660,tcons_00090661,tcons_00143886,tcons_00143887,tcons_00143888,tcons_00143889,tcons_00143890,tcons_00143891
15.5.1.3	RNA biosynthesis.transcriptional regulation.C2C2 transcription factor superfamily.transcription factor (GATA)	25	tcons_00032220,tcons_00032221,tcons_00195946,tcons_00195947,tcons_00195949,tcons_00195950,tcons_00195953,tcons_00218680,tcons_00218681,tcons_00218685,tcons_00266107,tcons_00266108,tcons_00266109,tcons_00266110,tcons_00266112,tcons_00266113,tcons_00266114,tcons_00266115,tcons_00266116,tcons_00266117,tcons_00266118,tcons_00330200,tcons_00330201,tcons_00330202,tcons_00330203
17.1.2.1.25	Protein biosynthesis.ribosome biogenesis.large ribosomal subunit (LSU).LSU proteome.component RPL24	25	tcons_00144426,tcons_00144427,tcons_00144428,tcons_00144429,tcons_00144430,tcons_00144431,tcons_00144432,tcons_00144433,tcons_00222144,tcons_00222145,tcons_00222146,tcons_00222147,tcons_00222148,tcons_00222149,tcons_00222150,tcons_00222151,tcons_00222152,tcons_00222153,tcons_00222154,tcons_00244289,tcons_00244290,tcons_00244291,tcons_00244292,tcons_00244293,tcons_00244294
17.1.2.1.37	Protein biosynthesis.ribosome biogenesis.large ribosomal subunit (LSU).LSU proteome.component RPL36	25	tcons_00015228,tcons_00015229,tcons_00015230,tcons_00015231,tcons_00015232,tcons_00015233,tcons_00015234,tcons_00015235,tcons_00119221,tcons_00119222,tcons_00119223,tcons_00119224,tcons_00119225,tcons_00119226,tcons_00119227,tcons_00119228,tcons_00119229,tcons_00196612,tcons_00196613,tcons_00196614,tcons_00196615,tcons_00196616,tcons_00196617,tcons_00196618,tcons_00196619
19.2.2.8.1.4.6	Protein homeostasis.ubiquitin-proteasome system.ubiquitin-fold protein conjugation.Cullin-based ubiquitylation complexes.SKP1-CUL1-FBX (SCF) E3 ligase complexes.F-BOX substrate adaptor components.component FBX	25	tcons_00023871,tcons_00023872,tcons_00023873,tcons_00023874,tcons_00102091,tcons_00102096,tcons_00102101,tcons_00108956,tcons_00108957,tcons_00108958,tcons_00108959,tcons_00108960,tcons_00108961,tcons_00108962,tcons_00108963,tcons_00108964,tcons_00108966,tcons_00163571,tcons_00294348,tcons_00294349,tcons_00294350,tcons_00294351,tcons_00294352,tcons_00294353,tcons_00294354
19.2.3.1.1.7	Protein homeostasis.ubiquitin-proteasome system.ubiquitin-fold protein deconjugation.ubiquitin deconjugation.UBP deubiquitinase activities.deubiquitinase (UBP15-21)	25	tcons_00235003,tcons_00235004,tcons_00235005,tcons_00235007,tcons_00235008,tcons_00235009,tcons_00235010,tcons_00235011,tcons_00235013,tcons_00235014,tcons_00235015,tcons_00235017,tcons_00235019,tcons_00235020,tcons_00235021,tcons_00235022,tcons_00235023,tcons_00235024,tcons_00235025,tcons_00235026,tcons_00235029,tcons_00235030,tcons_00235031,tcons_00235032,tcons_00235033
2.2.1.2	Cellular respiration.pyruvate oxidation.mitochondrial pyruvate dehydrogenase complex.component E2	25	tcons_00312648,tcons_00312649,tcons_00312650,tcons_00312651,tcons_00312652,tcons_00312654,tcons_00312655,tcons_00312656,tcons_00312657,tcons_00312658,tcons_00312659,tcons_00312661,tcons_00312662,tcons_00312663,tcons_00312664,tcons_00312665,tcons_00312666,tcons_00312667,tcons_00312668,tcons_00312669,tcons_00312670,tcons_00312671,tcons_00312672,tcons_00312673,tcons_00312674
21.2.1.1.1	Cell wall organisation.hemicellulose.xyloglucan.biosynthesis.1,4-beta-glucan synthase (CSLC)	25	tcons_00116144,tcons_00116145,tcons_00116146,tcons_00116149,tcons_00116153,tcons_00116155,tcons_00116156,tcons_00116157,tcons_00116160,tcons_00116162,tcons_00116163,tcons_00116164,tcons_00116165,tcons_00242050,tcons_00242051,tcons_00242053,tcons_00242054,tcons_00242055,tcons_00242056,tcons_00242057,tcons_00242058,tcons_00242059,tcons_00242061,tcons_00242064,tcons_00242066
21.2.1.2.3	Cell wall organisation.hemicellulose.xyloglucan.modification and degradation.1,2-alpha-fucosidase	25	tcons_00167394,tcons_00167395,tcons_00167396,tcons_00167398,tcons_00167399,tcons_00167400,tcons_00167402,tcons_00305522,tcons_00305523,tcons_00305524,tcons_00305525,tcons_00305526,tcons_00305527,tcons_00305528,tcons_00305529,tcons_00305530,tcons_00305531,tcons_00305532,tcons_00305533,tcons_00305534,tcons_00305535,tcons_00305536,tcons_00305537,tcons_00305539,tcons_00305540
21.9.5.2	Cell wall organisation.cutin and suberin.cutin polyester biosynthesis.cutin synthase (CD)	25	tcons_00007314,tcons_00007315,tcons_00007317,tcons_00007319,tcons_00007320,tcons_00007321,tcons_00007322,tcons_00007323,tcons_00007324,tcons_00007326,tcons_00088509,tcons_00088510,tcons_00088511,tcons_00088512,tcons_00088513,tcons_00088514,tcons_00088516,tcons_00088517,tcons_00088518,tcons_00088519,tcons_00088520,tcons_00088521,tcons_00286396,tcons_00286397,tcons_00286398
23.4.1.4.2	Protein translocation.peroxisome.importomer translocation system.receptor polyubiquitination system.component Pex10	25	tcons_00049832,tcons_00049833,tcons_00049834,tcons_00049835,tcons_00049836,tcons_00049837,tcons_00049838,tcons_00049839,tcons_00049840,tcons_00049841,tcons_00049842,tcons_00049843,tcons_00049844,tcons_00049845,tcons_00049846,tcons_00049847,tcons_00049848,tcons_00049849,tcons_00049850,tcons_00049851,tcons_00049852,tcons_00049853,tcons_00049854,tcons_00049855,tcons_00049856
25.4.6.1	Nutrient uptake.iron uptake.long-distance iron transport.ferric-citrate complex transporter (FRD)	25	tcons_00014432,tcons_00014434,tcons_00014437,tcons_00014438,tcons_00014439,tcons_00014440,tcons_00014442,tcons_00014446,tcons_00014447,tcons_00014448,tcons_00014449,tcons_00014450,tcons_00014451,tcons_00014453,tcons_00014456,tcons_00014457,tcons_00014458,tcons_00014459,tcons_00014461,tcons_00014462,tcons_00229640,tcons_00229641,tcons_00229644,tcons_00229648,tcons_00229651
50.2.6	Enzyme classification.EC_2 transferases.EC_2.6 transferase transferring nitrogenous group	25	tcons_00023239,tcons_00023240,tcons_00023242,tcons_00023244,tcons_00023245,tcons_00023248,tcons_00023252,tcons_00023253,tcons_00023254,tcons_00014705,tcons_00035869,tcons_00035870,tcons_00035874,tcons_00035875,tcons_00035876,tcons_00035878,tcons_00035879,tcons_00082950,tcons_00168752,tcons_00168757,tcons_00168761,tcons_00223379,tcons_00223392,tcons_00223393,tcons_00207279
11.9.2.3	Phytohormone action.strigolactone.perception and signal transduction.signal transducer (SMXL)	24	tcons_00179756,tcons_00179757,tcons_00179758,tcons_00179759,tcons_00179760,tcons_00179761,tcons_00179762,tcons_00179763,tcons_00179764,tcons_00179765,tcons_00179766,tcons_00179767,tcons_00179768,tcons_00179770,tcons_00179771,tcons_00179772,tcons_00179774,tcons_00179775,tcons_00179776,tcons_00179778,tcons_00179779,tcons_00179780,tcons_00179781,tcons_00179782
13.2.1.2.7	Cell cycle organisation.DNA replication.preinitiation.MCM replicative DNA helicase complex.associated component ETG1	24	tcons_00104012,tcons_00104013,tcons_00104014,tcons_00104015,tcons_00104016,tcons_00104017,tcons_00104018,tcons_00104019,tcons_00104020,tcons_00104021,tcons_00104022,tcons_00104023,tcons_00104024,tcons_00104025,tcons_00104026,tcons_00104027,tcons_00104028,tcons_00104029,tcons_00104030,tcons_00104031,tcons_00104032,tcons_00104033,tcons_00104034,tcons_00104035
13.6.1.5	Cell cycle organisation.organelle division.plastid division.regulatory protein (GC1/SulA)	24	tcons_00267814,tcons_00267815,tcons_00267816,tcons_00267817,tcons_00267818,tcons_00267819,tcons_00267820,tcons_00267821,tcons_00267822,tcons_00267823,tcons_00267824,tcons_00267825,tcons_00267826,tcons_00267827,tcons_00267828,tcons_00267829,tcons_00267830,tcons_00267831,tcons_00267832,tcons_00267833,tcons_00267834,tcons_00267835,tcons_00267836,tcons_00267837
17.1.1.2.1.3	Protein biosynthesis.ribosome biogenesis.rRNA biosynthesis.post-transcriptional rRNA modification.methylation.rRNA adenosine dimethylase (PFC)	24	tcons_00250143,tcons_00250144,tcons_00250145,tcons_00250146,tcons_00250147,tcons_00250148,tcons_00250149,tcons_00250150,tcons_00250152,tcons_00250153,tcons_00250154,tcons_00250155,tcons_00250156,tcons_00250157,tcons_00250158,tcons_00250159,tcons_00250160,tcons_00250163,tcons_00250164,tcons_00250165,tcons_00250166,tcons_00250167,tcons_00250168,tcons_00250169
17.1.1.9.3	Protein biosynthesis.ribosome biogenesis.rRNA biosynthesis.ITS2 rRNA removal.rRNA processing factor (APUM24)	24	tcons_00235097,tcons_00235098,tcons_00235099,tcons_00235100,tcons_00235101,tcons_00235102,tcons_00235103,tcons_00235104,tcons_00235105,tcons_00235106,tcons_00235107,tcons_00235108,tcons_00235109,tcons_00235110,tcons_00235111,tcons_00235112,tcons_00235113,tcons_00235114,tcons_00235115,tcons_00235116,tcons_00235117,tcons_00235118,tcons_00235119,tcons_00235120
18.10.1.2	Protein modification.targeting peptide maturation.endomembrane system.site-1 protease (S1P)	24	tcons_00292059,tcons_00292060,tcons_00292061,tcons_00292062,tcons_00292063,tcons_00292064,tcons_00292065,tcons_00292066,tcons_00292067,tcons_00292068,tcons_00292069,tcons_00292070,tcons_00292071,tcons_00292072,tcons_00292073,tcons_00292074,tcons_00292075,tcons_00292076,tcons_00292077,tcons_00292078,tcons_00292079,tcons_00292080,tcons_00292081,tcons_00292082
18.4.1.6.1	Protein modification.phosphorylation.TKL protein kinase superfamily.LRR-VI protein kinase families.protein kinase (LRR-VI-1)	24	tcons_00054967,tcons_00054968,tcons_00054969,tcons_00054970,tcons_00054971,tcons_00054972,tcons_00054973,tcons_00054974,tcons_00054975,tcons_00054976,tcons_00054977,tcons_00054978,tcons_00054979,tcons_00054980,tcons_00054981,tcons_00054982,tcons_00054983,tcons_00054984,tcons_00054985,tcons_00054986,tcons_00054987,tcons_00054988,tcons_00054989,tcons_00054990
18.4.24.1.1	Protein modification.phosphorylation.serine/threonine protein phosphatase superfamily.PPP Fe-Zn-dependent phosphatase families.PP1-class phosphatase	24	tcons_00165296,tcons_00165297,tcons_00165298,tcons_00165299,tcons_00165301,tcons_00165302,tcons_00165303,tcons_00165304,tcons_00165305,tcons_00165306,tcons_00286805,tcons_00286806,tcons_00286807,tcons_00286808,tcons_00286809,tcons_00286813,tcons_00286814,tcons_00286815,tcons_00286816,tcons_00286817,tcons_00286818,tcons_00286819,tcons_00286820,tcons_00286821
19.1.5.1	Protein homeostasis.protein quality control.cytosolic Hsp70 chaperone system.chaperone (Hsp70)	24	tcons_00036151,tcons_00015217,tcons_00036153,tcons_00015218,tcons_00165059,tcons_00165060,tcons_00165061,tcons_00165080,tcons_00165081,tcons_00165082,tcons_00165083,tcons_00165084,tcons_00165085,tcons_00165087,tcons_00167067,tcons_00167068,tcons_00167069,tcons_00167070,tcons_00218020,tcons_00218023,tcons_00284553,tcons_00284554,tcons_00284555,tcons_00284556
19.4.2.1.6	Protein homeostasis.proteolysis.serine-type peptidase activities.S8-class protease (subtilisin) families.protease (SBT6.1)	24	tcons_00292059,tcons_00292060,tcons_00292061,tcons_00292062,tcons_00292063,tcons_00292064,tcons_00292065,tcons_00292066,tcons_00292067,tcons_00292068,tcons_00292069,tcons_00292070,tcons_00292071,tcons_00292072,tcons_00292073,tcons_00292074,tcons_00292075,tcons_00292076,tcons_00292077,tcons_00292078,tcons_00292079,tcons_00292080,tcons_00292081,tcons_00292082
21.9.1.7.1.3	Cell wall organisation.cutin and suberin.cuticular lipid formation.alkane-forming pathway.CER1-CER3 alkane-forming complex.component Cyt-b5	24	tcons_00029447,tcons_00029448,tcons_00029449,tcons_00029450,tcons_00029451,tcons_00009538,tcons_00009539,tcons_00009540,tcons_00029452,tcons_00029453,tcons_00009541,tcons_00009542,tcons_00009543,tcons_00009544,tcons_00009545,tcons_00029454,tcons_00152464,tcons_00152465,tcons_00152466,tcons_00152467,tcons_00152468,tcons_00152469,tcons_00152470,tcons_00152471
24.1.4.1	Solute transport.primary active transport.VHP PPase family.proton-translocating pyrophosphatase (VHP1)	24	tcons_00024237,tcons_00024238,tcons_00024239,tcons_00024240,tcons_00024241,tcons_00292739,tcons_00292740,tcons_00292741,tcons_00292742,tcons_00292743,tcons_00292744,tcons_00292745,tcons_00292747,tcons_00292749,tcons_00292750,tcons_00310332,tcons_00310333,tcons_00310334,tcons_00310335,tcons_00310336,tcons_00310339,tcons_00310340,tcons_00310341,tcons_00310342
24.3.15.2	Solute transport.channels.MCU calcium uniporter complex.regulator component MICU	24	tcons_00061480,tcons_00061481,tcons_00061482,tcons_00061483,tcons_00061484,tcons_00061485,tcons_00061486,tcons_00061487,tcons_00061488,tcons_00061489,tcons_00061490,tcons_00061491,tcons_00061492,tcons_00061493,tcons_00061494,tcons_00061495,tcons_00061496,tcons_00061497,tcons_00061498,tcons_00061499,tcons_00061500,tcons_00061501,tcons_00061502,tcons_00061503
3.11.1.2	Carbohydrate metabolism.fermentation.alcoholic fermentation.alcohol dehydrogenase	24	tcons_00017491,tcons_00017492,tcons_00017496,tcons_00017497,tcons_00017498,tcons_00157339,tcons_00157343,tcons_00157344,tcons_00157345,tcons_00157351,tcons_00157352,tcons_00157360,tcons_00157362,tcons_00157363,tcons_00157364,tcons_00157365,tcons_00157367,tcons_00157369,tcons_00157371,tcons_00157377,tcons_00157379,tcons_00157383,tcons_00157384,tcons_00157386
4.1.2.2.8.6	Amino acid metabolism.biosynthesis.aspartate family.aspartate-derived amino acids.isoleucine.valine/leucine/isoleucine aminotransferase	24	tcons_00031254,tcons_00031255,tcons_00031256,tcons_00031257,tcons_00031258,tcons_00031259,tcons_00031260,tcons_00031261,tcons_00031262,tcons_00031263,tcons_00031264,tcons_00031265,tcons_00031266,tcons_00031267,tcons_00031268,tcons_00031269,tcons_00031270,tcons_00031271,tcons_00031272,tcons_00031273,tcons_00031274,tcons_00031275,tcons_00031276,tcons_00031277
4.1.3.2.4	Amino acid metabolism.biosynthesis.pyruvate family.pyruvate-derived amino acids.valine/leucine/isoleucine aminotransferase	24	tcons_00031254,tcons_00031255,tcons_00031256,tcons_00031257,tcons_00031258,tcons_00031259,tcons_00031260,tcons_00031261,tcons_00031262,tcons_00031263,tcons_00031264,tcons_00031265,tcons_00031266,tcons_00031267,tcons_00031268,tcons_00031269,tcons_00031270,tcons_00031271,tcons_00031272,tcons_00031273,tcons_00031274,tcons_00031275,tcons_00031276,tcons_00031277
4.2.7.1	Amino acid metabolism.degradation.branched-chain amino acid.branched-chain aminotransferase (BCAT)	24	tcons_00031254,tcons_00031255,tcons_00031256,tcons_00031257,tcons_00031258,tcons_00031259,tcons_00031260,tcons_00031261,tcons_00031262,tcons_00031263,tcons_00031264,tcons_00031265,tcons_00031266,tcons_00031267,tcons_00031268,tcons_00031269,tcons_00031270,tcons_00031271,tcons_00031272,tcons_00031273,tcons_00031274,tcons_00031275,tcons_00031276,tcons_00031277
5.7.5.3	Lipid metabolism.lipid degradation.sphingolipid degradation.sphingosine-1-phosphate lyase	24	tcons_00128687,tcons_00128688,tcons_00128689,tcons_00128690,tcons_00128691,tcons_00128692,tcons_00128693,tcons_00128694,tcons_00128695,tcons_00128696,tcons_00128697,tcons_00128698,tcons_00128700,tcons_00128701,tcons_00128702,tcons_00128703,tcons_00128704,tcons_00128705,tcons_00128706,tcons_00128707,tcons_00128708,tcons_00128709,tcons_00128710,tcons_00128711
6.1.4.11	Nucleotide metabolism.purines.catabolism.ureidoglycolate amidohydrolase	24	tcons_00223487,tcons_00223488,tcons_00223489,tcons_00223491,tcons_00223492,tcons_00223493,tcons_00223494,tcons_00223495,tcons_00223496,tcons_00223497,tcons_00223498,tcons_00223499,tcons_00223500,tcons_00223501,tcons_00223502,tcons_00223503,tcons_00223504,tcons_00223505,tcons_00223506,tcons_00223507,tcons_00223508,tcons_00223509,tcons_00223510,tcons_00223511
1.1.1.3.3	Photosynthesis.photophosphorylation.photosystem II.assembly and maintenance.assembly factor (LPA3)	23	tcons_00269214,tcons_00269215,tcons_00269216,tcons_00269217,tcons_00269218,tcons_00269220,tcons_00269221,tcons_00269222,tcons_00269223,tcons_00269224,tcons_00269225,tcons_00269226,tcons_00269227,tcons_00269228,tcons_00269229,tcons_00269230,tcons_00269231,tcons_00269232,tcons_00269233,tcons_00269234,tcons_00269235,tcons_00269236,tcons_00269237
1.2.1.2.2	Photosynthesis.calvin cycle.ribulose-1,5-bisphosphat carboxylase/oxygenase (RuBisCo) activity.RuBisCo assembly.auxiliary co-chaperone (CPN20)	23	tcons_00233280,tcons_00233281,tcons_00233282,tcons_00284624,tcons_00284625,tcons_00284626,tcons_00284627,tcons_00284628,tcons_00284629,tcons_00284630,tcons_00293749,tcons_00293750,tcons_00293751,tcons_00293752,tcons_00293753,tcons_00293754,tcons_00293755,tcons_00293756,tcons_00293757,tcons_00293758,tcons_00293759,tcons_00293760,tcons_00293761
1.3.6	Photosynthesis.photorespiration.hydroxypyruvate reductase (HPR)	23	tcons_00267967,tcons_00267968,tcons_00267969,tcons_00267970,tcons_00267971,tcons_00267972,tcons_00267973,tcons_00267974,tcons_00267975,tcons_00267976,tcons_00267977,tcons_00267978,tcons_00267979,tcons_00267980,tcons_00267981,tcons_00267982,tcons_00267983,tcons_00267984,tcons_00267985,tcons_00267986,tcons_00267987,tcons_00267989,tcons_00267990
11.4.3.2	Phytohormone action.cytokinin.conjugation and degradation.cytokinin dehydrogenase	23	tcons_00106258,tcons_00106259,tcons_00106260,tcons_00106261,tcons_00106262,tcons_00106263,tcons_00106264,tcons_00106265,tcons_00310820,tcons_00310821,tcons_00310822,tcons_00310823,tcons_00310824,tcons_00310825,tcons_00310826,tcons_00310827,tcons_00310828,tcons_00310829,tcons_00310830,tcons_00310831,tcons_00310832,tcons_00310840,tcons_00310841
12.3.3.9.4	Chromatin organisation.histone modifications.histone lysine methylation.JmjC group histone demethylase activities.histone demethylase (PKDM7)	23	tcons_00042004,tcons_00042005,tcons_00042006,tcons_00042008,tcons_00042009,tcons_00042010,tcons_00042011,tcons_00042012,tcons_00042013,tcons_00042014,tcons_00042015,tcons_00042016,tcons_00042017,tcons_00042018,tcons_00042019,tcons_00042021,tcons_00042022,tcons_00042023,tcons_00042024,tcons_00042025,tcons_00042026,tcons_00042027,tcons_00042028
13.2.1.2.5	Cell cycle organisation.DNA replication.preinitiation.MCM replicative DNA helicase complex.component MCM6	23	tcons_00025711,tcons_00025712,tcons_00025713,tcons_00025714,tcons_00025715,tcons_00025716,tcons_00025717,tcons_00025718,tcons_00025719,tcons_00025722,tcons_00025723,tcons_00025724,tcons_00025725,tcons_00025726,tcons_00025727,tcons_00025728,tcons_00025729,tcons_00025730,tcons_00025735,tcons_00025736,tcons_00025737,tcons_00025738,tcons_00025739
15.3.5.3.8	RNA biosynthesis.RNA polymerase II-dependent transcription.transcription initiation.TFIId basal transcription regulation complex.component TAF8	23	tcons_00313351,tcons_00313352,tcons_00313353,tcons_00313354,tcons_00313355,tcons_00313357,tcons_00313358,tcons_00313360,tcons_00313361,tcons_00313362,tcons_00313363,tcons_00313364,tcons_00313366,tcons_00313367,tcons_00313368,tcons_00313369,tcons_00313370,tcons_00313371,tcons_00313372,tcons_00313373,tcons_00313374,tcons_00313375,tcons_00313376
17.1.3.1.13	Protein biosynthesis.ribosome biogenesis.small ribosomal subunit (SSU).SSU proteome.component RPS12	23	tcons_00081127,tcons_00081128,tcons_00081129,tcons_00081130,tcons_00081131,tcons_00081132,tcons_00081133,tcons_00081134,tcons_00081135,tcons_00081136,tcons_00081137,tcons_00081138,tcons_00242857,tcons_00242858,tcons_00242859,tcons_00242860,tcons_00242861,tcons_00242862,tcons_00242863,tcons_00242864,tcons_00242865,tcons_00242866,tcons_00242867
17.1.3.1.7	Protein biosynthesis.ribosome biogenesis.small ribosomal subunit (SSU).SSU proteome.component RPS6	23	tcons_00045027,tcons_00045028,tcons_00045029,tcons_00045030,tcons_00045031,tcons_00045032,tcons_00045035,tcons_00045036,tcons_00045037,tcons_00045038,tcons_00045039,tcons_00045040,tcons_00045041,tcons_00045042,tcons_00045043,tcons_00045044,tcons_00045045,tcons_00045046,tcons_00072591,tcons_00072592,tcons_00072593,tcons_00077020,tcons_00077021
17.2.16.1	Protein biosynthesis.aminoacyl-tRNA synthetase activities.phenylalanine-tRNA ligase heterodimer.subunit alpha	23	tcons_00233197,tcons_00233198,tcons_00233199,tcons_00233200,tcons_00233201,tcons_00233202,tcons_00233203,tcons_00233204,tcons_00233205,tcons_00233207,tcons_00233208,tcons_00233209,tcons_00233210,tcons_00233211,tcons_00233212,tcons_00233213,tcons_00233214,tcons_00233215,tcons_00233216,tcons_00233217,tcons_00233218,tcons_00233219,tcons_00233220
19.1.7.2	Protein homeostasis.protein quality control.Hsp60 chaperone system.Hsp60-co-chaperone (Hsp20)	23	tcons_00233280,tcons_00233281,tcons_00233282,tcons_00284624,tcons_00284625,tcons_00284626,tcons_00284627,tcons_00284628,tcons_00284629,tcons_00284630,tcons_00293749,tcons_00293750,tcons_00293751,tcons_00293752,tcons_00293753,tcons_00293754,tcons_00293755,tcons_00293756,tcons_00293757,tcons_00293758,tcons_00293759,tcons_00293760,tcons_00293761
19.2.2.1.5.3.1	Protein homeostasis.ubiquitin-proteasome system.ubiquitin-fold protein conjugation.ubiquitin conjugation (ubiquitylation).ubiquitin-ligase E3 activities.RING-domain E3 ligase activities.RING-C2-class E3 ligase	23	tcons_00086988,tcons_00086989,tcons_00086991,tcons_00086992,tcons_00086993,tcons_00086995,tcons_00086996,tcons_00086997,tcons_00086998,tcons_00086999,tcons_00087000,tcons_00087001,tcons_00087002,tcons_00087003,tcons_00087004,tcons_00087005,tcons_00087006,tcons_00087007,tcons_00087008,tcons_00087009,tcons_00087010,tcons_00087011,tcons_00087012
19.2.6.1.1.4	Protein homeostasis.ubiquitin-proteasome system.26S proteasome.20S core particle.alpha-type components.component alpha type-4	23	tcons_00162014,tcons_00162015,tcons_00162016,tcons_00162017,tcons_00162018,tcons_00162019,tcons_00162021,tcons_00162022,tcons_00162023,tcons_00162024,tcons_00162025,tcons_00162026,tcons_00162027,tcons_00162029,tcons_00162030,tcons_00162032,tcons_00162034,tcons_00162035,tcons_00162036,tcons_00162037,tcons_00299184,tcons_00299185,tcons_00299186
2.1.2.1	Cellular respiration.glycolysis.methylglyoxal degradation.lactoyl-glutathione lyase (GLX1)	23	tcons_00217166,tcons_00217167,tcons_00217168,tcons_00217169,tcons_00217170,tcons_00217171,tcons_00217172,tcons_00217173,tcons_00217174,tcons_00217175,tcons_00217176,tcons_00329918,tcons_00329921,tcons_00329922,tcons_00329923,tcons_00329924,tcons_00329925,tcons_00329926,tcons_00329927,tcons_00329930,tcons_00329931,tcons_00329932,tcons_00329934
24.2.3.4.5	Solute transport.carrier-mediated transport.APC superfamily.AAAP family.auxin transporter (AUX/LAX)	23	tcons_00036541,tcons_00036542,tcons_00036543,tcons_00036544,tcons_00036545,tcons_00036546,tcons_00036547,tcons_00036548,tcons_00036549,tcons_00036550,tcons_00036551,tcons_00145925,tcons_00145926,tcons_00145927,tcons_00145928,tcons_00145929,tcons_00145930,tcons_00145931,tcons_00145932,tcons_00145933,tcons_00145934,tcons_00145935,tcons_00145936
24.2.8.2.2	Solute transport.carrier-mediated transport.CPA superfamily.CPA-2 family.proton:potassium cation antiporter (KEA)	23	tcons_00196369,tcons_00196370,tcons_00196371,tcons_00196372,tcons_00196373,tcons_00196374,tcons_00196375,tcons_00196376,tcons_00196377,tcons_00196378,tcons_00196379,tcons_00196380,tcons_00196381,tcons_00196382,tcons_00196383,tcons_00196384,tcons_00196385,tcons_00196386,tcons_00196387,tcons_00196388,tcons_00196389,tcons_00196390,tcons_00196391
4.2.5.1	Amino acid metabolism.degradation.threonine.threonine aldolase	23	tcons_00339426,tcons_00339427,tcons_00339428,tcons_00339429,tcons_00339430,tcons_00339431,tcons_00339432,tcons_00339433,tcons_00339434,tcons_00339435,tcons_00339436,tcons_00339437,tcons_00339438,tcons_00339439,tcons_00339440,tcons_00339441,tcons_00339442,tcons_00339443,tcons_00339444,tcons_00339445,tcons_00339446,tcons_00339447,tcons_00339448
9.1.1.1	Secondary metabolism.terpenoids.mevalonate pathway.acetyl-CoA C-acyltransferase	23	tcons_00100375,tcons_00100376,tcons_00100377,tcons_00100378,tcons_00100379,tcons_00100380,tcons_00100381,tcons_00100382,tcons_00100383,tcons_00100384,tcons_00204824,tcons_00204825,tcons_00204826,tcons_00204828,tcons_00204829,tcons_00204830,tcons_00204831,tcons_00204832,tcons_00204833,tcons_00204835,tcons_00204836,tcons_00204837,tcons_00204838
11.10.2.1.1	Phytohormone action.signalling peptides.CRP (cysteine-rich-peptide) category.GASA/GAST-peptide activity.GASA-precursor polypeptide	22	tcons_00036873,tcons_00036874,tcons_00017952,tcons_00017953,tcons_00017954,tcons_00017955,tcons_00176795,tcons_00176796,tcons_00241750,tcons_00241751,tcons_00241752,tcons_00241753,tcons_00241754,tcons_00320997,tcons_00320998,tcons_00320999,tcons_00321000,tcons_00321001,tcons_00321002,tcons_00321003,tcons_00321004,tcons_00321005
13.3.5.5.8	Cell cycle organisation.mitosis and meiosis.sister chromatid separation.spindle assembly checkpoint machinery.checkpoint protein (RAD9)	22	tcons_00162403,tcons_00162404,tcons_00162405,tcons_00162406,tcons_00162407,tcons_00162408,tcons_00162409,tcons_00162410,tcons_00162411,tcons_00162412,tcons_00162413,tcons_00162414,tcons_00162415,tcons_00162416,tcons_00162417,tcons_00162418,tcons_00162419,tcons_00162420,tcons_00162421,tcons_00162422,tcons_00162423,tcons_00162424
13.7.2.4	Cell cycle organisation.membrane organisation.endoplasmic reticulum (ER) organisation.ER body formation factor (NAIP)	22	tcons_00064375,tcons_00064376,tcons_00064377,tcons_00064378,tcons_00064379,tcons_00064380,tcons_00064381,tcons_00064382,tcons_00064383,tcons_00064384,tcons_00064385,tcons_00064386,tcons_00064387,tcons_00064388,tcons_00064389,tcons_00064390,tcons_00064391,tcons_00064392,tcons_00064393,tcons_00064394,tcons_00064395,tcons_00064396
15.3.5.3.1	RNA biosynthesis.RNA polymerase II-dependent transcription.transcription initiation.TFIId basal transcription regulation complex.TATA-box-binding component	22	tcons_00221559,tcons_00221560,tcons_00221561,tcons_00221562,tcons_00221563,tcons_00221564,tcons_00221565,tcons_00221566,tcons_00221567,tcons_00221568,tcons_00221569,tcons_00221570,tcons_00221571,tcons_00221572,tcons_00221573,tcons_00221574,tcons_00221575,tcons_00221576,tcons_00221577,tcons_00221578,tcons_00221579,tcons_00221580
15.4.1	RNA biosynthesis.RNA polymerase III-dependent transcription.TATA-box-binding protein (TBP)	22	tcons_00221559,tcons_00221560,tcons_00221561,tcons_00221562,tcons_00221563,tcons_00221564,tcons_00221565,tcons_00221566,tcons_00221567,tcons_00221568,tcons_00221569,tcons_00221570,tcons_00221571,tcons_00221572,tcons_00221573,tcons_00221574,tcons_00221575,tcons_00221576,tcons_00221577,tcons_00221578,tcons_00221579,tcons_00221580
16.4.1.4.1	RNA processing.pre-mRNA splicing.U2-type-intron-specific major spliceosome.U5 small nuclear ribonucleoprotein particle (snRNP).protein factor (U5-15kDa/YLS8)	22	tcons_00028344,tcons_00037620,tcons_00037621,tcons_00037622,tcons_00037623,tcons_00037624,tcons_00037625,tcons_00037626,tcons_00037627,tcons_00037628,tcons_00037629,tcons_00037630,tcons_00037631,tcons_00037632,tcons_00037634,tcons_00037635,tcons_00037636,tcons_00037637,tcons_00037638,tcons_00037639,tcons_00037640,tcons_00037641
16.6.7.6	RNA processing.tRNA modification.methylation.tRNA cytidine-methyltransferase (TRM140)	22	tcons_00170661,tcons_00170662,tcons_00170663,tcons_00170664,tcons_00170665,tcons_00170666,tcons_00170668,tcons_00170674,tcons_00170675,tcons_00170678,tcons_00170679,tcons_00170680,tcons_00170681,tcons_00170682,tcons_00170683,tcons_00170684,tcons_00170685,tcons_00170686,tcons_00170687,tcons_00170688,tcons_00170689,tcons_00170690
17.1.1.2.1.5.3	Protein biosynthesis.ribosome biogenesis.rRNA biosynthesis.post-transcriptional rRNA modification.methylation.C/D small nucleolar ribonucleoprotein (snoRNP) rRNA methylation complex.snoRNP scaffold component Nop58	22	tcons_00074679,tcons_00074680,tcons_00074681,tcons_00074682,tcons_00074683,tcons_00074684,tcons_00074685,tcons_00074686,tcons_00074687,tcons_00074688,tcons_00074689,tcons_00074690,tcons_00074691,tcons_00074692,tcons_00074693,tcons_00074694,tcons_00074695,tcons_00074696,tcons_00074697,tcons_00074698,tcons_00074699,tcons_00074700
17.1.2.1.6	Protein biosynthesis.ribosome biogenesis.large ribosomal subunit (LSU).LSU proteome.component RPL7a	22	tcons_00210243,tcons_00210244,tcons_00210246,tcons_00210247,tcons_00210248,tcons_00210249,tcons_00210250,tcons_00210251,tcons_00210252,tcons_00210253,tcons_00210254,tcons_00210255,tcons_00324101,tcons_00324102,tcons_00324103,tcons_00324104,tcons_00324105,tcons_00324106,tcons_00324107,tcons_00324108,tcons_00324109,tcons_00324110
17.2.19	Protein biosynthesis.aminoacyl-tRNA synthetase activities.threonine-tRNA ligase	22	tcons_00261689,tcons_00261690,tcons_00261691,tcons_00261692,tcons_00261693,tcons_00261694,tcons_00261695,tcons_00261696,tcons_00261699,tcons_00261700,tcons_00261701,tcons_00261702,tcons_00261703,tcons_00261704,tcons_00261705,tcons_00261706,tcons_00261707,tcons_00261708,tcons_00261709,tcons_00261710,tcons_00261711,tcons_00261712
19.1.2.1.1	Protein homeostasis.protein quality control.ribosome-associated chaperone activities.NAC chaperone heterodimer.subunit alpha	22	tcons_00032727,tcons_00032728,tcons_00032729,tcons_00032730,tcons_00032731,tcons_00032732,tcons_00032733,tcons_00046004,tcons_00046005,tcons_00122904,tcons_00122905,tcons_00122906,tcons_00122908,tcons_00122909,tcons_00122910,tcons_00122911,tcons_00122912,tcons_00122913,tcons_00122914,tcons_00170796,tcons_00170797,tcons_00170798
19.2.3.3.1.1	Protein homeostasis.ubiquitin-proteasome system.ubiquitin-fold protein deconjugation.RUB deconjugation of neddylated cullin.COP9 signalosome complex.component CSN1	22	tcons_00193379,tcons_00193380,tcons_00193381,tcons_00193382,tcons_00193383,tcons_00171035,tcons_00171036,tcons_00171037,tcons_00171038,tcons_00171039,tcons_00171040,tcons_00171041,tcons_00193385,tcons_00171042,tcons_00193386,tcons_00171043,tcons_00171044,tcons_00171045,tcons_00171046,tcons_00171047,tcons_00171048,tcons_00193387
19.4.2.9.4	Protein homeostasis.proteolysis.serine-type peptidase activities.chloroplast Clp-type protease complex.chaperone component ClpC	22	tcons_00057569,tcons_00057570,tcons_00057571,tcons_00057572,tcons_00057573,tcons_00057574,tcons_00057576,tcons_00057577,tcons_00057579,tcons_00057581,tcons_00057582,tcons_00057586,tcons_00057587,tcons_00057588,tcons_00057589,tcons_00057590,tcons_00200979,tcons_00200980,tcons_00200984,tcons_00200987,tcons_00200988,tcons_00200989
19.4.4.1	Protein homeostasis.proteolysis.threonine-type peptidase activities.T3-class gamma-glutamyl transpeptidase (GGT)	22	tcons_00059618,tcons_00059619,tcons_00059620,tcons_00059621,tcons_00059622,tcons_00059623,tcons_00059624,tcons_00059625,tcons_00059626,tcons_00059627,tcons_00059628,tcons_00059629,tcons_00059630,tcons_00059631,tcons_00059632,tcons_00059634,tcons_00059635,tcons_00059636,tcons_00059637,tcons_00059638,tcons_00059639,tcons_00059640
19.4.5.5.1	Protein homeostasis.proteolysis.metallopeptidase activities.M48 families.zinc metalloprotease (PGM48)	22	tcons_00103411,tcons_00103412,tcons_00103413,tcons_00103414,tcons_00103415,tcons_00103416,tcons_00103417,tcons_00103418,tcons_00103419,tcons_00103420,tcons_00103421,tcons_00103422,tcons_00103423,tcons_00103424,tcons_00103425,tcons_00103426,tcons_00103427,tcons_00103428,tcons_00103429,tcons_00103430,tcons_00103431,tcons_00103432
23.4.1.2.1	Protein translocation.peroxisome.importomer translocation system.cargo-receptor docking complex.component Pex13	22	tcons_00055168,tcons_00055169,tcons_00055170,tcons_00055171,tcons_00055172,tcons_00055173,tcons_00055176,tcons_00347009,tcons_00347010,tcons_00347011,tcons_00347012,tcons_00347013,tcons_00347014,tcons_00347015,tcons_00347016,tcons_00347017,tcons_00347018,tcons_00347019,tcons_00347020,tcons_00347021,tcons_00347022,tcons_00347023
23.4.1.3.3	Protein translocation.peroxisome.importomer translocation system.receptor monoubiquitination system.component Pex22	22	tcons_00094138,tcons_00094139,tcons_00094140,tcons_00094141,tcons_00094142,tcons_00094143,tcons_00094144,tcons_00094145,tcons_00094146,tcons_00094147,tcons_00094148,tcons_00094150,tcons_00094151,tcons_00094152,tcons_00094153,tcons_00094154,tcons_00094155,tcons_00094156,tcons_00094157,tcons_00094158,tcons_00094159,tcons_00094160
24.2.3.10	Solute transport.carrier-mediated transport.APC superfamily.metal cation transporter (NRAMP)	22	tcons_00167407,tcons_00167408,tcons_00167409,tcons_00191409,tcons_00191410,tcons_00191411,tcons_00191412,tcons_00191413,tcons_00191414,tcons_00191415,tcons_00191416,tcons_00191418,tcons_00191419,tcons_00191420,tcons_00191422,tcons_00191423,tcons_00191424,tcons_00191425,tcons_00191426,tcons_00191427,tcons_00191428,tcons_00191429
24.3.15.1	Solute transport.channels.MCU calcium uniporter complex.channel component MCU	22	tcons_00028806,tcons_00028807,tcons_00028808,tcons_00028809,tcons_00028810,tcons_00028811,tcons_00028812,tcons_00028813,tcons_00144594,tcons_00144595,tcons_00144596,tcons_00144597,tcons_00144598,tcons_00229058,tcons_00229059,tcons_00229060,tcons_00229061,tcons_00229062,tcons_00229063,tcons_00229064,tcons_00229065,tcons_00229066
26.8.3.2.2	External stimuli response.pathogen.defense mechanisms.defensin activities.defensin (PDF2)	22	tcons_00000790,tcons_00000791,tcons_00000792,tcons_00000793,tcons_00020465,tcons_00020466,tcons_00002197,tcons_00002198,tcons_00122441,tcons_00192526,tcons_00192527,tcons_00192529,tcons_00211765,tcons_00274548,tcons_00274549,tcons_00274550,tcons_00274551,tcons_00274552,tcons_00274553,tcons_00274554,tcons_00294530,tcons_00294531
3.9.2.2	Carbohydrate metabolism.oxidative pentose phosphate pathway.non-oxidative phase.ribulose-phosphate 3-epimerase	22	tcons_00210107,tcons_00210108,tcons_00210109,tcons_00210111,tcons_00210112,tcons_00210114,tcons_00210115,tcons_00210117,tcons_00210118,tcons_00210119,tcons_00210120,tcons_00210121,tcons_00210122,tcons_00210123,tcons_00210124,tcons_00210125,tcons_00210126,tcons_00210127,tcons_00210128,tcons_00210129,tcons_00210131,tcons_00210132
4.1.1.1.3.1	Amino acid metabolism.biosynthesis.glutamate family.glutamate-derived amino acids.gamma-aminobutyrate (GABA).glutamate decarboxylase	22	tcons_00100852,tcons_00100853,tcons_00100854,tcons_00100856,tcons_00100857,tcons_00100858,tcons_00100860,tcons_00100861,tcons_00100862,tcons_00100863,tcons_00155538,tcons_00155539,tcons_00155540,tcons_00155541,tcons_00155542,tcons_00155543,tcons_00155544,tcons_00155545,tcons_00155546,tcons_00155547,tcons_00155548,tcons_00155549
4.1.3.1.1	Amino acid metabolism.biosynthesis.pyruvate family.alanine.alanine aminotransferase	22	tcons_00023232,tcons_00023233,tcons_00023234,tcons_00023235,tcons_00023236,tcons_00023237,tcons_00023238,tcons_00023241,tcons_00023243,tcons_00023246,tcons_00023247,tcons_00023249,tcons_00023250,tcons_00023251,tcons_00023255,tcons_00023256,tcons_00023257,tcons_00023258,tcons_00023259,tcons_00207276,tcons_00207277,tcons_00207278
4.1.5.2.4	Amino acid metabolism.biosynthesis.shikimate family.phenylalanine and tyrosine.arogenate dehydratase (ADT)	22	tcons_00057911,tcons_00057912,tcons_00057913,tcons_00057914,tcons_00057915,tcons_00057916,tcons_00057917,tcons_00057918,tcons_00057919,tcons_00186172,tcons_00186173,tcons_00186174,tcons_00186175,tcons_00186176,tcons_00186177,tcons_00186178,tcons_00186179,tcons_00186180,tcons_00186181,tcons_00186182,tcons_00186183,tcons_00186184
50.2.8	Enzyme classification.EC_2 transferases.EC_2.8 transferase transferring sulfur-containing group	22	tcons_00037645,tcons_00037646,tcons_00037647,tcons_00037648,tcons_00037655,tcons_00037656,tcons_00037657,tcons_00037659,tcons_00037660,tcons_00037661,tcons_00037662,tcons_00037663,tcons_00037664,tcons_00037665,tcons_00121551,tcons_00121552,tcons_00121553,tcons_00345388,tcons_00341898,tcons_00341899,tcons_00341900,tcons_00341901
6.2.2.1	Nucleotide metabolism.pyrimidines.salvage pathway.uridine/cytidine kinase (UCK)	22	tcons_00210134,tcons_00210135,tcons_00210136,tcons_00210137,tcons_00210138,tcons_00210139,tcons_00210140,tcons_00210141,tcons_00210142,tcons_00210144,tcons_00210146,tcons_00210147,tcons_00210148,tcons_00210149,tcons_00210150,tcons_00210151,tcons_00210152,tcons_00210153,tcons_00210154,tcons_00210155,tcons_00210156,tcons_00210157
8.2.1	Polyamine metabolism.spermidine biosynthesis.S-adenosyl methionine decarboxylase	22	tcons_00088124,tcons_00088125,tcons_00088126,tcons_00088127,tcons_00088128,tcons_00088129,tcons_00088130,tcons_00207538,tcons_00207539,tcons_00207540,tcons_00207541,tcons_00207542,tcons_00207543,tcons_00207545,tcons_00207546,tcons_00207547,tcons_00279028,tcons_00279029,tcons_00279030,tcons_00279031,tcons_00279032,tcons_00279033
8.5.2.2	Polyamine metabolism.polyamine degradation.FAD-dependent polyamine oxidase activities.peroxisomal polyamine oxidase (PAO2/3/4)	22	tcons_00092802,tcons_00092804,tcons_00092805,tcons_00092806,tcons_00092807,tcons_00092808,tcons_00092809,tcons_00092810,tcons_00092811,tcons_00092812,tcons_00092813,tcons_00092814,tcons_00092815,tcons_00092816,tcons_00092817,tcons_00092818,tcons_00092819,tcons_00069066,tcons_00069067,tcons_00069068,tcons_00069069,tcons_00069070
1.1.1.4.1.3	Photosynthesis.photophosphorylation.photosystem II.photosynthetic acclimation.regulator phosphorylation.phosphatase (PPH1/TAP38)	21	tcons_00110143,tcons_00110144,tcons_00110145,tcons_00110146,tcons_00110147,tcons_00110148,tcons_00110149,tcons_00110150,tcons_00110151,tcons_00110152,tcons_00110153,tcons_00110154,tcons_00110155,tcons_00110156,tcons_00110157,tcons_00110158,tcons_00110159,tcons_00110160,tcons_00110161,tcons_00110162,tcons_00110163
12.5.1.4	Chromatin organisation.DNA methylation.RNA-directed DNA methylation (RdDM) pathway.regulatory protein (IDN/IDP)	21	tcons_00326955,tcons_00326956,tcons_00326957,tcons_00326958,tcons_00326959,tcons_00326960,tcons_00326961,tcons_00326962,tcons_00326964,tcons_00326965,tcons_00326966,tcons_00326967,tcons_00326968,tcons_00326969,tcons_00326970,tcons_00326971,tcons_00326973,tcons_00326974,tcons_00326975,tcons_00326976,tcons_00326977
13.5.3.1	Cell cycle organisation.organellar DNA replication.DNA gyrase complex.subunit A	21	tcons_00217631,tcons_00217632,tcons_00217633,tcons_00217634,tcons_00217635,tcons_00217636,tcons_00217637,tcons_00217638,tcons_00217639,tcons_00217640,tcons_00217641,tcons_00217642,tcons_00217643,tcons_00217644,tcons_00217645,tcons_00217646,tcons_00217647,tcons_00217648,tcons_00217649,tcons_00217650,tcons_00217651
17.1.2.1.36	Protein biosynthesis.ribosome biogenesis.large ribosomal subunit (LSU).LSU proteome.component RPL35a	21	tcons_00039949,tcons_00039950,tcons_00039951,tcons_00039952,tcons_00039953,tcons_00039954,tcons_00039955,tcons_00039956,tcons_00039957,tcons_00284746,tcons_00284747,tcons_00284748,tcons_00284749,tcons_00284750,tcons_00318239,tcons_00318240,tcons_00318241,tcons_00318242,tcons_00318243,tcons_00318244,tcons_00318245
17.5.3.1	Protein biosynthesis.translation elongation.eEF5 poly-P/G elongation factor activity.poly-P/G elongation factor (eEF5/eIF5A)	21	tcons_00077794,tcons_00077795,tcons_00077796,tcons_00077797,tcons_00077798,tcons_00055882,tcons_00055883,tcons_00055884,tcons_00055885,tcons_00055886,tcons_00200588,tcons_00200589,tcons_00200590,tcons_00200591,tcons_00200592,tcons_00200593,tcons_00200594,tcons_00200595,tcons_00200596,tcons_00200597,tcons_00200598
18.4.1.22	Protein modification.phosphorylation.TKL protein kinase superfamily.protein kinase (PERK)	21	tcons_00132776,tcons_00132777,tcons_00132778,tcons_00132782,tcons_00132783,tcons_00132784,tcons_00132785,tcons_00137665,tcons_00137667,tcons_00137668,tcons_00137669,tcons_00166421,tcons_00166422,tcons_00166423,tcons_00166424,tcons_00166428,tcons_00166431,tcons_00166434,tcons_00166435,tcons_00166436,tcons_00166437
18.4.14	Protein modification.phosphorylation.protein kinase (NAK)	21	tcons_00230609,tcons_00230610,tcons_00230611,tcons_00230612,tcons_00230613,tcons_00230614,tcons_00230615,tcons_00230616,tcons_00230617,tcons_00230618,tcons_00230619,tcons_00230620,tcons_00230621,tcons_00230622,tcons_00230623,tcons_00230624,tcons_00230625,tcons_00230626,tcons_00230627,tcons_00230628,tcons_00230629
18.4.24.2.9	Protein modification.phosphorylation.serine/threonine protein phosphatase superfamily.PPM/PP2C Mn/Mg-dependent phosphatase families.clade I phosphatase	21	tcons_00309847,tcons_00309848,tcons_00309849,tcons_00309850,tcons_00309851,tcons_00309852,tcons_00309853,tcons_00309854,tcons_00309855,tcons_00309856,tcons_00309857,tcons_00309858,tcons_00309859,tcons_00309860,tcons_00309861,tcons_00309862,tcons_00309863,tcons_00309864,tcons_00309865,tcons_00309866,tcons_00309867
19.1.4.2	Protein homeostasis.protein quality control.plastidial Hsp70 chaperone system.co-chaperone (Hsp40)	21	tcons_00188303,tcons_00188308,tcons_00188309,tcons_00188313,tcons_00188319,tcons_00188324,tcons_00188325,tcons_00188326,tcons_00188328,tcons_00188332,tcons_00188334,tcons_00188338,tcons_00188344,tcons_00188345,tcons_00188348,tcons_00188352,tcons_00188358,tcons_00188359,tcons_00188367,tcons_00188370,tcons_00188372
19.1.5.2	Protein homeostasis.protein quality control.cytosolic Hsp70 chaperone system.co-chaperone (Hsp40)	21	tcons_00018344,tcons_00213415,tcons_00213416,tcons_00213417,tcons_00213418,tcons_00213419,tcons_00213420,tcons_00213421,tcons_00213422,tcons_00215854,tcons_00215855,tcons_00215856,tcons_00215857,tcons_00215858,tcons_00215859,tcons_00347806,tcons_00347807,tcons_00347808,tcons_00347809,tcons_00347810,tcons_00347812
19.2.2.5.2	Protein homeostasis.ubiquitin-proteasome system.ubiquitin-fold protein conjugation.MUB conjugation.conjugation E2 protein	21	tcons_00014542,tcons_00014543,tcons_00014544,tcons_00068490,tcons_00068491,tcons_00068493,tcons_00068494,tcons_00068495,tcons_00068496,tcons_00068497,tcons_00112572,tcons_00112573,tcons_00112574,tcons_00112575,tcons_00112576,tcons_00144662,tcons_00144663,tcons_00144664,tcons_00144665,tcons_00303112,tcons_00303116
2.4.2.3	Cellular respiration.oxidative phosphorylation.alternative NAD(P)H dehydrogenase activities.mitochondrial uncoupling protein (PUMP)	21	tcons_00180489,tcons_00180490,tcons_00180491,tcons_00180492,tcons_00180493,tcons_00180494,tcons_00180495,tcons_00180496,tcons_00180498,tcons_00180499,tcons_00180501,tcons_00180502,tcons_00180503,tcons_00180504,tcons_00180505,tcons_00180506,tcons_00180507,tcons_00180508,tcons_00180509,tcons_00180510,tcons_00180512
21.3.5.4	Cell wall organisation.pectin.modification and degradation.pectin acetylesterase	21	tcons_00152865,tcons_00152866,tcons_00152867,tcons_00152868,tcons_00152869,tcons_00152870,tcons_00152871,tcons_00152872,tcons_00152873,tcons_00152874,tcons_00152875,tcons_00152877,tcons_00152878,tcons_00152879,tcons_00152880,tcons_00152881,tcons_00152882,tcons_00152883,tcons_00152885,tcons_00152886,tcons_00244870
22.3.5.2	Vesicle trafficking.Coat protein I (COPI) coatomer machinery.trafficking regulation.regulatory protein (p24-delta)	21	tcons_00048912,tcons_00048913,tcons_00048914,tcons_00048915,tcons_00048916,tcons_00048917,tcons_00048918,tcons_00284193,tcons_00284217,tcons_00284218,tcons_00284219,tcons_00284226,tcons_00284238,tcons_00284239,tcons_00284240,tcons_00284241,tcons_00284242,tcons_00284243,tcons_00318960,tcons_00318961,tcons_00318962
22.6.1.4	Vesicle trafficking.target membrane tethering.GARP/EARP (Golgi-/Endosome-Associated-Retrograde-Protein) complexes.GARP-specific component VPS54	21	tcons_00044759,tcons_00044760,tcons_00044761,tcons_00044762,tcons_00044763,tcons_00044764,tcons_00044765,tcons_00044766,tcons_00044767,tcons_00044768,tcons_00044769,tcons_00044770,tcons_00044771,tcons_00044772,tcons_00044773,tcons_00044774,tcons_00044775,tcons_00044776,tcons_00044777,tcons_00044778,tcons_00044779
22.8.1.4	Vesicle trafficking.regulation of membrane tethering and fusion.RAB-GTPase activities.D-class RAB GTPase	21	tcons_00000717,tcons_00000719,tcons_00000720,tcons_00000723,tcons_00000726,tcons_00000728,tcons_00000729,tcons_00102144,tcons_00102182,tcons_00102183,tcons_00102184,tcons_00102185,tcons_00102186,tcons_00102187,tcons_00102188,tcons_00136028,tcons_00136030,tcons_00136031,tcons_00136032,tcons_00136033,tcons_00136034
23.4.1.1.1	Protein translocation.peroxisome.importomer translocation system.cargo-receptor system.component Pex5	21	tcons_00322791,tcons_00322792,tcons_00322793,tcons_00322794,tcons_00322795,tcons_00322796,tcons_00322797,tcons_00322798,tcons_00322799,tcons_00322800,tcons_00322801,tcons_00322802,tcons_00322803,tcons_00322804,tcons_00322805,tcons_00322806,tcons_00322807,tcons_00322808,tcons_00322809,tcons_00322810,tcons_00322812
23.5.1.2.7	Protein translocation.nucleus.nucleocytoplasmic transport.karyopherin beta transport receptors.import karyopherin (IPO8)	21	tcons_00083591,tcons_00083592,tcons_00083593,tcons_00083594,tcons_00083595,tcons_00083596,tcons_00083597,tcons_00083598,tcons_00083599,tcons_00083600,tcons_00083601,tcons_00083602,tcons_00083603,tcons_00083604,tcons_00083605,tcons_00083607,tcons_00083609,tcons_00083610,tcons_00083612,tcons_00083613,tcons_00083614
27.5.3.1	Multi-process regulation.phosphoinositide lipid regulatory system.inositol polyphosphate kinase activities.inositol pentakisphosphate kinase (IPK1)	21	tcons_00094768,tcons_00094769,tcons_00094770,tcons_00094771,tcons_00094772,tcons_00094773,tcons_00094774,tcons_00094775,tcons_00094776,tcons_00094777,tcons_00094778,tcons_00094779,tcons_00094780,tcons_00094781,tcons_00094782,tcons_00094783,tcons_00094784,tcons_00094785,tcons_00094786,tcons_00094787,tcons_00094788
3.3.1	Carbohydrate metabolism.trehalose metabolism.trehalose-6-phosphate synthase	21	tcons_00037453,tcons_00037454,tcons_00037455,tcons_00037456,tcons_00037457,tcons_00037458,tcons_00037459,tcons_00037460,tcons_00037461,tcons_00037462,tcons_00037464,tcons_00037465,tcons_00037466,tcons_00037467,tcons_00037468,tcons_00037469,tcons_00037471,tcons_00037473,tcons_00037475,tcons_00037476,tcons_00037477
4.1.2.2.4	Amino acid metabolism.biosynthesis.aspartate family.aspartate-derived amino acids.bifunctional homoserine dehydrogenase and aspartate kinase	21	tcons_00231215,tcons_00231216,tcons_00231217,tcons_00231218,tcons_00231219,tcons_00231220,tcons_00231221,tcons_00231222,tcons_00231223,tcons_00231224,tcons_00231225,tcons_00231226,tcons_00231227,tcons_00231228,tcons_00231229,tcons_00231230,tcons_00231231,tcons_00231232,tcons_00231233,tcons_00231234,tcons_00231235
50.6.3	Enzyme classification.EC_6 ligases.EC_6.3 ligase forming carbon-nitrogen bond	21	tcons_00094843,tcons_00094844,tcons_00094845,tcons_00094846,tcons_00094848,tcons_00094851,tcons_00094854,tcons_00094856,tcons_00094857,tcons_00094861,tcons_00094863,tcons_00094864,tcons_00094865,tcons_00094866,tcons_00094867,tcons_00094868,tcons_00166866,tcons_00282556,tcons_00282558,tcons_00282559,tcons_00282563
6.2.4.6	Nucleotide metabolism.pyrimidines.catabolism.alanine aminotransferase (PYD4)	21	tcons_00014693,tcons_00014694,tcons_00014695,tcons_00014696,tcons_00014697,tcons_00014698,tcons_00014699,tcons_00014700,tcons_00014701,tcons_00014702,tcons_00014703,tcons_00014704,tcons_00168750,tcons_00168751,tcons_00168753,tcons_00168754,tcons_00168755,tcons_00168756,tcons_00168758,tcons_00168759,tcons_00168760
7.11.2.2.5	Coenzyme metabolism.iron-sulfur cluster assembly machinery.mitochondrial ISC system.transfer phase.chaperone (HSCA)	21	tcons_00115724,tcons_00115743,tcons_00115746,tcons_00115747,tcons_00115748,tcons_00115751,tcons_00115752,tcons_00115753,tcons_00115754,tcons_00171948,tcons_00171949,tcons_00171950,tcons_00171951,tcons_00171952,tcons_00171953,tcons_00171954,tcons_00171955,tcons_00171956,tcons_00171957,tcons_00171958,tcons_00171959
9.1.4.3	Secondary metabolism.terpenoids.terpene biosynthesis.triterpenoid synthase	21	tcons_00251712,tcons_00251713,tcons_00251714,tcons_00251715,tcons_00251716,tcons_00251717,tcons_00251718,tcons_00251719,tcons_00251720,tcons_00251721,tcons_00251722,tcons_00251723,tcons_00251725,tcons_00251726,tcons_00251727,tcons_00251728,tcons_00251729,tcons_00251730,tcons_00251731,tcons_00251732,tcons_00251733
1.2.1.3.2	Photosynthesis.calvin cycle.ribulose-1,5-bisphosphat carboxylase/oxygenase (RuBisCo) activity.RuBisCo regulation.ATP-dependent activase (RCA)	20	tcons_00180523,tcons_00180525,tcons_00180528,tcons_00180529,tcons_00180530,tcons_00180532,tcons_00180533,tcons_00180534,tcons_00180535,tcons_00180536,tcons_00180537,tcons_00180539,tcons_00180540,tcons_00180541,tcons_00180542,tcons_00180543,tcons_00180545,tcons_00180546,tcons_00180547,tcons_00180548
11.7.1.2	Phytohormone action.jasmonic acid.biosynthesis.13-lipoxygenase	20	tcons_00254717,tcons_00254718,tcons_00254719,tcons_00254721,tcons_00254722,tcons_00254723,tcons_00254724,tcons_00254726,tcons_00323032,tcons_00323033,tcons_00323034,tcons_00323035,tcons_00323036,tcons_00323037,tcons_00323038,tcons_00323039,tcons_00323040,tcons_00323041,tcons_00323043,tcons_00323045
15.3.3.3.5	RNA biosynthesis.RNA polymerase II-dependent transcription.MEDIATOR transcription co-activator complex.tail module.component MED15	20	tcons_00070755,tcons_00070756,tcons_00070757,tcons_00070758,tcons_00070759,tcons_00070760,tcons_00070761,tcons_00070762,tcons_00070763,tcons_00070764,tcons_00070765,tcons_00070766,tcons_00070767,tcons_00070768,tcons_00337287,tcons_00337288,tcons_00337289,tcons_00337290,tcons_00337291,tcons_00337292
15.5.54	RNA biosynthesis.transcriptional regulation.transcriptional co-activator (BET/GTE)	20	tcons_00301696,tcons_00301697,tcons_00301698,tcons_00301699,tcons_00301700,tcons_00301701,tcons_00301702,tcons_00301703,tcons_00301704,tcons_00301705,tcons_00301706,tcons_00301707,tcons_00301708,tcons_00301709,tcons_00301710,tcons_00301711,tcons_00301712,tcons_00301713,tcons_00301714,tcons_00301716
17.1.3.1.29	Protein biosynthesis.ribosome biogenesis.small ribosomal subunit (SSU).SSU proteome.component RPS27a	20	tcons_00024421,tcons_00024422,tcons_00024423,tcons_00024424,tcons_00040510,tcons_00040511,tcons_00040512,tcons_00040513,tcons_00040514,tcons_00040515,tcons_00040516,tcons_00040518,tcons_00040519,tcons_00040520,tcons_00040521,tcons_00040523,tcons_00040526,tcons_00040527,tcons_00040528,tcons_00040531
18.1.1.1.2	Protein modification.glycosylation.N-linked glycosylation.dolichol-phosphate biosynthesis.cis-prenyltransferase (LEW1)	20	tcons_00274923,tcons_00274924,tcons_00274925,tcons_00274926,tcons_00274927,tcons_00274928,tcons_00274929,tcons_00274931,tcons_00274933,tcons_00274942,tcons_00274944,tcons_00274946,tcons_00274948,tcons_00274949,tcons_00274952,tcons_00274953,tcons_00274955,tcons_00274956,tcons_00274957,tcons_00274958
18.1.1.7.1	Protein modification.glycosylation.N-linked glycosylation.paucimannosidic N-glycan formation.beta-N-acetylhexosaminidase (HEXO)	20	tcons_00034494,tcons_00034495,tcons_00034496,tcons_00034497,tcons_00034498,tcons_00034499,tcons_00034500,tcons_00034501,tcons_00034502,tcons_00034503,tcons_00034504,tcons_00034505,tcons_00034506,tcons_00034507,tcons_00034508,tcons_00034509,tcons_00034510,tcons_00034511,tcons_00034512,tcons_00034513
2.3.9	Cellular respiration.tricarboxylic acid cycle.mitochondrial NAD-dependent malic enzyme	20	tcons_00028965,tcons_00028966,tcons_00028968,tcons_00028969,tcons_00028970,tcons_00028971,tcons_00028972,tcons_00028973,tcons_00028974,tcons_00028975,tcons_00028979,tcons_00028980,tcons_00028982,tcons_00028983,tcons_00028984,tcons_00028985,tcons_00028986,tcons_00028988,tcons_00028989,tcons_00028990
20.2.2.6.2	Cytoskeleton organisation.microfilament network.actin polymerisation.formin actin filament elongation factor activities.group-II formin	20	tcons_00050693,tcons_00050694,tcons_00050695,tcons_00050696,tcons_00050697,tcons_00050698,tcons_00050699,tcons_00050700,tcons_00050702,tcons_00050703,tcons_00050704,tcons_00050707,tcons_00050708,tcons_00050709,tcons_00050710,tcons_00050711,tcons_00050712,tcons_00050713,tcons_00050714,tcons_00050715
22.4.2.1	Vesicle trafficking.Coat protein II (COPII) coatomer machinery.coat protein recruiting.GTPase (Sar1)	20	tcons_00133919,tcons_00133920,tcons_00133921,tcons_00133922,tcons_00133923,tcons_00109657,tcons_00109658,tcons_00109659,tcons_00109661,tcons_00109662,tcons_00109664,tcons_00109665,tcons_00199508,tcons_00199509,tcons_00199510,tcons_00199511,tcons_00199513,tcons_00199514,tcons_00199515,tcons_00199516
23.1.7.5	Protein translocation.chloroplast.thylakoid membrane SRP insertion system.membrane insertase (ALB3/ALB4)	20	tcons_00128343,tcons_00128344,tcons_00128345,tcons_00128346,tcons_00128347,tcons_00128348,tcons_00128349,tcons_00128350,tcons_00128351,tcons_00246244,tcons_00246245,tcons_00246246,tcons_00246247,tcons_00246248,tcons_00246249,tcons_00246250,tcons_00246251,tcons_00246253,tcons_00246254,tcons_00246255
23.3.1.3.1	Protein translocation.endoplasmic reticulum.co-translational insertion system.Sec61 subcomplex.subunit alpha	20	tcons_00139890,tcons_00139891,tcons_00139892,tcons_00139894,tcons_00139895,tcons_00139896,tcons_00139897,tcons_00139898,tcons_00139899,tcons_00139900,tcons_00139901,tcons_00139902,tcons_00139903,tcons_00228222,tcons_00228223,tcons_00228224,tcons_00228225,tcons_00228226,tcons_00228227,tcons_00228228
26.1.3.1	External stimuli response.light.UV-B light.photoreceptor (UVR8)	20	tcons_00058850,tcons_00058851,tcons_00058852,tcons_00058853,tcons_00058854,tcons_00253731,tcons_00253732,tcons_00253733,tcons_00253734,tcons_00253735,tcons_00253736,tcons_00253737,tcons_00253738,tcons_00253739,tcons_00253740,tcons_00253741,tcons_00253742,tcons_00253743,tcons_00253744,tcons_00253745
3.1.1.1	Carbohydrate metabolism.sucrose metabolism.triose-phosphate translocation.triose phosphate:phosphate translocator	20	tcons_00133258,tcons_00133259,tcons_00133260,tcons_00133261,tcons_00133262,tcons_00133263,tcons_00133264,tcons_00133265,tcons_00133266,tcons_00133267,tcons_00133269,tcons_00133270,tcons_00133271,tcons_00133272,tcons_00133273,tcons_00133274,tcons_00133275,tcons_00133276,tcons_00133277,tcons_00133278
4.1.2.1.4	Amino acid metabolism.biosynthesis.aspartate family.asparagine.omega-amidase	20	tcons_00168819,tcons_00168820,tcons_00168821,tcons_00168822,tcons_00168823,tcons_00168824,tcons_00168825,tcons_00168826,tcons_00168827,tcons_00168828,tcons_00168829,tcons_00168830,tcons_00168831,tcons_00168832,tcons_00168833,tcons_00168834,tcons_00168835,tcons_00168837,tcons_00168838,tcons_00168839
4.1.2.2.8.3.2	Amino acid metabolism.biosynthesis.aspartate family.aspartate-derived amino acids.isoleucine.acetolactate synthase complex.regulatory subunit	20	tcons_00278963,tcons_00278964,tcons_00278965,tcons_00278966,tcons_00278967,tcons_00278968,tcons_00278969,tcons_00278970,tcons_00278971,tcons_00278972,tcons_00278973,tcons_00278974,tcons_00278975,tcons_00278976,tcons_00278977,tcons_00278978,tcons_00278979,tcons_00278980,tcons_00278981,tcons_00278982
4.1.3.2.1.2	Amino acid metabolism.biosynthesis.pyruvate family.pyruvate-derived amino acids.acetolactate synthase complex.regulatory subunit	20	tcons_00278963,tcons_00278964,tcons_00278965,tcons_00278966,tcons_00278967,tcons_00278968,tcons_00278969,tcons_00278970,tcons_00278971,tcons_00278972,tcons_00278973,tcons_00278974,tcons_00278975,tcons_00278976,tcons_00278977,tcons_00278978,tcons_00278979,tcons_00278980,tcons_00278981,tcons_00278982
5.1.7.1	Lipid metabolism.fatty acid biosynthesis.fatty acid desaturation.stearoyl-ACP desaturase	20	tcons_00057080,tcons_00057081,tcons_00057082,tcons_00057083,tcons_00057084,tcons_00057085,tcons_00057086,tcons_00057087,tcons_00057088,tcons_00148035,tcons_00148036,tcons_00148037,tcons_00148846,tcons_00148847,tcons_00148848,tcons_00148849,tcons_00148850,tcons_00148851,tcons_00148852,tcons_00148853
5.4.11	Lipid metabolism.sphingolipid biosynthesis.ceramide glucosyltransferase	20	tcons_00119749,tcons_00119754,tcons_00119755,tcons_00119756,tcons_00119757,tcons_00119758,tcons_00119759,tcons_00119760,tcons_00119761,tcons_00119762,tcons_00119763,tcons_00119764,tcons_00119765,tcons_00119766,tcons_00119769,tcons_00119770,tcons_00119771,tcons_00119772,tcons_00119773,tcons_00119775
5.7.3.6.5	Lipid metabolism.lipid degradation.fatty acid degradation.glyoxylate cycle.peroxisomal NAD-dependent malate dehydrogenase	20	tcons_00195703,tcons_00195705,tcons_00195706,tcons_00195707,tcons_00195708,tcons_00195709,tcons_00195710,tcons_00195711,tcons_00215268,tcons_00215271,tcons_00215273,tcons_00215275,tcons_00215276,tcons_00215277,tcons_00215278,tcons_00215279,tcons_00215280,tcons_00215282,tcons_00215283,tcons_00215284
5.8.2.2.2	Lipid metabolism.lipid trafficking.endoplasmic reticulum-plastid lipid transfer.TGD lipid importer complex.substrate binding component TGD2	20	tcons_00305676,tcons_00305677,tcons_00305678,tcons_00305679,tcons_00305680,tcons_00305681,tcons_00305682,tcons_00305683,tcons_00305684,tcons_00305685,tcons_00305686,tcons_00305687,tcons_00305688,tcons_00305689,tcons_00305690,tcons_00305691,tcons_00305692,tcons_00305693,tcons_00305694,tcons_00305695
6.1.2.1	Nucleotide metabolism.purines.salvage pathway.adenine phosphoribosyltransferase	20	tcons_00088329,tcons_00088330,tcons_00088331,tcons_00088332,tcons_00088333,tcons_00088334,tcons_00088335,tcons_00088336,tcons_00088337,tcons_00088338,tcons_00224284,tcons_00224285,tcons_00279147,tcons_00279148,tcons_00279149,tcons_00279150,tcons_00279152,tcons_00279153,tcons_00279154,tcons_00279155
8.1.1.2	Polyamine metabolism.putrescine biosynthesis.plastidial/nuclear pathway.agmatine iminohydrolase	20	tcons_00087064,tcons_00087065,tcons_00087066,tcons_00087067,tcons_00087068,tcons_00087069,tcons_00232075,tcons_00232076,tcons_00232077,tcons_00232078,tcons_00232079,tcons_00232080,tcons_00232081,tcons_00232082,tcons_00232083,tcons_00232084,tcons_00232085,tcons_00232086,tcons_00232087,tcons_00232088
9.1.5.3	Secondary metabolism.terpenoids.cycloartenol biosynthesis.cycloartenol synthase	20	tcons_00251712,tcons_00251713,tcons_00251714,tcons_00251715,tcons_00251716,tcons_00251717,tcons_00251718,tcons_00251719,tcons_00251720,tcons_00251721,tcons_00251722,tcons_00251723,tcons_00251725,tcons_00251726,tcons_00251727,tcons_00251728,tcons_00251729,tcons_00251730,tcons_00251731,tcons_00251732
1.1.1.3.24	Photosynthesis.photophosphorylation.photosystem II.assembly and maintenance.psbA-translation activator (HCF173)	19	tcons_00306422,tcons_00306423,tcons_00306424,tcons_00306425,tcons_00306426,tcons_00306427,tcons_00306428,tcons_00306429,tcons_00306430,tcons_00306431,tcons_00306432,tcons_00306433,tcons_00306434,tcons_00306435,tcons_00306436,tcons_00306437,tcons_00306438,tcons_00306439,tcons_00306440
1.1.1.5.1.3.2	Photosynthesis.photophosphorylation.photosystem II.photoprotection.non-photochemical quenching (NPQ).xanthophyll cycle.zeaxanthin epoxidase	19	tcons_00059393,tcons_00059394,tcons_00059395,tcons_00059396,tcons_00059397,tcons_00059398,tcons_00059399,tcons_00059400,tcons_00059401,tcons_00059402,tcons_00059403,tcons_00059404,tcons_00059405,tcons_00059406,tcons_00059407,tcons_00059408,tcons_00059409,tcons_00059410,tcons_00059411
11.1.1.1	Phytohormone action.abscisic acid.biosynthesis.zeaxanthin epoxidase (ABA1)	19	tcons_00059393,tcons_00059394,tcons_00059395,tcons_00059396,tcons_00059397,tcons_00059398,tcons_00059399,tcons_00059400,tcons_00059401,tcons_00059402,tcons_00059403,tcons_00059404,tcons_00059405,tcons_00059406,tcons_00059407,tcons_00059408,tcons_00059409,tcons_00059410,tcons_00059411
12.3.6.2	Chromatin organisation.histone modifications.histone phosphorylation.protein kinase (MLK)	19	tcons_00142934,tcons_00142935,tcons_00142936,tcons_00142937,tcons_00142938,tcons_00142939,tcons_00142940,tcons_00142941,tcons_00142942,tcons_00142943,tcons_00142944,tcons_00142945,tcons_00142946,tcons_00142947,tcons_00142948,tcons_00142949,tcons_00142950,tcons_00142951,tcons_00142953
12.5.1.7	Chromatin organisation.DNA methylation.RNA-directed DNA methylation (RdDM) pathway.RNA polymerase-IV-positioning factor (SHH)	19	tcons_00267660,tcons_00267661,tcons_00267662,tcons_00267663,tcons_00267664,tcons_00296893,tcons_00296894,tcons_00296895,tcons_00296896,tcons_00296897,tcons_00296898,tcons_00296899,tcons_00296900,tcons_00296901,tcons_00296902,tcons_00296903,tcons_00322470,tcons_00322471,tcons_00322472
13.5.3.2	Cell cycle organisation.organellar DNA replication.DNA gyrase complex.subunit B	19	tcons_00108260,tcons_00108261,tcons_00108262,tcons_00108263,tcons_00108264,tcons_00108265,tcons_00108266,tcons_00108267,tcons_00108268,tcons_00108269,tcons_00108270,tcons_00108272,tcons_00108273,tcons_00108274,tcons_00108275,tcons_00108276,tcons_00108277,tcons_00108278,tcons_00108279
15.4.3.2	RNA biosynthesis.RNA polymerase III-dependent transcription.TFIIIb transcription factor complex.component BDP1	19	tcons_00284196,tcons_00284197,tcons_00284198,tcons_00284199,tcons_00284200,tcons_00284201,tcons_00284202,tcons_00284203,tcons_00284204,tcons_00284205,tcons_00284206,tcons_00284207,tcons_00284208,tcons_00284209,tcons_00284210,tcons_00284211,tcons_00284212,tcons_00284213,tcons_00284214
15.5.2.3	RNA biosynthesis.transcriptional regulation.MYB transcription factor superfamily.transcription factor (GARP)	19	tcons_00133234,tcons_00133236,tcons_00133237,tcons_00133238,tcons_00133240,tcons_00133241,tcons_00133243,tcons_00133244,tcons_00133245,tcons_00133246,tcons_00133251,tcons_00133252,tcons_00133253,tcons_00133254,tcons_00229766,tcons_00205313,tcons_00205314,tcons_00205315,tcons_00205317
15.5.3.10	RNA biosynthesis.transcriptional regulation.Homeobox transcription factor superfamily.transcription factor (SAWADEE)	19	tcons_00267660,tcons_00267661,tcons_00267662,tcons_00267663,tcons_00267664,tcons_00296893,tcons_00296894,tcons_00296895,tcons_00296896,tcons_00296897,tcons_00296898,tcons_00296899,tcons_00296900,tcons_00296901,tcons_00296902,tcons_00296903,tcons_00322470,tcons_00322471,tcons_00322472
16.4.2.7	RNA processing.pre-mRNA splicing.U1/U2/U4/U5-associated Sm accessory ribonucleoprotein complex.component Sm-G	19	tcons_00049831,tcons_00049832,tcons_00049833,tcons_00049834,tcons_00049835,tcons_00049836,tcons_00049837,tcons_00049838,tcons_00049839,tcons_00077416,tcons_00077417,tcons_00077418,tcons_00077419,tcons_00077420,tcons_00077421,tcons_00077422,tcons_00077423,tcons_00077424,tcons_00077425
16.4.6.7	RNA processing.pre-mRNA splicing.spliceosome-associated non-snRNP factor activities.splicing factor (PTB)	19	tcons_00161574,tcons_00161575,tcons_00161576,tcons_00161577,tcons_00161578,tcons_00161579,tcons_00161580,tcons_00161581,tcons_00161582,tcons_00161583,tcons_00161584,tcons_00161585,tcons_00161586,tcons_00161587,tcons_00161588,tcons_00161589,tcons_00161590,tcons_00161591,tcons_00161592
17.1.2.1.43	Protein biosynthesis.ribosome biogenesis.large ribosomal subunit (LSU).LSU proteome.component RPL40	19	tcons_00154014,tcons_00154015,tcons_00154016,tcons_00154017,tcons_00154018,tcons_00154019,tcons_00187267,tcons_00187268,tcons_00187269,tcons_00187270,tcons_00166394,tcons_00166395,tcons_00166396,tcons_00166397,tcons_00166398,tcons_00188001,tcons_00188002,tcons_00166400,tcons_00166401
17.1.3.1.11	Protein biosynthesis.ribosome biogenesis.small ribosomal subunit (SSU).SSU proteome.component RPS10	19	tcons_00151909,tcons_00151910,tcons_00151911,tcons_00151912,tcons_00151913,tcons_00151914,tcons_00151915,tcons_00151916,tcons_00151917,tcons_00345578,tcons_00345579,tcons_00345580,tcons_00345581,tcons_00345582,tcons_00345583,tcons_00345584,tcons_00345585,tcons_00345586,tcons_00345587
18.1.1.5.7	Protein modification.glycosylation.N-linked glycosylation.oligosaccharyl transferase (OST) complex.component STT3	19	tcons_00037330,tcons_00037331,tcons_00037332,tcons_00037333,tcons_00037334,tcons_00037335,tcons_00037336,tcons_00037337,tcons_00037338,tcons_00037339,tcons_00037340,tcons_00037341,tcons_00037342,tcons_00037343,tcons_00037344,tcons_00037345,tcons_00037346,tcons_00037348,tcons_00037349
18.4.23.2.6	Protein modification.phosphorylation.tyrosine protein phosphatase (PTP) superfamily.dual-specificity phosphatase activities.atypical dual-specificity phosphatase (PFA-DSP)	19	tcons_00204543,tcons_00204544,tcons_00204545,tcons_00204546,tcons_00204547,tcons_00204548,tcons_00204549,tcons_00204550,tcons_00204551,tcons_00204552,tcons_00204553,tcons_00204555,tcons_00204556,tcons_00204557,tcons_00204558,tcons_00204559,tcons_00204560,tcons_00204561,tcons_00204562
18.4.4.2	Protein modification.phosphorylation.CK protein kinase superfamily.protein kinase (MLK)	19	tcons_00142934,tcons_00142935,tcons_00142936,tcons_00142937,tcons_00142938,tcons_00142939,tcons_00142940,tcons_00142941,tcons_00142942,tcons_00142943,tcons_00142944,tcons_00142945,tcons_00142946,tcons_00142947,tcons_00142948,tcons_00142949,tcons_00142950,tcons_00142951,tcons_00142953
18.4.6.4	Protein modification.phosphorylation.AGC protein kinase superfamily.protein kinase (AGC-VII/NDR)	19	tcons_00025200,tcons_00025202,tcons_00025205,tcons_00025207,tcons_00025208,tcons_00025210,tcons_00025211,tcons_00025212,tcons_00025213,tcons_00025214,tcons_00025215,tcons_00130057,tcons_00130058,tcons_00130059,tcons_00130060,tcons_00130063,tcons_00130064,tcons_00130065,tcons_00130066
19.1.3.1	Protein homeostasis.protein quality control.mitochondrial Hsp70 chaperone system.chaperone (mtHsc70)	19	tcons_00115724,tcons_00115743,tcons_00115746,tcons_00115747,tcons_00115748,tcons_00115752,tcons_00115753,tcons_00115754,tcons_00171948,tcons_00171949,tcons_00171950,tcons_00171951,tcons_00171952,tcons_00171953,tcons_00171954,tcons_00171955,tcons_00171956,tcons_00171957,tcons_00171959
19.2.3.1.1.4	Protein homeostasis.ubiquitin-proteasome system.ubiquitin-fold protein deconjugation.ubiquitin deconjugation.UBP deubiquitinase activities.deubiquitinase (UBP6-7)	19	tcons_00110229,tcons_00110230,tcons_00110231,tcons_00110232,tcons_00110233,tcons_00110234,tcons_00110235,tcons_00110236,tcons_00110237,tcons_00110238,tcons_00110239,tcons_00110240,tcons_00110241,tcons_00110242,tcons_00110243,tcons_00110244,tcons_00110245,tcons_00110246,tcons_00110247
19.2.4.2.1	Protein homeostasis.ubiquitin-proteasome system.ER-associated protein degradation (ERAD).substrate extraction.platform ATPase (CDC48)	19	tcons_00167929,tcons_00167930,tcons_00167931,tcons_00167932,tcons_00167933,tcons_00167934,tcons_00167935,tcons_00167936,tcons_00167937,tcons_00167938,tcons_00167940,tcons_00167947,tcons_00167948,tcons_00167949,tcons_00167950,tcons_00167951,tcons_00167952,tcons_00167953,tcons_00167954
19.2.4.4.2	Protein homeostasis.ubiquitin-proteasome system.ER-associated protein degradation (ERAD).delivery to proteasome.proteasome adaptor protein (DDI1)	19	tcons_00254344,tcons_00254345,tcons_00254346,tcons_00254347,tcons_00254348,tcons_00254349,tcons_00254350,tcons_00254351,tcons_00254352,tcons_00254353,tcons_00254354,tcons_00254355,tcons_00254356,tcons_00254357,tcons_00254358,tcons_00254359,tcons_00254360,tcons_00254361,tcons_00254362
19.5.1	Protein homeostasis.protein repair.protein-L-isoaspartate methyltransferase	19	tcons_00060347,tcons_00060348,tcons_00060349,tcons_00060350,tcons_00060351,tcons_00060352,tcons_00060353,tcons_00060354,tcons_00060355,tcons_00060356,tcons_00060360,tcons_00060362,tcons_00060363,tcons_00060364,tcons_00060365,tcons_00060366,tcons_00060367,tcons_00299450,tcons_00299451
2.2.1.1.2	Cellular respiration.pyruvate oxidation.mitochondrial pyruvate dehydrogenase complex.component E1 heterodimer.subunit beta	19	tcons_00236976,tcons_00236977,tcons_00236978,tcons_00236980,tcons_00236981,tcons_00236982,tcons_00236983,tcons_00236984,tcons_00298541,tcons_00298542,tcons_00298543,tcons_00298544,tcons_00298545,tcons_00298546,tcons_00298547,tcons_00298548,tcons_00298549,tcons_00298550,tcons_00298551
22.3.1.4.3	Vesicle trafficking.Coat protein I (COPI) coatomer machinery.coat protein complex.cargo adaptor F-subcomplex.subunit delta	19	tcons_00012831,tcons_00012832,tcons_00012833,tcons_00012834,tcons_00012835,tcons_00012836,tcons_00012837,tcons_00012838,tcons_00012839,tcons_00012840,tcons_00012841,tcons_00012842,tcons_00012843,tcons_00012844,tcons_00012845,tcons_00012846,tcons_00012847,tcons_00012848,tcons_00012849
22.5.4.1.2	Vesicle trafficking.endomembrane trafficking.ESCRT (Endosomal Sorting Complex Required for Transport) complexes.ESCRT-I complex.component VPS28	19	tcons_00143363,tcons_00143364,tcons_00143365,tcons_00143366,tcons_00143367,tcons_00143368,tcons_00143369,tcons_00143370,tcons_00143371,tcons_00143372,tcons_00143373,tcons_00143374,tcons_00143377,tcons_00143378,tcons_00143380,tcons_00143381,tcons_00143384,tcons_00143385,tcons_00143386
23.5.1.1.6.1	Protein translocation.nucleus.nucleocytoplasmic transport.nuclear pore complex (NPC).central subcomplex.nucleoporin (NUP98)	19	tcons_00179603,tcons_00179604,tcons_00179605,tcons_00179606,tcons_00179607,tcons_00179608,tcons_00179609,tcons_00179610,tcons_00179611,tcons_00179612,tcons_00179613,tcons_00179614,tcons_00179615,tcons_00179616,tcons_00179617,tcons_00179618,tcons_00179619,tcons_00179620,tcons_00179621
24.2.1.1.5	Solute transport.carrier-mediated transport.DMT superfamily.NST-TPT group.nucleotide sugar transporter (UTR1|5)	19	tcons_00170969,tcons_00170970,tcons_00170971,tcons_00170972,tcons_00170973,tcons_00170974,tcons_00170975,tcons_00170976,tcons_00170977,tcons_00170978,tcons_00170979,tcons_00170980,tcons_00170981,tcons_00303935,tcons_00303936,tcons_00303937,tcons_00303938,tcons_00303939,tcons_00303940
24.2.1.6	Solute transport.carrier-mediated transport.DMT superfamily.organic cation transporter (PUP)	19	tcons_00018057,tcons_00018058,tcons_00018061,tcons_00040062,tcons_00239708,tcons_00239709,tcons_00239710,tcons_00239711,tcons_00239713,tcons_00239715,tcons_00239716,tcons_00239717,tcons_00239718,tcons_00239719,tcons_00239720,tcons_00239721,tcons_00239722,tcons_00239723,tcons_00239724
3.2.3.3.1.2	Carbohydrate metabolism.starch metabolism.degradation.hydrolysis and phosphorolysis.amylase activities.beta amylase	19	tcons_00007368,tcons_00007369,tcons_00007370,tcons_00007371,tcons_00011250,tcons_00011251,tcons_00192929,tcons_00192930,tcons_00194416,tcons_00194417,tcons_00194418,tcons_00194419,tcons_00194420,tcons_00194421,tcons_00194422,tcons_00194423,tcons_00194424,tcons_00194425,tcons_00194426
4.1.2.2.1	Amino acid metabolism.biosynthesis.aspartate family.aspartate-derived amino acids.aspartate kinase	19	tcons_00219616,tcons_00219617,tcons_00219618,tcons_00219619,tcons_00219620,tcons_00219621,tcons_00219623,tcons_00219624,tcons_00219625,tcons_00219626,tcons_00219627,tcons_00219628,tcons_00219629,tcons_00219630,tcons_00219631,tcons_00219632,tcons_00219633,tcons_00219634,tcons_00219635
4.1.4.2.2	Amino acid metabolism.biosynthesis.serine family.cysteine.O-acetylserine sulfydrylase	19	tcons_00128785,tcons_00128786,tcons_00128787,tcons_00128788,tcons_00128789,tcons_00128790,tcons_00128791,tcons_00128807,tcons_00128808,tcons_00128813,tcons_00128814,tcons_00195946,tcons_00195947,tcons_00195949,tcons_00195950,tcons_00195952,tcons_00195953,tcons_00195954,tcons_00195955
5.1.2.3	Lipid metabolism.fatty acid biosynthesis.acetyl-CoA generation.acetyl-CoA synthetase	19	tcons_00084767,tcons_00084768,tcons_00084769,tcons_00084770,tcons_00084771,tcons_00084772,tcons_00084773,tcons_00084774,tcons_00084775,tcons_00084776,tcons_00084777,tcons_00084778,tcons_00084779,tcons_00084780,tcons_00084781,tcons_00084782,tcons_00084783,tcons_00084784,tcons_00084785
5.2.3.1.4	Lipid metabolism.glycerolipid biosynthesis.phosphatidylethanolamine.CDP-ethanolamine pathway.aminoalcohol phosphotransferase	19	tcons_00250437,tcons_00250438,tcons_00250439,tcons_00250440,tcons_00250441,tcons_00250442,tcons_00250443,tcons_00250444,tcons_00250445,tcons_00250446,tcons_00250447,tcons_00250448,tcons_00250449,tcons_00250450,tcons_00250451,tcons_00250452,tcons_00250453,tcons_00250454,tcons_00250455
5.2.4.4	Lipid metabolism.glycerolipid biosynthesis.phosphatidylcholine.aminoalcohol phosphotransferase	19	tcons_00250437,tcons_00250438,tcons_00250439,tcons_00250440,tcons_00250441,tcons_00250442,tcons_00250443,tcons_00250444,tcons_00250445,tcons_00250446,tcons_00250447,tcons_00250448,tcons_00250449,tcons_00250450,tcons_00250451,tcons_00250452,tcons_00250453,tcons_00250454,tcons_00250455
5.5.1.6	Lipid metabolism.phytosterol biosynthesis.campesterol.sterol delta7 reductase	19	tcons_00150916,tcons_00150917,tcons_00150918,tcons_00150919,tcons_00150920,tcons_00150921,tcons_00150922,tcons_00150923,tcons_00150924,tcons_00150925,tcons_00150926,tcons_00150927,tcons_00150928,tcons_00150929,tcons_00150930,tcons_00150931,tcons_00150932,tcons_00150933,tcons_00150934
9.1.4.2	Secondary metabolism.terpenoids.terpene biosynthesis.mono-/sesquiterpene-/diterpene synthase	19	tcons_00250209,tcons_00250210,tcons_00250211,tcons_00250212,tcons_00250213,tcons_00250214,tcons_00250215,tcons_00250216,tcons_00250217,tcons_00266162,tcons_00266164,tcons_00266165,tcons_00266166,tcons_00266167,tcons_00266168,tcons_00266169,tcons_00266170,tcons_00266171,tcons_00266172
9.1.6.2.3	Secondary metabolism.terpenoids.carotenoid biosynthesis.xanthophylls.zeaxanthin epoxidase (ZEP)	19	tcons_00059393,tcons_00059394,tcons_00059395,tcons_00059396,tcons_00059397,tcons_00059398,tcons_00059399,tcons_00059400,tcons_00059401,tcons_00059402,tcons_00059403,tcons_00059404,tcons_00059405,tcons_00059406,tcons_00059407,tcons_00059408,tcons_00059409,tcons_00059410,tcons_00059411
9.2.2.7.1	Secondary metabolism.phenolics.flavonoid biosynthesis.aurones.aureusidin synthase	19	tcons_00092749,tcons_00092753,tcons_00092754,tcons_00092755,tcons_00092756,tcons_00092757,tcons_00092758,tcons_00092759,tcons_00092760,tcons_00092761,tcons_00092762,tcons_00092763,tcons_00092764,tcons_00092765,tcons_00065465,tcons_00065466,tcons_00065467,tcons_00065468,tcons_00065469
1.1.1.2.9	Photosynthesis.photophosphorylation.photosystem II.PS-II complex.component PsbR	18	tcons_00051554,tcons_00051555,tcons_00051556,tcons_00051557,tcons_00051558,tcons_00051559,tcons_00051560,tcons_00051561,tcons_00051562,tcons_00051563,tcons_00051564,tcons_00051565,tcons_00051567,tcons_00051568,tcons_00265314,tcons_00265315,tcons_00265316,tcons_00265317
1.1.2.9.2.3	Photosynthesis.photophosphorylation.cytochrome b6/f complex.assembly.CCS cytochrome f/c6 maturation system (system II).assembly factor (Ccs5/CcdA)	18	tcons_00228651,tcons_00228652,tcons_00228653,tcons_00228654,tcons_00228655,tcons_00228656,tcons_00228657,tcons_00228658,tcons_00228659,tcons_00228660,tcons_00228661,tcons_00228662,tcons_00228663,tcons_00228664,tcons_00228665,tcons_00228666,tcons_00228667,tcons_00228668
1.1.8.2	Photosynthesis.photophosphorylation.chlororespiration.terminal oxidase (PTOX)	18	tcons_00069457,tcons_00069458,tcons_00069459,tcons_00069460,tcons_00069461,tcons_00069462,tcons_00069463,tcons_00069464,tcons_00069465,tcons_00069466,tcons_00069467,tcons_00069468,tcons_00069469,tcons_00069470,tcons_00069471,tcons_00069472,tcons_00069473,tcons_00069474
1.3.7	Photosynthesis.photorespiration.glycerate kinase	18	tcons_00139425,tcons_00139426,tcons_00139427,tcons_00139428,tcons_00139429,tcons_00139430,tcons_00139431,tcons_00139432,tcons_00139433,tcons_00139434,tcons_00139435,tcons_00139436,tcons_00139437,tcons_00139438,tcons_00139439,tcons_00139440,tcons_00139441,tcons_00139442
10.3.2.2	Redox homeostasis.low-molecular-weight scavengers.tocopherol biosynthesis.4-hydroxyphenylpyruvate dioxygenase (HPPD)	18	tcons_00253171,tcons_00253172,tcons_00253173,tcons_00253174,tcons_00253175,tcons_00253176,tcons_00253177,tcons_00253178,tcons_00253179,tcons_00253180,tcons_00253181,tcons_00253182,tcons_00253183,tcons_00253184,tcons_00253185,tcons_00253186,tcons_00253187,tcons_00253188
10.3.2.7	Redox homeostasis.low-molecular-weight scavengers.tocopherol biosynthesis.phytol kinase (VTE5)	18	tcons_00097724,tcons_00097725,tcons_00097726,tcons_00097727,tcons_00097728,tcons_00097729,tcons_00097730,tcons_00097731,tcons_00097732,tcons_00097733,tcons_00097734,tcons_00097735,tcons_00097736,tcons_00097737,tcons_00097738,tcons_00097739,tcons_00097740,tcons_00097741
11.4.2.2	Phytohormone action.cytokinin.perception and signal transduction.signal transducer (AHP)	18	tcons_00172969,tcons_00172970,tcons_00172971,tcons_00172972,tcons_00172973,tcons_00172974,tcons_00172975,tcons_00172976,tcons_00172977,tcons_00172978,tcons_00172979,tcons_00172985,tcons_00154106,tcons_00154107,tcons_00154108,tcons_00154112,tcons_00154113,tcons_00154114
13.2.5.2.2	Cell cycle organisation.DNA replication.telomere replication.telomere integrity maintenance complex.component TEN1	18	tcons_00055137,tcons_00055138,tcons_00055139,tcons_00055140,tcons_00055141,tcons_00055142,tcons_00055143,tcons_00055144,tcons_00055145,tcons_00055147,tcons_00055148,tcons_00055149,tcons_00055150,tcons_00055151,tcons_00055152,tcons_00055153,tcons_00055155,tcons_00055158
16.2.1.1.2	RNA processing.RNA 3'-end processing.mRNA polyadenylation.poly(A) RNA polymerase activity.poly(A) RNA polymerase regulatory protein	18	tcons_00283515,tcons_00283516,tcons_00283517,tcons_00283518,tcons_00283519,tcons_00283520,tcons_00283521,tcons_00283522,tcons_00283523,tcons_00283524,tcons_00283525,tcons_00283526,tcons_00283527,tcons_00283528,tcons_00283529,tcons_00283530,tcons_00283531,tcons_00283532
17.1.2.1.40	Protein biosynthesis.ribosome biogenesis.large ribosomal subunit (LSU).LSU proteome.component RPL37a	18	tcons_00040054,tcons_00040055,tcons_00040056,tcons_00040057,tcons_00040058,tcons_00040059,tcons_00040060,tcons_00040061,tcons_00113113,tcons_00113114,tcons_00113115,tcons_00113116,tcons_00329209,tcons_00329210,tcons_00329211,tcons_00329212,tcons_00329213,tcons_00329214
17.2.16.2	Protein biosynthesis.aminoacyl-tRNA synthetase activities.phenylalanine-tRNA ligase heterodimer.subunit beta	18	tcons_00226396,tcons_00226397,tcons_00226398,tcons_00226399,tcons_00226400,tcons_00226401,tcons_00226402,tcons_00226403,tcons_00226404,tcons_00226405,tcons_00226406,tcons_00226407,tcons_00226408,tcons_00226409,tcons_00226410,tcons_00226411,tcons_00226412,tcons_00226413
18.3.4.1.1.4	Protein modification.lipidation.glycophosphatidylinositol (GPI) anchor addition.GPI pre-assembly.GPI N-acetylglucosamine transferase complex.component PIG-P	18	tcons_00172147,tcons_00172149,tcons_00172150,tcons_00172151,tcons_00172152,tcons_00194719,tcons_00194720,tcons_00194721,tcons_00172154,tcons_00194722,tcons_00172155,tcons_00172156,tcons_00172161,tcons_00172162,tcons_00194723,tcons_00194724,tcons_00194725,tcons_00194726
18.4.1.46	Protein modification.phosphorylation.TKL protein kinase superfamily.protein kinase (DLSV)	18	tcons_00124841,tcons_00124843,tcons_00124844,tcons_00124847,tcons_00124848,tcons_00124849,tcons_00124850,tcons_00124851,tcons_00124853,tcons_00124857,tcons_00124858,tcons_00124859,tcons_00124861,tcons_00124862,tcons_00124863,tcons_00124864,tcons_00124867,tcons_00124868
18.4.24.1.2.3	Protein modification.phosphorylation.serine/threonine protein phosphatase superfamily.PPP Fe-Zn-dependent phosphatase families.PP2A-class phosphatase complexes.regulatory component B1	18	tcons_00219536,tcons_00219537,tcons_00219538,tcons_00219539,tcons_00219540,tcons_00219541,tcons_00219542,tcons_00219543,tcons_00219544,tcons_00219545,tcons_00219546,tcons_00219547,tcons_00219548,tcons_00219549,tcons_00219550,tcons_00219551,tcons_00219552,tcons_00219553
18.4.24.2.4	Protein modification.phosphorylation.serine/threonine protein phosphatase superfamily.PPM/PP2C Mn/Mg-dependent phosphatase families.clade D phosphatase	18	tcons_00169765,tcons_00169767,tcons_00169768,tcons_00169769,tcons_00169770,tcons_00169771,tcons_00192102,tcons_00192103,tcons_00192104,tcons_00192105,tcons_00192106,tcons_00192107,tcons_00192108,tcons_00192109,tcons_00192110,tcons_00192111,tcons_00192112,tcons_00192113
21.2.2.1.3.1	Cell wall organisation.hemicellulose.xylan.biosynthesis.xylosyltransferase activities.xylosyltransferase (IRX9)	18	tcons_00022280,tcons_00022281,tcons_00022282,tcons_00022283,tcons_00022284,tcons_00022285,tcons_00022286,tcons_00022287,tcons_00022288,tcons_00164564,tcons_00164565,tcons_00164566,tcons_00164567,tcons_00164568,tcons_00164569,tcons_00164570,tcons_00164571,tcons_00164572
21.4.1.3.2	Cell wall organisation.cell wall proteins.hydroxyproline-rich glycoprotein activities.extensin activities.LRR-domain extensin	18	tcons_00005507,tcons_00005509,tcons_00005510,tcons_00005511,tcons_00005512,tcons_00005513,tcons_00005514,tcons_00130491,tcons_00130492,tcons_00225841,tcons_00225842,tcons_00225843,tcons_00225844,tcons_00225845,tcons_00225846,tcons_00225847,tcons_00251098,tcons_00251099
22.5.1.6	Vesicle trafficking.endomembrane trafficking.PI3-kinase vesicle nucleation complex I/II.auxiliary ATG6-stability component TRAF1	18	tcons_00143006,tcons_00143007,tcons_00143008,tcons_00143009,tcons_00143010,tcons_00143011,tcons_00143012,tcons_00143014,tcons_00143015,tcons_00143016,tcons_00143017,tcons_00143018,tcons_00143019,tcons_00143020,tcons_00143021,tcons_00143024,tcons_00143025,tcons_00143026
23.1.7.3.2	Protein translocation.chloroplast.thylakoid membrane SRP insertion system.SRP43-SRP54 transit complex.component cpSRP54	18	tcons_00158616,tcons_00158617,tcons_00158618,tcons_00158619,tcons_00158620,tcons_00158621,tcons_00158622,tcons_00158623,tcons_00158624,tcons_00158625,tcons_00158626,tcons_00158627,tcons_00158629,tcons_00158630,tcons_00158631,tcons_00158632,tcons_00158633,tcons_00158634
23.5.1.3	Protein translocation.nucleus.nucleocytoplasmic transport.importin alpha adaptor proteins	18	tcons_00004939,tcons_00004940,tcons_00004941,tcons_00004942,tcons_00004943,tcons_00004944,tcons_00004945,tcons_00004946,tcons_00004947,tcons_00004948,tcons_00004949,tcons_00004950,tcons_00004951,tcons_00004952,tcons_00004953,tcons_00004954,tcons_00004955,tcons_00004956
23.5.1.4	Protein translocation.nucleus.nucleocytoplasmic transport.Ran GTPase	18	tcons_00041163,tcons_00041164,tcons_00041165,tcons_00041166,tcons_00041167,tcons_00041169,tcons_00041170,tcons_00041171,tcons_00329766,tcons_00329767,tcons_00329768,tcons_00329769,tcons_00329770,tcons_00329771,tcons_00329772,tcons_00329774,tcons_00329775,tcons_00329776
24.2.7.1.1	Solute transport.carrier-mediated transport.IT superfamily.DASS family.di-/tricarboxylate transporter (TDT)	18	tcons_00322953,tcons_00322954,tcons_00322955,tcons_00322956,tcons_00322957,tcons_00322958,tcons_00322959,tcons_00322960,tcons_00322961,tcons_00322962,tcons_00322963,tcons_00322964,tcons_00322965,tcons_00322966,tcons_00322967,tcons_00322968,tcons_00322969,tcons_00322970
27.4.4	Multi-process regulation.Rop-GTPase regulatory system.guanine nucleotide dissociation inhibitor (RopGDI)	18	tcons_00261689,tcons_00261690,tcons_00261691,tcons_00261692,tcons_00261693,tcons_00261694,tcons_00261695,tcons_00261696,tcons_00261699,tcons_00261700,tcons_00261701,tcons_00261703,tcons_00261713,tcons_00261714,tcons_00261715,tcons_00261716,tcons_00261717,tcons_00261718
27.5.2.3	Multi-process regulation.phosphoinositide lipid regulatory system.phosphatidylinositol 4/5-phosphate.phosphatidylinositol 4-kinase (PI4K-gamma)	18	tcons_00134556,tcons_00134557,tcons_00134558,tcons_00134559,tcons_00134560,tcons_00209015,tcons_00209016,tcons_00209017,tcons_00209018,tcons_00209019,tcons_00209020,tcons_00209021,tcons_00303280,tcons_00303281,tcons_00303282,tcons_00303283,tcons_00303284,tcons_00303285
3.10.2.2	Carbohydrate metabolism.gluconeogenesis.pyruvate orthophosphate dikinase activity.regulatory pyruvate orthophosphate dikinase kinase	18	tcons_00079683,tcons_00079684,tcons_00079685,tcons_00079686,tcons_00079687,tcons_00079688,tcons_00079689,tcons_00079690,tcons_00079691,tcons_00079692,tcons_00079693,tcons_00079694,tcons_00079695,tcons_00079696,tcons_00079698,tcons_00079699,tcons_00079700,tcons_00079701
4.1.2.2.6.2.1	Amino acid metabolism.biosynthesis.aspartate family.aspartate-derived amino acids.methionine.L-homocysteine S-methyltransferase activities.methyl-tetrahydrofolate-dependent methionine synthase	18	tcons_00154206,tcons_00154207,tcons_00154208,tcons_00154209,tcons_00154210,tcons_00154211,tcons_00154212,tcons_00154214,tcons_00221792,tcons_00221793,tcons_00221794,tcons_00221795,tcons_00221796,tcons_00221797,tcons_00221798,tcons_00221799,tcons_00221800,tcons_00221801
4.1.5.3.4	Amino acid metabolism.biosynthesis.shikimate family.tryptophan.indole-3-glycerol phosphate synthase	18	tcons_00336464,tcons_00336465,tcons_00336466,tcons_00336467,tcons_00336468,tcons_00336469,tcons_00336470,tcons_00336471,tcons_00336472,tcons_00336473,tcons_00336474,tcons_00336475,tcons_00336476,tcons_00336477,tcons_00336478,tcons_00336479,tcons_00336480,tcons_00336481
4.2.2.2.1	Amino acid metabolism.degradation.gamma-aminobutyrate (GABA).succinate formation.NAD-dependent succinic semialdehyde dehydrogenase	18	tcons_00274404,tcons_00274405,tcons_00274406,tcons_00274408,tcons_00274409,tcons_00274410,tcons_00274411,tcons_00274412,tcons_00274413,tcons_00274414,tcons_00274415,tcons_00274416,tcons_00274419,tcons_00274420,tcons_00274421,tcons_00274422,tcons_00274423,tcons_00274424
5.1.2.2.2	Lipid metabolism.fatty acid biosynthesis.acetyl-CoA generation.plastidial pyruvate dehydrogenase complex.dihydrolipoamide acetyltransferase component E2	18	tcons_00227616,tcons_00227617,tcons_00227618,tcons_00227619,tcons_00227620,tcons_00227621,tcons_00227622,tcons_00217935,tcons_00217936,tcons_00217937,tcons_00217938,tcons_00217939,tcons_00217940,tcons_00217941,tcons_00217942,tcons_00217943,tcons_00217944,tcons_00217945
5.3.2	Lipid metabolism.galactolipid and sulfolipid biosynthesis.monogalactosyldiacylglycerol synthase (MGD)	18	tcons_00233721,tcons_00233722,tcons_00233723,tcons_00233724,tcons_00233725,tcons_00233726,tcons_00233727,tcons_00233728,tcons_00233729,tcons_00285699,tcons_00285700,tcons_00285701,tcons_00285702,tcons_00285703,tcons_00285704,tcons_00285705,tcons_00285707,tcons_00285708
50.1.4	Enzyme classification.EC_1 oxidoreductases.EC_1.4 oxidoreductase acting on CH-NH2 group of donor	18	tcons_00075349,tcons_00075358,tcons_00075361,tcons_00075371,tcons_00075372,tcons_00075376,tcons_00075377,tcons_00087227,tcons_00087228,tcons_00087229,tcons_00087230,tcons_00087231,tcons_00087232,tcons_00087233,tcons_00087234,tcons_00087235,tcons_00087236,tcons_00140706
1.1.8.1.3.5	Photosynthesis.photophosphorylation.chlororespiration.NADH dehydrogenase-like (NDH) complex.subcomplex B.component PnsB5/NDH18	17	tcons_00122062,tcons_00122064,tcons_00122065,tcons_00122066,tcons_00122067,tcons_00122068,tcons_00122069,tcons_00122070,tcons_00122074,tcons_00122080,tcons_00122081,tcons_00122084,tcons_00122091,tcons_00122092,tcons_00122093,tcons_00122094,tcons_00122096
1.1.9.3.1	Photosynthesis.photophosphorylation.ATP synthase complex.assembly.assembly factor (CGL160)	17	tcons_00139071,tcons_00139072,tcons_00139073,tcons_00139074,tcons_00139075,tcons_00139076,tcons_00139077,tcons_00139078,tcons_00139079,tcons_00139080,tcons_00139081,tcons_00139082,tcons_00139083,tcons_00139084,tcons_00139085,tcons_00139086,tcons_00139087
1.2.12	Photosynthesis.calvin cycle.NADPH-dependent malate dehydrogenase	17	tcons_00324994,tcons_00324995,tcons_00324996,tcons_00324997,tcons_00324998,tcons_00324999,tcons_00325000,tcons_00325001,tcons_00325002,tcons_00325005,tcons_00325006,tcons_00325007,tcons_00325011,tcons_00325012,tcons_00325013,tcons_00325014,tcons_00325015
1.2.5	Photosynthesis.calvin cycle.fructose 1,6-bisphosphate aldolase	17	tcons_00126418,tcons_00126419,tcons_00126421,tcons_00126422,tcons_00126423,tcons_00126424,tcons_00126425,tcons_00126428,tcons_00158116,tcons_00158119,tcons_00158123,tcons_00201161,tcons_00201162,tcons_00201164,tcons_00201165,tcons_00201166,tcons_00201168
11.4.1.2	Phytohormone action.cytokinin.biosynthesis.cytokinin phosphoribohydrolase	17	tcons_00191929,tcons_00191930,tcons_00191931,tcons_00191932,tcons_00191933,tcons_00191934,tcons_00191935,tcons_00191937,tcons_00191938,tcons_00191939,tcons_00191940,tcons_00191941,tcons_00191942,tcons_00191943,tcons_00191944,tcons_00191945,tcons_00191946
13.1.1.2.2	Cell cycle organisation.cell cycle control.cyclin-dependent regulation.cyclin-dependent protein kinase complex.catalytic component CDKB	17	tcons_00179347,tcons_00179349,tcons_00179351,tcons_00179359,tcons_00179362,tcons_00179366,tcons_00179367,tcons_00179368,tcons_00179370,tcons_00323212,tcons_00323213,tcons_00323214,tcons_00323216,tcons_00323217,tcons_00323218,tcons_00323219,tcons_00323221
13.2.1.6	Cell cycle organisation.DNA replication.preinitiation.DNA topoisomerase (TOP2)	17	tcons_00261060,tcons_00261061,tcons_00261062,tcons_00261063,tcons_00261064,tcons_00261065,tcons_00261066,tcons_00261067,tcons_00261068,tcons_00261069,tcons_00261070,tcons_00261071,tcons_00261072,tcons_00261073,tcons_00261074,tcons_00261075,tcons_00261077
13.3.6.5.4.3	Cell cycle organisation.mitosis and meiosis.meiotic recombination.meiotic crossover.FANCM-MHF DNA remodeling complex.component MHF2	17	tcons_00060347,tcons_00060348,tcons_00060349,tcons_00060350,tcons_00060351,tcons_00060352,tcons_00060353,tcons_00060354,tcons_00060355,tcons_00060356,tcons_00060357,tcons_00060358,tcons_00060359,tcons_00060360,tcons_00060361,tcons_00060362,tcons_00060363
15.1.6.8	RNA biosynthesis.DNA-dependent RNA polymerase (Pol) complexes.Pol I-V shared regulatory components.subunit 10	17	tcons_00022360,tcons_00022361,tcons_00022362,tcons_00227559,tcons_00227560,tcons_00227561,tcons_00227562,tcons_00227563,tcons_00227564,tcons_00227565,tcons_00227566,tcons_00227567,tcons_00227568,tcons_00227569,tcons_00227570,tcons_00227571,tcons_00227572
15.5.45	RNA biosynthesis.transcriptional regulation.transcription factor (TIFY)	17	tcons_00077330,tcons_00077334,tcons_00077336,tcons_00077337,tcons_00077338,tcons_00077339,tcons_00077340,tcons_00077341,tcons_00077342,tcons_00067563,tcons_00067564,tcons_00067565,tcons_00067566,tcons_00067568,tcons_00067569,tcons_00191312,tcons_00191313
16.10.3	RNA processing.mRNA silencing.RIS-Complex miRNA recruiting factor (AGO1)	17	tcons_00313359,tcons_00313379,tcons_00313380,tcons_00313381,tcons_00313382,tcons_00313383,tcons_00313388,tcons_00313389,tcons_00313398,tcons_00313399,tcons_00313401,tcons_00313402,tcons_00313403,tcons_00313404,tcons_00313405,tcons_00313406,tcons_00313407
16.6.2.2.3	RNA processing.tRNA modification.N6-threonylcarbamoylation.KEOPS/EKC complex.component CGI121	17	tcons_00127836,tcons_00127837,tcons_00127838,tcons_00127839,tcons_00127840,tcons_00127841,tcons_00127842,tcons_00127843,tcons_00127844,tcons_00127845,tcons_00127846,tcons_00127847,tcons_00127848,tcons_00127849,tcons_00127850,tcons_00127851,tcons_00127852
17.1.2.1.45	Protein biosynthesis.ribosome biogenesis.large ribosomal subunit (LSU).LSU proteome.component RPP0	17	tcons_00301466,tcons_00301467,tcons_00301469,tcons_00301470,tcons_00301471,tcons_00301472,tcons_00301473,tcons_00301474,tcons_00301475,tcons_00301476,tcons_00301477,tcons_00301478,tcons_00301479,tcons_00301480,tcons_00301481,tcons_00301482,tcons_00301483
17.1.3.1.31	Protein biosynthesis.ribosome biogenesis.small ribosomal subunit (SSU).SSU proteome.component RPS29	17	tcons_00161386,tcons_00161387,tcons_00161388,tcons_00161390,tcons_00161391,tcons_00161392,tcons_00161393,tcons_00161394,tcons_00242132,tcons_00242133,tcons_00346699,tcons_00346700,tcons_00346701,tcons_00346702,tcons_00346703,tcons_00346704,tcons_00346705
17.2.11	Protein biosynthesis.aminoacyl-tRNA synthetase activities.isoleucine-tRNA ligase	17	tcons_00336604,tcons_00336605,tcons_00336606,tcons_00336607,tcons_00336608,tcons_00336610,tcons_00336611,tcons_00336613,tcons_00336616,tcons_00336617,tcons_00336618,tcons_00336619,tcons_00336620,tcons_00336621,tcons_00336623,tcons_00336624,tcons_00336625
17.5.1.2.1	Protein biosynthesis.translation elongation.eEF1 aminoacyl-tRNA binding factor activity.eEF1B eEF1A-GDP-recycling complex.component eEF1B-beta/-delta	17	tcons_00075053,tcons_00075054,tcons_00075055,tcons_00075056,tcons_00075057,tcons_00075058,tcons_00075059,tcons_00075060,tcons_00077344,tcons_00077345,tcons_00077346,tcons_00077347,tcons_00077348,tcons_00077349,tcons_00077350,tcons_00077351,tcons_00077352
18.1.1.5.1	Protein modification.glycosylation.N-linked glycosylation.oligosaccharyl transferase (OST) complex.component OST1	17	tcons_00070227,tcons_00070228,tcons_00070229,tcons_00070230,tcons_00070231,tcons_00070232,tcons_00170124,tcons_00170125,tcons_00170126,tcons_00170127,tcons_00170128,tcons_00170129,tcons_00170130,tcons_00170131,tcons_00170132,tcons_00170133,tcons_00170134
18.1.1.5.6	Protein modification.glycosylation.N-linked glycosylation.oligosaccharyl transferase (OST) complex.component HAP6	17	tcons_00120968,tcons_00120969,tcons_00120970,tcons_00120971,tcons_00120972,tcons_00120973,tcons_00120974,tcons_00120975,tcons_00120976,tcons_00120977,tcons_00120978,tcons_00120979,tcons_00120980,tcons_00120981,tcons_00120982,tcons_00120983,tcons_00120984
19.4.5.6.6	Protein homeostasis.proteolysis.metallopeptidase activities.aminopeptidase activities.M20-class IAA-amino acid hydrolase	17	tcons_00110098,tcons_00110099,tcons_00110100,tcons_00110101,tcons_00110102,tcons_00110103,tcons_00110104,tcons_00110105,tcons_00110106,tcons_00307365,tcons_00307369,tcons_00307370,tcons_00307372,tcons_00307373,tcons_00307378,tcons_00307379,tcons_00307380
2.1.1.4.2	Cellular respiration.glycolysis.cytosolic glycolysis.glyceraldehyde 3-phosphate dehydrogenase activities.NADP-dependent glyceraldehyde 3-phosphate dehydrogenase	17	tcons_00078089,tcons_00078090,tcons_00078091,tcons_00078092,tcons_00078094,tcons_00078095,tcons_00078096,tcons_00078097,tcons_00078098,tcons_00078099,tcons_00078100,tcons_00078101,tcons_00078102,tcons_00078103,tcons_00078104,tcons_00078105,tcons_00078106
22.1.7.2	Vesicle trafficking.clathrin coated vesicle (CCV) machinery.CCV plasma membrane detachment.dynamin (DRP2)	17	tcons_00263099,tcons_00263103,tcons_00263104,tcons_00263105,tcons_00263106,tcons_00263107,tcons_00263108,tcons_00263109,tcons_00263110,tcons_00263111,tcons_00263112,tcons_00263113,tcons_00263114,tcons_00263115,tcons_00263116,tcons_00263117,tcons_00263118
22.3.4.3	Vesicle trafficking.Coat protein I (COPI) coatomer machinery.ARF-GTPase-activating (ARF-GAP) activities.class III ARF-GAP protein	17	tcons_00011575,tcons_00011576,tcons_00011577,tcons_00011578,tcons_00011579,tcons_00011587,tcons_00011589,tcons_00011590,tcons_00011592,tcons_00011593,tcons_00282079,tcons_00282080,tcons_00282081,tcons_00282082,tcons_00282083,tcons_00282084,tcons_00282085
22.5.6.1	Vesicle trafficking.endomembrane trafficking.trans-Golgi-network (TGN) trafficking.protein (ECHIDNA)	17	tcons_00005126,tcons_00005127,tcons_00005128,tcons_00005129,tcons_00005130,tcons_00005131,tcons_00005132,tcons_00005133,tcons_00005134,tcons_00005135,tcons_00005136,tcons_00005137,tcons_00005138,tcons_00005139,tcons_00005140,tcons_00005141,tcons_00005142
22.8.3.3	Vesicle trafficking.regulation of membrane tethering and fusion.RAB-GTPase guanine nucleotide exchange factor (RAB-GEF) activities.canonical RAB5 effector (EREX)	17	tcons_00348473,tcons_00348474,tcons_00348475,tcons_00348476,tcons_00348477,tcons_00348478,tcons_00348479,tcons_00348480,tcons_00348482,tcons_00348483,tcons_00348484,tcons_00348485,tcons_00348486,tcons_00348487,tcons_00348488,tcons_00348489,tcons_00348490
24.1.2.2.1	Solute transport.primary active transport.P-type ATPase superfamily.P2 family.P2A-type calcium cation-transporting ATPase (ECA)	17	tcons_00001706,tcons_00001707,tcons_00001708,tcons_00001709,tcons_00092096,tcons_00164817,tcons_00164818,tcons_00164819,tcons_00164820,tcons_00164821,tcons_00164822,tcons_00164823,tcons_00164824,tcons_00164825,tcons_00164826,tcons_00164827,tcons_00164828
24.3.1.1	Solute transport.channels.MIP family.Nodulin-26-like intrinsic protein (NIP)	17	tcons_00029290,tcons_00029291,tcons_00029292,tcons_00029293,tcons_00029294,tcons_00029296,tcons_00029297,tcons_00029298,tcons_00029299,tcons_00029301,tcons_00029303,tcons_00029304,tcons_00294639,tcons_00294640,tcons_00294641,tcons_00294642,tcons_00294643
25.1.5.1.1	Nutrient uptake.nitrogen assimilation.ammonium assimilation.glutamine synthetase activities.cytosolic glutamine synthetase (GLN1)	17	tcons_00155297,tcons_00155298,tcons_00155299,tcons_00155300,tcons_00155301,tcons_00166864,tcons_00166865,tcons_00166867,tcons_00166868,tcons_00166871,tcons_00166872,tcons_00166873,tcons_00166874,tcons_00282560,tcons_00282561,tcons_00282562,tcons_00282564
25.4.1.2	Nutrient uptake.iron uptake.regulation.signal transduction factor (PRI1)	17	tcons_00015356,tcons_00015357,tcons_00015358,tcons_00015360,tcons_00079480,tcons_00079481,tcons_00079482,tcons_00079483,tcons_00249563,tcons_00249564,tcons_00249565,tcons_00249566,tcons_00249567,tcons_00249568,tcons_00249569,tcons_00249570,tcons_00249571
27.2.11	Multi-process regulation.Programmed Cell Death (PCD) system.PCD regulatory factor (PDCD5)	17	tcons_00016682,tcons_00016689,tcons_00016690,tcons_00016691,tcons_00016692,tcons_00038144,tcons_00038145,tcons_00038146,tcons_00016693,tcons_00016694,tcons_00038147,tcons_00038148,tcons_00038149,tcons_00038150,tcons_00038151,tcons_00038152,tcons_00038153
3.12.2	Carbohydrate metabolism.plastidial glycolysis.fructose-1,6-bisphosphate aldolase	17	tcons_00126418,tcons_00126419,tcons_00126421,tcons_00126422,tcons_00126423,tcons_00126424,tcons_00126425,tcons_00126428,tcons_00158116,tcons_00158119,tcons_00158123,tcons_00201161,tcons_00201162,tcons_00201164,tcons_00201165,tcons_00201166,tcons_00201168
3.9.1.2	Carbohydrate metabolism.oxidative pentose phosphate pathway.oxidative phase.6-phosphogluconolactonase	17	tcons_00077580,tcons_00077581,tcons_00077582,tcons_00077583,tcons_00077584,tcons_00077585,tcons_00077586,tcons_00077587,tcons_00077588,tcons_00077589,tcons_00077590,tcons_00077591,tcons_00077592,tcons_00077593,tcons_00077594,tcons_00238069,tcons_00238070
4.2.2.3.1	Amino acid metabolism.degradation.gamma-aminobutyrate (GABA).gamma-hydroxybutyrate formation.bifunctional gamma-hydroxybutyrate dehydrogenase and glyoxylate reductase	17	tcons_00273917,tcons_00273918,tcons_00273919,tcons_00273920,tcons_00273921,tcons_00273922,tcons_00273923,tcons_00273925,tcons_00273926,tcons_00273927,tcons_00273928,tcons_00273929,tcons_00273930,tcons_00273931,tcons_00273932,tcons_00273933,tcons_00273934
4.2.7.5.1.2	Amino acid metabolism.degradation.branched-chain amino acid.leucine.methylcrotonoyl-CoA carboxylase heterodimer.subunit beta	17	tcons_00315689,tcons_00315690,tcons_00315691,tcons_00315692,tcons_00315693,tcons_00315694,tcons_00315695,tcons_00315696,tcons_00315697,tcons_00315698,tcons_00315699,tcons_00315700,tcons_00315701,tcons_00315702,tcons_00315703,tcons_00315704,tcons_00315705
5.1.6.1.1	Lipid metabolism.fatty acid biosynthesis.endoplasmic reticulum-localized fatty acid elongase (FAE) system.fatty acid elongation complex.3-ketoacyl-CoA synthase (KCS)	17	tcons_00188455,tcons_00188456,tcons_00188457,tcons_00188458,tcons_00191320,tcons_00191321,tcons_00191323,tcons_00191324,tcons_00275731,tcons_00275732,tcons_00275733,tcons_00275734,tcons_00275735,tcons_00275737,tcons_00275738,tcons_00275739,tcons_00275740
5.7.3.2.3	Lipid metabolism.lipid degradation.fatty acid degradation.core beta-oxidation.3-ketoacyl-CoA thiolase (KAT)	17	tcons_00266715,tcons_00266716,tcons_00266717,tcons_00266718,tcons_00266719,tcons_00266720,tcons_00266721,tcons_00266722,tcons_00266723,tcons_00266724,tcons_00266725,tcons_00266726,tcons_00266727,tcons_00266728,tcons_00266730,tcons_00266731,tcons_00266732
6.1.4.9	Nucleotide metabolism.purines.catabolism.allantoate amidohydrolase (AAH)	17	tcons_00309214,tcons_00309217,tcons_00309220,tcons_00309221,tcons_00309223,tcons_00309227,tcons_00309230,tcons_00309231,tcons_00309232,tcons_00309233,tcons_00309234,tcons_00309236,tcons_00309237,tcons_00309239,tcons_00309241,tcons_00309243,tcons_00309244
9.1.6.1.2	Secondary metabolism.terpenoids.carotenoid biosynthesis.carotenes.phytoene desaturase (PDS)	17	tcons_00169070,tcons_00169071,tcons_00169072,tcons_00169073,tcons_00169074,tcons_00169075,tcons_00169076,tcons_00169077,tcons_00169078,tcons_00169079,tcons_00169080,tcons_00169081,tcons_00169082,tcons_00169083,tcons_00169084,tcons_00169085,tcons_00169086
9.4.1.2	Secondary metabolism.betaines.glycinebetaine biosynthesis.betaine-aldehyde dehydrogenase	17	tcons_00059819,tcons_00059820,tcons_00059821,tcons_00059824,tcons_00059825,tcons_00059827,tcons_00059828,tcons_00059829,tcons_00059830,tcons_00059832,tcons_00059833,tcons_00059835,tcons_00059836,tcons_00285779,tcons_00285781,tcons_00285782,tcons_00285784
1.1.6.1.2	Photosynthesis.photophosphorylation.cyclic electron flow.PGR5/PGRL1 complex.component PGRL1-like	16	tcons_00247106,tcons_00247107,tcons_00247108,tcons_00247109,tcons_00247110,tcons_00247111,tcons_00247112,tcons_00247113,tcons_00247114,tcons_00247115,tcons_00247116,tcons_00247117,tcons_00247118,tcons_00247119,tcons_00247120,tcons_00247121
1.2.3	Photosynthesis.calvin cycle.glyceraldehyde 3-phosphate dehydrogenase	16	tcons_00170096,tcons_00170097,tcons_00170098,tcons_00170099,tcons_00170100,tcons_00170102,tcons_00170103,tcons_00170104,tcons_00170105,tcons_00170106,tcons_00339353,tcons_00339354,tcons_00339355,tcons_00339356,tcons_00339357,tcons_00339358
1.3.1	Photosynthesis.photorespiration.phosphoglycolate phosphatase	16	tcons_00060840,tcons_00060841,tcons_00060842,tcons_00060843,tcons_00060844,tcons_00060845,tcons_00060846,tcons_00060847,tcons_00060848,tcons_00060849,tcons_00060850,tcons_00060851,tcons_00060852,tcons_00060853,tcons_00060854,tcons_00060855
10.3.1.4	Redox homeostasis.low-molecular-weight scavengers.ascorbate biosynthesis.GDP-D-mannose-epimerase (GME)	16	tcons_00210892,tcons_00210893,tcons_00210894,tcons_00210895,tcons_00210896,tcons_00210897,tcons_00210898,tcons_00210899,tcons_00210900,tcons_00210901,tcons_00210902,tcons_00210903,tcons_00210904,tcons_00210905,tcons_00210906,tcons_00210907
10.6.1	Redox homeostasis.cytosol/mitochondrion/nucleus redox homeostasis.H-type thioredoxin	16	tcons_00024669,tcons_00024670,tcons_00024671,tcons_00024672,tcons_00024673,tcons_00037113,tcons_00037114,tcons_00037115,tcons_00037116,tcons_00037117,tcons_00081652,tcons_00081653,tcons_00081654,tcons_00081655,tcons_00081656,tcons_00081657
11.4.2.1	Phytohormone action.cytokinin.perception and signal transduction.receptor protein (AHK)	16	tcons_00155393,tcons_00155394,tcons_00155395,tcons_00155396,tcons_00155397,tcons_00155398,tcons_00155401,tcons_00155402,tcons_00155403,tcons_00155404,tcons_00155405,tcons_00155406,tcons_00155407,tcons_00155408,tcons_00155409,tcons_00155410
11.7.1.8	Phytohormone action.jasmonic acid.biosynthesis.OPC-8:CoA oxidase	16	tcons_00312449,tcons_00312450,tcons_00312451,tcons_00312452,tcons_00312453,tcons_00312454,tcons_00312455,tcons_00312456,tcons_00312457,tcons_00312458,tcons_00312459,tcons_00312460,tcons_00312461,tcons_00312463,tcons_00312464,tcons_00312465
12.2.6	Chromatin organisation.histone chaperone activities.histone chaperone (NAP)	16	tcons_00291162,tcons_00291163,tcons_00291164,tcons_00291165,tcons_00291166,tcons_00291167,tcons_00291168,tcons_00291169,tcons_00291170,tcons_00291171,tcons_00291172,tcons_00291173,tcons_00291174,tcons_00291175,tcons_00291176,tcons_00291177
12.5.1.16.1	Chromatin organisation.DNA methylation.RNA-directed DNA methylation (RdDM) pathway.downstream SUVH-DNAJ methylation reader complex.methylated DNA binding component SUVH1/3	16	tcons_00168333,tcons_00168334,tcons_00168335,tcons_00168336,tcons_00168337,tcons_00168338,tcons_00168339,tcons_00168340,tcons_00168341,tcons_00168342,tcons_00168343,tcons_00168344,tcons_00168345,tcons_00168346,tcons_00168347,tcons_00168348
15.4.5.1	RNA biosynthesis.RNA polymerase III-dependent transcription.TFIIIe transcription factor complex.component RPC82	16	tcons_00139272,tcons_00139273,tcons_00139274,tcons_00139275,tcons_00139276,tcons_00139277,tcons_00139278,tcons_00139279,tcons_00139280,tcons_00139281,tcons_00139282,tcons_00139283,tcons_00139284,tcons_00139285,tcons_00139286,tcons_00139288
15.5.38	RNA biosynthesis.transcriptional regulation.transcription factor (DBP)	16	tcons_00010492,tcons_00010493,tcons_00010494,tcons_00010495,tcons_00010496,tcons_00010497,tcons_00265570,tcons_00265571,tcons_00265573,tcons_00265574,tcons_00265575,tcons_00265576,tcons_00265577,tcons_00265578,tcons_00265579,tcons_00265580
15.6.2.1	RNA biosynthesis.organelle machinery.transcriptional regulation.basal transcription factor (Sigma)	16	tcons_00300758,tcons_00300759,tcons_00300760,tcons_00300761,tcons_00300762,tcons_00300763,tcons_00300764,tcons_00300765,tcons_00300766,tcons_00300767,tcons_00300768,tcons_00300769,tcons_00300770,tcons_00300771,tcons_00300772,tcons_00300773
16.12.5.1	RNA processing.organelle machinery.RNA editing.RNA editing factor (MORF-type)	16	tcons_00065090,tcons_00065091,tcons_00065092,tcons_00210283,tcons_00210284,tcons_00301267,tcons_00301268,tcons_00301269,tcons_00301270,tcons_00301271,tcons_00301272,tcons_00301273,tcons_00301274,tcons_00301275,tcons_00301276,tcons_00301277
16.4.6.3	RNA processing.pre-mRNA splicing.spliceosome-associated non-snRNP factor activities.splicing factor (RS31|40|41)	16	tcons_00250144,tcons_00250145,tcons_00250172,tcons_00250173,tcons_00250174,tcons_00250175,tcons_00250176,tcons_00250177,tcons_00250178,tcons_00250179,tcons_00250180,tcons_00250181,tcons_00250182,tcons_00250183,tcons_00250184,tcons_00250185
16.5.3.2	RNA processing.mRNA modification.N6-methyladenosine demethylation.demethylase (ALKBH10)	16	tcons_00033806,tcons_00033808,tcons_00033809,tcons_00033810,tcons_00033811,tcons_00033812,tcons_00033813,tcons_00033814,tcons_00033815,tcons_00033816,tcons_00033817,tcons_00033819,tcons_00033820,tcons_00033821,tcons_00033822,tcons_00033823
16.6.5.1.1	RNA processing.tRNA modification.thiolation.CTU1-URM1 pathway.sulfur carrier protein (MST/RDH)	16	tcons_00222759,tcons_00222760,tcons_00222761,tcons_00222762,tcons_00222763,tcons_00222764,tcons_00222765,tcons_00222766,tcons_00222767,tcons_00222768,tcons_00222769,tcons_00222770,tcons_00222771,tcons_00222772,tcons_00222773,tcons_00222774
17.1.2.1.3	Protein biosynthesis.ribosome biogenesis.large ribosomal subunit (LSU).LSU proteome.component RPL5	16	tcons_00058194,tcons_00058195,tcons_00058196,tcons_00058197,tcons_00058198,tcons_00058199,tcons_00058200,tcons_00058201,tcons_00058202,tcons_00213414,tcons_00213423,tcons_00213424,tcons_00213425,tcons_00213426,tcons_00213427,tcons_00213428
17.1.3.1.24	Protein biosynthesis.ribosome biogenesis.small ribosomal subunit (SSU).SSU proteome.component RPS23	16	tcons_00035980,tcons_00035982,tcons_00119441,tcons_00119442,tcons_00119444,tcons_00217821,tcons_00217822,tcons_00217823,tcons_00217824,tcons_00217825,tcons_00217826,tcons_00217827,tcons_00217828,tcons_00217829,tcons_00217831,tcons_00217833
17.2.17	Protein biosynthesis.aminoacyl-tRNA synthetase activities.proline-tRNA ligase	16	tcons_00121156,tcons_00121157,tcons_00121158,tcons_00121159,tcons_00121160,tcons_00121161,tcons_00121162,tcons_00121163,tcons_00121164,tcons_00121165,tcons_00121166,tcons_00121167,tcons_00121168,tcons_00121169,tcons_00121170,tcons_00121171
18.4.24.1.6	Protein modification.phosphorylation.serine/threonine protein phosphatase superfamily.PPP Fe-Zn-dependent phosphatase families.PP7-class phosphatase	16	tcons_00297727,tcons_00297728,tcons_00297729,tcons_00297730,tcons_00297731,tcons_00297732,tcons_00297733,tcons_00297734,tcons_00297735,tcons_00297736,tcons_00297737,tcons_00297738,tcons_00297739,tcons_00297740,tcons_00297741,tcons_00297742
18.4.25.2	Protein modification.phosphorylation.aspartate-based protein phosphatase superfamily.phosphatase (CIN)	16	tcons_00060840,tcons_00060841,tcons_00060842,tcons_00060843,tcons_00060844,tcons_00060845,tcons_00060846,tcons_00060847,tcons_00060848,tcons_00060849,tcons_00060850,tcons_00060851,tcons_00060852,tcons_00060853,tcons_00060854,tcons_00060855
18.8.1.4	Protein modification.S-glutathionylation.glutathione S-transferase activities.class tau glutathione S-transferase	16	tcons_00029745,tcons_00094976,tcons_00094977,tcons_00094979,tcons_00094980,tcons_00094981,tcons_00094982,tcons_00094983,tcons_00242883,tcons_00242884,tcons_00286525,tcons_00286526,tcons_00286527,tcons_00335265,tcons_00335266,tcons_00335267
19.1.6.2	Protein homeostasis.protein quality control.Hsp90 chaperone system.Hsp90-co-chaperone (P23)	16	tcons_00300736,tcons_00300737,tcons_00300738,tcons_00300739,tcons_00300740,tcons_00300741,tcons_00300742,tcons_00300743,tcons_00300744,tcons_00300745,tcons_00300746,tcons_00300747,tcons_00300748,tcons_00300749,tcons_00300750,tcons_00300751
19.2.2.1.5.4.1	Protein homeostasis.ubiquitin-proteasome system.ubiquitin-fold protein conjugation.ubiquitin conjugation (ubiquitylation).ubiquitin-ligase E3 activities.RBR-type E3 ligase activities.E3 ubiquitin ligase (RBR-Ariadne)	16	tcons_00278831,tcons_00278832,tcons_00278833,tcons_00278834,tcons_00278835,tcons_00278836,tcons_00278837,tcons_00278838,tcons_00278839,tcons_00278840,tcons_00278841,tcons_00278842,tcons_00278843,tcons_00278844,tcons_00278845,tcons_00278846
2.4.1.4.6	Cellular respiration.oxidative phosphorylation.NADH dehydrogenase complex.non-core components.carbonic anhydrase component	16	tcons_00048443,tcons_00048444,tcons_00048445,tcons_00048446,tcons_00291361,tcons_00291362,tcons_00291363,tcons_00291364,tcons_00291365,tcons_00291366,tcons_00291367,tcons_00291368,tcons_00291369,tcons_00291371,tcons_00291372,tcons_00291373
20.2.2.8	Cytoskeleton organisation.microfilament network.actin polymerisation.actin-depolymerizing factor (ADF)	16	tcons_00091028,tcons_00091029,tcons_00091030,tcons_00091031,tcons_00091032,tcons_00215526,tcons_00215527,tcons_00215528,tcons_00215529,tcons_00244546,tcons_00244547,tcons_00244548,tcons_00244549,tcons_00338728,tcons_00338729,tcons_00338730
22.3.1.4.1	Vesicle trafficking.Coat protein I (COPI) coatomer machinery.coat protein complex.cargo adaptor F-subcomplex.subunit beta	16	tcons_00108755,tcons_00108756,tcons_00108757,tcons_00108758,tcons_00108759,tcons_00108760,tcons_00108761,tcons_00108762,tcons_00108763,tcons_00108764,tcons_00108765,tcons_00108766,tcons_00108767,tcons_00108768,tcons_00108769,tcons_00108770
23.1.1.1	Protein translocation.chloroplast.outer envelope insertion system.chaperone (AKR2)	16	tcons_00210656,tcons_00210657,tcons_00210658,tcons_00210659,tcons_00210660,tcons_00210661,tcons_00210662,tcons_00219948,tcons_00219949,tcons_00219950,tcons_00219951,tcons_00219952,tcons_00219953,tcons_00219954,tcons_00219955,tcons_00219956
3.13.3.2.3	Carbohydrate metabolism.nucleotide sugar biosynthesis.UDP-D-glucuronic acid biosynthesis.myo-inositol oxidation pathway (MIOP).myo-inositol oxygenase	16	tcons_00304483,tcons_00304484,tcons_00304485,tcons_00304486,tcons_00304487,tcons_00304488,tcons_00304489,tcons_00304490,tcons_00304492,tcons_00304493,tcons_00304494,tcons_00304495,tcons_00304496,tcons_00304497,tcons_00304498,tcons_00304499
3.2.3.1.2	Carbohydrate metabolism.starch metabolism.degradation.phosphorylation.phosphoglucan, water dikinase (PWD)	16	tcons_00289565,tcons_00289566,tcons_00289567,tcons_00289568,tcons_00289569,tcons_00289570,tcons_00289571,tcons_00289572,tcons_00289573,tcons_00289574,tcons_00289575,tcons_00289576,tcons_00289577,tcons_00289578,tcons_00289579,tcons_00289580
3.2.3.2.1	Carbohydrate metabolism.starch metabolism.degradation.dephosphorylation.phosphoglucan phosphatase (SEX4)	16	tcons_00171200,tcons_00171201,tcons_00171202,tcons_00171203,tcons_00171204,tcons_00171207,tcons_00171208,tcons_00171209,tcons_00171210,tcons_00171211,tcons_00171212,tcons_00171213,tcons_00171214,tcons_00171215,tcons_00171217,tcons_00171219
3.9.1.3	Carbohydrate metabolism.oxidative pentose phosphate pathway.oxidative phase.6-phosphogluconate dehydrogenase	16	tcons_00017135,tcons_00017136,tcons_00017137,tcons_00017138,tcons_00017139,tcons_00017140,tcons_00017141,tcons_00017142,tcons_00017143,tcons_00313254,tcons_00313255,tcons_00313256,tcons_00313257,tcons_00313258,tcons_00313259,tcons_00313260
4.1.5.3.1.1	Amino acid metabolism.biosynthesis.shikimate family.tryptophan.anthranilate synthase heterodimer.subunit alpha	16	tcons_00218534,tcons_00218535,tcons_00218536,tcons_00218537,tcons_00218538,tcons_00218539,tcons_00218540,tcons_00218541,tcons_00218542,tcons_00218543,tcons_00218544,tcons_00218545,tcons_00218546,tcons_00218547,tcons_00218548,tcons_00218549
4.2.6.1	Amino acid metabolism.degradation.cysteine.mercaptopyruvate sulfurtransferase	16	tcons_00222759,tcons_00222760,tcons_00222761,tcons_00222762,tcons_00222763,tcons_00222764,tcons_00222765,tcons_00222766,tcons_00222767,tcons_00222768,tcons_00222769,tcons_00222770,tcons_00222771,tcons_00222772,tcons_00222773,tcons_00222774
5.2.1.4	Lipid metabolism.glycerolipid biosynthesis.phosphatidate.diacylglycerol kinase	16	tcons_00096307,tcons_00096308,tcons_00096309,tcons_00096310,tcons_00096311,tcons_00116945,tcons_00116946,tcons_00116947,tcons_00116948,tcons_00116952,tcons_00116953,tcons_00116954,tcons_00116955,tcons_00116956,tcons_00116959,tcons_00116960
50.4.1	Enzyme classification.EC_4 lyases.EC_4.1 carbon-carbon lyase	16	tcons_00126420,tcons_00126427,tcons_00126429,tcons_00104356,tcons_00104368,tcons_00104369,tcons_00104370,tcons_00104373,tcons_00158117,tcons_00158118,tcons_00158121,tcons_00164394,tcons_00164398,tcons_00331254,tcons_00331255,tcons_00331257
6.1.4.1	Nucleotide metabolism.purines.catabolism.5'-nucleotidase	16	tcons_00242202,tcons_00242203,tcons_00242204,tcons_00242205,tcons_00242206,tcons_00242207,tcons_00242208,tcons_00242209,tcons_00242210,tcons_00242211,tcons_00242213,tcons_00242216,tcons_00242217,tcons_00242218,tcons_00242219,tcons_00242222
7.12.6.7.4	Coenzyme metabolism.tetrapyrrol biosynthesis.chlorophyll metabolism.chlorophyll breakdown.pheophytin pheophorbide hydrolase (PPH)	16	tcons_00329549,tcons_00329551,tcons_00329552,tcons_00329553,tcons_00329554,tcons_00329555,tcons_00329556,tcons_00329557,tcons_00329558,tcons_00329559,tcons_00329562,tcons_00329563,tcons_00329564,tcons_00329565,tcons_00329566,tcons_00329567
9.1.6.3.1	Secondary metabolism.terpenoids.carotenoid biosynthesis.apocarotenoids.class-CCD1 carotenoid cleavage dioxygenase	16	tcons_00195415,tcons_00195416,tcons_00195417,tcons_00195418,tcons_00195419,tcons_00195420,tcons_00195421,tcons_00195422,tcons_00195424,tcons_00195425,tcons_00195426,tcons_00195427,tcons_00195428,tcons_00195429,tcons_00195430,tcons_00195431
1.1.1.3.20	Photosynthesis.photophosphorylation.photosystem II.assembly and maintenance.assembly factor (CYP38)	15	tcons_00325289,tcons_00325290,tcons_00325291,tcons_00325292,tcons_00325293,tcons_00325294,tcons_00325295,tcons_00325296,tcons_00325297,tcons_00325298,tcons_00325299,tcons_00325300,tcons_00325301,tcons_00325302,tcons_00325303
1.1.1.3.7.1	Photosynthesis.photophosphorylation.photosystem II.assembly and maintenance.HCF244-OHP assembly factor complex.component HCF244	15	tcons_00299261,tcons_00299262,tcons_00299263,tcons_00299264,tcons_00299265,tcons_00299266,tcons_00299267,tcons_00299268,tcons_00299269,tcons_00299270,tcons_00299271,tcons_00299272,tcons_00299273,tcons_00299274,tcons_00299275
1.1.1.3.9	Photosynthesis.photophosphorylation.photosystem II.assembly and maintenance.regulatory protein (Psb28)	15	tcons_00119123,tcons_00119124,tcons_00119125,tcons_00119126,tcons_00119127,tcons_00119128,tcons_00119129,tcons_00119130,tcons_00119131,tcons_00245655,tcons_00245656,tcons_00245657,tcons_00245658,tcons_00245659,tcons_00245660
10.5.2	Redox homeostasis.chloroplast redox homeostasis.NADPH-dependent thioredoxin reductase	15	tcons_00047823,tcons_00047824,tcons_00047825,tcons_00047826,tcons_00047827,tcons_00047828,tcons_00047829,tcons_00047830,tcons_00047831,tcons_00047832,tcons_00281759,tcons_00281760,tcons_00281761,tcons_00281762,tcons_00281763
10.6.3	Redox homeostasis.cytosol/mitochondrion/nucleus redox homeostasis.nucleoredoxin	15	tcons_00092822,tcons_00092823,tcons_00092824,tcons_00092825,tcons_00092826,tcons_00092827,tcons_00092828,tcons_00092829,tcons_00092830,tcons_00092831,tcons_00092832,tcons_00092833,tcons_00092834,tcons_00092835,tcons_00092836
12.3.4.2	Chromatin organisation.histone modifications.histone arginine methylation.histone methylase (PRMT4)	15	tcons_00046905,tcons_00046906,tcons_00046907,tcons_00046908,tcons_00046909,tcons_00046910,tcons_00046911,tcons_00046912,tcons_00046913,tcons_00046914,tcons_00046915,tcons_00046916,tcons_00046917,tcons_00046918,tcons_00046919
13.3.6.4.4.1	Cell cycle organisation.mitosis and meiosis.meiotic recombination.DNA strand exchange.RPA presynaptic filament assembly factor complex.component RPA1	15	tcons_00188706,tcons_00188707,tcons_00188708,tcons_00188709,tcons_00188710,tcons_00188711,tcons_00188712,tcons_00188713,tcons_00188716,tcons_00188717,tcons_00188718,tcons_00188719,tcons_00188720,tcons_00188721,tcons_00188722
15.1.6.2	RNA biosynthesis.DNA-dependent RNA polymerase (Pol) complexes.Pol I-V shared regulatory components.subunit 4	15	tcons_00250128,tcons_00250129,tcons_00250130,tcons_00250131,tcons_00250132,tcons_00250133,tcons_00250134,tcons_00250135,tcons_00250136,tcons_00250137,tcons_00250138,tcons_00350757,tcons_00350758,tcons_00350759,tcons_00350760
15.2.1	RNA biosynthesis.RNA polymerase I-dependent transcription.basal transcription factor (TFIa/RRN3)	15	tcons_00333826,tcons_00333827,tcons_00333828,tcons_00333829,tcons_00333830,tcons_00333831,tcons_00333832,tcons_00333833,tcons_00333834,tcons_00333835,tcons_00333836,tcons_00333837,tcons_00333838,tcons_00333839,tcons_00333840
15.5.4.7.1	RNA biosynthesis.transcriptional regulation.bZIP transcription factor superfamily.TGA transcription factor activity.transcription factor (TGA)	15	tcons_00035199,tcons_00035201,tcons_00035202,tcons_00209503,tcons_00209504,tcons_00209505,tcons_00209506,tcons_00209507,tcons_00209508,tcons_00209509,tcons_00209510,tcons_00209511,tcons_00209512,tcons_00209513,tcons_00209514
15.5.7.2	RNA biosynthesis.transcriptional regulation.AP2/ERF transcription factor superfamily.transcription factor (DREB)	15	tcons_00013024,tcons_00206154,tcons_00206155,tcons_00206156,tcons_00206157,tcons_00206159,tcons_00206160,tcons_00206161,tcons_00206162,tcons_00262581,tcons_00262582,tcons_00262584,tcons_00262585,tcons_00292247,tcons_00292248
16.3.4	RNA processing.ribonuclease activities.ribonuclease (TSN)	15	tcons_00174080,tcons_00174081,tcons_00174082,tcons_00174083,tcons_00174084,tcons_00174085,tcons_00174086,tcons_00174087,tcons_00174088,tcons_00174089,tcons_00174090,tcons_00174091,tcons_00174092,tcons_00174093,tcons_00174094
17.1.3.1.15	Protein biosynthesis.ribosome biogenesis.small ribosomal subunit (SSU).SSU proteome.component RPS14	15	tcons_00334399,tcons_00334401,tcons_00334402,tcons_00334403,tcons_00334404,tcons_00334405,tcons_00345541,tcons_00345542,tcons_00345543,tcons_00345544,tcons_00345545,tcons_00345546,tcons_00345547,tcons_00345548,tcons_00345549
17.1.3.1.4	Protein biosynthesis.ribosome biogenesis.small ribosomal subunit (SSU).SSU proteome.component RPS3a	15	tcons_00026219,tcons_00026220,tcons_00026221,tcons_00026222,tcons_00026223,tcons_00026224,tcons_00026225,tcons_00026226,tcons_00026227,tcons_00167612,tcons_00167613,tcons_00167614,tcons_00167616,tcons_00167617,tcons_00167618
18.4.23.2.5	Protein modification.phosphorylation.tyrosine protein phosphatase (PTP) superfamily.dual-specificity phosphatase activities.atypical dual-specificity phosphatase	15	tcons_00011427,tcons_00011428,tcons_00011429,tcons_00011430,tcons_00011431,tcons_00011432,tcons_00011433,tcons_00011434,tcons_00011435,tcons_00011436,tcons_00011437,tcons_00011438,tcons_00011439,tcons_00011440,tcons_00011441
19.2.2.8.1.4.1	Protein homeostasis.ubiquitin-proteasome system.ubiquitin-fold protein conjugation.Cullin-based ubiquitylation complexes.SKP1-CUL1-FBX (SCF) E3 ligase complexes.F-BOX substrate adaptor components.component SKP2	15	tcons_00034590,tcons_00034591,tcons_00034592,tcons_00034593,tcons_00034594,tcons_00034595,tcons_00034596,tcons_00102091,tcons_00102096,tcons_00102101,tcons_00120640,tcons_00120641,tcons_00120642,tcons_00120643,tcons_00120644
2.3.4.1	Cellular respiration.tricarboxylic acid cycle.2-oxoglutarate dehydrogenase complex.component E1	15	tcons_00045543,tcons_00045544,tcons_00045545,tcons_00045546,tcons_00045547,tcons_00045548,tcons_00045549,tcons_00084308,tcons_00084309,tcons_00084310,tcons_00084311,tcons_00084312,tcons_00084313,tcons_00084314,tcons_00084316
2.4.1.1.2	Cellular respiration.oxidative phosphorylation.NADH dehydrogenase complex.module N (electron input) components.component NQO2	15	tcons_00037870,tcons_00037871,tcons_00037873,tcons_00037931,tcons_00037932,tcons_00037933,tcons_00037934,tcons_00037935,tcons_00037937,tcons_00037938,tcons_00037939,tcons_00037940,tcons_00037941,tcons_00037942,tcons_00037943
2.4.3.4	Cellular respiration.oxidative phosphorylation.cytochrome c reductase complex.Rieske iron-sulphur component UCR1	15	tcons_00057623,tcons_00057624,tcons_00057625,tcons_00057626,tcons_00057627,tcons_00057628,tcons_00057629,tcons_00057630,tcons_00257258,tcons_00257259,tcons_00257260,tcons_00257261,tcons_00257262,tcons_00257263,tcons_00257264
21.2.3.2.2	Cell wall organisation.hemicellulose.heteromannan.modification and degradation.endo-beta-1,4-mannanase	15	tcons_00138704,tcons_00138705,tcons_00138709,tcons_00138710,tcons_00138711,tcons_00138712,tcons_00138713,tcons_00138714,tcons_00138715,tcons_00115200,tcons_00115201,tcons_00115202,tcons_00115203,tcons_00115204,tcons_00115206
22.5.4.3.2	Vesicle trafficking.endomembrane trafficking.ESCRT (Endosomal Sorting Complex Required for Transport) complexes.ESCRT-III complex.component VPS32/SNF7	15	tcons_00205005,tcons_00205006,tcons_00205008,tcons_00205009,tcons_00205010,tcons_00205011,tcons_00205012,tcons_00205013,tcons_00205014,tcons_00205015,tcons_00205017,tcons_00205018,tcons_00205019,tcons_00205020,tcons_00205021
25.1.5.1.2	Nutrient uptake.nitrogen assimilation.ammonium assimilation.glutamine synthetase activities.plastidial glutamine synthetase (GLN2)	15	tcons_00094838,tcons_00094839,tcons_00094840,tcons_00094841,tcons_00094842,tcons_00094847,tcons_00094849,tcons_00094850,tcons_00094852,tcons_00094853,tcons_00094855,tcons_00094858,tcons_00094859,tcons_00094860,tcons_00094862
27.5.4.4.1	Multi-process regulation.phosphoinositide lipid regulatory system.inositol polyphosphate 5-phosphatase activities.SAC-domain phosphoinositide phosphatase activities.SAC-group-I inositol-polyphosphate 3,5-phosphatase	15	tcons_00328236,tcons_00328237,tcons_00328238,tcons_00328239,tcons_00328240,tcons_00328241,tcons_00328242,tcons_00328243,tcons_00328244,tcons_00328245,tcons_00328246,tcons_00328256,tcons_00328257,tcons_00328260,tcons_00328261
3.1.2.6	Carbohydrate metabolism.sucrose metabolism.biosynthesis.cytosolic UDP-glucose pyrophosphorylase	15	tcons_00080628,tcons_00080629,tcons_00080630,tcons_00080631,tcons_00080632,tcons_00239462,tcons_00239463,tcons_00239464,tcons_00239465,tcons_00239466,tcons_00239467,tcons_00239468,tcons_00239469,tcons_00239470,tcons_00239471
3.11.1.1	Carbohydrate metabolism.fermentation.alcoholic fermentation.pyruvate decarboxylase	15	tcons_00104354,tcons_00104355,tcons_00104364,tcons_00104365,tcons_00104367,tcons_00104371,tcons_00104372,tcons_00104374,tcons_00164391,tcons_00164392,tcons_00164393,tcons_00164395,tcons_00164396,tcons_00164397,tcons_00164399
3.2.2.1	Carbohydrate metabolism.starch metabolism.biosynthesis.plastidial phosphoglucose isomerase	15	tcons_00208847,tcons_00208848,tcons_00208849,tcons_00208850,tcons_00208851,tcons_00208853,tcons_00208854,tcons_00208855,tcons_00208856,tcons_00208857,tcons_00208858,tcons_00208859,tcons_00208861,tcons_00208862,tcons_00208863
5.7.2.2.3	Lipid metabolism.lipid degradation.phospholipase activities.phospholipase A2 activities.phospholipase A2 (pPLA2-II)	15	tcons_00002635,tcons_00002636,tcons_00002637,tcons_00002638,tcons_00002639,tcons_00002640,tcons_00002641,tcons_00002642,tcons_00002643,tcons_00002644,tcons_00002645,tcons_00002646,tcons_00002647,tcons_00002648,tcons_00002649
5.7.2.4.1	Lipid metabolism.lipid degradation.phospholipase activities.phospholipase D activities.phospholipase D (PLD-alpha)	15	tcons_00131118,tcons_00131119,tcons_00131120,tcons_00131121,tcons_00131122,tcons_00131123,tcons_00131124,tcons_00131125,tcons_00131127,tcons_00131128,tcons_00131129,tcons_00131130,tcons_00131131,tcons_00131132,tcons_00131133
50.1.16	Enzyme classification.EC_1 oxidoreductases.EC_1.17 oxidoreductase acting on CH or CH2 group	15	tcons_00317034,tcons_00317035,tcons_00317037,tcons_00317038,tcons_00317039,tcons_00317040,tcons_00317041,tcons_00317042,tcons_00317043,tcons_00317046,tcons_00317048,tcons_00322456,tcons_00322457,tcons_00322458,tcons_00322459
50.4.3	Enzyme classification.EC_4 lyases.EC_4.3 carbon-nitrogen lyase	15	tcons_00077370,tcons_00077371,tcons_00077372,tcons_00077373,tcons_00077374,tcons_00077375,tcons_00077376,tcons_00077377,tcons_00077378,tcons_00077379,tcons_00077380,tcons_00077381,tcons_00077382,tcons_00077383,tcons_00077384
50.6.4	Enzyme classification.EC_6 ligases.EC_6.4 ligase forming carbon-carbon bond	15	tcons_00223038,tcons_00223039,tcons_00223041,tcons_00223043,tcons_00223046,tcons_00223047,tcons_00223048,tcons_00223049,tcons_00223050,tcons_00223051,tcons_00223053,tcons_00223054,tcons_00223056,tcons_00223057,tcons_00223058
7.12.4.2.1	Coenzyme metabolism.tetrapyrrol biosynthesis.protoporphyrin IX formation.coproporphyrinogen III oxidase activities.oxygen-dependent coproporphyrinogen III oxidase (HemF)	15	tcons_00064730,tcons_00064731,tcons_00064732,tcons_00064733,tcons_00064734,tcons_00064735,tcons_00064736,tcons_00064737,tcons_00064738,tcons_00064739,tcons_00064740,tcons_00064741,tcons_00064742,tcons_00064743,tcons_00064744
7.4.4	Coenzyme metabolism.coenzyme A biosynthesis.phosphopantothenoylcysteine decarboxylase	15	tcons_00131709,tcons_00131710,tcons_00131711,tcons_00131712,tcons_00131713,tcons_00131714,tcons_00131715,tcons_00131716,tcons_00131717,tcons_00131718,tcons_00131719,tcons_00131720,tcons_00131721,tcons_00131722,tcons_00131723
9.1.2.8	Secondary metabolism.terpenoids.methylerythritol phosphate (MEP) pathway.4-hydroxy-3-methylbut-2-enyl diphosphate reductase	15	tcons_00176050,tcons_00176051,tcons_00176052,tcons_00176053,tcons_00176054,tcons_00176055,tcons_00176056,tcons_00176057,tcons_00176058,tcons_00176059,tcons_00176060,tcons_00176061,tcons_00176062,tcons_00176063,tcons_00176065
1.1.1.3.5	Photosynthesis.photophosphorylation.photosystem II.assembly and maintenance.assembly factor (HCF136)	14	tcons_00337598,tcons_00337599,tcons_00337600,tcons_00337601,tcons_00337602,tcons_00337603,tcons_00337604,tcons_00337605,tcons_00337606,tcons_00337607,tcons_00337608,tcons_00337609,tcons_00337610,tcons_00337611
1.1.9.2.3	Photosynthesis.photophosphorylation.ATP synthase complex.peripheral CF1 subcomplex.subunit gamma	14	tcons_00080012,tcons_00080013,tcons_00080014,tcons_00080016,tcons_00080017,tcons_00080018,tcons_00080019,tcons_00080020,tcons_00080021,tcons_00080022,tcons_00080023,tcons_00080024,tcons_00080025,tcons_00080026
1.2.11	Photosynthesis.calvin cycle.phosphoribulokinase	14	tcons_00281112,tcons_00281113,tcons_00281114,tcons_00281115,tcons_00281116,tcons_00281117,tcons_00281118,tcons_00281119,tcons_00281121,tcons_00281122,tcons_00281123,tcons_00281124,tcons_00281125,tcons_00281126
1.2.4	Photosynthesis.calvin cycle.triosephosphate isomerase	14	tcons_00211680,tcons_00211681,tcons_00211682,tcons_00211683,tcons_00211684,tcons_00211685,tcons_00211686,tcons_00211688,tcons_00211689,tcons_00211690,tcons_00211691,tcons_00211692,tcons_00211695,tcons_00211697
10.2.2.3	Redox homeostasis.enzymatic reactive oxygen species scavengers.superoxide dismutase activities.copper/zinc superoxide dismutase	14	tcons_00047404,tcons_00047405,tcons_00047406,tcons_00047407,tcons_00047408,tcons_00047409,tcons_00047410,tcons_00047411,tcons_00234382,tcons_00324984,tcons_00324985,tcons_00324986,tcons_00324987,tcons_00324988
10.3.1.3	Redox homeostasis.low-molecular-weight scavengers.ascorbate biosynthesis.GDP-D-mannose pyrophosphorylase (VTC1)	14	tcons_00146305,tcons_00146306,tcons_00146307,tcons_00146308,tcons_00146309,tcons_00165245,tcons_00165246,tcons_00165247,tcons_00165248,tcons_00165249,tcons_00165250,tcons_00165251,tcons_00165252,tcons_00165253
11.2.4.2	Phytohormone action.auxin.transport.auxin efflux transporter (PILS)	14	tcons_00144624,tcons_00144625,tcons_00144626,tcons_00144627,tcons_00144629,tcons_00144630,tcons_00144631,tcons_00144633,tcons_00144634,tcons_00144635,tcons_00144636,tcons_00144637,tcons_00144638,tcons_00144639
11.4.2.5	Phytohormone action.cytokinin.perception and signal transduction.A-type ARR response negative regulator	14	tcons_00059021,tcons_00059022,tcons_00059023,tcons_00059024,tcons_00059025,tcons_00059026,tcons_00059029,tcons_00202849,tcons_00202850,tcons_00202852,tcons_00202854,tcons_00202855,tcons_00202856,tcons_00202857
12.3.3.1.1.2	Chromatin organisation.histone modifications.histone lysine methylation.PRC2 histone methylation complex.VRN/FIS/EMF core subcomplexes.component FIE	14	tcons_00301311,tcons_00301312,tcons_00301313,tcons_00301314,tcons_00301315,tcons_00301316,tcons_00301317,tcons_00301318,tcons_00301319,tcons_00301320,tcons_00301321,tcons_00301322,tcons_00301323,tcons_00301324
12.5.2.2	Chromatin organisation.DNA methylation.RNA-independent DNA methylation.DNA methyltransferase (MET)	14	tcons_00350501,tcons_00350502,tcons_00350503,tcons_00350504,tcons_00350505,tcons_00350506,tcons_00350507,tcons_00350508,tcons_00350509,tcons_00350510,tcons_00350511,tcons_00350512,tcons_00350513,tcons_00350514
13.2.1.2.4	Cell cycle organisation.DNA replication.preinitiation.MCM replicative DNA helicase complex.component MCM5	14	tcons_00347618,tcons_00347620,tcons_00347621,tcons_00347623,tcons_00347624,tcons_00347625,tcons_00347626,tcons_00347631,tcons_00347635,tcons_00347637,tcons_00347638,tcons_00347639,tcons_00347646,tcons_00347647
15.3.5.3.7	RNA biosynthesis.RNA polymerase II-dependent transcription.transcription initiation.TFIId basal transcription regulation complex.component TAF7	14	tcons_00112390,tcons_00112391,tcons_00112392,tcons_00112393,tcons_00112394,tcons_00112395,tcons_00112396,tcons_00112397,tcons_00112398,tcons_00112399,tcons_00112400,tcons_00112401,tcons_00112402,tcons_00112403
15.5.51.3	RNA biosynthesis.transcriptional regulation.NF-Y transcription factor complex.component NF-YC	14	tcons_00165784,tcons_00165785,tcons_00165786,tcons_00165787,tcons_00165788,tcons_00165789,tcons_00274610,tcons_00274611,tcons_00274612,tcons_00274613,tcons_00274614,tcons_00274615,tcons_00274616,tcons_00274617
16.10.2.3	RNA processing.mRNA silencing.miRNA pathway.pri-miRNA recruitment factor (STV1)	14	tcons_00144426,tcons_00144427,tcons_00144428,tcons_00144429,tcons_00144430,tcons_00144431,tcons_00144432,tcons_00144433,tcons_00244289,tcons_00244290,tcons_00244291,tcons_00244292,tcons_00244293,tcons_00244294
16.12.2.2.1.9	RNA processing.organelle machinery.pre-mRNA splicing.mitochondrial RNA splicing.group-II intron splicing.splicing factor (mPTH)	14	tcons_00069130,tcons_00069131,tcons_00069132,tcons_00069134,tcons_00069136,tcons_00069137,tcons_00069140,tcons_00069141,tcons_00069142,tcons_00069143,tcons_00069151,tcons_00069156,tcons_00069158,tcons_00069161
17.1.2.1.15	Protein biosynthesis.ribosome biogenesis.large ribosomal subunit (LSU).LSU proteome.component RPL14	14	tcons_00062136,tcons_00062137,tcons_00062138,tcons_00062139,tcons_00062140,tcons_00062142,tcons_00062143,tcons_00258963,tcons_00258964,tcons_00258965,tcons_00279345,tcons_00279346,tcons_00258966,tcons_00258967
17.1.2.1.17	Protein biosynthesis.ribosome biogenesis.large ribosomal subunit (LSU).LSU proteome.component RPL17	14	tcons_00204911,tcons_00204912,tcons_00204913,tcons_00204914,tcons_00204915,tcons_00204916,tcons_00204917,tcons_00204918,tcons_00323984,tcons_00323985,tcons_00323986,tcons_00323987,tcons_00323988,tcons_00323989
17.1.2.1.38	Protein biosynthesis.ribosome biogenesis.large ribosomal subunit (LSU).LSU proteome.component RPL36a	14	tcons_00079810,tcons_00079811,tcons_00079812,tcons_00079813,tcons_00211425,tcons_00211426,tcons_00215577,tcons_00215578,tcons_00215579,tcons_00215580,tcons_00334406,tcons_00334407,tcons_00334409,tcons_00334410
17.1.2.1.5	Protein biosynthesis.ribosome biogenesis.large ribosomal subunit (LSU).LSU proteome.component RPL7	14	tcons_00092046,tcons_00092047,tcons_00092048,tcons_00092049,tcons_00092050,tcons_00092051,tcons_00092052,tcons_00217071,tcons_00217072,tcons_00217073,tcons_00217074,tcons_00217075,tcons_00217076,tcons_00217077
17.2.6	Protein biosynthesis.aminoacyl-tRNA synthetase activities.glutamine-tRNA ligase	14	tcons_00130122,tcons_00130123,tcons_00130124,tcons_00130125,tcons_00130126,tcons_00130127,tcons_00130128,tcons_00130129,tcons_00130130,tcons_00130131,tcons_00130132,tcons_00130133,tcons_00130134,tcons_00130135
17.4.1.3.1	Protein biosynthesis.translation initiation.Pre-Initiation Complex (PIC) module.eIF3 mRNA-to-PIC binding complex.component eIF3a	14	tcons_00101409,tcons_00101410,tcons_00101411,tcons_00101412,tcons_00101415,tcons_00101416,tcons_00101417,tcons_00101418,tcons_00101419,tcons_00101420,tcons_00101421,tcons_00101422,tcons_00101423,tcons_00101424
17.7.2.1.13	Protein biosynthesis.organelle machinery.plastidial ribosome.large ribosomal subunit proteome.component psRPL15	14	tcons_00167009,tcons_00167010,tcons_00167011,tcons_00167012,tcons_00167015,tcons_00167016,tcons_00167017,tcons_00167018,tcons_00167019,tcons_00167020,tcons_00167021,tcons_00167026,tcons_00167027,tcons_00167046
17.7.4.1	Protein biosynthesis.organelle machinery.translation elongation.elongation factor (EF-Tu)	14	tcons_00219852,tcons_00219853,tcons_00219854,tcons_00219855,tcons_00278521,tcons_00278522,tcons_00278523,tcons_00278524,tcons_00278525,tcons_00278526,tcons_00278527,tcons_00278528,tcons_00278529,tcons_00278530
18.4.1.32	Protein modification.phosphorylation.TKL protein kinase superfamily.protein kinase (PERK-related)	14	tcons_00019813,tcons_00019814,tcons_00019815,tcons_00019816,tcons_00019817,tcons_00019818,tcons_00019819,tcons_00019820,tcons_00019821,tcons_00019822,tcons_00019823,tcons_00019824,tcons_00019825,tcons_00019826
18.8.2	Protein modification.S-glutathionylation.glutaredoxin	14	tcons_00076113,tcons_00088554,tcons_00088555,tcons_00088556,tcons_00088557,tcons_00088558,tcons_00088559,tcons_00088560,tcons_00088561,tcons_00088562,tcons_00104451,tcons_00300101,tcons_00309587,tcons_00309589
19.1.1.2.5	Protein homeostasis.protein quality control.ER Quality Control (ERQC) machinery.BiP chaperone system.nucleotide exchange factor (Grp170)	14	tcons_00341505,tcons_00341506,tcons_00341507,tcons_00341508,tcons_00341509,tcons_00341510,tcons_00341511,tcons_00341512,tcons_00341513,tcons_00341515,tcons_00341516,tcons_00341517,tcons_00341518,tcons_00341519
19.2.2.8.2.2.2	Protein homeostasis.ubiquitin-proteasome system.ubiquitin-fold protein conjugation.Cullin-based ubiquitylation complexes.CUL3-BTB E3 ligase complexes.BTB/POZ substrate adaptor components.component LRB	14	tcons_00212874,tcons_00212877,tcons_00328965,tcons_00328966,tcons_00328967,tcons_00328968,tcons_00328969,tcons_00328970,tcons_00328971,tcons_00328972,tcons_00328973,tcons_00328974,tcons_00328975,tcons_00328976
2.2.1.1.1	Cellular respiration.pyruvate oxidation.mitochondrial pyruvate dehydrogenase complex.component E1 heterodimer.subunit alpha	14	tcons_00283311,tcons_00283312,tcons_00283313,tcons_00283314,tcons_00283315,tcons_00283316,tcons_00320434,tcons_00320435,tcons_00320438,tcons_00320442,tcons_00320445,tcons_00320446,tcons_00320448,tcons_00320449
2.4.1.4.2.5	Cellular respiration.oxidative phosphorylation.NADH dehydrogenase complex.non-core components.beta subcomplex.component NDUFB9	14	tcons_00331438,tcons_00331439,tcons_00331440,tcons_00331441,tcons_00305202,tcons_00305203,tcons_00305204,tcons_00305205,tcons_00305206,tcons_00305207,tcons_00305208,tcons_00305209,tcons_00305210,tcons_00305212
21.1.1.1.2	Cell wall organisation.cellulose.cellulose synthase complex (CSC).CSC components.associated endo-1,4-beta-glucanase component KOR	14	tcons_00088042,tcons_00088043,tcons_00088044,tcons_00156032,tcons_00156033,tcons_00156034,tcons_00156035,tcons_00156036,tcons_00156041,tcons_00163417,tcons_00163418,tcons_00163419,tcons_00163420,tcons_00163421
21.2.3.1.2	Cell wall organisation.hemicellulose.heteromannan.biosynthesis.mannan biosynthesis accessory protein	14	tcons_00209881,tcons_00209882,tcons_00209883,tcons_00209884,tcons_00209885,tcons_00209886,tcons_00209887,tcons_00209888,tcons_00209889,tcons_00209890,tcons_00209891,tcons_00209892,tcons_00209893,tcons_00209894
[truncated: 1,074 more rows]

## Sheet: Correlation_positive
Summary of correlation analysis of trans-acting lncRNAs in developing grains; Pearson correlation
lncRNA	PC gene	r	p-value
XLOC_000285	XLOC_050471	0.992564	0.00743587
XLOC_000285	XLOC_036408	0.999995	4.7939e-06
[truncated: 310,295+ more rows]

## Sheet: Annotation_positive
Summary of correlation analysis of trans-acting lncRNAs in developing grains; PC gene functional annotation
[truncated: 1,741 more rows]
