# Supplementary material for: Genome-Wide Identification of Barley Long Noncoding RNAs and Analysis of Their Regulatory Interactions during Shoot and Grain Development
Source: Int J Mol Sci. 2021 May 11;22(10):5087. doi: 10.3390/ijms22105087 (PMC8150791; doi:10.3390/ijms22105087)
Supplement: Supplementary file 1 [file ijms-22-05087-s001.zip › File S9.xlsx]

## Sheet: Correlation negative
Summary of correlation analysis of trans-acting lncRNAs in developing shoot apices; Pearson correlation
lncRNA	PC gene	r	p-value
XLOC_000236	XLOC_051823	-0.984039	0.000380079
XLOC_000236	XLOC_048837	-0.972847	0.00109594
XLOC_000244	XLOC_030084	-0.972788	0.0011007
XLOC_000244	XLOC_011377	-0.989724	0.000157849
XLOC_000244	XLOC_026525	-0.994221	5.00007e-05
XLOC_000244	XLOC_002581	-0.976195	0.000843245
XLOC_000244	XLOC_003082	-0.971888	0.00117434
XLOC_000244	XLOC_048312	-0.989841	0.000154296
XLOC_000244	XLOC_041929	-0.974233	0.000987335
XLOC_000244	XLOC_013124	-0.974204	0.000989586
XLOC_000244	XLOC_053725	-0.961592	0.00218448
XLOC_000244	XLOC_027346	-0.979702	0.000613812
XLOC_000244	XLOC_038854	-0.991104	0.00011836
XLOC_000244	XLOC_003740	-0.970297	0.00131034
XLOC_000244	XLOC_019906	-0.993915	5.54334e-05
XLOC_000244	XLOC_004822	-0.971478	0.00120867
XLOC_000244	XLOC_014141	-0.972803	0.00109947
XLOC_000244	XLOC_014228	-0.961015	0.00225007
XLOC_000244	XLOC_045157	-0.969184	0.00140985
XLOC_000244	XLOC_001641	-0.971438	0.00121204
XLOC_000244	XLOC_018371	-0.968981	0.00142832
XLOC_000244	XLOC_053627	-0.987762	0.000223741
XLOC_000244	XLOC_022018	-0.970881	0.00125949
XLOC_000244	XLOC_038498	-0.987721	0.000225218
XLOC_000244	XLOC_018043	-0.981103	0.000532259
XLOC_000244	XLOC_021353	-0.99208	9.38501e-05
XLOC_000244	XLOC_038202	-0.997707	7.87999e-06
XLOC_000244	XLOC_004292	-0.970501	0.00129243
XLOC_000244	XLOC_033968	-0.977425	0.000758687
XLOC_000244	XLOC_029719	-0.960971	0.00225515
XLOC_000244	XLOC_042712	-0.97576	0.000874244
XLOC_000244	XLOC_046678	-0.986439	0.000274605
XLOC_000244	XLOC_026049	-0.981942	0.000486186
XLOC_000244	XLOC_031299	-0.964433	0.00187497
XLOC_000244	XLOC_015794	-0.983535	0.000404429
XLOC_000244	XLOC_043418	-0.965602	0.00175453
XLOC_000244	XLOC_032757	-0.968558	0.00146735
XLOC_000244	XLOC_041149	-0.969497	0.00138145
XLOC_000244	XLOC_004198	-0.986164	0.000285809
XLOC_000244	XLOC_035658	-0.977215	0.000772828
XLOC_000244	XLOC_037106	-0.969992	0.00133723
XLOC_000244	XLOC_039755	-0.993995	5.39869e-05
XLOC_000244	XLOC_000783	-0.986211	0.000283899
XLOC_000244	XLOC_009188	-0.991115	0.000118073
XLOC_000244	XLOC_013577	-0.96108	0.00224271
XLOC_000244	XLOC_005234	-0.964602	0.00185732
XLOC_000244	XLOC_031125	-0.982308	0.000466756
XLOC_000244	XLOC_018624	-0.974135	0.000994845
XLOC_000244	XLOC_026892	-0.971864	0.0011763
XLOC_000244	XLOC_021084	-0.96731	0.00158545
XLOC_000244	XLOC_036459	-0.961406	0.00220547
XLOC_000244	XLOC_050278	-0.971886	0.00117447
XLOC_000244	XLOC_027090	-0.974467	0.000969574
XLOC_000244	XLOC_027400	-0.983316	0.000415229
XLOC_000244	XLOC_020227	-0.97005	0.00133208
XLOC_000244	XLOC_028099	-0.964809	0.0018358
XLOC_000244	XLOC_000372	-0.981292	0.000521726
XLOC_000244	XLOC_005297	-0.980861	0.000545938
XLOC_000244	XLOC_047425	-0.970275	0.00131224
XLOC_000244	XLOC_002464	-0.975873	0.000866137
XLOC_000244	XLOC_002308	-0.974729	0.000949895
XLOC_000244	XLOC_002312	-0.960318	0.00233077
XLOC_000244	XLOC_040313	-0.978296	0.000701499
XLOC_000244	XLOC_031884	-0.987696	0.000226138
XLOC_000244	XLOC_046642	-0.991036	0.00012017
XLOC_000244	XLOC_008394	-0.981368	0.000517486
XLOC_000244	XLOC_010103	-0.962939	0.0020348
XLOC_000244	XLOC_050820	-0.974461	0.00097002
XLOC_000244	XLOC_016695	-0.96221	0.0021151
XLOC_000244	XLOC_041025	-0.978773	0.00067108
XLOC_000244	XLOC_008572	-0.966887	0.00162658
XLOC_000244	XLOC_034966	-0.965258	0.00178959
XLOC_000291	XLOC_034706	-0.9748	0.000944537
XLOC_000291	XLOC_028003	-0.961599	0.00218363
XLOC_000291	XLOC_049546	-0.989051	0.00017916
XLOC_000344	XLOC_036377	-0.962939	0.00203484
XLOC_000344	XLOC_023745	-0.973496	0.00104438
XLOC_000344	XLOC_007103	-0.960504	0.0023091
XLOC_000344	XLOC_050558	-0.964252	0.00189407
XLOC_000344	XLOC_025574	-0.962292	0.00210603
XLOC_000344	XLOC_005265	-0.976744	0.00080498
XLOC_000344	XLOC_036874	-0.965593	0.0017554
XLOC_000344	XLOC_025801	-0.980946	0.000541149
XLOC_000344	XLOC_017008	-0.960599	0.00229813
XLOC_000344	XLOC_016578	-0.978383	0.000695884
XLOC_000344	XLOC_022233	-0.968927	0.0014333
XLOC_000344	XLOC_036143	-0.971301	0.00122365
XLOC_000344	XLOC_025371	-0.982646	0.000449126
XLOC_000344	XLOC_004484	-0.984722	0.00034835
XLOC_000344	XLOC_004005	-0.972002	0.00116482
XLOC_000344	XLOC_026104	-0.966199	0.00169443
XLOC_000344	XLOC_025528	-0.971744	0.00118635
XLOC_000344	XLOC_000922	-0.987085	0.000249131
XLOC_000344	XLOC_019086	-0.972993	0.00108422
XLOC_000344	XLOC_016173	-0.990079	0.000147139
XLOC_000344	XLOC_047890	-0.981212	0.000526188
XLOC_000344	XLOC_019898	-0.96002	0.0023656
XLOC_000344	XLOC_036910	-0.963955	0.00192541
XLOC_000344	XLOC_016237	-0.970646	0.00127988
XLOC_000344	XLOC_043220	-0.97163	0.00119585
XLOC_000344	XLOC_028237	-0.974498	0.00096723
XLOC_000344	XLOC_002190	-0.970619	0.00128221
XLOC_000344	XLOC_016780	-0.98768	0.000226734
XLOC_000344	XLOC_030637	-0.979351	0.000635154
XLOC_000344	XLOC_033117	-0.961702	0.00217202
XLOC_000344	XLOC_035003	-0.962495	0.00208356
XLOC_000344	XLOC_021644	-0.984871	0.000341613
XLOC_000344	XLOC_049737	-0.960707	0.00228553
XLOC_000344	XLOC_024186	-0.979003	0.000656711
XLOC_000344	XLOC_039384	-0.976662	0.000810658
XLOC_000344	XLOC_005905	-0.971419	0.00121367
XLOC_000344	XLOC_040726	-0.9609	0.00226328
XLOC_000344	XLOC_033080	-0.974238	0.00098696
XLOC_000344	XLOC_043272	-0.961798	0.00216121
XLOC_000344	XLOC_005735	-0.964044	0.00191601
XLOC_000344	XLOC_035522	-0.978719	0.000674523
XLOC_000344	XLOC_027071	-0.980302	0.0005782
XLOC_000344	XLOC_035088	-0.993399	6.52062e-05
XLOC_000344	XLOC_045929	-0.961948	0.00214444
XLOC_000344	XLOC_025394	-0.993356	6.60764e-05
XLOC_000344	XLOC_011492	-0.96105	0.00224611
XLOC_000344	XLOC_047824	-0.962429	0.00209082
XLOC_000344	XLOC_030033	-0.969283	0.0014008
XLOC_000344	XLOC_002475	-0.965311	0.00178411
XLOC_000344	XLOC_036150	-0.967203	0.00159583
XLOC_000344	XLOC_018314	-0.960285	0.00233462
XLOC_000344	XLOC_012477	-0.97377	0.00102297
XLOC_000344	XLOC_001623	-0.986995	0.000252609
XLOC_000344	XLOC_030371	-0.992501	8.41351e-05
XLOC_000344	XLOC_005275	-0.991063	0.000119448
XLOC_000344	XLOC_028402	-0.977101	0.000780517
XLOC_000344	XLOC_014671	-0.963825	0.00193925
XLOC_000344	XLOC_044800	-0.961524	0.00219216
XLOC_000344	XLOC_036615	-0.979392	0.000632671
XLOC_000344	XLOC_026940	-0.967168	0.00159925
XLOC_000344	XLOC_001794	-0.962044	0.00213368
XLOC_000344	XLOC_003519	-0.970307	0.00130945
XLOC_000344	XLOC_038572	-0.985085	0.000332018
XLOC_000344	XLOC_022260	-0.996923	1.41892e-05
XLOC_000344	XLOC_038792	-0.962174	0.00211916
XLOC_000344	XLOC_007391	-0.964249	0.00189435
XLOC_000344	XLOC_013912	-0.985706	0.000304998
XLOC_000344	XLOC_009967	-0.961201	0.00222885
XLOC_000344	XLOC_024991	-0.980542	0.000564225
XLOC_000344	XLOC_053734	-0.981492	0.000510656
XLOC_000344	XLOC_025296	-0.967372	0.00157952
XLOC_000344	XLOC_040464	-0.984343	0.000365814
XLOC_000344	XLOC_036981	-0.962884	0.0020408
XLOC_000344	XLOC_049585	-0.973483	0.00104542
XLOC_000344	XLOC_032451	-0.972513	0.00112288
XLOC_000344	XLOC_036543	-0.970094	0.00132817
XLOC_000344	XLOC_017210	-0.978316	0.000700212
XLOC_000344	XLOC_020588	-0.96688	0.00162727
XLOC_000344	XLOC_016079	-0.972026	0.00116285
XLOC_000344	XLOC_021941	-0.965903	0.00172409
XLOC_000344	XLOC_050524	-0.965909	0.00172347
XLOC_000344	XLOC_041447	-0.963857	0.00193584
XLOC_000344	XLOC_024839	-0.98788	0.000219437
XLOC_000344	XLOC_017818	-0.987326	0.000239909
XLOC_000344	XLOC_047419	-0.966437	0.00167076
XLOC_000344	XLOC_047841	-0.963408	0.00198399
XLOC_000344	XLOC_005736	-0.961518	0.00219284
XLOC_000344	XLOC_028304	-0.964312	0.00188775
XLOC_000344	XLOC_004875	-0.98343	0.000409551
XLOC_000344	XLOC_010781	-0.97827	0.000703161
XLOC_000344	XLOC_025241	-0.961929	0.0021465
XLOC_000344	XLOC_013758	-0.960578	0.00230045
XLOC_000344	XLOC_028619	-0.961027	0.00224876
XLOC_000344	XLOC_050442	-0.989034	0.000179724
XLOC_000344	XLOC_041067	-0.969943	0.00134159
XLOC_000344	XLOC_008143	-0.962184	0.00211808
XLOC_000427	XLOC_040797	-0.965306	0.00178463
XLOC_000427	XLOC_044680	-0.965225	0.00179293
XLOC_000427	XLOC_004851	-0.966147	0.00169961
XLOC_000427	XLOC_010062	-0.970235	0.00131576
XLOC_000427	XLOC_031024	-0.980777	0.000550744
XLOC_000427	XLOC_022249	-0.964101	0.00190996
XLOC_000427	XLOC_039275	-0.978019	0.00071941
XLOC_000427	XLOC_016074	-0.966757	0.00163932
XLOC_000427	XLOC_015818	-0.975506	0.00089262
XLOC_000427	XLOC_017087	-0.972646	0.00111211
XLOC_000427	XLOC_018482	-0.984405	0.000362905
XLOC_000427	XLOC_028086	-0.981995	0.000483327
XLOC_000427	XLOC_020298	-0.963542	0.0019695
XLOC_000427	XLOC_009955	-0.967578	0.00155971
XLOC_000427	XLOC_017774	-0.982224	0.000471192
XLOC_000427	XLOC_048946	-0.973194	0.00106818
XLOC_000427	XLOC_046452	-0.960301	0.00233269
XLOC_000427	XLOC_023587	-0.960942	0.00225847
XLOC_000427	XLOC_004943	-0.986134	0.000287052
XLOC_000427	XLOC_020205	-0.975054	0.000925708
XLOC_000427	XLOC_048509	-0.977464	0.000756071
XLOC_000427	XLOC_013331	-0.964718	0.0018453
XLOC_000427	XLOC_011854	-0.972519	0.00112247
XLOC_000427	XLOC_027023	-0.961882	0.00215177
XLOC_000427	XLOC_009535	-0.966757	0.00163931
XLOC_000427	XLOC_038353	-0.992211	9.07555e-05
XLOC_000427	XLOC_030964	-0.967576	0.00155993
XLOC_000427	XLOC_049922	-0.980491	0.000567184
XLOC_000427	XLOC_031779	-0.962718	0.00205903
XLOC_000427	XLOC_001766	-0.971356	0.00121893
XLOC_000427	XLOC_035103	-0.976173	0.000844818
XLOC_000427	XLOC_038565	-0.963278	0.00199804
XLOC_000427	XLOC_031419	-0.99506	3.65474e-05
XLOC_000427	XLOC_011250	-0.962387	0.00209549
XLOC_000427	XLOC_018465	-0.982368	0.000463608
XLOC_000427	XLOC_028225	-0.976803	0.000800898
XLOC_000427	XLOC_043152	-0.96955	0.00137669
XLOC_000427	XLOC_034700	-0.979797	0.000608102
XLOC_000427	XLOC_047848	-0.974359	0.000977774
XLOC_000427	XLOC_004153	-0.966299	0.00168449
XLOC_000427	XLOC_013647	-0.968366	0.00148521
XLOC_000427	XLOC_026494	-0.961725	0.00216938
XLOC_000427	XLOC_025075	-0.972842	0.00109631
XLOC_000427	XLOC_011882	-0.968226	0.00149837
XLOC_000427	XLOC_028102	-0.960672	0.00228958
XLOC_000427	XLOC_050726	-0.962921	0.00203682
XLOC_000427	XLOC_020050	-0.962777	0.0020525
XLOC_000427	XLOC_039776	-0.960522	0.00230699
XLOC_000427	XLOC_004000	-0.981562	0.000506798
XLOC_000427	XLOC_007690	-0.963487	0.00197547
XLOC_000427	XLOC_032137	-0.966645	0.00165027
XLOC_000427	XLOC_028570	-0.971233	0.00122937
XLOC_000427	XLOC_045159	-0.983652	0.000398715
XLOC_000427	XLOC_027868	-0.986213	0.000283809
XLOC_000427	XLOC_024560	-0.996678	1.65308e-05
XLOC_000427	XLOC_030836	-0.972038	0.0011619
XLOC_000427	XLOC_022490	-0.9762	0.000842903
XLOC_000427	XLOC_031569	-0.978986	0.000657742
XLOC_000427	XLOC_026859	-0.960633	0.00229419
XLOC_000427	XLOC_016853	-0.982702	0.00044624
XLOC_000427	XLOC_001063	-0.973304	0.00105952
XLOC_000427	XLOC_037140	-0.973442	0.00104859
XLOC_000427	XLOC_052210	-0.962327	0.00210217
XLOC_000427	XLOC_027064	-0.973197	0.00106799
XLOC_000427	XLOC_006863	-0.965369	0.00177823
XLOC_000427	XLOC_020904	-0.967287	0.00158768
XLOC_000427	XLOC_005665	-0.984648	0.000351737
XLOC_000427	XLOC_027621	-0.984676	0.000350428
XLOC_000427	XLOC_004375	-0.98486	0.000342086
XLOC_000427	XLOC_048036	-0.989206	0.000174142
XLOC_000427	XLOC_028331	-0.96788	0.00153097
XLOC_000427	XLOC_036522	-0.977069	0.000782701
XLOC_000427	XLOC_006082	-0.961656	0.00217715
XLOC_000427	XLOC_035742	-0.978348	0.00069813
XLOC_000427	XLOC_022052	-0.988586	0.00019469
XLOC_000427	XLOC_048650	-0.969346	0.00139513
XLOC_000427	XLOC_000929	-0.961595	0.0021841
XLOC_000427	XLOC_019792	-0.968576	0.0014657
XLOC_000427	XLOC_044613	-0.962849	0.00204461
XLOC_000427	XLOC_040431	-0.986258	0.000281976
XLOC_000427	XLOC_032187	-0.985147	0.000329289
XLOC_000427	XLOC_032924	-0.978912	0.000662337
XLOC_000427	XLOC_018297	-0.962328	0.00210202
XLOC_000427	XLOC_013258	-0.96038	0.00232353
XLOC_000427	XLOC_051717	-0.975807	0.000870857
XLOC_000427	XLOC_031637	-0.966843	0.00163083
XLOC_000427	XLOC_050088	-0.989402	0.000167869
XLOC_000427	XLOC_038634	-0.96203	0.00213518
XLOC_000427	XLOC_023862	-0.985078	0.00033236
XLOC_000427	XLOC_042730	-0.966893	0.00162593
XLOC_000427	XLOC_017485	-0.994797	4.05336e-05
XLOC_000427	XLOC_039415	-0.978587	0.000682892
XLOC_000427	XLOC_046710	-0.986549	0.000270169
XLOC_000427	XLOC_029976	-0.998078	5.53544e-06
XLOC_000427	XLOC_048623	-0.986787	0.000260731
XLOC_000427	XLOC_031497	-0.980336	0.000576183
XLOC_000427	XLOC_035348	-0.961312	0.00221619
XLOC_000427	XLOC_025043	-0.973286	0.00106094
XLOC_000427	XLOC_036182	-0.963673	0.00195547
XLOC_000427	XLOC_039792	-0.969014	0.00142536
XLOC_000427	XLOC_036868	-0.962964	0.00203206
XLOC_000427	XLOC_022726	-0.969391	0.00139101
XLOC_000427	XLOC_011104	-0.969969	0.00133925
XLOC_000427	XLOC_040232	-0.975733	0.000876165
XLOC_000427	XLOC_006981	-0.96468	0.00184921
XLOC_000427	XLOC_004873	-0.971912	0.0011723
XLOC_000427	XLOC_054070	-0.979203	0.000644245
XLOC_000427	XLOC_007307	-0.980181	0.000585323
XLOC_000427	XLOC_036168	-0.977194	0.000774226
XLOC_000427	XLOC_027350	-0.962751	0.00205539
XLOC_000427	XLOC_044033	-0.966022	0.00171215
XLOC_000427	XLOC_036731	-0.961578	0.00218603
XLOC_000427	XLOC_004332	-0.961157	0.00223388
XLOC_000427	XLOC_020826	-0.964375	0.00188114
XLOC_000427	XLOC_001170	-0.965819	0.0017325
XLOC_000427	XLOC_007942	-0.988957	0.000182243
XLOC_000427	XLOC_025027	-0.961512	0.00219351
XLOC_000427	XLOC_039624	-0.992278	8.92187e-05
XLOC_000427	XLOC_034790	-0.975903	0.000863998
XLOC_000427	XLOC_037773	-0.991837	9.96826e-05
XLOC_000427	XLOC_003560	-0.963308	0.00199479
XLOC_000427	XLOC_036813	-0.969506	0.00138062
XLOC_000427	XLOC_041689	-0.985369	0.000319525
XLOC_000427	XLOC_016445	-0.960543	0.00230458
XLOC_000427	XLOC_049448	-0.964597	0.00185792
XLOC_000427	XLOC_004310	-0.971411	0.00121427
XLOC_000427	XLOC_017674	-0.975792	0.000871949
XLOC_000427	XLOC_031565	-0.966452	0.00166933
XLOC_000427	XLOC_016979	-0.964969	0.00181921
XLOC_000427	XLOC_008646	-0.987415	0.000236582
XLOC_000430	XLOC_005097	-0.989175	0.00017515
XLOC_000430	XLOC_002696	-0.961962	0.00214278
XLOC_000430	XLOC_043277	-0.973699	0.00102854
XLOC_000430	XLOC_028210	-0.964827	0.00183398
XLOC_000430	XLOC_048210	-0.972901	0.00109154
XLOC_000430	XLOC_018041	-0.966333	0.0016811
XLOC_000430	XLOC_025747	-0.971037	0.00124613
XLOC_000430	XLOC_024884	-0.960981	0.00225398
XLOC_000430	XLOC_049754	-0.985971	0.000293856
XLOC_000430	XLOC_000902	-0.966743	0.00164062
XLOC_000430	XLOC_045018	-0.96793	0.00152626
XLOC_000430	XLOC_047667	-0.969129	0.00141484
XLOC_000430	XLOC_011543	-0.969371	0.00139282
XLOC_000430	XLOC_009816	-0.985578	0.000310472
XLOC_000430	XLOC_043061	-0.983919	0.00038583
XLOC_000430	XLOC_015981	-0.96057	0.00230144
XLOC_000430	XLOC_041394	-0.971554	0.00120229
XLOC_000430	XLOC_013265	-0.973595	0.00103666
XLOC_000430	XLOC_003944	-0.976569	0.000817087
XLOC_000430	XLOC_042449	-0.968174	0.00150323
XLOC_000430	XLOC_032446	-0.962262	0.00210941
XLOC_000430	XLOC_010174	-0.985784	0.000301692
XLOC_000430	XLOC_004245	-0.966105	0.00170388
XLOC_000430	XLOC_039726	-0.962196	0.00211671
XLOC_000430	XLOC_024637	-0.965797	0.00173477
XLOC_000430	XLOC_018704	-0.978229	0.000705795
XLOC_000430	XLOC_038007	-0.968613	0.00146227
XLOC_000430	XLOC_033587	-0.96867	0.00145694
XLOC_000430	XLOC_039269	-0.962735	0.00205718
XLOC_000430	XLOC_032252	-0.974194	0.000990329
XLOC_000430	XLOC_040656	-0.960158	0.00234949
XLOC_000430	XLOC_009549	-0.98165	0.000502021
XLOC_000430	XLOC_045383	-0.966987	0.00161678
XLOC_000430	XLOC_017089	-0.975369	0.000902591
XLOC_000430	XLOC_010673	-0.965091	0.00180665
XLOC_000430	XLOC_005789	-0.978597	0.000682213
XLOC_000430	XLOC_053485	-0.973174	0.00106983
XLOC_000430	XLOC_049078	-0.98778	0.000223098
XLOC_000430	XLOC_045782	-0.985927	0.000295693
XLOC_000430	XLOC_045501	-0.962154	0.00212136
XLOC_000430	XLOC_028226	-0.97083	0.0012639
XLOC_000430	XLOC_019234	-0.969705	0.00136276
XLOC_000430	XLOC_009021	-0.978266	0.000703429
XLOC_000430	XLOC_049048	-0.97633	0.000833748
XLOC_000430	XLOC_021111	-0.976136	0.000847459
XLOC_000430	XLOC_038517	-0.966264	0.00168799
XLOC_000430	XLOC_042810	-0.968758	0.00144884
XLOC_000430	XLOC_020622	-0.961289	0.00221882
XLOC_000430	XLOC_028080	-0.96637	0.00167749
XLOC_000521	XLOC_033425	-0.978651	0.000678791
XLOC_000521	XLOC_007648	-0.973297	0.00106004
XLOC_000521	XLOC_024679	-0.965167	0.00179891
XLOC_000521	XLOC_035725	-0.970422	0.00129931
XLOC_000521	XLOC_036559	-0.978025	0.000719025
XLOC_000521	XLOC_035559	-0.976849	0.00079772
XLOC_000521	XLOC_017992	-0.977551	0.00075025
XLOC_000521	XLOC_034303	-0.987587	0.000230165
XLOC_000521	XLOC_049961	-0.978311	0.000700492
XLOC_000521	XLOC_014212	-0.973979	0.00100685
XLOC_000521	XLOC_034746	-0.961727	0.00216917
XLOC_000521	XLOC_003714	-0.968456	0.00147681
XLOC_000521	XLOC_007309	-0.960932	0.00225969
XLOC_000521	XLOC_004787	-0.962204	0.00211576
XLOC_000521	XLOC_018707	-0.962457	0.00208774
XLOC_000521	XLOC_021547	-0.961772	0.00216419
XLOC_000521	XLOC_033215	-0.981484	0.000511112
XLOC_000521	XLOC_025911	-0.996675	1.65696e-05
XLOC_000521	XLOC_036091	-0.971445	0.00121141
XLOC_000521	XLOC_010976	-0.96319	0.00200753
XLOC_000521	XLOC_035880	-0.994586	4.38881e-05
XLOC_000521	XLOC_047263	-0.981324	0.000519917
XLOC_000521	XLOC_001896	-0.97842	0.000693491
XLOC_000521	XLOC_025579	-0.970276	0.00131217
XLOC_000521	XLOC_038214	-0.98694	0.000254745
XLOC_000521	XLOC_048979	-0.981401	0.000515674
XLOC_000521	XLOC_020459	-0.960625	0.00229508
XLOC_000521	XLOC_041018	-0.983999	0.000382015
XLOC_000521	XLOC_047283	-0.962673	0.00206392
XLOC_000521	XLOC_034176	-0.968111	0.00150918
XLOC_000521	XLOC_043053	-0.983908	0.000386362
XLOC_000521	XLOC_019258	-0.980603	0.000560715
XLOC_000521	XLOC_039312	-0.988912	0.00018375
XLOC_000521	XLOC_020201	-0.99029	0.000140957
XLOC_000521	XLOC_041623	-0.986157	0.000286135
XLOC_000521	XLOC_046264	-0.964899	0.00182652
XLOC_000521	XLOC_027130	-0.976828	0.000799193
XLOC_000521	XLOC_017442	-0.980677	0.000556439
XLOC_000521	XLOC_029736	-0.97329	0.00106063
XLOC_000521	XLOC_041130	-0.96722	0.0015942
XLOC_000536	XLOC_017755	-0.964018	0.00191877
XLOC_000536	XLOC_005530	-0.977642	0.00074423
XLOC_000554	XLOC_039534	-0.960956	0.00225689
XLOC_000554	XLOC_054121	-0.972256	0.00114388
XLOC_000554	XLOC_042974	-0.988897	0.000184243
XLOC_000554	XLOC_008963	-0.97279	0.00110047
XLOC_000554	XLOC_005955	-0.986797	0.000260337
XLOC_000554	XLOC_036036	-0.986734	0.000262819
XLOC_000554	XLOC_055262	-0.975871	0.000866266
XLOC_000554	XLOC_041553	-0.98898	0.0001815
XLOC_000554	XLOC_038439	-0.966294	0.00168496
XLOC_000554	XLOC_032772	-0.967782	0.00154027
XLOC_000554	XLOC_038623	-0.984184	0.000373242
XLOC_000554	XLOC_021242	-0.964105	0.00190957
XLOC_000554	XLOC_040437	-0.968628	0.00146084
XLOC_000554	XLOC_003280	-0.962059	0.00213197
XLOC_000554	XLOC_038336	-0.964208	0.00189872
XLOC_000554	XLOC_040416	-0.964982	0.00181796
XLOC_000554	XLOC_042879	-0.970412	0.00130023
XLOC_000554	XLOC_040402	-0.995996	2.40198e-05
XLOC_000554	XLOC_010729	-0.961682	0.00217423
XLOC_000554	XLOC_016866	-0.971807	0.00118106
XLOC_000554	XLOC_044021	-0.967332	0.00158338
XLOC_000554	XLOC_016678	-0.960126	0.00235325
XLOC_000554	XLOC_014504	-0.964596	0.001858
XLOC_000554	XLOC_002723	-0.984519	0.000357643
XLOC_000554	XLOC_034490	-0.96394	0.00192704
XLOC_000554	XLOC_031893	-0.984839	0.000343054
XLOC_000554	XLOC_028588	-0.962624	0.00206932
XLOC_000554	XLOC_017262	-0.964805	0.00183623
XLOC_000554	XLOC_027978	-0.994347	4.78514e-05
XLOC_000554	XLOC_016858	-0.968634	0.00146033
XLOC_000554	XLOC_000416	-0.960251	0.00233852
XLOC_000554	XLOC_050482	-0.990106	0.000146338
XLOC_000554	XLOC_035148	-0.964367	0.00188197
XLOC_000554	XLOC_006766	-0.965014	0.00181461
XLOC_000554	XLOC_049700	-0.974337	0.000979405
XLOC_000554	XLOC_032971	-0.961099	0.00224045
XLOC_000554	XLOC_010656	-0.961058	0.00224518
XLOC_000554	XLOC_022741	-0.974637	0.000956773
XLOC_000554	XLOC_019048	-0.971684	0.00119134
XLOC_000554	XLOC_024231	-0.960696	0.00228687
XLOC_000554	XLOC_021265	-0.98469	0.000349782
XLOC_000554	XLOC_010978	-0.966296	0.00168477
XLOC_000564	XLOC_055303	-0.966648	0.00165002
XLOC_000587	XLOC_002490	-0.993908	5.55481e-05
XLOC_000587	XLOC_047730	-0.975171	0.000917046
XLOC_000587	XLOC_003780	-0.968012	0.00151844
XLOC_000587	XLOC_044856	-0.974826	0.000942582
XLOC_000587	XLOC_025950	-0.979114	0.00064981
XLOC_000587	XLOC_045102	-0.971484	0.00120818
XLOC_000587	XLOC_011851	-0.968102	0.00150997
XLOC_000587	XLOC_036727	-0.976981	0.000788681
XLOC_000587	XLOC_001198	-0.962827	0.00204709
XLOC_000587	XLOC_012379	-0.961727	0.00216924
XLOC_000587	XLOC_012083	-0.968304	0.00149105
XLOC_000599	XLOC_044029	-0.964046	0.00191585
XLOC_000599	XLOC_034774	-0.96284	0.0020457
XLOC_000599	XLOC_035832	-0.969175	0.0014106
XLOC_000599	XLOC_034512	-0.978453	0.000691432
XLOC_000599	XLOC_009091	-0.973451	0.00104794
XLOC_000599	XLOC_049593	-0.972079	0.00115852
XLOC_000599	XLOC_021947	-0.960425	0.00231828
XLOC_000599	XLOC_011475	-0.967656	0.00155232
XLOC_000599	XLOC_049438	-0.970012	0.00133547
XLOC_000599	XLOC_045645	-0.97201	0.00116422
XLOC_000599	XLOC_002314	-0.978904	0.00066288
XLOC_000599	XLOC_005605	-0.992189	9.12772e-05
XLOC_000638	XLOC_028732	-0.96125	0.00222329
XLOC_000668	XLOC_032414	-0.981727	0.000497782
XLOC_000668	XLOC_011825	-0.989049	0.000179238
XLOC_000668	XLOC_031617	-0.964812	0.00183553
XLOC_000668	XLOC_050421	-0.980046	0.000593264
XLOC_000670	XLOC_011438	-0.962463	0.00208705
XLOC_000670	XLOC_030052	-0.970718	0.00127357
XLOC_000670	XLOC_043196	-0.967824	0.00153633
XLOC_000670	XLOC_047051	-0.964796	0.00183719
XLOC_000670	XLOC_017081	-0.96511	0.00180473
XLOC_000670	XLOC_039773	-0.967383	0.00157846
XLOC_000670	XLOC_004804	-0.973136	0.00107283
XLOC_000670	XLOC_007033	-0.963227	0.00200349
XLOC_000670	XLOC_023759	-0.963094	0.00201791
XLOC_000670	XLOC_041212	-0.961002	0.0022516
XLOC_000670	XLOC_049450	-0.98026	0.000580673
XLOC_000670	XLOC_044434	-0.963109	0.00201628
XLOC_000670	XLOC_026084	-0.96768	0.00155003
XLOC_000670	XLOC_041546	-0.97311	0.00107491
XLOC_000670	XLOC_023792	-0.968823	0.00144284
XLOC_000670	XLOC_025183	-0.968758	0.00144889
XLOC_000670	XLOC_001187	-0.97997	0.000597802
XLOC_000670	XLOC_031960	-0.963971	0.00192377
XLOC_000678	XLOC_027025	-0.976374	0.000830661
XLOC_000678	XLOC_025909	-0.965376	0.00177747
XLOC_000678	XLOC_012868	-0.962227	0.00211323
XLOC_000678	XLOC_010461	-0.977136	0.000778153
XLOC_000678	XLOC_021059	-0.965753	0.00173925
XLOC_000678	XLOC_038909	-0.972236	0.00114553
XLOC_000678	XLOC_008899	-0.960248	0.00233897
XLOC_000678	XLOC_027879	-0.962337	0.00210104
XLOC_000678	XLOC_048652	-0.963472	0.00197702
XLOC_000678	XLOC_034905	-0.965089	0.00180694
XLOC_000678	XLOC_010671	-0.993128	7.06842e-05
XLOC_000678	XLOC_001687	-0.965856	0.0017288
XLOC_000678	XLOC_034548	-0.974695	0.000952383
XLOC_000678	XLOC_009455	-0.960121	0.00235374
XLOC_000678	XLOC_023607	-0.962523	0.00208047
XLOC_000678	XLOC_027556	-0.991585	0.000105917
XLOC_000678	XLOC_046583	-0.960019	0.00236571
XLOC_000678	XLOC_026676	-0.970811	0.00126554
XLOC_000678	XLOC_046647	-0.964572	0.00186046
XLOC_000678	XLOC_046747	-0.961651	0.00217778
XLOC_000678	XLOC_006693	-0.979315	0.000637396
XLOC_000678	XLOC_050362	-0.969037	0.00142323
XLOC_000678	XLOC_045769	-0.960658	0.00229122
XLOC_000678	XLOC_022771	-0.964722	0.00184484
XLOC_000678	XLOC_026115	-0.967525	0.00156481
XLOC_000678	XLOC_030461	-0.963331	0.00199226
XLOC_000678	XLOC_045254	-0.96935	0.00139477
XLOC_000678	XLOC_027653	-0.962888	0.00204044
XLOC_000678	XLOC_036211	-0.977606	0.000746607
XLOC_000678	XLOC_037147	-0.963928	0.00192833
XLOC_000678	XLOC_011054	-0.967618	0.00155593
XLOC_000678	XLOC_023529	-0.962635	0.00206809
XLOC_000678	XLOC_002641	-0.98684	0.000258619
XLOC_000678	XLOC_031478	-0.962	0.00213852
XLOC_000678	XLOC_047329	-0.96825	0.00149612
XLOC_000678	XLOC_032460	-0.975261	0.000910427
XLOC_000678	XLOC_044450	-0.981776	0.000495144
XLOC_000678	XLOC_034470	-0.985846	0.000299095
XLOC_000678	XLOC_011625	-0.965917	0.00172269
XLOC_000678	XLOC_008468	-0.967117	0.00160412
XLOC_000678	XLOC_030643	-0.962253	0.00211034
XLOC_000678	XLOC_012813	-0.974449	0.000970956
XLOC_000678	XLOC_020295	-0.992542	8.32346e-05
XLOC_000678	XLOC_012202	-0.961568	0.00218717
XLOC_000678	XLOC_012803	-0.970541	0.00128899
XLOC_000678	XLOC_031517	-0.988082	0.000212213
XLOC_000678	XLOC_016608	-0.961563	0.00218769
XLOC_000678	XLOC_053823	-0.963238	0.00200232
XLOC_000678	XLOC_016298	-0.9682	0.0015008
XLOC_000678	XLOC_007081	-0.969616	0.00137075
XLOC_000678	XLOC_016955	-0.969744	0.00135929
XLOC_000678	XLOC_037766	-0.96107	0.00224377
XLOC_000678	XLOC_053632	-0.987663	0.000227355
XLOC_000678	XLOC_039786	-0.961593	0.00218429
XLOC_000678	XLOC_017898	-0.970249	0.00131448
XLOC_000678	XLOC_021012	-0.967389	0.00157784
XLOC_000678	XLOC_049514	-0.98332	0.000415007
XLOC_000678	XLOC_038011	-0.962446	0.00208902
XLOC_000678	XLOC_038341	-0.969488	0.00138224
XLOC_000680	XLOC_032468	-0.981735	0.000497355
XLOC_000693	XLOC_005687	-0.961526	0.0021919
XLOC_000693	XLOC_016458	-0.970641	0.00128025
XLOC_000693	XLOC_036283	-0.974919	0.000935678
XLOC_000693	XLOC_018192	-0.966308	0.00168361
XLOC_000693	XLOC_030968	-0.964798	0.00183696
XLOC_000693	XLOC_018974	-0.965231	0.00179228
XLOC_000693	XLOC_010780	-0.978153	0.000710749
XLOC_000693	XLOC_015849	-0.96811	0.00150922
XLOC_000693	XLOC_049219	-0.983095	0.000426261
XLOC_000715	XLOC_013325	-0.973946	0.0010094
XLOC_000715	XLOC_050411	-0.969522	0.0013792
XLOC_000715	XLOC_022179	-0.976315	0.000834824
XLOC_000715	XLOC_045553	-0.994668	4.25704e-05
XLOC_000715	XLOC_032463	-0.971629	0.00119597
XLOC_000715	XLOC_036061	-0.964019	0.00191867
XLOC_000715	XLOC_014080	-0.976714	0.000807039
XLOC_000715	XLOC_013813	-0.984835	0.000343218
XLOC_000715	XLOC_001280	-0.972532	0.00112141
XLOC_000715	XLOC_010831	-0.966645	0.00165032
XLOC_000715	XLOC_032978	-0.966532	0.0016614
XLOC_000715	XLOC_002229	-0.962236	0.00211223
XLOC_000715	XLOC_004528	-0.980107	0.000589678
XLOC_000720	XLOC_041174	-0.967903	0.00152875
XLOC_000720	XLOC_047280	-0.960145	0.002351
XLOC_000720	XLOC_017428	-0.960367	0.00232507
XLOC_000720	XLOC_012582	-0.974967	0.000932096
XLOC_000720	XLOC_026380	-0.960371	0.00232459
XLOC_000720	XLOC_009252	-0.965542	0.00176053
XLOC_000720	XLOC_007409	-0.960539	0.00230498
XLOC_000720	XLOC_013643	-0.962489	0.0020842
XLOC_000825	XLOC_042155	-0.979732	0.000612013
XLOC_000825	XLOC_007781	-0.964783	0.0018385
XLOC_000845	XLOC_035047	-0.961053	0.00224581
XLOC_000845	XLOC_005084	-0.960486	0.00231116
XLOC_000845	XLOC_011611	-0.965061	0.00180978
XLOC_000845	XLOC_028425	-0.979648	0.000617114
XLOC_000845	XLOC_019994	-0.966842	0.00163096
XLOC_000845	XLOC_018121	-0.96453	0.00186483
XLOC_000845	XLOC_017862	-0.972624	0.00111391
XLOC_000845	XLOC_024821	-0.975351	0.000903877
XLOC_000845	XLOC_019763	-0.96011	0.00235514
XLOC_000850	XLOC_032780	-0.97781	0.000733113
XLOC_000850	XLOC_017705	-0.972029	0.00116263
XLOC_000850	XLOC_028515	-0.96724	0.00159223
XLOC_000850	XLOC_049102	-0.977796	0.00073408
XLOC_000850	XLOC_038762	-0.986261	0.000281839
XLOC_000850	XLOC_025496	-0.961748	0.00216685
XLOC_000850	XLOC_032013	-0.998051	5.6968e-06
XLOC_000854	XLOC_025323	-0.979194	0.000644822
XLOC_000854	XLOC_038895	-0.964063	0.00191398
XLOC_000854	XLOC_016610	-0.966881	0.00162718
XLOC_000854	XLOC_040169	-0.961171	0.00223225
XLOC_000854	XLOC_024347	-0.987032	0.000251171
XLOC_000854	XLOC_041838	-0.96425	0.00189423
XLOC_000854	XLOC_001614	-0.966528	0.00166184
XLOC_000854	XLOC_031362	-0.969104	0.00141707
XLOC_000854	XLOC_030574	-0.989904	0.000152369
XLOC_000854	XLOC_013896	-0.967852	0.00153362
XLOC_000854	XLOC_025221	-0.960105	0.00235566
XLOC_000854	XLOC_017132	-0.981743	0.000496945
XLOC_000854	XLOC_038326	-0.98221	0.000471909
XLOC_000854	XLOC_028396	-0.962047	0.00213334
XLOC_000854	XLOC_004463	-0.987269	0.000242105
XLOC_000854	XLOC_041563	-0.976507	0.000821411
XLOC_000854	XLOC_004385	-0.990484	0.000135412
XLOC_000854	XLOC_024053	-0.984015	0.000381247
XLOC_000854	XLOC_027340	-0.961823	0.00215841
XLOC_000854	XLOC_033564	-0.96458	0.00185966
XLOC_000854	XLOC_004128	-0.976169	0.000845097
XLOC_000854	XLOC_032346	-0.964498	0.00186818
XLOC_000854	XLOC_017368	-0.983207	0.000420629
XLOC_000854	XLOC_018820	-0.960935	0.00225935
XLOC_000854	XLOC_022401	-0.97292	0.00109007
XLOC_000854	XLOC_032090	-0.965149	0.00180074
XLOC_000854	XLOC_049745	-0.968628	0.00146088
XLOC_000854	XLOC_040572	-0.967645	0.0015533
XLOC_000854	XLOC_034304	-0.971048	0.00124523
XLOC_000854	XLOC_027100	-0.96903	0.00142382
XLOC_000854	XLOC_001915	-0.967083	0.00160744
XLOC_000854	XLOC_031041	-0.961974	0.0021415
XLOC_000854	XLOC_038867	-0.980064	0.000592179
XLOC_000854	XLOC_034838	-0.986961	0.000253934
XLOC_000854	XLOC_048080	-0.97623	0.000840816
XLOC_000854	XLOC_048801	-0.974421	0.000973062
XLOC_000854	XLOC_001284	-0.974625	0.000957699
XLOC_000854	XLOC_004097	-0.986009	0.000292271
XLOC_000854	XLOC_039158	-0.963766	0.00194554
XLOC_000854	XLOC_001783	-0.961408	0.00220529
XLOC_000854	XLOC_039411	-0.969745	0.00135921
XLOC_000854	XLOC_006780	-0.972946	0.00108794
XLOC_000854	XLOC_001533	-0.967159	0.00160012
XLOC_000854	XLOC_005896	-0.975878	0.000865814
XLOC_000854	XLOC_012197	-0.981647	0.000502143
XLOC_000854	XLOC_053762	-0.975722	0.000876956
XLOC_000854	XLOC_030483	-0.976283	0.000837067
XLOC_000854	XLOC_004034	-0.969191	0.00140917
XLOC_000854	XLOC_040958	-0.976757	0.000804073
XLOC_000854	XLOC_046007	-0.97524	0.000911982
XLOC_000854	XLOC_027573	-0.963817	0.00194014
XLOC_000854	XLOC_002444	-0.961515	0.0021931
XLOC_000854	XLOC_008081	-0.965014	0.00181463
XLOC_000854	XLOC_024853	-0.963807	0.00194116
XLOC_000854	XLOC_032649	-0.962678	0.0020634
XLOC_000854	XLOC_003109	-0.972249	0.00114447
XLOC_000854	XLOC_001287	-0.966751	0.00163982
XLOC_000854	XLOC_034647	-0.972212	0.00114754
XLOC_000854	XLOC_024570	-0.968824	0.00144275
XLOC_000854	XLOC_004766	-0.99745	9.7455e-06
XLOC_000854	XLOC_048944	-0.973317	0.00105847
XLOC_000854	XLOC_011277	-0.966377	0.00167678
XLOC_000854	XLOC_045150	-0.975927	0.000862298
XLOC_000854	XLOC_036792	-0.970205	0.00131841
XLOC_000854	XLOC_034882	-0.989015	0.000180346
XLOC_000854	XLOC_038679	-0.991064	0.000119411
XLOC_000854	XLOC_002520	-0.981827	0.0004924
XLOC_000854	XLOC_010515	-0.962926	0.00203623
XLOC_000854	XLOC_017079	-0.963135	0.00201354
XLOC_000854	XLOC_041481	-0.991438	0.000109654
XLOC_000854	XLOC_012454	-0.987678	0.000226794
XLOC_000854	XLOC_003775	-0.972463	0.00112703
XLOC_000854	XLOC_049475	-0.990674	0.00013006
XLOC_000854	XLOC_043366	-0.977476	0.000755283
XLOC_000854	XLOC_035966	-0.974974	0.000931619
XLOC_000854	XLOC_007659	-0.974985	0.000930809
XLOC_000854	XLOC_023999	-0.987061	0.000250057
XLOC_000854	XLOC_008208	-0.980768	0.000551234
XLOC_000854	XLOC_024812	-0.962741	0.00205644
XLOC_000854	XLOC_030862	-0.97996	0.000598406
XLOC_000854	XLOC_011634	-0.97611	0.000849303
XLOC_000854	XLOC_041690	-0.987954	0.000216797
XLOC_000854	XLOC_045262	-0.969278	0.00140125
XLOC_000854	XLOC_017588	-0.97541	0.00089955
XLOC_000854	XLOC_011088	-0.963135	0.00201349
XLOC_000854	XLOC_027759	-0.975913	0.000863317
XLOC_000854	XLOC_011402	-0.971338	0.00122053
XLOC_000854	XLOC_001758	-0.984057	0.000379241
XLOC_000854	XLOC_016092	-0.967893	0.00152971
XLOC_000854	XLOC_038733	-0.963979	0.00192295
XLOC_000854	XLOC_008902	-0.972952	0.00108749
XLOC_000854	XLOC_003970	-0.976522	0.000820383
XLOC_000854	XLOC_015717	-0.980554	0.00056352
XLOC_000854	XLOC_000900	-0.990088	0.000146878
XLOC_000854	XLOC_020160	-0.972883	0.00109307
XLOC_000854	XLOC_039405	-0.97031	0.00130916
XLOC_000854	XLOC_031082	-0.976619	0.000813592
XLOC_000854	XLOC_003831	-0.973996	0.00100551
XLOC_000854	XLOC_039686	-0.979599	0.000620085
XLOC_000854	XLOC_046276	-0.973081	0.00107716
XLOC_000854	XLOC_005554	-0.962555	0.00207694
XLOC_000854	XLOC_052452	-0.979421	0.000630865
XLOC_000854	XLOC_041512	-0.970656	0.001279
XLOC_000854	XLOC_030799	-0.963673	0.0019555
XLOC_000854	XLOC_019896	-0.962556	0.00207686
XLOC_000854	XLOC_008405	-0.963428	0.0019818
XLOC_000854	XLOC_050496	-0.986035	0.000291191
XLOC_000854	XLOC_020995	-0.96249	0.00208407
XLOC_000854	XLOC_020100	-0.965615	0.00175316
XLOC_000854	XLOC_042437	-0.978002	0.000720554
XLOC_000854	XLOC_003955	-0.96897	0.00142934
XLOC_000854	XLOC_011233	-0.986041	0.000290925
XLOC_000854	XLOC_016356	-0.96677	0.001638
XLOC_000854	XLOC_000212	-0.961101	0.0022403
XLOC_000854	XLOC_016911	-0.9695	0.00138123
XLOC_000854	XLOC_016841	-0.986844	0.000258495
XLOC_000854	XLOC_005377	-0.973765	0.00102337
XLOC_000854	XLOC_001363	-0.993073	7.18121e-05
XLOC_000854	XLOC_020987	-0.960888	0.00226469
XLOC_000854	XLOC_000797	-0.983392	0.00041143
XLOC_000854	XLOC_025025	-0.967457	0.00157134
XLOC_000854	XLOC_025052	-0.960452	0.00231514
XLOC_000854	XLOC_024745	-0.965358	0.00177932
XLOC_000854	XLOC_045416	-0.982959	0.000433114
XLOC_000854	XLOC_030397	-0.966383	0.00167612
XLOC_000854	XLOC_029956	-0.986457	0.000273886
XLOC_000854	XLOC_008234	-0.97206	0.00116006
XLOC_000855	XLOC_035293	-0.987922	0.000217942
XLOC_000904	XLOC_009275	-0.96472	0.00184507
XLOC_000904	XLOC_013509	-0.972176	0.00115052
XLOC_000904	XLOC_034974	-0.964526	0.00186526
XLOC_000904	XLOC_032056	-0.961557	0.00218841
XLOC_000904	XLOC_008766	-0.968074	0.00151266
XLOC_000904	XLOC_038216	-0.968405	0.00148157
XLOC_000904	XLOC_047886	-0.962182	0.00211824
XLOC_000904	XLOC_014362	-0.966096	0.0017047
XLOC_000904	XLOC_028836	-0.982412	0.000461267
XLOC_000904	XLOC_003121	-0.971047	0.00124524
XLOC_000904	XLOC_047509	-0.968444	0.001478
XLOC_000904	XLOC_001027	-0.984675	0.000350486
XLOC_000904	XLOC_033074	-0.979497	0.000626256
XLOC_000904	XLOC_016998	-0.969502	0.00138099
XLOC_000904	XLOC_017770	-0.960456	0.00231462
XLOC_000904	XLOC_012694	-0.978033	0.000718498
XLOC_000913	XLOC_039868	-0.960714	0.00228472
XLOC_000913	XLOC_004080	-0.985701	0.000305213
XLOC_000938	XLOC_005672	-0.966413	0.00167315
XLOC_000948	XLOC_014085	-0.979303	0.00063812
XLOC_000948	XLOC_043449	-0.965209	0.00179457
XLOC_000948	XLOC_039492	-0.976589	0.000815678
XLOC_000959	XLOC_021198	-0.990794	0.000126744
XLOC_000959	XLOC_047044	-0.977504	0.000753441
XLOC_000959	XLOC_038085	-0.984128	0.000375883
XLOC_000959	XLOC_016117	-0.96499	0.00181705
XLOC_000959	XLOC_049491	-0.985619	0.000308739
XLOC_000959	XLOC_035935	-0.961418	0.00220419
XLOC_000959	XLOC_014338	-0.994077	5.25206e-05
XLOC_000959	XLOC_036055	-0.961196	0.00222941
XLOC_000959	XLOC_043225	-0.965236	0.00179175
XLOC_000959	XLOC_020404	-0.972117	0.00115538
XLOC_000959	XLOC_002338	-0.981088	0.000533095
XLOC_000959	XLOC_048548	-0.971526	0.00120462
XLOC_000959	XLOC_038515	-0.96561	0.00175368
XLOC_000959	XLOC_005396	-0.962292	0.00210601
XLOC_000959	XLOC_044736	-0.965723	0.0017422
XLOC_000959	XLOC_012978	-0.960553	0.00230336
XLOC_000959	XLOC_019787	-0.962388	0.00209535
XLOC_000959	XLOC_001400	-0.967383	0.00157848
XLOC_000993	XLOC_007314	-0.968907	0.00143512
XLOC_000993	XLOC_040072	-0.973541	0.00104087
XLOC_000993	XLOC_042674	-0.964747	0.00184224
XLOC_000993	XLOC_007791	-0.966385	0.00167593
XLOC_001009	XLOC_010487	-0.962328	0.00210205
XLOC_001009	XLOC_039345	-0.97092	0.00125615
XLOC_001009	XLOC_037899	-0.96529	0.00178622
XLOC_001009	XLOC_024052	-0.983343	0.00041386
XLOC_001009	XLOC_037722	-0.99073	0.00012849
XLOC_001009	XLOC_007294	-0.966337	0.00168072
XLOC_001009	XLOC_024602	-0.96382	0.00193982
XLOC_001009	XLOC_027817	-0.969169	0.00141121
XLOC_001009	XLOC_034711	-0.976786	0.00080207
XLOC_001009	XLOC_046526	-0.978898	0.000663274
XLOC_001009	XLOC_007404	-0.962472	0.00208611
XLOC_001009	XLOC_053794	-0.992133	9.25869e-05
XLOC_001009	XLOC_008743	-0.978749	0.000672597
XLOC_001009	XLOC_038692	-0.966047	0.00170966
XLOC_001009	XLOC_017370	-0.985326	0.000321423
XLOC_001009	XLOC_001868	-0.97316	0.00107092
XLOC_001009	XLOC_026358	-0.965946	0.00171981
XLOC_001009	XLOC_031975	-0.960388	0.00232253
XLOC_001009	XLOC_040738	-0.961011	0.00225063
XLOC_001009	XLOC_043462	-0.965958	0.00171852
XLOC_001009	XLOC_000216	-0.965479	0.00176698
XLOC_001009	XLOC_022569	-0.963077	0.00201974
XLOC_001009	XLOC_050799	-0.960435	0.00231706
XLOC_001009	XLOC_018986	-0.96376	0.00194619
XLOC_001009	XLOC_017180	-0.973333	0.00105718
XLOC_001009	XLOC_016306	-0.962485	0.0020847
XLOC_001009	XLOC_035427	-0.967484	0.00156877
XLOC_001009	XLOC_034796	-0.98404	0.000380053
XLOC_001026	XLOC_007194	-0.975168	0.000917298
XLOC_001026	XLOC_048391	-0.986078	0.000289397
XLOC_001026	XLOC_023643	-0.97354	0.00104094
XLOC_001026	XLOC_032695	-0.985087	0.000331924
XLOC_001026	XLOC_031154	-0.968656	0.00145832
XLOC_001026	XLOC_036408	-0.961566	0.00218741
XLOC_001026	XLOC_022701	-0.975024	0.000927888
XLOC_001026	XLOC_026134	-0.971998	0.00116516
XLOC_001026	XLOC_005349	-0.969813	0.00135316
XLOC_001026	XLOC_018320	-0.968633	0.0014604
XLOC_001026	XLOC_018254	-0.988454	0.000199187
XLOC_001026	XLOC_028195	-0.975951	0.000860568
XLOC_001072	XLOC_036280	-0.971627	0.0011961
XLOC_001072	XLOC_002386	-0.979274	0.000639873
XLOC_001072	XLOC_004866	-0.971569	0.00120098
XLOC_001072	XLOC_030923	-0.96935	0.00139471
XLOC_001072	XLOC_040727	-0.974079	0.000999103
XLOC_001072	XLOC_013384	-0.9694	0.00139021
XLOC_001072	XLOC_041010	-0.964206	0.00189893
XLOC_001072	XLOC_023608	-0.962905	0.00203856
XLOC_001072	XLOC_044551	-0.96661	0.00165372
XLOC_001072	XLOC_010074	-0.983551	0.00040365
XLOC_001072	XLOC_004297	-0.980804	0.00054919
XLOC_001072	XLOC_026178	-0.96305	0.00202273
XLOC_001072	XLOC_002606	-0.975467	0.000895419
XLOC_001072	XLOC_020422	-0.976612	0.000814131
XLOC_001072	XLOC_023703	-0.988548	0.000195956
XLOC_001072	XLOC_041611	-0.970914	0.00125673
XLOC_001072	XLOC_027851	-0.970743	0.00127143
XLOC_001072	XLOC_017561	-0.964382	0.00188032
XLOC_001072	XLOC_038573	-0.961878	0.00215222
XLOC_001072	XLOC_021101	-0.960935	0.00225929
XLOC_001072	XLOC_006111	-0.961685	0.00217388
XLOC_001072	XLOC_017607	-0.963011	0.00202696
XLOC_001072	XLOC_009384	-0.966529	0.0016617
XLOC_001072	XLOC_005779	-0.970076	0.00132981
XLOC_001072	XLOC_023513	-0.965312	0.00178403
XLOC_001072	XLOC_028528	-0.969463	0.00138456
XLOC_001072	XLOC_013311	-0.982442	0.000459702
XLOC_001072	XLOC_028553	-0.976506	0.000821489
XLOC_001072	XLOC_025526	-0.965071	0.00180879
XLOC_001072	XLOC_007727	-0.991368	0.000111442
XLOC_001072	XLOC_004936	-0.967105	0.00160537
XLOC_001072	XLOC_048136	-0.969341	0.00139552
XLOC_001072	XLOC_039697	-0.969791	0.00135508
XLOC_001072	XLOC_031856	-0.965018	0.00181426
XLOC_001072	XLOC_001298	-0.960884	0.00226518
XLOC_001072	XLOC_005031	-0.961738	0.00216794
XLOC_001072	XLOC_014158	-0.965588	0.00175588
XLOC_001072	XLOC_046477	-0.977562	0.000749544
XLOC_001072	XLOC_023544	-0.977012	0.00078661
XLOC_001072	XLOC_022583	-0.977818	0.000732614
XLOC_001072	XLOC_039238	-0.962123	0.00212487
XLOC_001072	XLOC_041230	-0.973174	0.00106977
XLOC_001072	XLOC_008230	-0.961511	0.00219356
XLOC_001072	XLOC_017162	-0.977429	0.000758431
XLOC_001072	XLOC_044410	-0.966363	0.00167814
XLOC_001072	XLOC_050097	-0.974558	0.000962712
XLOC_001072	XLOC_005240	-0.961715	0.00217058
XLOC_001072	XLOC_031071	-0.964057	0.00191459
XLOC_001072	XLOC_016065	-0.963935	0.00192754
XLOC_001072	XLOC_019872	-0.967495	0.00156767
XLOC_001072	XLOC_032262	-0.963587	0.00196477
XLOC_001072	XLOC_024836	-0.979543	0.000623476
XLOC_001072	XLOC_048120	-0.960091	0.00235736
XLOC_001072	XLOC_047040	-0.966914	0.00162392
XLOC_001072	XLOC_030696	-0.963205	0.00200592
XLOC_001072	XLOC_049879	-0.963723	0.0019502
XLOC_001072	XLOC_016846	-0.97574	0.000875659
XLOC_001072	XLOC_023834	-0.967058	0.00160985
XLOC_001072	XLOC_038564	-0.965878	0.00172663
XLOC_001072	XLOC_035736	-0.972286	0.00114143
XLOC_001072	XLOC_051893	-0.975578	0.000887394
XLOC_001072	XLOC_007036	-0.960567	0.00230181
XLOC_001072	XLOC_002653	-0.986087	0.000288995
XLOC_001072	XLOC_054259	-0.9698	0.00135428
XLOC_001072	XLOC_047286	-0.978024	0.000719117
XLOC_001072	XLOC_020814	-0.989353	0.000169428
XLOC_001072	XLOC_011734	-0.964034	0.00191709
XLOC_001072	XLOC_042164	-0.966647	0.00165012
XLOC_001072	XLOC_013897	-0.966264	0.00168793
XLOC_001072	XLOC_012547	-0.977821	0.000732382
XLOC_001072	XLOC_013226	-0.961801	0.00216084
XLOC_001072	XLOC_036825	-0.960772	0.00227808
XLOC_001072	XLOC_007718	-0.97397	0.00100754
XLOC_001072	XLOC_043437	-0.983731	0.000394862
XLOC_001072	XLOC_033285	-0.973835	0.00101796
XLOC_001072	XLOC_003768	-0.96643	0.00167145
XLOC_001072	XLOC_019130	-0.963145	0.00201239
XLOC_001072	XLOC_021216	-0.967564	0.00156106
XLOC_001072	XLOC_035027	-0.967716	0.0015466
XLOC_001072	XLOC_001428	-0.961852	0.00215516
XLOC_001072	XLOC_035675	-0.98001	0.000595435
XLOC_001072	XLOC_021630	-0.964553	0.00186251
XLOC_001072	XLOC_042123	-0.979197	0.000644637
XLOC_001072	XLOC_036450	-0.962035	0.00213463
XLOC_001072	XLOC_004276	-0.961709	0.00217119
XLOC_001072	XLOC_039523	-0.963976	0.00192323
XLOC_001072	XLOC_026419	-0.971602	0.00119818
XLOC_001072	XLOC_042323	-0.973383	0.00105324
XLOC_001072	XLOC_007325	-0.981553	0.000507322
XLOC_001072	XLOC_008199	-0.984114	0.000376527
XLOC_001072	XLOC_024175	-0.973966	0.00100787
XLOC_001072	XLOC_027853	-0.981031	0.000536337
XLOC_001072	XLOC_039221	-0.967265	0.00158981
XLOC_001091	XLOC_024986	-0.975218	0.000913648
XLOC_001091	XLOC_039744	-0.977135	0.000778241
XLOC_001091	XLOC_030980	-0.969602	0.00137201
XLOC_001091	XLOC_049954	-0.990503	0.000134853
XLOC_001091	XLOC_049034	-0.970797	0.00126679
XLOC_001091	XLOC_045825	-0.976961	0.000790063
XLOC_001091	XLOC_044965	-0.961292	0.00221849
XLOC_001091	XLOC_052331	-0.964335	0.00188528
XLOC_001091	XLOC_043413	-0.975669	0.00088077
XLOC_001091	XLOC_005532	-0.96075	0.00228064
XLOC_001091	XLOC_005337	-0.973757	0.00102398
XLOC_001091	XLOC_021381	-0.971244	0.00122846
XLOC_001091	XLOC_026487	-0.976938	0.000791649
XLOC_001091	XLOC_028064	-0.98346	0.000408116
XLOC_001091	XLOC_050066	-0.969991	0.0013373
XLOC_001091	XLOC_025568	-0.968674	0.00145658
XLOC_001091	XLOC_052220	-0.961969	0.00214208
XLOC_001091	XLOC_032138	-0.984552	0.000356121
XLOC_001091	XLOC_045369	-0.993418	6.48388e-05
XLOC_001091	XLOC_041679	-0.974121	0.000995896
XLOC_001091	XLOC_025845	-0.966416	0.00167286
XLOC_001091	XLOC_034128	-0.973319	0.00105835
XLOC_001091	XLOC_030704	-0.985241	0.00032513
XLOC_001091	XLOC_011520	-0.978411	0.0006941
XLOC_001091	XLOC_030090	-0.985293	0.000322872
XLOC_001091	XLOC_000977	-0.97317	0.00107008
XLOC_001091	XLOC_012161	-0.961942	0.00214509
XLOC_001091	XLOC_018826	-0.980726	0.000553651
XLOC_001091	XLOC_002022	-0.995617	2.87772e-05
XLOC_001091	XLOC_041213	-0.976679	0.000809453
XLOC_001091	XLOC_005768	-0.965744	0.00174007
XLOC_001091	XLOC_041106	-0.973648	0.00103247
XLOC_001091	XLOC_049590	-0.966428	0.00167167
XLOC_001091	XLOC_013717	-0.976424	0.000827191
XLOC_001091	XLOC_028338	-0.969169	0.00141113
XLOC_001091	XLOC_012350	-0.961921	0.00214738
XLOC_001091	XLOC_020418	-0.963594	0.00196397
XLOC_001091	XLOC_028615	-0.967027	0.00161286
XLOC_001091	XLOC_008054	-0.985904	0.000296656
XLOC_001091	XLOC_007491	-0.973958	0.00100842
XLOC_001091	XLOC_022035	-0.967883	0.00153071
XLOC_001091	XLOC_036729	-0.992026	9.51333e-05
XLOC_001091	XLOC_024475	-0.97841	0.000694177
XLOC_001091	XLOC_002730	-0.965496	0.00176521
XLOC_001091	XLOC_012290	-0.963727	0.00194972
XLOC_001091	XLOC_020372	-0.967628	0.00155493
XLOC_001098	XLOC_032606	-0.985084	0.00033208
XLOC_001098	XLOC_050736	-0.962575	0.00207476
XLOC_001098	XLOC_054122	-0.9614	0.00220614
XLOC_001098	XLOC_009241	-0.970474	0.00129481
XLOC_001098	XLOC_025985	-0.961492	0.00219572
XLOC_001098	XLOC_036628	-0.966516	0.00166302
XLOC_001098	XLOC_022655	-0.979554	0.000622785
XLOC_001098	XLOC_026250	-0.960212	0.00234309
XLOC_001098	XLOC_045942	-0.993662	6.01332e-05
XLOC_001098	XLOC_025467	-0.975532	0.000890727
XLOC_001098	XLOC_046002	-0.989498	0.000164855
XLOC_001098	XLOC_023675	-0.964919	0.00182444
XLOC_001098	XLOC_021824	-0.968465	0.00147596
XLOC_001098	XLOC_031044	-0.992166	9.18054e-05
XLOC_001098	XLOC_008530	-0.962392	0.00209499
XLOC_001098	XLOC_012330	-0.983889	0.000387261
XLOC_001098	XLOC_016463	-0.975236	0.000912324
XLOC_001098	XLOC_030561	-0.99212	9.28941e-05
XLOC_001098	XLOC_045387	-0.990707	0.00012915
XLOC_001098	XLOC_008361	-0.969243	0.00140447
XLOC_001098	XLOC_023892	-0.967023	0.00161332
XLOC_001098	XLOC_037830	-0.97829	0.00070184
XLOC_001098	XLOC_011682	-0.963181	0.00200848
XLOC_001098	XLOC_045616	-0.964318	0.00188712
XLOC_001098	XLOC_005746	-0.985352	0.000320283
XLOC_001098	XLOC_000231	-0.978049	0.0007175
XLOC_001098	XLOC_047115	-0.981921	0.000487306
XLOC_001098	XLOC_048227	-0.984675	0.000350496
XLOC_001098	XLOC_038480	-0.993586	6.15805e-05
XLOC_001098	XLOC_011325	-0.967296	0.00158688
XLOC_001098	XLOC_004323	-0.969373	0.00139269
XLOC_001098	XLOC_004250	-0.969619	0.00137049
XLOC_001098	XLOC_049505	-0.966257	0.0016887
XLOC_001098	XLOC_007169	-0.961533	0.00219111
XLOC_001098	XLOC_040892	-0.970424	0.00129914
XLOC_001098	XLOC_032010	-0.964083	0.00191187
XLOC_001098	XLOC_049815	-0.983064	0.000427816
XLOC_001098	XLOC_013147	-0.963855	0.00193603
XLOC_001098	XLOC_032923	-0.967433	0.00157365
XLOC_001098	XLOC_032194	-0.963065	0.00202113
XLOC_001098	XLOC_027487	-0.974194	0.000990332
XLOC_001098	XLOC_019092	-0.990304	0.000140564
XLOC_001098	XLOC_018486	-0.971153	0.00123621
XLOC_001098	XLOC_001075	-0.993803	5.74796e-05
XLOC_001098	XLOC_032123	-0.972574	0.00111798
XLOC_001098	XLOC_036697	-0.963717	0.00195084
XLOC_001098	XLOC_048818	-0.963489	0.00197529
XLOC_001098	XLOC_008535	-0.984161	0.000374345
XLOC_001098	XLOC_021934	-0.961746	0.00216701
XLOC_001098	XLOC_008076	-0.992279	8.91798e-05
XLOC_001098	XLOC_013382	-0.964619	0.00185559
XLOC_001098	XLOC_044821	-0.967206	0.00159552
XLOC_001098	XLOC_025240	-0.9687	0.00145418
XLOC_001098	XLOC_018801	-0.966149	0.00169941
XLOC_001098	XLOC_010867	-0.983654	0.000398602
XLOC_001098	XLOC_039196	-0.960677	0.0022891
XLOC_001098	XLOC_013141	-0.99669	1.6418e-05
XLOC_001098	XLOC_004376	-0.971768	0.00118431
XLOC_001098	XLOC_038440	-0.97575	0.000874998
XLOC_001098	XLOC_027883	-0.981823	0.00049258
XLOC_001098	XLOC_031783	-0.976594	0.000815384
XLOC_001098	XLOC_000780	-0.963485	0.00197571
XLOC_001098	XLOC_040799	-0.968905	0.00143532
XLOC_001098	XLOC_054330	-0.966501	0.00166448
XLOC_001098	XLOC_025706	-0.968928	0.00143323
XLOC_001098	XLOC_018887	-0.986628	0.000267016
XLOC_001098	XLOC_030392	-0.990275	0.000141397
XLOC_001098	XLOC_009318	-0.961874	0.00215272
XLOC_001098	XLOC_013450	-0.967483	0.00156888
XLOC_001098	XLOC_013318	-0.979664	0.000616121
XLOC_001098	XLOC_042957	-0.988752	0.000189075
XLOC_001098	XLOC_051738	-0.97749	0.000754318
XLOC_001098	XLOC_023781	-0.97923	0.000642582
XLOC_001098	XLOC_023744	-0.962258	0.00210979
XLOC_001098	XLOC_029990	-0.976098	0.000850107
XLOC_001098	XLOC_005694	-0.962414	0.0020925
XLOC_001098	XLOC_030361	-0.967034	0.00161222
XLOC_001098	XLOC_045285	-0.963537	0.00197013
XLOC_001098	XLOC_000229	-0.978961	0.000659282
XLOC_001098	XLOC_041150	-0.973401	0.00105186
XLOC_001098	XLOC_004890	-0.965586	0.00175609
XLOC_001098	XLOC_032612	-0.961116	0.00223856
XLOC_001098	XLOC_024956	-0.971039	0.001246
XLOC_001098	XLOC_002700	-0.978071	0.000716059
XLOC_001098	XLOC_036484	-0.983902	0.000386615
XLOC_001098	XLOC_001938	-0.968463	0.00147623
XLOC_001098	XLOC_037086	-0.985129	0.000330068
XLOC_001098	XLOC_026860	-0.977374	0.000762114
XLOC_001098	XLOC_010607	-0.994056	5.28974e-05
XLOC_001098	XLOC_021456	-0.967567	0.00156078
XLOC_001098	XLOC_021230	-0.965891	0.00172527
XLOC_001098	XLOC_000537	-0.981165	0.000528813
XLOC_001098	XLOC_050478	-0.983288	0.000416625
XLOC_001098	XLOC_029791	-0.980724	0.000553769
XLOC_001098	XLOC_033885	-0.995887	2.53407e-05
XLOC_001098	XLOC_016379	-0.966081	0.00170625
XLOC_001098	XLOC_041534	-0.992167	9.17938e-05
XLOC_001098	XLOC_017043	-0.963082	0.00201929
XLOC_001098	XLOC_050258	-0.993664	6.00939e-05
XLOC_001098	XLOC_028321	-0.960595	0.00229856
XLOC_001098	XLOC_020996	-0.961566	0.00218738
XLOC_001098	XLOC_026649	-0.991503	0.000108003
XLOC_001098	XLOC_019829	-0.978506	0.000688022
XLOC_001098	XLOC_004218	-0.96081	0.0022737
XLOC_001098	XLOC_042214	-0.969998	0.00133671
XLOC_001098	XLOC_049551	-0.968509	0.0014719
XLOC_001098	XLOC_050634	-0.972588	0.00111686
XLOC_001098	XLOC_024922	-0.979215	0.000643517
XLOC_001098	XLOC_000679	-0.987473	0.000234416
XLOC_001098	XLOC_023684	-0.966577	0.00165703
XLOC_001098	XLOC_042609	-0.996826	1.5093e-05
XLOC_001098	XLOC_010212	-0.98102	0.000536938
XLOC_001098	XLOC_053903	-0.963898	0.00193153
XLOC_001098	XLOC_037125	-0.970873	0.0012602
XLOC_001098	XLOC_004595	-0.974444	0.000971306
XLOC_001098	XLOC_027807	-0.960845	0.00226966
XLOC_001098	XLOC_036959	-0.98572	0.00030442
XLOC_001098	XLOC_013048	-0.964269	0.00189229
XLOC_001098	XLOC_022457	-0.9641	0.00191006
XLOC_001098	XLOC_053962	-0.989543	0.000163453
XLOC_001098	XLOC_031690	-0.985795	0.000301231
XLOC_001098	XLOC_035366	-0.960737	0.00228209
XLOC_001098	XLOC_031095	-0.977991	0.000721272
XLOC_001098	XLOC_001858	-0.962382	0.00209606
XLOC_001098	XLOC_044273	-0.972696	0.00110808
XLOC_001098	XLOC_032238	-0.991915	9.77804e-05
XLOC_001098	XLOC_010417	-0.970978	0.0012512
XLOC_001098	XLOC_003294	-0.985609	0.000309142
XLOC_001098	XLOC_024671	-0.963816	0.00194019
XLOC_001098	XLOC_048514	-0.970647	0.00127976
XLOC_001098	XLOC_042230	-0.97658	0.00081629
XLOC_001098	XLOC_013943	-0.981244	0.000524407
XLOC_001098	XLOC_003453	-0.991937	9.72473e-05
XLOC_001098	XLOC_048817	-0.969972	0.00133894
XLOC_001098	XLOC_010392	-0.979991	0.000596553
XLOC_001098	XLOC_031395	-0.981846	0.000491336
XLOC_001098	XLOC_050187	-0.963556	0.00196809
XLOC_001098	XLOC_017889	-0.964526	0.00186526
XLOC_001098	XLOC_000928	-0.989644	0.000160313
XLOC_001098	XLOC_018837	-0.980241	0.000581745
XLOC_001098	XLOC_048038	-0.987725	0.000225086
XLOC_001098	XLOC_008628	-0.9763	0.00083591
XLOC_001098	XLOC_015711	-0.967443	0.00157272
XLOC_001098	XLOC_017139	-0.990487	0.000135304
XLOC_001098	XLOC_005837	-0.993063	7.20128e-05
XLOC_001098	XLOC_019398	-0.993183	6.95574e-05
XLOC_001098	XLOC_008893	-0.973843	0.00101733
XLOC_001098	XLOC_020426	-0.97888	0.000664394
XLOC_001098	XLOC_001888	-0.969501	0.00138109
XLOC_001098	XLOC_009941	-0.974997	0.000929937
XLOC_001098	XLOC_027866	-0.96199	0.00213972
XLOC_001098	XLOC_002453	-0.976035	0.000854619
XLOC_001098	XLOC_019495	-0.985081	0.000332194
XLOC_001098	XLOC_045367	-0.964875	0.00182897
XLOC_001098	XLOC_026772	-0.974077	0.000999272
XLOC_001098	XLOC_028283	-0.98578	0.000301885
XLOC_001098	XLOC_002757	-0.962883	0.00204096
XLOC_001098	XLOC_009888	-0.978566	0.000684197
XLOC_001098	XLOC_020728	-0.981239	0.000524633
XLOC_001098	XLOC_022394	-0.995079	3.62705e-05
XLOC_001098	XLOC_021100	-0.984395	0.000363376
XLOC_001098	XLOC_001822	-0.969217	0.00140678
XLOC_001098	XLOC_027676	-0.988569	0.000195259
XLOC_001098	XLOC_020985	-0.995348	3.24053e-05
XLOC_001098	XLOC_039613	-0.976627	0.000813033
XLOC_001098	XLOC_025917	-0.97967	0.000615777
XLOC_001098	XLOC_002805	-0.996698	1.6333e-05
XLOC_001098	XLOC_006997	-0.960119	0.002354
XLOC_001098	XLOC_049537	-0.979194	0.000644833
XLOC_001098	XLOC_026823	-0.969653	0.00136744
XLOC_001098	XLOC_035046	-0.987705	0.00022581
XLOC_001098	XLOC_021529	-0.963851	0.00193656
XLOC_001098	XLOC_013205	-0.991525	0.000107432
XLOC_001098	XLOC_022621	-0.96116	0.00223352
XLOC_001098	XLOC_021378	-0.981173	0.000528325
XLOC_001098	XLOC_030428	-0.982475	0.00045801
XLOC_001098	XLOC_012740	-0.963298	0.00199582
XLOC_001098	XLOC_027051	-0.997321	1.07577e-05
XLOC_001098	XLOC_015808	-0.962126	0.00212448
XLOC_001098	XLOC_000228	-0.984186	0.000373133
XLOC_001098	XLOC_050988	-0.989737	0.000157439
XLOC_001098	XLOC_023714	-0.985843	0.00029923
XLOC_001098	XLOC_004041	-0.984659	0.000351217
XLOC_001098	XLOC_035512	-0.996964	1.3815e-05
XLOC_001098	XLOC_017967	-0.976745	0.000804878
XLOC_001098	XLOC_042545	-0.966557	0.00165893
XLOC_001098	XLOC_005457	-0.962272	0.00210825
XLOC_001098	XLOC_032767	-0.99622	2.14047e-05
XLOC_001098	XLOC_033749	-0.995498	3.03503e-05
XLOC_001098	XLOC_050318	-0.989891	0.000152784
XLOC_001098	XLOC_039677	-0.971878	0.00117514
XLOC_001103	XLOC_008666	-0.971359	0.00121868
XLOC_001103	XLOC_036498	-0.975278	0.000909224
XLOC_001103	XLOC_031042	-0.991832	9.98118e-05
XLOC_001103	XLOC_013751	-0.976268	0.000838102
XLOC_001103	XLOC_046701	-0.960812	0.00227342
XLOC_001103	XLOC_047861	-0.967179	0.00159818
XLOC_001103	XLOC_021924	-0.971752	0.00118567
XLOC_001103	XLOC_048468	-0.965135	0.00180212
XLOC_001103	XLOC_046004	-0.979555	0.00062274
XLOC_001103	XLOC_049059	-0.976783	0.00080226
XLOC_001103	XLOC_006148	-0.979999	0.000596051
XLOC_001103	XLOC_042736	-0.987185	0.000245267
XLOC_001103	XLOC_011279	-0.960874	0.0022663
XLOC_001103	XLOC_038787	-0.967448	0.00157218
XLOC_001103	XLOC_028537	-0.962218	0.00211429
XLOC_001103	XLOC_001825	-0.965209	0.00179458
XLOC_001103	XLOC_041593	-0.975432	0.000897944
XLOC_001103	XLOC_039962	-0.977172	0.000775726
XLOC_001103	XLOC_023595	-0.985472	0.000315061
XLOC_001103	XLOC_018496	-0.987137	0.000247112
XLOC_001103	XLOC_031021	-0.976264	0.000838423
XLOC_001103	XLOC_003797	-0.971343	0.00122009
XLOC_001103	XLOC_012341	-0.963087	0.00201876
XLOC_001103	XLOC_033290	-0.969461	0.00138474
XLOC_001103	XLOC_008471	-0.972016	0.0011637
XLOC_001103	XLOC_035323	-0.972384	0.00113345
XLOC_001103	XLOC_019464	-0.961608	0.00218261
XLOC_001103	XLOC_020129	-0.967076	0.00160815
XLOC_001103	XLOC_042901	-0.974032	0.00100272
XLOC_001103	XLOC_011382	-0.981197	0.000527024
XLOC_001103	XLOC_011577	-0.969635	0.00136904
XLOC_001103	XLOC_047043	-0.965517	0.00176307
XLOC_001103	XLOC_038102	-0.972422	0.00113037
XLOC_001103	XLOC_039267	-0.960507	0.00230874
XLOC_001103	XLOC_039131	-0.967074	0.00160834
XLOC_001103	XLOC_012094	-0.980074	0.000591636
XLOC_001103	XLOC_005859	-0.968669	0.00145711
XLOC_001103	XLOC_008616	-0.975929	0.000862148
XLOC_001103	XLOC_040666	-0.988991	0.000181142
XLOC_001103	XLOC_026544	-0.982083	0.000478632
XLOC_001103	XLOC_002776	-0.974055	0.00100098
XLOC_001103	XLOC_045069	-0.987542	0.000231833
XLOC_001110	XLOC_049190	-0.961125	0.00223755
XLOC_001110	XLOC_035604	-0.963329	0.00199252
XLOC_001112	XLOC_011955	-0.965455	0.00176946
XLOC_001117	XLOC_042769	-0.98099	0.000538628
XLOC_001117	XLOC_026581	-0.97116	0.00123562
XLOC_001117	XLOC_006969	-0.976937	0.000791686
XLOC_001117	XLOC_004588	-0.977023	0.000785879
XLOC_001117	XLOC_013793	-0.973673	0.00103052
XLOC_001117	XLOC_007288	-0.972368	0.0011347
XLOC_001117	XLOC_038255	-0.965669	0.00174773
XLOC_001117	XLOC_017800	-0.980067	0.000592006
XLOC_001117	XLOC_044185	-0.983275	0.000417228
XLOC_001117	XLOC_013183	-0.976405	0.000828522
XLOC_001117	XLOC_018411	-0.965044	0.00181153
XLOC_001117	XLOC_006782	-0.963489	0.00197519
XLOC_001117	XLOC_041451	-0.985171	0.000328204
XLOC_001117	XLOC_016451	-0.960694	0.00228705
XLOC_001117	XLOC_039371	-0.984656	0.000351364
XLOC_001117	XLOC_016487	-0.974798	0.000944681
XLOC_001117	XLOC_004098	-0.963492	0.00197491
XLOC_001117	XLOC_018185	-0.964289	0.00189015
XLOC_001117	XLOC_037826	-0.978818	0.000668288
XLOC_001117	XLOC_032041	-0.960203	0.00234422
XLOC_001137	XLOC_039645	-0.963876	0.0019338
XLOC_001137	XLOC_023575	-0.974241	0.000986725
XLOC_001137	XLOC_014010	-0.961459	0.00219949
XLOC_001137	XLOC_024992	-0.968755	0.00144914
XLOC_001137	XLOC_040681	-0.969399	0.00139028
XLOC_001137	XLOC_002946	-0.966802	0.00163485
XLOC_001137	XLOC_028327	-0.960493	0.00231037
XLOC_001137	XLOC_007333	-0.991324	0.000112579
XLOC_001137	XLOC_050133	-0.985662	0.000306879
XLOC_001137	XLOC_012369	-0.975607	0.000885268
XLOC_001137	XLOC_018881	-0.960879	0.00226569
XLOC_001137	XLOC_045944	-0.968696	0.00145455
XLOC_001137	XLOC_034064	-0.984697	0.000349499
XLOC_001137	XLOC_047101	-0.980345	0.000575654
XLOC_001137	XLOC_032114	-0.98693	0.000255115
XLOC_001137	XLOC_037786	-0.962496	0.00208341
XLOC_001138	XLOC_017307	-0.981933	0.000486678
XLOC_001138	XLOC_027138	-0.985012	0.000335256
XLOC_001138	XLOC_006894	-0.98718	0.000245476
XLOC_001138	XLOC_040209	-0.965119	0.00180379
XLOC_001138	XLOC_004146	-0.987224	0.000243802
XLOC_001138	XLOC_034794	-0.975746	0.000875235
XLOC_001138	XLOC_006750	-0.967578	0.00155975
XLOC_001138	XLOC_008366	-0.976741	0.000805167
XLOC_001138	XLOC_019494	-0.964208	0.0018987
XLOC_001138	XLOC_051832	-0.988444	0.000199556
XLOC_001138	XLOC_024048	-0.989204	0.000174187
XLOC_001138	XLOC_045068	-0.975126	0.000920368
XLOC_001138	XLOC_051725	-0.96466	0.00185132
XLOC_001138	XLOC_016464	-0.962727	0.00205806
XLOC_001138	XLOC_050057	-0.972724	0.00110584
XLOC_001138	XLOC_052155	-0.976452	0.000825244
XLOC_001138	XLOC_008534	-0.967474	0.00156975
XLOC_001138	XLOC_029518	-0.961866	0.00215362
XLOC_001138	XLOC_036623	-0.981527	0.000508734
XLOC_001138	XLOC_012011	-0.988916	0.00018361
XLOC_001138	XLOC_042566	-0.979865	0.000604076
XLOC_001138	XLOC_019999	-0.989904	0.000152387
XLOC_001138	XLOC_049587	-0.964714	0.0018457
XLOC_001138	XLOC_023636	-0.982204	0.000472238
XLOC_001138	XLOC_014205	-0.983623	0.000400127
XLOC_001138	XLOC_016843	-0.988524	0.000196787
XLOC_001138	XLOC_025057	-0.971388	0.00121625
XLOC_001138	XLOC_047606	-0.987351	0.000238966
XLOC_001138	XLOC_002528	-0.986435	0.00027478
XLOC_001138	XLOC_037689	-0.984962	0.000337532
XLOC_001138	XLOC_046076	-0.981937	0.000486488
XLOC_001138	XLOC_018197	-0.987849	0.000220571
XLOC_001138	XLOC_012624	-0.96532	0.00178325
XLOC_001138	XLOC_026608	-0.961646	0.00217832
XLOC_001138	XLOC_034452	-0.966767	0.00163833
XLOC_001138	XLOC_030475	-0.984377	0.000364195
XLOC_001138	XLOC_045300	-0.986985	0.000252993
XLOC_001138	XLOC_020225	-0.994899	3.89631e-05
XLOC_001138	XLOC_029698	-0.9874	0.000237151
XLOC_001138	XLOC_040379	-0.975657	0.000881676
XLOC_001138	XLOC_033759	-0.977047	0.000784198
XLOC_001138	XLOC_042867	-0.986788	0.000260679
XLOC_001138	XLOC_026604	-0.97373	0.00102609
XLOC_001138	XLOC_012168	-0.98732	0.000240163
XLOC_001138	XLOC_039912	-0.973621	0.00103461
XLOC_001138	XLOC_009805	-0.985889	0.000297296
XLOC_001138	XLOC_043289	-0.969417	0.00138863
XLOC_001138	XLOC_022237	-0.972864	0.00109459
XLOC_001138	XLOC_032571	-0.98288	0.00043712
XLOC_001138	XLOC_047557	-0.968114	0.00150882
XLOC_001138	XLOC_001438	-0.976547	0.000818617
XLOC_001138	XLOC_028670	-0.980843	0.000546971
XLOC_001138	XLOC_049312	-0.985283	0.000323299
XLOC_001138	XLOC_017972	-0.971961	0.00116825
XLOC_001138	XLOC_039895	-0.988173	0.000208973
XLOC_001138	XLOC_005169	-0.989734	0.000157542
XLOC_001138	XLOC_019012	-0.963115	0.00201568
XLOC_001138	XLOC_046077	-0.987599	0.000229737
XLOC_001138	XLOC_008452	-0.978257	0.000703979
XLOC_001138	XLOC_004647	-0.978959	0.0006594
XLOC_001138	XLOC_028405	-0.969587	0.00137335
XLOC_001138	XLOC_049385	-0.98924	0.000173032
XLOC_001138	XLOC_049431	-0.967605	0.00155713
XLOC_001138	XLOC_049965	-0.974263	0.000985061
XLOC_001138	XLOC_050092	-0.983295	0.000416276
XLOC_001138	XLOC_004418	-0.973359	0.00105517
XLOC_001138	XLOC_027996	-0.98579	0.000301464
XLOC_001138	XLOC_049111	-0.992994	7.34618e-05
XLOC_001138	XLOC_037119	-0.975726	0.000876704
XLOC_001138	XLOC_039821	-0.973114	0.00107455
XLOC_001138	XLOC_030807	-0.981873	0.000489914
XLOC_001138	XLOC_009187	-0.96071	0.00228519
XLOC_001138	XLOC_028063	-0.977058	0.000783494
XLOC_001138	XLOC_010249	-0.962936	0.0020351
XLOC_001138	XLOC_048393	-0.985042	0.00033392
XLOC_001138	XLOC_040691	-0.98042	0.000571286
XLOC_001138	XLOC_006599	-0.99153	0.000107297
XLOC_001138	XLOC_043427	-0.979319	0.000637104
XLOC_001138	XLOC_014214	-0.976766	0.00080347
XLOC_001138	XLOC_021232	-0.96444	0.00187427
XLOC_001138	XLOC_013054	-0.972335	0.00113745
XLOC_001138	XLOC_000370	-0.975418	0.000898958
XLOC_001138	XLOC_019974	-0.98692	0.000255525
XLOC_001138	XLOC_018480	-0.967811	0.00153748
XLOC_001138	XLOC_040290	-0.975352	0.000903777
XLOC_001138	XLOC_005898	-0.987145	0.000246812
XLOC_001138	XLOC_045531	-0.964325	0.00188634
XLOC_001138	XLOC_031515	-0.962318	0.00210316
XLOC_001138	XLOC_005954	-0.986346	0.000278387
XLOC_001138	XLOC_037691	-0.984369	0.00036456
XLOC_001138	XLOC_048835	-0.963917	0.00192947
XLOC_001138	XLOC_019331	-0.976354	0.000832117
XLOC_001138	XLOC_026345	-0.982724	0.000445136
XLOC_001138	XLOC_021614	-0.989162	0.00017557
XLOC_001138	XLOC_047494	-0.978774	0.000671032
XLOC_001138	XLOC_041498	-0.982529	0.0004552
XLOC_001138	XLOC_036437	-0.986811	0.000259784
XLOC_001138	XLOC_011419	-0.983197	0.000421116
XLOC_001138	XLOC_020223	-0.994269	4.91786e-05
XLOC_001138	XLOC_013899	-0.994016	5.35989e-05
XLOC_001138	XLOC_039810	-0.968669	0.00145709
XLOC_001138	XLOC_031173	-0.969168	0.00141128
XLOC_001138	XLOC_050235	-0.968094	0.00151075
XLOC_001138	XLOC_046032	-0.99147	0.000108836
XLOC_001138	XLOC_016102	-0.972127	0.00115454
XLOC_001138	XLOC_038678	-0.97509	0.000923056
XLOC_001138	XLOC_021181	-0.97307	0.00107803
XLOC_001138	XLOC_035335	-0.96314	0.002013
XLOC_001138	XLOC_042737	-0.975	0.000929662
XLOC_001138	XLOC_031358	-0.963836	0.00193808
XLOC_001138	XLOC_027029	-0.965691	0.00174551
XLOC_001138	XLOC_042836	-0.978973	0.000658563
XLOC_001138	XLOC_012892	-0.981786	0.000494587
XLOC_001138	XLOC_013978	-0.965361	0.00177899
XLOC_001138	XLOC_026199	-0.972815	0.00109851
XLOC_001138	XLOC_043286	-0.986672	0.00026527
XLOC_001138	XLOC_011828	-0.970217	0.00131734
XLOC_001138	XLOC_049819	-0.975042	0.000926599
XLOC_001138	XLOC_004587	-0.96695	0.00162039
XLOC_001138	XLOC_050276	-0.977561	0.000749596
XLOC_001138	XLOC_005015	-0.960341	0.00232805
XLOC_001138	XLOC_021207	-0.960146	0.00235085
XLOC_001138	XLOC_026032	-0.98357	0.000402676
XLOC_001138	XLOC_002944	-0.964989	0.00181724
XLOC_001138	XLOC_011405	-0.988057	0.000213112
XLOC_001138	XLOC_032644	-0.98903	0.000179857
XLOC_001138	XLOC_018973	-0.974724	0.000950208
XLOC_001138	XLOC_008589	-0.97407	0.000999861
XLOC_001138	XLOC_003838	-0.975322	0.000906007
XLOC_001138	XLOC_032992	-0.97581	0.000870632
XLOC_001138	XLOC_040439	-0.973386	0.00105306
XLOC_001138	XLOC_040838	-0.97138	0.00121695
XLOC_001138	XLOC_039054	-0.973394	0.0010524
XLOC_001138	XLOC_048059	-0.973167	0.00107032
XLOC_001138	XLOC_014223	-0.987621	0.000228906
XLOC_001138	XLOC_004045	-0.963548	0.00196892
XLOC_001138	XLOC_018009	-0.967911	0.00152804
XLOC_001138	XLOC_025812	-0.97002	0.00133472
XLOC_001138	XLOC_047739	-0.970853	0.00126198
XLOC_001138	XLOC_030579	-0.985518	0.000313077
XLOC_001138	XLOC_032369	-0.96935	0.0013947
XLOC_001138	XLOC_022214	-0.965342	0.00178098
XLOC_001138	XLOC_053645	-0.981885	0.000489266
XLOC_001138	XLOC_042982	-0.978915	0.000662151
XLOC_001138	XLOC_024631	-0.983607	0.000400891
XLOC_001138	XLOC_010784	-0.967822	0.00153651
XLOC_001138	XLOC_046626	-0.980494	0.000567012
XLOC_001138	XLOC_031802	-0.983942	0.000384705
XLOC_001138	XLOC_021608	-0.979656	0.000616624
XLOC_001138	XLOC_026738	-0.988873	0.000185043
XLOC_001138	XLOC_020718	-0.96602	0.00171238
XLOC_001138	XLOC_013521	-0.966469	0.00166768
XLOC_001138	XLOC_034300	-0.98638	0.000276981
XLOC_001138	XLOC_039127	-0.97448	0.000968601
XLOC_001138	XLOC_003793	-0.972191	0.00114927
XLOC_001138	XLOC_053471	-0.983773	0.000392845
XLOC_001138	XLOC_008591	-0.98034	0.000575954
XLOC_001138	XLOC_025595	-0.988745	0.000189286
XLOC_001138	XLOC_034881	-0.968541	0.00146892
XLOC_001138	XLOC_000241	-0.972675	0.00110977
XLOC_001138	XLOC_045617	-0.973281	0.00106136
XLOC_001138	XLOC_008685	-0.982193	0.000472787
XLOC_001138	XLOC_050981	-0.973713	0.00102746
XLOC_001138	XLOC_012484	-0.966262	0.00168815
XLOC_001138	XLOC_049090	-0.985911	0.000296341
XLOC_001138	XLOC_005452	-0.965045	0.00181138
XLOC_001138	XLOC_013246	-0.989853	0.000153917
XLOC_001138	XLOC_010118	-0.972975	0.00108564
XLOC_001138	XLOC_006674	-0.98628	0.000281078
XLOC_001138	XLOC_030439	-0.982758	0.000443373
XLOC_001138	XLOC_053499	-0.970162	0.00132222
XLOC_001138	XLOC_020092	-0.988172	0.00020903
XLOC_001138	XLOC_009451	-0.973814	0.0010196
XLOC_001138	XLOC_026197	-0.962483	0.00208493
XLOC_001138	XLOC_028612	-0.970228	0.00131638
XLOC_001138	XLOC_033955	-0.988363	0.000202324
XLOC_001138	XLOC_025362	-0.963748	0.00194748
XLOC_001138	XLOC_052134	-0.964156	0.00190416
XLOC_001138	XLOC_045544	-0.981751	0.000496506
XLOC_001138	XLOC_048945	-0.967699	0.00154816
XLOC_001138	XLOC_046930	-0.980488	0.000567346
XLOC_001138	XLOC_023887	-0.989066	0.000178685
XLOC_001138	XLOC_031700	-0.964952	0.001821
XLOC_001138	XLOC_002916	-0.982259	0.000469298
XLOC_001138	XLOC_033984	-0.986119	0.000287681
XLOC_001138	XLOC_008590	-0.960207	0.00234376
XLOC_001138	XLOC_048844	-0.975967	0.000859442
XLOC_001138	XLOC_014211	-0.979127	0.000649006
XLOC_001138	XLOC_031676	-0.973411	0.00105108
XLOC_001138	XLOC_033258	-0.984187	0.000373104
XLOC_001138	XLOC_025107	-0.988528	0.000196653
XLOC_001138	XLOC_040035	-0.981931	0.000486773
XLOC_001138	XLOC_005540	-0.978389	0.00069548
XLOC_001138	XLOC_014070	-0.977655	0.000743353
XLOC_001138	XLOC_042596	-0.969448	0.00138589
XLOC_001138	XLOC_023662	-0.964884	0.00182807
XLOC_001138	XLOC_030616	-0.969187	0.00140952
XLOC_001138	XLOC_018529	-0.989661	0.00015979
XLOC_001138	XLOC_012870	-0.973855	0.00101644
XLOC_001138	XLOC_036379	-0.980357	0.000574968
XLOC_001138	XLOC_047928	-0.971434	0.00121239
XLOC_001138	XLOC_020733	-0.969913	0.00134425
XLOC_001138	XLOC_014350	-0.970316	0.00130865
XLOC_001138	XLOC_033190	-0.961298	0.00221773
XLOC_001138	XLOC_021398	-0.966979	0.0016176
XLOC_001138	XLOC_021566	-0.994097	5.21701e-05
XLOC_001138	XLOC_042935	-0.975888	0.000865088
XLOC_001138	XLOC_024355	-0.982869	0.000437681
XLOC_001138	XLOC_011830	-0.967236	0.00159259
XLOC_001138	XLOC_024140	-0.991059	0.000119553
XLOC_001138	XLOC_002261	-0.990361	0.000138919
XLOC_001138	XLOC_041285	-0.972027	0.00116277
XLOC_001138	XLOC_049428	-0.965579	0.00175686
XLOC_001138	XLOC_034317	-0.982057	0.00048003
XLOC_001138	XLOC_008426	-0.989447	0.000166463
XLOC_001138	XLOC_007623	-0.968347	0.00148699
XLOC_001138	XLOC_002949	-0.981597	0.00050487
XLOC_001138	XLOC_012258	-0.969329	0.00139661
XLOC_001138	XLOC_026212	-0.960039	0.00236344
XLOC_001138	XLOC_032333	-0.975449	0.000896715
XLOC_001138	XLOC_016172	-0.973642	0.00103294
XLOC_001138	XLOC_024710	-0.962243	0.00211145
XLOC_001138	XLOC_045648	-0.982752	0.000443666
XLOC_001138	XLOC_048203	-0.972763	0.00110269
XLOC_001138	XLOC_020550	-0.963863	0.00193524
XLOC_001138	XLOC_033547	-0.987688	0.000226463
XLOC_001138	XLOC_001535	-0.988738	0.000189529
XLOC_001138	XLOC_007933	-0.966539	0.00166074
XLOC_001138	XLOC_004995	-0.980912	0.000543026
XLOC_001138	XLOC_042948	-0.969759	0.00135793
XLOC_001138	XLOC_024606	-0.972342	0.00113687
XLOC_001138	XLOC_014382	-0.98516	0.000328714
XLOC_001138	XLOC_009204	-0.98289	0.000436612
XLOC_001138	XLOC_040889	-0.988554	0.000195769
XLOC_001138	XLOC_024163	-0.992677	8.02521e-05
XLOC_001138	XLOC_001219	-0.977801	0.000733755
XLOC_001138	XLOC_040051	-0.983695	0.000396615
XLOC_001138	XLOC_019840	-0.99004	0.000148313
XLOC_001138	XLOC_049279	-0.966106	0.00170369
XLOC_001138	XLOC_000354	-0.981878	0.00048964
XLOC_001138	XLOC_019710	-0.977557	0.000749865
XLOC_001138	XLOC_042471	-0.969599	0.00137224
XLOC_001138	XLOC_012876	-0.988594	0.000194417
XLOC_001138	XLOC_021005	-0.989257	0.000172507
XLOC_001138	XLOC_000382	-0.987977	0.000215955
XLOC_001138	XLOC_012613	-0.984362	0.000364919
XLOC_001138	XLOC_009515	-0.980918	0.000542715
XLOC_001138	XLOC_026008	-0.978719	0.000674489
XLOC_001138	XLOC_008769	-0.979722	0.000612639
XLOC_001138	XLOC_014599	-0.968533	0.00146971
XLOC_001138	XLOC_027215	-0.976801	0.000801041
XLOC_001138	XLOC_005410	-0.993503	6.31834e-05
XLOC_001138	XLOC_025497	-0.978944	0.000660393
XLOC_001138	XLOC_027355	-0.988984	0.000181345
XLOC_001138	XLOC_035824	-0.966759	0.00163906
XLOC_001138	XLOC_010543	-0.990345	0.000139385
XLOC_001138	XLOC_017514	-0.978893	0.000663526
XLOC_001138	XLOC_053818	-0.993619	6.09364e-05
XLOC_001151	XLOC_047427	-0.973174	0.00106977
XLOC_001151	XLOC_023549	-0.97854	0.000685846
XLOC_001152	XLOC_024536	-0.988873	0.000185033
XLOC_001155	XLOC_017761	-0.979875	0.000603447
XLOC_001155	XLOC_044968	-0.962198	0.0021165
XLOC_001155	XLOC_024940	-0.961228	0.00222581
XLOC_001157	XLOC_014645	-0.961648	0.00217811
XLOC_001157	XLOC_002797	-0.961141	0.00223568
XLOC_001157	XLOC_003222	-0.968113	0.00150899
XLOC_001157	XLOC_021806	-0.973568	0.00103874
XLOC_001182	XLOC_012630	-0.961386	0.00220781
XLOC_001182	XLOC_049729	-0.964894	0.00182697
XLOC_001182	XLOC_005894	-0.968683	0.00145575
XLOC_001182	XLOC_035497	-0.976945	0.000791166
XLOC_001182	XLOC_009265	-0.985231	0.000325553
XLOC_001182	XLOC_002231	-0.970165	0.00132187
XLOC_001182	XLOC_036183	-0.984293	0.000368124
XLOC_001182	XLOC_021708	-0.965353	0.00177981
XLOC_001182	XLOC_028186	-0.960112	0.0023549
XLOC_001182	XLOC_001911	-0.965327	0.00178245
XLOC_001182	XLOC_050717	-0.961016	0.00224998
XLOC_001182	XLOC_025770	-0.972507	0.00112343
XLOC_001182	XLOC_011592	-0.96436	0.00188266
XLOC_001182	XLOC_039360	-0.969215	0.00140696
XLOC_001182	XLOC_020834	-0.963718	0.00195073
XLOC_001182	XLOC_036790	-0.963189	0.00200766
XLOC_001182	XLOC_033397	-0.965886	0.00172578
XLOC_001182	XLOC_002899	-0.97061	0.001283
XLOC_001182	XLOC_046610	-0.966889	0.00162631
XLOC_001182	XLOC_044751	-0.967389	0.00157785
XLOC_001182	XLOC_051750	-0.965166	0.001799
XLOC_001182	XLOC_006946	-0.960777	0.00227748
XLOC_001182	XLOC_048370	-0.988555	0.000195736
XLOC_001182	XLOC_043052	-0.982261	0.000469212
XLOC_001182	XLOC_022244	-0.986089	0.000288925
XLOC_001182	XLOC_049085	-0.983083	0.00042688
XLOC_001184	XLOC_040890	-0.965425	0.00177243
XLOC_001184	XLOC_050446	-0.960506	0.0023089
XLOC_001184	XLOC_001793	-0.960076	0.00235913
XLOC_001185	XLOC_021001	-0.986017	0.000291929
XLOC_001192	XLOC_022791	-0.978915	0.000662154
XLOC_001192	XLOC_041602	-0.979751	0.000610894
XLOC_001192	XLOC_045550	-0.973153	0.00107145
XLOC_001192	XLOC_045196	-0.980785	0.000550266
XLOC_001192	XLOC_032082	-0.980412	0.000571799
XLOC_001192	XLOC_046648	-0.978325	0.00069959
XLOC_001192	XLOC_026728	-0.981085	0.000533272
XLOC_001192	XLOC_011857	-0.979952	0.000598833
XLOC_001192	XLOC_011984	-0.98028	0.000579457
XLOC_001192	XLOC_032599	-0.98129	0.000521795
XLOC_001192	XLOC_008440	-0.98237	0.000463467
XLOC_001192	XLOC_012923	-0.980974	0.000539519
XLOC_001192	XLOC_019159	-0.979372	0.000633875
XLOC_001192	XLOC_036793	-0.984741	0.00034749
XLOC_001192	XLOC_012000	-0.974073	0.000999607
XLOC_001192	XLOC_019186	-0.974584	0.000960759
XLOC_001192	XLOC_051786	-0.979604	0.000619729
XLOC_001192	XLOC_009010	-0.981893	0.000488838
XLOC_001192	XLOC_011285	-0.984928	0.00033905
XLOC_001192	XLOC_033747	-0.963675	0.00195526
XLOC_001192	XLOC_025098	-0.978763	0.000671703
XLOC_001192	XLOC_016037	-0.983895	0.000386971
XLOC_001192	XLOC_007204	-0.982336	0.000465277
XLOC_001192	XLOC_009711	-0.977575	0.0007487
XLOC_001192	XLOC_007124	-0.975371	0.000902415
XLOC_001192	XLOC_021764	-0.981334	0.000519379
XLOC_001192	XLOC_026005	-0.977506	0.000753271
XLOC_001192	XLOC_040746	-0.979655	0.000616675
XLOC_001192	XLOC_010349	-0.963654	0.00195759
XLOC_001192	XLOC_030675	-0.986392	0.000276498
XLOC_001192	XLOC_035470	-0.975467	0.000895442
XLOC_001192	XLOC_050130	-0.97573	0.000876432
XLOC_001192	XLOC_025642	-0.976355	0.000832006
XLOC_001192	XLOC_018139	-0.965888	0.00172562
XLOC_001192	XLOC_032835	-0.978779	0.000670701
XLOC_001192	XLOC_002529	-0.977475	0.000755363
XLOC_001192	XLOC_038119	-0.982792	0.000441602
XLOC_001192	XLOC_021514	-0.978929	0.000661287
XLOC_001192	XLOC_028857	-0.973747	0.00102482
XLOC_001192	XLOC_030523	-0.990385	0.00013823
XLOC_001192	XLOC_038161	-0.974812	0.000943656
XLOC_001192	XLOC_018617	-0.968419	0.00148031
XLOC_001192	XLOC_035295	-0.981614	0.00050397
XLOC_001192	XLOC_022607	-0.973925	0.001011
XLOC_001192	XLOC_009110	-0.971548	0.0012028
XLOC_001192	XLOC_032917	-0.985364	0.00031977
XLOC_001192	XLOC_032834	-0.975266	0.000910108
XLOC_001192	XLOC_028639	-0.979003	0.00065666
XLOC_001192	XLOC_034662	-0.985591	0.000309933
XLOC_001192	XLOC_048331	-0.976232	0.000840646
XLOC_001192	XLOC_037724	-0.975765	0.000873872
XLOC_001192	XLOC_012530	-0.976959	0.000790225
XLOC_001192	XLOC_016066	-0.96062	0.00229564
XLOC_001192	XLOC_046998	-0.980986	0.000538864
XLOC_001192	XLOC_043154	-0.997104	1.25672e-05
XLOC_001192	XLOC_017041	-0.979341	0.000635802
XLOC_001192	XLOC_025040	-0.962781	0.00205207
XLOC_001192	XLOC_041768	-0.972018	0.00116351
XLOC_001192	XLOC_001795	-0.984657	0.000351304
XLOC_001192	XLOC_031755	-0.977518	0.000752479
XLOC_001192	XLOC_008983	-0.980488	0.000567337
XLOC_001192	XLOC_005902	-0.97069	0.00127603
XLOC_001192	XLOC_042834	-0.966585	0.00165618
XLOC_001192	XLOC_043317	-0.979217	0.000643438
XLOC_001192	XLOC_005904	-0.972925	0.00108964
XLOC_001192	XLOC_019098	-0.979293	0.000638702
XLOC_001192	XLOC_036831	-0.980256	0.000580904
XLOC_001192	XLOC_045510	-0.967425	0.00157437
XLOC_001192	XLOC_042554	-0.966538	0.00166085
XLOC_001192	XLOC_013437	-0.975721	0.000877073
XLOC_001192	XLOC_024016	-0.976499	0.00082199
XLOC_001192	XLOC_021103	-0.987298	0.000240999
XLOC_001192	XLOC_004997	-0.982093	0.000478123
XLOC_001192	XLOC_050664	-0.991868	9.89343e-05
XLOC_001192	XLOC_015894	-0.977727	0.00073862
XLOC_001192	XLOC_003956	-0.967242	0.00159204
XLOC_001192	XLOC_040504	-0.978165	0.000709921
XLOC_001192	XLOC_008852	-0.970862	0.00126118
XLOC_001192	XLOC_009778	-0.984743	0.000347377
XLOC_001192	XLOC_039262	-0.960256	0.00233797
XLOC_001192	XLOC_011418	-0.978769	0.000671371
XLOC_001192	XLOC_031593	-0.978163	0.000710072
XLOC_001192	XLOC_017601	-0.987047	0.000250568
XLOC_001192	XLOC_024292	-0.979795	0.000608227
XLOC_001192	XLOC_014717	-0.980009	0.000595438
XLOC_001192	XLOC_047068	-0.980083	0.00059106
XLOC_001192	XLOC_009668	-0.975073	0.000924291
XLOC_001192	XLOC_023758	-0.967896	0.00152949
XLOC_001192	XLOC_022653	-0.965199	0.00179562
XLOC_001192	XLOC_039823	-0.981738	0.00049719
XLOC_001192	XLOC_026929	-0.964634	0.00185401
XLOC_001192	XLOC_021051	-0.982421	0.000460838
XLOC_001192	XLOC_031344	-0.987459	0.000234929
XLOC_001192	XLOC_050863	-0.983869	0.000388208
XLOC_001192	XLOC_026564	-0.9783	0.000701252
XLOC_001192	XLOC_047446	-0.962483	0.00208484
XLOC_001192	XLOC_041045	-0.976593	0.000815414
XLOC_001192	XLOC_035940	-0.975914	0.000863221
XLOC_001192	XLOC_018417	-0.982154	0.000474858
XLOC_001192	XLOC_028975	-0.984219	0.000371591
XLOC_001192	XLOC_008976	-0.971632	0.00119569
XLOC_001192	XLOC_002465	-0.977678	0.00074185
XLOC_001192	XLOC_025804	-0.96331	0.00199453
XLOC_001192	XLOC_002531	-0.980698	0.000555274
XLOC_001192	XLOC_053782	-0.98306	0.000428032
XLOC_001192	XLOC_004599	-0.969522	0.00137919
XLOC_001192	XLOC_025163	-0.981721	0.00049811
XLOC_001192	XLOC_026060	-0.968965	0.00142983
XLOC_001192	XLOC_001485	-0.988293	0.000204775
XLOC_001192	XLOC_001214	-0.977898	0.000727334
XLOC_001192	XLOC_009714	-0.975371	0.000902446
XLOC_001192	XLOC_018359	-0.98488	0.000341203
XLOC_001192	XLOC_019614	-0.961715	0.00217055
XLOC_001192	XLOC_030949	-0.963981	0.00192272
XLOC_001192	XLOC_041627	-0.983304	0.00041579
XLOC_001192	XLOC_046252	-0.974451	0.000970808
XLOC_001192	XLOC_028160	-0.981716	0.000498404
XLOC_001192	XLOC_042306	-0.97839	0.000695471
XLOC_001192	XLOC_009377	-0.978252	0.000704293
XLOC_001192	XLOC_010578	-0.997694	7.96704e-06
XLOC_001192	XLOC_019400	-0.980972	0.000539651
XLOC_001192	XLOC_020587	-0.966135	0.00170085
XLOC_001192	XLOC_014275	-0.982049	0.000480463
XLOC_001192	XLOC_039227	-0.978724	0.000674162
XLOC_001192	XLOC_018228	-0.978262	0.000703677
XLOC_001192	XLOC_027447	-0.968461	0.00147637
XLOC_001192	XLOC_021308	-0.968338	0.00148786
XLOC_001192	XLOC_018407	-0.967558	0.00156166
XLOC_001192	XLOC_025660	-0.975356	0.000903474
XLOC_001192	XLOC_002004	-0.988959	0.000182198
XLOC_001192	XLOC_029482	-0.967939	0.00152541
XLOC_001192	XLOC_042804	-0.98296	0.000433085
XLOC_001192	XLOC_026372	-0.9703	0.00131
XLOC_001192	XLOC_033175	-0.975128	0.000920257
XLOC_001192	XLOC_040384	-0.983203	0.000420819
XLOC_001192	XLOC_053974	-0.980321	0.00057707
XLOC_001192	XLOC_014318	-0.982069	0.000479404
XLOC_001192	XLOC_008694	-0.973761	0.00102369
XLOC_001192	XLOC_025114	-0.966674	0.00164747
XLOC_001192	XLOC_037001	-0.980391	0.000572985
XLOC_001192	XLOC_028780	-0.976402	0.000828746
XLOC_001192	XLOC_006007	-0.967005	0.00161504
XLOC_001192	XLOC_017097	-0.978644	0.00067923
XLOC_001192	XLOC_017001	-0.971822	0.00117984
XLOC_001192	XLOC_018627	-0.972598	0.00111603
XLOC_001192	XLOC_026731	-0.980935	0.000541758
XLOC_001192	XLOC_048611	-0.975321	0.000906036
XLOC_001192	XLOC_050070	-0.979625	0.000618492
XLOC_001192	XLOC_037669	-0.97866	0.000678233
XLOC_001192	XLOC_054015	-0.989801	0.000155499
XLOC_001192	XLOC_043378	-0.982059	0.000479929
XLOC_001192	XLOC_006003	-0.97837	0.000696745
XLOC_001192	XLOC_040487	-0.973162	0.00107077
XLOC_001192	XLOC_040193	-0.967649	0.00155291
XLOC_001192	XLOC_016556	-0.981248	0.000524157
XLOC_001192	XLOC_034577	-0.990348	0.000139305
XLOC_001192	XLOC_007516	-0.960879	0.00226569
XLOC_001192	XLOC_040268	-0.978222	0.000706267
XLOC_001192	XLOC_043395	-0.981767	0.000495635
XLOC_001192	XLOC_050966	-0.980173	0.000585755
XLOC_001192	XLOC_042064	-0.963567	0.00196685
XLOC_001192	XLOC_020908	-0.976423	0.000827289
XLOC_001192	XLOC_026765	-0.968861	0.00143933
XLOC_001192	XLOC_003141	-0.96065	0.00229221
XLOC_001192	XLOC_046245	-0.98294	0.000434099
XLOC_001192	XLOC_046454	-0.971774	0.00118383
XLOC_001192	XLOC_045263	-0.98188	0.000489524
XLOC_001192	XLOC_010242	-0.980746	0.000552494
XLOC_001192	XLOC_018154	-0.978444	0.000692003
XLOC_001192	XLOC_017056	-0.981052	0.00053515
XLOC_001192	XLOC_000486	-0.97453	0.000964787
XLOC_001192	XLOC_010746	-0.9737	0.00102845
XLOC_001192	XLOC_024813	-0.985068	0.000332774
XLOC_001192	XLOC_038160	-0.978577	0.000683522
XLOC_001192	XLOC_027745	-0.970747	0.00127112
XLOC_001192	XLOC_034860	-0.970059	0.00133131
XLOC_001192	XLOC_017044	-0.992007	9.55859e-05
XLOC_001192	XLOC_008681	-0.982681	0.000447326
XLOC_001192	XLOC_019835	-0.969161	0.00141191
XLOC_001192	XLOC_008097	-0.982569	0.000453128
XLOC_001192	XLOC_001902	-0.993258	6.80304e-05
XLOC_001192	XLOC_006058	-0.98028	0.000579474
XLOC_001192	XLOC_026283	-0.973295	0.00106021
XLOC_001192	XLOC_043305	-0.96557	0.00175776
XLOC_001192	XLOC_036347	-0.972955	0.00108725
XLOC_001192	XLOC_012529	-0.978027	0.000718902
XLOC_001192	XLOC_019641	-0.971968	0.00116767
XLOC_001192	XLOC_049345	-0.985404	0.000318022
XLOC_001192	XLOC_038159	-0.974285	0.000983383
XLOC_001192	XLOC_023677	-0.97906	0.000653161
XLOC_001192	XLOC_015623	-0.970193	0.00131949
XLOC_001192	XLOC_000575	-0.978621	0.000680724
XLOC_001192	XLOC_003664	-0.978513	0.000687586
XLOC_001192	XLOC_045838	-0.980363	0.000574642
XLOC_001192	XLOC_042614	-0.970284	0.00131145
XLOC_001192	XLOC_019082	-0.963544	0.0019693
XLOC_001192	XLOC_046030	-0.964966	0.00181955
XLOC_001192	XLOC_040801	-0.991341	0.000112143
XLOC_001192	XLOC_003512	-0.987515	0.000232836
XLOC_001192	XLOC_040030	-0.97986	0.000604367
XLOC_001192	XLOC_045526	-0.991646	0.000104381
XLOC_001192	XLOC_005776	-0.975485	0.000894111
XLOC_001192	XLOC_055268	-0.967107	0.00160511
XLOC_001192	XLOC_020302	-0.9766	0.000814929
XLOC_001192	XLOC_044230	-0.979462	0.000628387
XLOC_001192	XLOC_034781	-0.974141	0.000994414
XLOC_001192	XLOC_014626	-0.972927	0.00108947
XLOC_001192	XLOC_009454	-0.979674	0.000615502
XLOC_001192	XLOC_052104	-0.971366	0.00121811
XLOC_001192	XLOC_018460	-0.980318	0.000577277
XLOC_001192	XLOC_032844	-0.970299	0.00131017
XLOC_001192	XLOC_016084	-0.985119	0.00033052
XLOC_001192	XLOC_002718	-0.971619	0.00119679
XLOC_001192	XLOC_025236	-0.977308	0.000766567
XLOC_001192	XLOC_008206	-0.970133	0.0013247
XLOC_001192	XLOC_015827	-0.979855	0.000604614
XLOC_001192	XLOC_028490	-0.965809	0.00173358
XLOC_001192	XLOC_000969	-0.975112	0.000921406
XLOC_001192	XLOC_040991	-0.976136	0.000847432
XLOC_001192	XLOC_041681	-0.97882	0.000668152
XLOC_001192	XLOC_018845	-0.981374	0.000517185
XLOC_001192	XLOC_050306	-0.990725	0.00012863
XLOC_001192	XLOC_042933	-0.972581	0.00111743
XLOC_001192	XLOC_030999	-0.975662	0.000881292
XLOC_001192	XLOC_017452	-0.974549	0.00096339
XLOC_001192	XLOC_009133	-0.969019	0.00142486
XLOC_001192	XLOC_011163	-0.971781	0.00118324
XLOC_001192	XLOC_004331	-0.984734	0.000347809
XLOC_001192	XLOC_016553	-0.978321	0.000699894
XLOC_001192	XLOC_014241	-0.970711	0.00127418
XLOC_001192	XLOC_002325	-0.973433	0.00104933
XLOC_001192	XLOC_017888	-0.989863	0.00015362
XLOC_001192	XLOC_050325	-0.974692	0.000952605
XLOC_001192	XLOC_006833	-0.982792	0.000441611
XLOC_001192	XLOC_000706	-0.984567	0.000355417
XLOC_001192	XLOC_025424	-0.995275	3.34326e-05
XLOC_001192	XLOC_013143	-0.977409	0.000759776
XLOC_001192	XLOC_054236	-0.976571	0.000816934
XLOC_001192	XLOC_006002	-0.972268	0.00114295
XLOC_001192	XLOC_041743	-0.963118	0.00201538
XLOC_001192	XLOC_000926	-0.99014	0.000145337
XLOC_001192	XLOC_017812	-0.97434	0.000979213
XLOC_001192	XLOC_019240	-0.97241	0.00113134
XLOC_001192	XLOC_048612	-0.967985	0.00152099
XLOC_001192	XLOC_031552	-0.983645	0.000399042
XLOC_001192	XLOC_042581	-0.982354	0.000464336
XLOC_001192	XLOC_053477	-0.97826	0.000703824
XLOC_001192	XLOC_027185	-0.983277	0.000417131
XLOC_001192	XLOC_007270	-0.960828	0.00227157
XLOC_001192	XLOC_001515	-0.969327	0.00139685
XLOC_001192	XLOC_046669	-0.984311	0.00036727
XLOC_001192	XLOC_018195	-0.972842	0.00109635
XLOC_001192	XLOC_012709	-0.972917	0.00109029
XLOC_001192	XLOC_040705	-0.971091	0.0012415
XLOC_001194	XLOC_009528	-0.961608	0.00218266
XLOC_001194	XLOC_042547	-0.981717	0.000498368
XLOC_001194	XLOC_011526	-0.984276	0.000368919
XLOC_001194	XLOC_043088	-0.994247	4.95437e-05
XLOC_001206	XLOC_040380	-0.963686	0.00195407
XLOC_001206	XLOC_046006	-0.972458	0.00112739
XLOC_001206	XLOC_036708	-0.97033	0.00130743
XLOC_001206	XLOC_005557	-0.962044	0.00213369
XLOC_001206	XLOC_049565	-0.962797	0.00205032
XLOC_001206	XLOC_030118	-0.975472	0.00089502
XLOC_001206	XLOC_011498	-0.980148	0.000587245
XLOC_001206	XLOC_002533	-0.962804	0.00204957
XLOC_001206	XLOC_017547	-0.962307	0.00210432
XLOC_001206	XLOC_020004	-0.9951	3.59546e-05
XLOC_001206	XLOC_005618	-0.965474	0.00176744
XLOC_001206	XLOC_008001	-0.978144	0.00071132
XLOC_001206	XLOC_049284	-0.974483	0.000968383
XLOC_001206	XLOC_042572	-0.989378	0.000168628
XLOC_001206	XLOC_020296	-0.964892	0.00182718
XLOC_001206	XLOC_048360	-0.979547	0.000623224
XLOC_001206	XLOC_049797	-0.989759	0.000156766
XLOC_001206	XLOC_050493	-0.960951	0.0022575
XLOC_001206	XLOC_046799	-0.964204	0.0018991
XLOC_001206	XLOC_005409	-0.964685	0.00184869
XLOC_001206	XLOC_040445	-0.970321	0.00130817
XLOC_001206	XLOC_019653	-0.964998	0.00181629
XLOC_001206	XLOC_013819	-0.972337	0.00113731
XLOC_001206	XLOC_030323	-0.966345	0.00167991
XLOC_001206	XLOC_011636	-0.967734	0.0015448
XLOC_001206	XLOC_005862	-0.963439	0.00198067
XLOC_001206	XLOC_002330	-0.985693	0.000305583
XLOC_001206	XLOC_041393	-0.965005	0.0018156
XLOC_001206	XLOC_032621	-0.975129	0.00092017
XLOC_001206	XLOC_004010	-0.963911	0.00193012
XLOC_001206	XLOC_048912	-0.986856	0.000258007
XLOC_001206	XLOC_026330	-0.969256	0.00140329
XLOC_001206	XLOC_027027	-0.962761	0.00205428
XLOC_001206	XLOC_003976	-0.980804	0.00054919
XLOC_001206	XLOC_009796	-0.978971	0.000658683
XLOC_001206	XLOC_044178	-0.966414	0.00167307
XLOC_001206	XLOC_032060	-0.968243	0.00149676
XLOC_001206	XLOC_005555	-0.973521	0.00104243
XLOC_001206	XLOC_042105	-0.993259	6.80157e-05
XLOC_001206	XLOC_004717	-0.975675	0.000880341
XLOC_001206	XLOC_005614	-0.989043	0.000179424
XLOC_001206	XLOC_015918	-0.966755	0.00163949
XLOC_001206	XLOC_047319	-0.993897	5.57515e-05
XLOC_001206	XLOC_038479	-0.960624	0.00229515
XLOC_001206	XLOC_023490	-0.977065	0.000782988
XLOC_001206	XLOC_048267	-0.97517	0.000917125
XLOC_001206	XLOC_041068	-0.961852	0.00215517
XLOC_001206	XLOC_020406	-0.968489	0.00147373
XLOC_001206	XLOC_005678	-0.993083	7.16103e-05
XLOC_001206	XLOC_040311	-0.980443	0.000569955
XLOC_001206	XLOC_027162	-0.964486	0.00186948
XLOC_001206	XLOC_028285	-0.966982	0.0016173
XLOC_001206	XLOC_032874	-0.985212	0.000326401
XLOC_001206	XLOC_013422	-0.962426	0.0020912
XLOC_001206	XLOC_004068	-0.97128	0.00122542
XLOC_001206	XLOC_007422	-0.972615	0.00111463
XLOC_001206	XLOC_038298	-0.989762	0.000156674
XLOC_001206	XLOC_031472	-0.98839	0.00020141
XLOC_001206	XLOC_035922	-0.972859	0.00109492
XLOC_001206	XLOC_026387	-0.969962	0.00133985
XLOC_001206	XLOC_046036	-0.98196	0.000485253
XLOC_001206	XLOC_045723	-0.970915	0.00125658
XLOC_001206	XLOC_053514	-0.98049	0.000567269
XLOC_001206	XLOC_042265	-0.983021	0.00042996
XLOC_001206	XLOC_002610	-0.981776	0.000495125
XLOC_001206	XLOC_007780	-0.97031	0.00130917
XLOC_001206	XLOC_011635	-0.969813	0.0013531
XLOC_001206	XLOC_035144	-0.961335	0.00221354
XLOC_001206	XLOC_012721	-0.962486	0.00208451
XLOC_001206	XLOC_042864	-0.981853	0.00049096
XLOC_001206	XLOC_001258	-0.974377	0.000976388
XLOC_001206	XLOC_017799	-0.96482	0.00183467
XLOC_001206	XLOC_025632	-0.961918	0.00214776
XLOC_001206	XLOC_001669	-0.970544	0.00128874
XLOC_001206	XLOC_001877	-0.970624	0.00128179
XLOC_001206	XLOC_047963	-0.971069	0.00124339
XLOC_001206	XLOC_039814	-0.984276	0.000368899
XLOC_001206	XLOC_016630	-0.961343	0.00221264
XLOC_001206	XLOC_005970	-0.995314	3.28801e-05
XLOC_001206	XLOC_016623	-0.980728	0.000553557
XLOC_001206	XLOC_021656	-0.968604	0.00146309
XLOC_001206	XLOC_016417	-0.967149	0.00160109
XLOC_001206	XLOC_007681	-0.970594	0.00128432
XLOC_001206	XLOC_046790	-0.98009	0.00059067
XLOC_001206	XLOC_025674	-0.974134	0.000994947
XLOC_001206	XLOC_042404	-0.973486	0.0010452
XLOC_001206	XLOC_003746	-0.995215	3.42924e-05
XLOC_001206	XLOC_021410	-0.967044	0.00161123
XLOC_001206	XLOC_048390	-0.974019	0.00100377
XLOC_001206	XLOC_007326	-0.992839	7.67327e-05
XLOC_001206	XLOC_039112	-0.962567	0.00207563
XLOC_001206	XLOC_014178	-0.98745	0.000235283
XLOC_001206	XLOC_006052	-0.994621	4.33222e-05
XLOC_001206	XLOC_030023	-0.965318	0.00178343
XLOC_001206	XLOC_000857	-0.971722	0.00118816
XLOC_001206	XLOC_011878	-0.960474	0.00231261
XLOC_001206	XLOC_040018	-0.965955	0.00171889
XLOC_001206	XLOC_042321	-0.977927	0.00072546
XLOC_001206	XLOC_010868	-0.970344	0.0013062
XLOC_001206	XLOC_037032	-0.992112	9.30955e-05
XLOC_001206	XLOC_005666	-0.966302	0.00168423
XLOC_001206	XLOC_005326	-0.987103	0.000248414
XLOC_001206	XLOC_044258	-0.961745	0.00216719
XLOC_001206	XLOC_033746	-0.985788	0.000301519
XLOC_001206	XLOC_013449	-0.980579	0.000562079
XLOC_001206	XLOC_026344	-0.97344	0.00104875
XLOC_001206	XLOC_038641	-0.969154	0.00141258
XLOC_001206	XLOC_010058	-0.973856	0.0010163
XLOC_001206	XLOC_024255	-0.984558	0.000355857
XLOC_001206	XLOC_046068	-0.9787	0.000675689
XLOC_001206	XLOC_018013	-0.98054	0.000564374
XLOC_001206	XLOC_049470	-0.9664	0.00167451
XLOC_001206	XLOC_036946	-0.970335	0.00130699
XLOC_001206	XLOC_022800	-0.976158	0.000845892
XLOC_001206	XLOC_053553	-0.981366	0.000517609
XLOC_001206	XLOC_036566	-0.986473	0.000273221
XLOC_001206	XLOC_018833	-0.97754	0.000750982
XLOC_001206	XLOC_011994	-0.96477	0.00183985
XLOC_001206	XLOC_036643	-0.97168	0.00119167
XLOC_001206	XLOC_031934	-0.993736	5.87415e-05
XLOC_001206	XLOC_042500	-0.968039	0.00151595
XLOC_001206	XLOC_016577	-0.967037	0.00161189
XLOC_001218	XLOC_002562	-0.970106	0.00132714
XLOC_001225	XLOC_031318	-0.96829	0.00149232
XLOC_001225	XLOC_021115	-0.986663	0.000265647
XLOC_001225	XLOC_036007	-0.966967	0.00161871
XLOC_001225	XLOC_028520	-0.966181	0.00169625
XLOC_001225	XLOC_032748	-0.965398	0.00177519
XLOC_001225	XLOC_046826	-0.963906	0.00193063
XLOC_001225	XLOC_046936	-0.993739	5.86772e-05
XLOC_001225	XLOC_026253	-0.961858	0.00215444
XLOC_001225	XLOC_012801	-0.973239	0.00106467
XLOC_001225	XLOC_040947	-0.975063	0.000925028
XLOC_001225	XLOC_022042	-0.965371	0.001778
XLOC_001225	XLOC_016034	-0.965291	0.00178617
XLOC_001225	XLOC_036888	-0.964789	0.00183793
XLOC_001225	XLOC_000340	-0.970799	0.00126656
XLOC_001225	XLOC_005070	-0.973277	0.00106161
XLOC_001225	XLOC_043452	-0.961846	0.00215586
XLOC_001225	XLOC_002369	-0.972116	0.0011554
XLOC_001225	XLOC_049726	-0.968674	0.00145663
XLOC_001225	XLOC_026555	-0.960657	0.00229137
XLOC_001225	XLOC_049001	-0.965486	0.00176632
XLOC_001225	XLOC_002580	-0.968374	0.00148448
XLOC_001225	XLOC_002948	-0.97025	0.00131444
XLOC_001225	XLOC_028303	-0.967717	0.00154642
XLOC_001225	XLOC_005795	-0.96967	0.00136593
XLOC_001225	XLOC_023698	-0.973937	0.00101005
XLOC_001225	XLOC_002385	-0.96196	0.00214306
XLOC_001225	XLOC_040913	-0.968994	0.00142716
XLOC_001225	XLOC_028113	-0.975396	0.000900559
XLOC_001225	XLOC_002376	-0.963768	0.00194534
XLOC_001225	XLOC_034968	-0.990902	0.000123784
XLOC_001225	XLOC_039778	-0.983336	0.000414227
XLOC_001225	XLOC_023701	-0.984671	0.000350651
XLOC_001225	XLOC_017815	-0.961037	0.00224763
XLOC_001225	XLOC_050323	-0.964695	0.00184763
XLOC_001225	XLOC_031716	-0.984498	0.000358605
XLOC_001225	XLOC_031633	-0.989607	0.000161447
XLOC_001225	XLOC_025308	-0.969394	0.00139078
XLOC_001230	XLOC_021661	-0.962413	0.00209257
XLOC_001230	XLOC_022780	-0.96843	0.0014793
XLOC_001230	XLOC_000879	-0.987517	0.000232755
XLOC_001230	XLOC_039335	-0.963999	0.00192074
XLOC_001230	XLOC_030610	-0.969243	0.00140441
XLOC_001230	XLOC_031897	-0.986848	0.000258325
XLOC_001230	XLOC_005966	-0.977133	0.000778354
XLOC_001230	XLOC_025310	-0.972326	0.00113816
XLOC_001230	XLOC_042267	-0.964255	0.00189369
XLOC_001230	XLOC_024749	-0.974047	0.00100162
XLOC_001230	XLOC_005310	-0.974056	0.00100091
XLOC_001230	XLOC_032351	-0.984099	0.000377275
XLOC_001230	XLOC_027437	-0.985369	0.000319534
XLOC_001230	XLOC_010054	-0.980115	0.000589193
XLOC_001230	XLOC_013158	-0.971501	0.0012067
XLOC_001230	XLOC_036610	-0.960993	0.00225266
XLOC_001230	XLOC_010989	-0.978658	0.00067838
XLOC_001230	XLOC_008813	-0.975078	0.000923956
XLOC_001230	XLOC_025616	-0.973134	0.00107299
XLOC_001230	XLOC_010565	-0.969209	0.00140753
XLOC_001230	XLOC_013879	-0.978749	0.000672602
XLOC_001230	XLOC_011457	-0.97436	0.000977712
XLOC_001230	XLOC_046405	-0.986779	0.000261034
XLOC_001230	XLOC_031111	-0.985503	0.000313724
XLOC_001230	XLOC_027425	-0.960019	0.00236571
XLOC_001230	XLOC_032744	-0.970836	0.00126344
XLOC_001230	XLOC_011130	-0.989234	0.000173251
XLOC_001230	XLOC_014162	-0.991041	0.000120041
XLOC_001230	XLOC_042651	-0.962071	0.00213058
XLOC_001230	XLOC_031879	-0.976528	0.00081997
XLOC_001230	XLOC_015650	-0.967216	0.00159457
XLOC_001230	XLOC_048735	-0.977947	0.000724134
XLOC_001230	XLOC_008344	-0.962777	0.0020525
XLOC_001230	XLOC_001076	-0.984047	0.000379694
XLOC_001230	XLOC_038090	-0.974737	0.00094928
XLOC_001230	XLOC_003291	-0.982866	0.000437863
XLOC_001230	XLOC_017779	-0.989969	0.000150414
XLOC_001230	XLOC_048568	-0.985672	0.000306456
XLOC_001230	XLOC_035286	-0.969998	0.00133664
XLOC_001230	XLOC_013984	-0.984755	0.00034685
XLOC_001230	XLOC_038742	-0.988369	0.000202131
XLOC_001230	XLOC_029712	-0.964859	0.00183064
XLOC_001230	XLOC_017320	-0.972783	0.00110106
XLOC_001230	XLOC_049259	-0.993634	6.06525e-05
XLOC_001230	XLOC_009183	-0.963428	0.00198185
XLOC_001230	XLOC_035936	-0.968908	0.00143501
XLOC_001230	XLOC_028920	-0.968619	0.00146166
XLOC_001230	XLOC_000858	-0.979219	0.000643315
XLOC_001230	XLOC_027701	-0.989335	0.000170018
XLOC_001230	XLOC_027808	-0.991424	0.000109994
XLOC_001230	XLOC_010119	-0.989792	0.000155781
XLOC_001230	XLOC_004113	-0.980703	0.00055497
XLOC_001230	XLOC_026246	-0.972017	0.00116365
XLOC_001230	XLOC_036869	-0.975831	0.000869178
XLOC_001230	XLOC_028315	-0.982205	0.000472195
XLOC_001230	XLOC_034392	-0.978914	0.000662258
XLOC_001230	XLOC_049474	-0.965514	0.00176341
XLOC_001230	XLOC_032508	-0.979058	0.000653263
XLOC_001230	XLOC_050836	-0.992946	7.44586e-05
XLOC_001230	XLOC_016491	-0.988749	0.000189169
XLOC_001230	XLOC_054262	-0.971262	0.00122694
XLOC_001230	XLOC_023581	-0.99722	1.1584e-05
XLOC_001230	XLOC_002120	-0.994518	4.49903e-05
XLOC_001230	XLOC_041151	-0.981594	0.000505065
XLOC_001230	XLOC_013956	-0.974738	0.00094917
XLOC_001230	XLOC_000611	-0.967468	0.0015703
XLOC_001230	XLOC_049936	-0.985217	0.00032619
XLOC_001230	XLOC_050467	-0.992788	7.78221e-05
XLOC_001230	XLOC_013889	-0.977943	0.000724384
XLOC_001230	XLOC_005608	-0.974637	0.000956745
[truncated: 2,872 more rows]

## Sheet: Annotation negative
Summary of correlation analysis of trans-acting lncRNAs in developing shoot apices; PC gene functional annotation
Bincode	Description	PC gene count	PC gene list
50.2.7	Enzyme classification.EC_2 transferases.EC_2.7 transferase transferring phosphorus-containing group	764	tcons_00000323,tcons_00000324,tcons_00000325,tcons_00000329,tcons_00000332,tcons_00000333,tcons_00000334,tcons_00020988,tcons_00020989,tcons_00020990,tcons_00020991,tcons_00003606,tcons_00003607,tcons_00003608,tcons_00003612,tcons_00006647,tcons_00006648,tcons_00006657,tcons_00029558,tcons_00035846,tcons_00035848,tcons_00035849,tcons_00036979,tcons_00036982,tcons_00036983,tcons_00036984,tcons_000…
50.3.2	Enzyme classification.EC_3 hydrolases.EC_3.2 glycosylase	382	tcons_00025397,tcons_00025398,tcons_00025399,tcons_00025400,tcons_00025401,tcons_00025402,tcons_00025403,tcons_00025404,tcons_00025405,tcons_00025406,tcons_00025407,tcons_00025408,tcons_00025409,tcons_00025410,tcons_00025411,tcons_00025412,tcons_00025413,tcons_00025414,tcons_00025415,tcons_00025416,tcons_00025417,tcons_00025422,tcons_00025423,tcons_00025424,tcons_00025425,tcons_00025426,tcons_000…
15.5.32	RNA biosynthesis.transcriptional regulation.transcription factor (bHLH)	332	tcons_00076690,tcons_00076691,tcons_00076692,tcons_00076697,tcons_00076699,tcons_00076700,tcons_00076701,tcons_00079480,tcons_00079481,tcons_00079482,tcons_00079483,tcons_00066091,tcons_00066092,tcons_00127091,tcons_00127092,tcons_00127093,tcons_00127094,tcons_00127095,tcons_00127096,tcons_00127097,tcons_00127098,tcons_00127099,tcons_00127100,tcons_00127101,tcons_00146915,tcons_00148578,tcons_001…
15.5.5.1	RNA biosynthesis.transcriptional regulation.B3 transcription factor superfamily.transcription factor (ARF)	229	tcons_00016204,tcons_00016205,tcons_00016206,tcons_00016207,tcons_00016208,tcons_00016210,tcons_00016211,tcons_00016212,tcons_00016213,tcons_00016214,tcons_00016215,tcons_00016216,tcons_00016217,tcons_00016218,tcons_00016219,tcons_00016220,tcons_00016221,tcons_00016222,tcons_00016223,tcons_00016224,tcons_00016225,tcons_00016227,tcons_00016228,tcons_00016229,tcons_00016230,tcons_00016231,tcons_000…
50.1.1	Enzyme classification.EC_1 oxidoreductases.EC_1.1 oxidoreductase acting on CH-OH group of donor	224	tcons_00021510,tcons_00021511,tcons_00021512,tcons_00021513,tcons_00021514,tcons_00021515,tcons_00021516,tcons_00021517,tcons_00028967,tcons_00028976,tcons_00028978,tcons_00028981,tcons_00028987,tcons_00028991,tcons_00017987,tcons_00017988,tcons_00017989,tcons_00017990,tcons_00017991,tcons_00017992,tcons_00017993,tcons_00017994,tcons_00017995,tcons_00017996,tcons_00017997,tcons_00018507,tcons_000…
15.5.14	RNA biosynthesis.transcriptional regulation.transcription factor (MADS/AGL)	221	tcons_00010399,tcons_00010400,tcons_00010401,tcons_00010402,tcons_00010403,tcons_00010404,tcons_00010405,tcons_00010406,tcons_00010407,tcons_00010408,tcons_00010409,tcons_00010410,tcons_00010411,tcons_00010412,tcons_00010413,tcons_00010414,tcons_00034207,tcons_00034208,tcons_00034209,tcons_00034210,tcons_00034211,tcons_00034212,tcons_00034213,tcons_00034214,tcons_00056006,tcons_00056007,tcons_000…
15.5.2.2	RNA biosynthesis.transcriptional regulation.MYB transcription factor superfamily.transcription factor (MYB-related)	203	tcons_00005211,tcons_00005212,tcons_00005213,tcons_00005214,tcons_00005215,tcons_00005216,tcons_00005221,tcons_00005223,tcons_00005224,tcons_00005225,tcons_00005226,tcons_00005227,tcons_00005229,tcons_00005230,tcons_00005235,tcons_00005236,tcons_00032000,tcons_00032001,tcons_00032002,tcons_00032004,tcons_00032005,tcons_00032006,tcons_00032007,tcons_00015488,tcons_00015489,tcons_00015490,tcons_000…
12.1.5	Chromatin organisation.histones.histone (H4)	190	tcons_00003768,tcons_00024126,tcons_00024127,tcons_00025527,tcons_00025528,tcons_00010454,tcons_00010455,tcons_00014027,tcons_00014772,tcons_00014773,tcons_00014774,tcons_00014906,tcons_00014907,tcons_00014908,tcons_00014909,tcons_00035861,tcons_00035862,tcons_00035863,tcons_00035864,tcons_00035865,tcons_00035866,tcons_00015077,tcons_00015078,tcons_00015079,tcons_00036036,tcons_00036037,tcons_000…
50.3.1	Enzyme classification.EC_3 hydrolases.EC_3.1 hydrolase acting on ester bond	179	tcons_00030060,tcons_00030071,tcons_00030081,tcons_00010878,tcons_00010879,tcons_00010880,tcons_00010881,tcons_00010882,tcons_00010883,tcons_00010884,tcons_00010885,tcons_00010886,tcons_00010887,tcons_00010890,tcons_00010891,tcons_00010892,tcons_00010894,tcons_00010895,tcons_00010896,tcons_00010897,tcons_00010898,tcons_00010899,tcons_00010900,tcons_00010901,tcons_00010902,tcons_00010903,tcons_000…
19.2.2.1.1	Protein homeostasis.ubiquitin-proteasome system.ubiquitin-fold protein conjugation.ubiquitin conjugation (ubiquitylation).ubiquitin-fold protein (UBQ)	177	tcons_00040512,tcons_00040522,tcons_00040525,tcons_00040529,tcons_00198688,tcons_00198690,tcons_00198691,tcons_00198692,tcons_00198693,tcons_00198694,tcons_00198695,tcons_00198696,tcons_00198697,tcons_00198698,tcons_00198699,tcons_00198700,tcons_00198701,tcons_00250837,tcons_00270600,tcons_00270604,tcons_00270605,tcons_00270608,tcons_00271658,tcons_00271659,tcons_00271660,tcons_00271661,tcons_002…
12.1.2	Chromatin organisation.histones.histone (H2A)	176	tcons_00021257,tcons_00021258,tcons_00021259,tcons_00006616,tcons_00006617,tcons_00006618,tcons_00006619,tcons_00006620,tcons_00006621,tcons_00015117,tcons_00015118,tcons_00015119,tcons_00015120,tcons_00079441,tcons_00052218,tcons_00052219,tcons_00052220,tcons_00052221,tcons_00125402,tcons_00125403,tcons_00125404,tcons_00125405,tcons_00125406,tcons_00125407,tcons_00125408,tcons_00125409,tcons_001…
18.12.1	Protein modification.protein folding.protein folding catalyst (Cyclophilin)	160	tcons_00000475,tcons_00000476,tcons_00000477,tcons_00000478,tcons_00000479,tcons_00054539,tcons_00054540,tcons_00054541,tcons_00054542,tcons_00054543,tcons_00054544,tcons_00054545,tcons_00054546,tcons_00054547,tcons_00054548,tcons_00054549,tcons_00054550,tcons_00054551,tcons_00054552,tcons_00054553,tcons_00054554,tcons_00054555,tcons_00054556,tcons_00054557,tcons_00106969,tcons_00106970,tcons_001…
15.5.4.1	RNA biosynthesis.transcriptional regulation.bZIP transcription factor superfamily.transcription factor (bZIP)	155	tcons_00022648,tcons_00022649,tcons_00022650,tcons_00037001,tcons_00037002,tcons_00037003,tcons_00037004,tcons_00037005,tcons_00037006,tcons_00037007,tcons_00037008,tcons_00037009,tcons_00037010,tcons_00037013,tcons_00037015,tcons_00037016,tcons_00037017,tcons_00037018,tcons_00046255,tcons_00046256,tcons_00046257,tcons_00046258,tcons_00066980,tcons_00066981,tcons_00131077,tcons_00131078,tcons_001…
50.1.13	Enzyme classification.EC_1 oxidoreductases.EC_1.14 oxidoreductase acting on paired donor with incorporation or reduction of molecular oxygen	143	tcons_00021505,tcons_00021506,tcons_00021507,tcons_00021508,tcons_00021509,tcons_00021526,tcons_00021527,tcons_00021528,tcons_00021529,tcons_00021530,tcons_00021531,tcons_00021532,tcons_00021533,tcons_00021539,tcons_00021540,tcons_00021542,tcons_00021543,tcons_00021544,tcons_00021545,tcons_00021547,tcons_00021548,tcons_00024360,tcons_00024362,tcons_00024365,tcons_00024368,tcons_00009268,tcons_001…
50.1.12	Enzyme classification.EC_1 oxidoreductases.EC_1.13 oxidoreductase acting on single donor with incorporation of molecular oxygen (oxygenase)	134	tcons_00068124,tcons_00068125,tcons_00068126,tcons_00068127,tcons_00068128,tcons_00068129,tcons_00068130,tcons_00068131,tcons_00068132,tcons_00068133,tcons_00068134,tcons_00068135,tcons_00068136,tcons_00068137,tcons_00068138,tcons_00068139,tcons_00174400,tcons_00174401,tcons_00174402,tcons_00174403,tcons_00174404,tcons_00174405,tcons_00174406,tcons_00174407,tcons_00174408,tcons_00174409,tcons_001…
24.2.13	Solute transport.carrier-mediated transport.solute transporter (MTCC)	133	tcons_00005804,tcons_00005805,tcons_00005806,tcons_00005807,tcons_00005808,tcons_00005809,tcons_00005811,tcons_00005812,tcons_00005813,tcons_00059394,tcons_00059395,tcons_00059396,tcons_00059400,tcons_00059401,tcons_00059404,tcons_00059405,tcons_00059406,tcons_00059410,tcons_00059413,tcons_00059414,tcons_00059415,tcons_00059416,tcons_00059417,tcons_00059418,tcons_00059419,tcons_00059420,tcons_000…
18.12.2	Protein modification.protein folding.protein folding catalyst (FKBP)	128	tcons_00036271,tcons_00036272,tcons_00036273,tcons_00036274,tcons_00036275,tcons_00036276,tcons_00036277,tcons_00036278,tcons_00036279,tcons_00036280,tcons_00036281,tcons_00036282,tcons_00044659,tcons_00044661,tcons_00044662,tcons_00044663,tcons_00044664,tcons_00044666,tcons_00044667,tcons_00044668,tcons_00044669,tcons_00044671,tcons_00044672,tcons_00059292,tcons_00059293,tcons_00059295,tcons_000…
20.1.3.10	Cytoskeleton organisation.microtubular network.Kinesin microtubule-based motor protein activities.motor protein (Kinesin-12)	124	tcons_00076152,tcons_00076153,tcons_00076154,tcons_00076156,tcons_00076157,tcons_00076158,tcons_00076160,tcons_00076161,tcons_00076162,tcons_00076163,tcons_00076164,tcons_00076165,tcons_00076166,tcons_00076168,tcons_00076169,tcons_00076171,tcons_00076172,tcons_00076173,tcons_00076178,tcons_00076179,tcons_00076184,tcons_00076185,tcons_00056765,tcons_00056766,tcons_00056767,tcons_00056768,tcons_000…
18.4.19	Protein modification.phosphorylation.protein kinase (ULK)	122	tcons_00073494,tcons_00073495,tcons_00073496,tcons_00073497,tcons_00073498,tcons_00073499,tcons_00073500,tcons_00073501,tcons_00073502,tcons_00073503,tcons_00073504,tcons_00073505,tcons_00073506,tcons_00073507,tcons_00073508,tcons_00073509,tcons_00073510,tcons_00073511,tcons_00073512,tcons_00073513,tcons_00073514,tcons_00073515,tcons_00073516,tcons_00073517,tcons_00073518,tcons_00073519,tcons_000…
21.7.1	Cell wall organisation.callose.callose synthase	121	tcons_00170896,tcons_00170897,tcons_00170898,tcons_00170899,tcons_00170900,tcons_00170901,tcons_00170902,tcons_00170903,tcons_00170904,tcons_00170906,tcons_00170907,tcons_00170908,tcons_00170909,tcons_00170910,tcons_00170911,tcons_00170912,tcons_00170914,tcons_00170915,tcons_00170917,tcons_00170918,tcons_00170919,tcons_00170920,tcons_00170922,tcons_00170923,tcons_00170924,tcons_00170925,tcons_001…
18.4.3.4	Protein modification.phosphorylation.CMGC protein kinase superfamily.protein kinase (GSK)	116	tcons_00003416,tcons_00003417,tcons_00003418,tcons_00003419,tcons_00003420,tcons_00003422,tcons_00003423,tcons_00003424,tcons_00003425,tcons_00003426,tcons_00003427,tcons_00003428,tcons_00003429,tcons_00003430,tcons_00029535,tcons_00029536,tcons_00029537,tcons_00029538,tcons_00029539,tcons_00029540,tcons_00029541,tcons_00029542,tcons_00029543,tcons_00029544,tcons_00029545,tcons_00029546,tcons_000…
15.5.46	RNA biosynthesis.transcriptional regulation.transcription factor (FAR1)	115	tcons_00006474,tcons_00006476,tcons_00010888,tcons_00010889,tcons_00010893,tcons_00010909,tcons_00010910,tcons_00064398,tcons_00064399,tcons_00064400,tcons_00064401,tcons_00064402,tcons_00127654,tcons_00127655,tcons_00127656,tcons_00127657,tcons_00127658,tcons_00127659,tcons_00127660,tcons_00127661,tcons_00127662,tcons_00127663,tcons_00127664,tcons_00127665,tcons_00127666,tcons_00127667,tcons_001…
12.1.4	Chromatin organisation.histones.histone (H3)	114	tcons_00003762,tcons_00003763,tcons_00003764,tcons_00003765,tcons_00003766,tcons_00024128,tcons_00024129,tcons_00024130,tcons_00024131,tcons_00024132,tcons_00011859,tcons_00011860,tcons_00011861,tcons_00011862,tcons_00011863,tcons_00032907,tcons_00032908,tcons_00032909,tcons_00032910,tcons_00015567,tcons_00036797,tcons_00059493,tcons_00059494,tcons_00059495,tcons_00059496,tcons_00059497,tcons_000…
12.3.3.7	Chromatin organisation.histone modifications.histone lysine methylation.class-V histone methyltransferase (Suvar)	111	tcons_00038638,tcons_00038639,tcons_00094020,tcons_00094021,tcons_00094022,tcons_00094023,tcons_00094024,tcons_00094025,tcons_00094026,tcons_00094027,tcons_00094028,tcons_00094029,tcons_00094030,tcons_00094031,tcons_00094032,tcons_00094034,tcons_00094035,tcons_00094036,tcons_00094037,tcons_00094038,tcons_00094039,tcons_00094040,tcons_00094041,tcons_00094042,tcons_00094043,tcons_00094044,tcons_000…
19.2.2.8.1.4.6	Protein homeostasis.ubiquitin-proteasome system.ubiquitin-fold protein conjugation.Cullin-based ubiquitylation complexes.SKP1-CUL1-FBX (SCF) E3 ligase complexes.F-BOX substrate adaptor components.component FBX	110	tcons_00023871,tcons_00023872,tcons_00023873,tcons_00023874,tcons_00047744,tcons_00047745,tcons_00047746,tcons_00047747,tcons_00047748,tcons_00047749,tcons_00047750,tcons_00047751,tcons_00047752,tcons_00047753,tcons_00047754,tcons_00084466,tcons_00084467,tcons_00084468,tcons_00084469,tcons_00102091,tcons_00102096,tcons_00102101,tcons_00108956,tcons_00108957,tcons_00108958,tcons_00108959,tcons_001…
18.4.1.30	Protein modification.phosphorylation.TKL protein kinase superfamily.protein kinase (MAP3K-RAF)	107	tcons_00006641,tcons_00006642,tcons_00006643,tcons_00006644,tcons_00006645,tcons_00006650,tcons_00006651,tcons_00006652,tcons_00006653,tcons_00006654,tcons_00006655,tcons_00006656,tcons_00190462,tcons_00190463,tcons_00190464,tcons_00190465,tcons_00190466,tcons_00190468,tcons_00190469,tcons_00190473,tcons_00190474,tcons_00238763,tcons_00238764,tcons_00238765,tcons_00238766,tcons_00238767,tcons_002…
50.3.4	Enzyme classification.EC_3 hydrolases.EC_3.4 hydrolase acting on peptide bond (peptidase)	107	tcons_00001177,tcons_00001178,tcons_00009464,tcons_00018621,tcons_00018622,tcons_00050990,tcons_00050995,tcons_00094458,tcons_00095372,tcons_00095373,tcons_00095374,tcons_00095375,tcons_00095376,tcons_00095377,tcons_00095378,tcons_00095379,tcons_00095380,tcons_00095381,tcons_00095382,tcons_00095383,tcons_00069265,tcons_00069266,tcons_00069267,tcons_00069268,tcons_00069269,tcons_00069270,tcons_000…
12.5.1.2	Chromatin organisation.DNA methylation.RNA-directed DNA methylation (RdDM) pathway.auxiliary factor (MORC)	104	tcons_00038801,tcons_00038802,tcons_00038803,tcons_00038804,tcons_00038805,tcons_00038806,tcons_00038807,tcons_00038808,tcons_00038809,tcons_00038810,tcons_00038811,tcons_00038812,tcons_00038813,tcons_00038814,tcons_00038815,tcons_00038816,tcons_00038817,tcons_00038818,tcons_00038819,tcons_00038820,tcons_00038821,tcons_00038822,tcons_00038823,tcons_00038824,tcons_00038825,tcons_00038826,tcons_000…
24.3.1.2	Solute transport.channels.MIP family.plasma membrane intrinsic protein (PIP)	104	tcons_00045050,tcons_00045051,tcons_00045052,tcons_00045053,tcons_00078568,tcons_00078569,tcons_00078573,tcons_00078576,tcons_00078577,tcons_00078579,tcons_00078581,tcons_00078582,tcons_00078584,tcons_00078585,tcons_00078586,tcons_00078588,tcons_00078589,tcons_00078590,tcons_00078592,tcons_00088987,tcons_00088988,tcons_00088989,tcons_00088990,tcons_00088991,tcons_00088992,tcons_00088993,tcons_000…
15.6.2.2	RNA biosynthesis.organelle machinery.transcriptional regulation.transcription factor (mTERF)	103	tcons_00033696,tcons_00033697,tcons_00033700,tcons_00033705,tcons_00033706,tcons_00162242,tcons_00162243,tcons_00248946,tcons_00248947,tcons_00248948,tcons_00248949,tcons_00248950,tcons_00248951,tcons_00248952,tcons_00248953,tcons_00248954,tcons_00248955,tcons_00248956,tcons_00248957,tcons_00248958,tcons_00248959,tcons_00248960,tcons_00248961,tcons_00248962,tcons_00248963,tcons_00248964,tcons_002…
15.5.16	RNA biosynthesis.transcriptional regulation.transcription factor (C3H-ZF)	100	tcons_00044186,tcons_00044187,tcons_00044188,tcons_00044189,tcons_00044190,tcons_00044191,tcons_00044192,tcons_00044193,tcons_00044194,tcons_00044195,tcons_00044196,tcons_00044197,tcons_00044198,tcons_00044199,tcons_00044200,tcons_00044201,tcons_00044202,tcons_00044203,tcons_00044204,tcons_00044209,tcons_00074073,tcons_00074074,tcons_00074075,tcons_00074076,tcons_00074077,tcons_00074078,tcons_000…
18.4.1.13.2	Protein modification.phosphorylation.TKL protein kinase superfamily.LRR-XIII protein kinase families.protein kinase (LRR-XIIIb)	100	tcons_00264182,tcons_00264185,tcons_00264187,tcons_00264188,tcons_00264190,tcons_00264192,tcons_00264193,tcons_00264194,tcons_00264195,tcons_00264196,tcons_00264197,tcons_00264198,tcons_00264200,tcons_00264201,tcons_00264202,tcons_00264203,tcons_00264204,tcons_00264205,tcons_00264206,tcons_00264207,tcons_00264208,tcons_00264209,tcons_00264210,tcons_00264211,tcons_00264213,tcons_00264214,tcons_002…
16.4.6.1	RNA processing.pre-mRNA splicing.spliceosome-associated non-snRNP factor activities.splicing factor (SR30|34)	99	tcons_00074358,tcons_00074359,tcons_00074360,tcons_00074361,tcons_00074362,tcons_00074363,tcons_00074364,tcons_00074365,tcons_00074366,tcons_00074367,tcons_00074368,tcons_00074369,tcons_00074370,tcons_00074371,tcons_00074372,tcons_00074373,tcons_00074374,tcons_00074375,tcons_00074376,tcons_00074377,tcons_00074378,tcons_00074379,tcons_00074380,tcons_00074381,tcons_00113550,tcons_00113551,tcons_001…
19.4.2.2	Protein homeostasis.proteolysis.serine-type peptidase activities.S10-class serine carboxypeptidase (SCPL)	97	tcons_00075450,tcons_00075451,tcons_00075452,tcons_00075453,tcons_00075454,tcons_00075456,tcons_00075457,tcons_00075458,tcons_00075459,tcons_00075460,tcons_00075461,tcons_00075462,tcons_00075463,tcons_00075464,tcons_00075465,tcons_00075466,tcons_00075467,tcons_00075468,tcons_00094456,tcons_00094457,tcons_00094459,tcons_00094460,tcons_00094461,tcons_00094462,tcons_00131356,tcons_00131357,tcons_001…
24.2.6.2	Solute transport.carrier-mediated transport.TOC superfamily.transport protein (TSUP)	97	tcons_00143528,tcons_00143529,tcons_00143530,tcons_00143531,tcons_00143532,tcons_00143533,tcons_00143534,tcons_00143535,tcons_00143536,tcons_00143537,tcons_00143538,tcons_00143539,tcons_00228096,tcons_00228097,tcons_00228098,tcons_00228099,tcons_00228100,tcons_00228101,tcons_00228102,tcons_00228103,tcons_00228104,tcons_00228105,tcons_00228106,tcons_00228107,tcons_00228108,tcons_00228109,tcons_002…
13.3.5.3.2	Cell cycle organisation.mitosis and meiosis.sister chromatid separation.cohesin establishment.cohesin cofactor (PDS5)	96	tcons_00061348,tcons_00061349,tcons_00061350,tcons_00061351,tcons_00258425,tcons_00258426,tcons_00258427,tcons_00258428,tcons_00258429,tcons_00258430,tcons_00258431,tcons_00258432,tcons_00258433,tcons_00258434,tcons_00258435,tcons_00258436,tcons_00344477,tcons_00344478,tcons_00344479,tcons_00344480,tcons_00344481,tcons_00344482,tcons_00344483,tcons_00344484,tcons_00344485,tcons_00344486,tcons_003…
6.2.1.6	Nucleotide metabolism.pyrimidines.de novo biosynthesis.CTP synthetase	96	tcons_00041022,tcons_00041023,tcons_00041024,tcons_00041025,tcons_00041026,tcons_00041027,tcons_00041028,tcons_00019549,tcons_00019550,tcons_00019551,tcons_00019552,tcons_00019553,tcons_00019554,tcons_00019555,tcons_00019556,tcons_00019557,tcons_00019558,tcons_00019559,tcons_00019560,tcons_00019561,tcons_00019562,tcons_00019563,tcons_00019564,tcons_00019565,tcons_00019566,tcons_00019567,tcons_000…
16.12.1.5	RNA processing.organelle machinery.ribonuclease activities.endoribonuclease (CSP41)	94	tcons_00196537,tcons_00196538,tcons_00196539,tcons_00196540,tcons_00196541,tcons_00196542,tcons_00196543,tcons_00196544,tcons_00196545,tcons_00196547,tcons_00196548,tcons_00196550,tcons_00196551,tcons_00196552,tcons_00196553,tcons_00196554,tcons_00196555,tcons_00196556,tcons_00196557,tcons_00196558,tcons_00196559,tcons_00196560,tcons_00196561,tcons_00196562,tcons_00196563,tcons_00196564,tcons_001…
19.1.6.1	Protein homeostasis.protein quality control.Hsp90 chaperone system.chaperone (Hsp90)	94	tcons_00200461,tcons_00200462,tcons_00200463,tcons_00200464,tcons_00200465,tcons_00200466,tcons_00200467,tcons_00200468,tcons_00200469,tcons_00200470,tcons_00200471,tcons_00200472,tcons_00200473,tcons_00200474,tcons_00200475,tcons_00200476,tcons_00200477,tcons_00200478,tcons_00200479,tcons_00200480,tcons_00200481,tcons_00200482,tcons_00200483,tcons_00200484,tcons_00200485,tcons_00200486,tcons_002…
20.1.3.12	Cytoskeleton organisation.microtubular network.Kinesin microtubule-based motor protein activities.motor protein (Kinesin-14)	94	tcons_00012699,tcons_00012700,tcons_00012701,tcons_00012702,tcons_00012703,tcons_00012704,tcons_00012705,tcons_00012706,tcons_00012707,tcons_00012713,tcons_00012714,tcons_00012716,tcons_00012717,tcons_00012718,tcons_00012719,tcons_00012720,tcons_00012721,tcons_00012722,tcons_00012723,tcons_00012724,tcons_00012725,tcons_00037293,tcons_00037294,tcons_00037295,tcons_00037296,tcons_00037297,tcons_000…
11.3.2.3	Phytohormone action.brassinosteroid.perception and signal transduction.GSK3-type protein kinase (BIN2)	93	tcons_00003416,tcons_00003417,tcons_00003418,tcons_00003419,tcons_00003420,tcons_00003423,tcons_00003424,tcons_00003425,tcons_00003426,tcons_00003427,tcons_00003428,tcons_00003429,tcons_00003430,tcons_00029535,tcons_00029536,tcons_00029539,tcons_00029540,tcons_00029541,tcons_00029542,tcons_00029543,tcons_00029544,tcons_00029545,tcons_00029546,tcons_00029547,tcons_00029548,tcons_00029550,tcons_000…
12.1.3	Chromatin organisation.histones.histone (H2B)	92	tcons_00011515,tcons_00011516,tcons_00011517,tcons_00011518,tcons_00011519,tcons_00011520,tcons_00011855,tcons_00011856,tcons_00011857,tcons_00032911,tcons_00032912,tcons_00032913,tcons_00032914,tcons_00034738,tcons_00016681,tcons_00016682,tcons_00016685,tcons_00016686,tcons_00016688,tcons_00016689,tcons_00016690,tcons_00016691,tcons_00016692,tcons_00038144,tcons_00038145,tcons_00038146,tcons_000…
15.5.3.2	RNA biosynthesis.transcriptional regulation.Homeobox transcription factor superfamily.transcription factor (HD-ZIP III)	92	tcons_00008091,tcons_00008092,tcons_00008093,tcons_00008094,tcons_00008095,tcons_00008096,tcons_00008097,tcons_00008098,tcons_00008099,tcons_00008100,tcons_00008101,tcons_00008102,tcons_00008103,tcons_00008104,tcons_00008105,tcons_00008106,tcons_00008107,tcons_00008108,tcons_00008109,tcons_00008110,tcons_00008111,tcons_00008112,tcons_00008113,tcons_00008114,tcons_00008115,tcons_00008116,tcons_000…
18.4.24.1.3.3	Protein modification.phosphorylation.serine/threonine protein phosphatase superfamily.PPP Fe-Zn-dependent phosphatase families.PP4-class phosphatase complex.regulatory component PP4R3	92	tcons_00084230,tcons_00084231,tcons_00084232,tcons_00084233,tcons_00084234,tcons_00084235,tcons_00084236,tcons_00084237,tcons_00084238,tcons_00084239,tcons_00084240,tcons_00084242,tcons_00084243,tcons_00084244,tcons_00084245,tcons_00084246,tcons_00084247,tcons_00084248,tcons_00084249,tcons_00084251,tcons_00084254,tcons_00084255,tcons_00084256,tcons_00084257,tcons_00084258,tcons_00084259,tcons_000…
15.5.52.1	RNA biosynthesis.transcriptional regulation.GRF-GIF transcription factor complex.component GRF	91	tcons_00154468,tcons_00154469,tcons_00154470,tcons_00154471,tcons_00154472,tcons_00154473,tcons_00154474,tcons_00154475,tcons_00154476,tcons_00154477,tcons_00154478,tcons_00154479,tcons_00154480,tcons_00154481,tcons_00154482,tcons_00154483,tcons_00154484,tcons_00154485,tcons_00154486,tcons_00154487,tcons_00154488,tcons_00154489,tcons_00154490,tcons_00154491,tcons_00154492,tcons_00154493,tcons_001…
24.2.2.7	Solute transport.carrier-mediated transport.MFS superfamily.phosphate transporter (PHT4)	91	tcons_00015452,tcons_00015455,tcons_00015456,tcons_00015457,tcons_00015458,tcons_00015459,tcons_00015460,tcons_00015461,tcons_00015462,tcons_00015463,tcons_00015464,tcons_00015465,tcons_00015466,tcons_00109341,tcons_00109342,tcons_00109343,tcons_00109344,tcons_00109345,tcons_00109346,tcons_00109347,tcons_00109348,tcons_00109349,tcons_00109350,tcons_00109351,tcons_00109352,tcons_00109353,tcons_001…
24.2.3.3.2	Solute transport.carrier-mediated transport.APC superfamily.NCS-2 family.solute transporter (NAT)	91	tcons_00053741,tcons_00053743,tcons_00053744,tcons_00053745,tcons_00053749,tcons_00053751,tcons_00115655,tcons_00115656,tcons_00115657,tcons_00115658,tcons_00115659,tcons_00115660,tcons_00115661,tcons_00115663,tcons_00115664,tcons_00115665,tcons_00115666,tcons_00115667,tcons_00115668,tcons_00115669,tcons_00115670,tcons_00115671,tcons_00115672,tcons_00232463,tcons_00232464,tcons_00232465,tcons_002…
16.4.1.2.11.2	RNA processing.pre-mRNA splicing.U2-type-intron-specific major spliceosome.U2 small nuclear ribonucleoprotein particle (snRNP).U2AF pre-RNA splicing auxiliary factor heterodimer.large subunit U2AF2/U2AF65	88	tcons_00160093,tcons_00160094,tcons_00160095,tcons_00160096,tcons_00160097,tcons_00160098,tcons_00160099,tcons_00160100,tcons_00160101,tcons_00160102,tcons_00160103,tcons_00160104,tcons_00160105,tcons_00160106,tcons_00160107,tcons_00160108,tcons_00160109,tcons_00160110,tcons_00160111,tcons_00160112,tcons_00160113,tcons_00160114,tcons_00160115,tcons_00160117,tcons_00160118,tcons_00160119,tcons_001…
18.5.1	Protein modification.ADP-ribosylation.poly(ADP-ribose) polymerase (PARP)	88	tcons_00021276,tcons_00021277,tcons_00021278,tcons_00021279,tcons_00021280,tcons_00021281,tcons_00021282,tcons_00021283,tcons_00021284,tcons_00021285,tcons_00021286,tcons_00021287,tcons_00021288,tcons_00021289,tcons_00021290,tcons_00021291,tcons_00021292,tcons_00021293,tcons_00021295,tcons_00021296,tcons_00021297,tcons_00021298,tcons_00021299,tcons_00021300,tcons_00021301,tcons_00021302,tcons_000…
50.2.4	Enzyme classification.EC_2 transferases.EC_2.4 glycosyltransferase	88	tcons_00001757,tcons_00001758,tcons_00001759,tcons_00001760,tcons_00021518,tcons_00021519,tcons_00021520,tcons_00021521,tcons_00021522,tcons_00021523,tcons_00021524,tcons_00021525,tcons_00037827,tcons_00037837,tcons_00037842,tcons_00079708,tcons_00079709,tcons_00079711,tcons_00079712,tcons_00079713,tcons_00079714,tcons_00079715,tcons_00079716,tcons_00079717,tcons_00054123,tcons_00054124,tcons_000…
50.3.6	Enzyme classification.EC_3 hydrolases.EC_3.6 hydrolase acting on acid anhydride	88	tcons_00027281,tcons_00027282,tcons_00027283,tcons_00027284,tcons_00027285,tcons_00056679,tcons_00056680,tcons_00056681,tcons_00056682,tcons_00056683,tcons_00056684,tcons_00056685,tcons_00159007,tcons_00159008,tcons_00159009,tcons_00159010,tcons_00159011,tcons_00159012,tcons_00159013,tcons_00159014,tcons_00159015,tcons_00159016,tcons_00159017,tcons_00159018,tcons_00159019,tcons_00159020,tcons_001…
15.5.54	RNA biosynthesis.transcriptional regulation.transcriptional co-activator (BET/GTE)	87	tcons_00185540,tcons_00185541,tcons_00185542,tcons_00185543,tcons_00185544,tcons_00185545,tcons_00185546,tcons_00185547,tcons_00185548,tcons_00185549,tcons_00185550,tcons_00185551,tcons_00185552,tcons_00185553,tcons_00185554,tcons_00185555,tcons_00185556,tcons_00185557,tcons_00185558,tcons_00185559,tcons_00185560,tcons_00185561,tcons_00185562,tcons_00185563,tcons_00185564,tcons_00185565,tcons_001…
13.2.3.3.1	Cell cycle organisation.DNA replication.elongation.DNA polymerase epsilon complex.catalytic component POL2/POLE1	85	tcons_00026949,tcons_00026950,tcons_00026951,tcons_00026952,tcons_00026953,tcons_00026954,tcons_00026955,tcons_00026956,tcons_00026957,tcons_00026958,tcons_00026959,tcons_00026960,tcons_00026961,tcons_00026962,tcons_00026963,tcons_00026964,tcons_00026965,tcons_00026966,tcons_00026967,tcons_00026968,tcons_00026969,tcons_00026970,tcons_00026971,tcons_00026972,tcons_00026973,tcons_00026974,tcons_000…
15.5.49	RNA biosynthesis.transcriptional regulation.transcription factor (HUA2)	85	tcons_00182313,tcons_00182314,tcons_00182315,tcons_00182316,tcons_00182317,tcons_00182318,tcons_00182319,tcons_00182320,tcons_00182321,tcons_00182322,tcons_00182323,tcons_00182324,tcons_00182325,tcons_00182326,tcons_00182327,tcons_00182328,tcons_00182329,tcons_00182332,tcons_00182333,tcons_00182334,tcons_00182335,tcons_00182336,tcons_00182337,tcons_00182338,tcons_00182339,tcons_00182340,tcons_001…
15.5.8	RNA biosynthesis.transcriptional regulation.transcription factor (Alfin)	85	tcons_00013360,tcons_00013361,tcons_00013362,tcons_00013363,tcons_00013364,tcons_00013366,tcons_00013367,tcons_00013368,tcons_00013369,tcons_00013370,tcons_00013371,tcons_00013372,tcons_00013373,tcons_00013374,tcons_00013375,tcons_00013376,tcons_00013377,tcons_00013378,tcons_00013379,tcons_00013380,tcons_00013381,tcons_00013382,tcons_00013383,tcons_00013384,tcons_00049881,tcons_00049882,tcons_000…
19.1.7.1	Protein homeostasis.protein quality control.Hsp60 chaperone system.chaperone (Hsp60)	84	tcons_00007262,tcons_00007263,tcons_00007264,tcons_00007267,tcons_00007269,tcons_00007270,tcons_00007274,tcons_00007277,tcons_00007278,tcons_00007279,tcons_00007280,tcons_00038646,tcons_00038648,tcons_00038651,tcons_00038653,tcons_00038656,tcons_00038658,tcons_00038659,tcons_00038660,tcons_00072077,tcons_00072078,tcons_00072079,tcons_00072080,tcons_00072081,tcons_00072082,tcons_00072083,tcons_000…
19.4.5.6.5	Protein homeostasis.proteolysis.metallopeptidase activities.aminopeptidase activities.M1-class neutral/aromatic-hydroxyl amino acid aminopeptidase	83	tcons_00154393,tcons_00154394,tcons_00154395,tcons_00154396,tcons_00154397,tcons_00154398,tcons_00154399,tcons_00154400,tcons_00154401,tcons_00154402,tcons_00154403,tcons_00154404,tcons_00154405,tcons_00154406,tcons_00154407,tcons_00244482,tcons_00276101,tcons_00276102,tcons_00276103,tcons_00276104,tcons_00276105,tcons_00276106,tcons_00276107,tcons_00276109,tcons_00276110,tcons_00276111,tcons_002…
10.4.1.2	Redox homeostasis.hydrogen peroxide removal.ascorbate-glutathione cycle.monodehydroascorbate reductase (MDAR)	82	tcons_00154078,tcons_00154079,tcons_00154080,tcons_00154081,tcons_00154082,tcons_00154083,tcons_00154084,tcons_00154085,tcons_00154086,tcons_00154087,tcons_00154088,tcons_00154089,tcons_00154090,tcons_00154091,tcons_00154092,tcons_00154093,tcons_00281526,tcons_00281527,tcons_00281528,tcons_00281529,tcons_00281530,tcons_00281531,tcons_00281532,tcons_00281533,tcons_00281534,tcons_00281535,tcons_002…
18.4.7.1	Protein modification.phosphorylation.atypical protein kinase families.protein kinase (PIKK)	81	tcons_00012007,tcons_00012008,tcons_00012009,tcons_00012010,tcons_00012011,tcons_00012012,tcons_00012013,tcons_00012014,tcons_00012015,tcons_00012016,tcons_00012018,tcons_00012019,tcons_00012020,tcons_00012021,tcons_00012022,tcons_00012023,tcons_00012024,tcons_00012025,tcons_00012026,tcons_00012027,tcons_00012028,tcons_00012029,tcons_00012030,tcons_00012032,tcons_00012033,tcons_00012034,tcons_000…
19.2.3.1.2.7	Protein homeostasis.ubiquitin-proteasome system.ubiquitin-fold protein deconjugation.ubiquitin deconjugation.OTU deubiquitinase activities.deubiquitinase (OTU6-12)	81	tcons_00058174,tcons_00058175,tcons_00058176,tcons_00058177,tcons_00058179,tcons_00058180,tcons_00058181,tcons_00058182,tcons_00058183,tcons_00230110,tcons_00230111,tcons_00230112,tcons_00230113,tcons_00230114,tcons_00230115,tcons_00230116,tcons_00230117,tcons_00230118,tcons_00230119,tcons_00230120,tcons_00230121,tcons_00230122,tcons_00230123,tcons_00230124,tcons_00230125,tcons_00230126,tcons_002…
15.5.51.1	RNA biosynthesis.transcriptional regulation.NF-Y transcription factor complex.component NF-YA	78	tcons_00191100,tcons_00191101,tcons_00191102,tcons_00191103,tcons_00191104,tcons_00191105,tcons_00191106,tcons_00191107,tcons_00191108,tcons_00191109,tcons_00191110,tcons_00191111,tcons_00191112,tcons_00191113,tcons_00191114,tcons_00191115,tcons_00191116,tcons_00191117,tcons_00191118,tcons_00191119,tcons_00191120,tcons_00191121,tcons_00191122,tcons_00222012,tcons_00222013,tcons_00222014,tcons_002…
19.2.3.1.1.5	Protein homeostasis.ubiquitin-proteasome system.ubiquitin-fold protein deconjugation.ubiquitin deconjugation.UBP deubiquitinase activities.deubiquitinase (UBP12-13)	78	tcons_00082056,tcons_00082057,tcons_00082058,tcons_00082059,tcons_00082060,tcons_00082061,tcons_00082062,tcons_00082063,tcons_00082064,tcons_00082065,tcons_00082066,tcons_00082067,tcons_00082068,tcons_00082069,tcons_00082070,tcons_00082071,tcons_00082072,tcons_00082073,tcons_00082074,tcons_00082075,tcons_00082076,tcons_00082077,tcons_00082078,tcons_00082079,tcons_00082080,tcons_00082081,tcons_000…
14.6.2.3	DNA damage response.nucleotide excision repair (NER).transcription-coupled nucleotide excision repair (TC-NER).ubiquitin protease (USP7)	77	tcons_00082056,tcons_00082057,tcons_00082058,tcons_00082059,tcons_00082060,tcons_00082061,tcons_00082062,tcons_00082063,tcons_00082064,tcons_00082065,tcons_00082066,tcons_00082067,tcons_00082068,tcons_00082069,tcons_00082070,tcons_00082071,tcons_00082072,tcons_00082073,tcons_00082074,tcons_00082075,tcons_00082076,tcons_00082077,tcons_00082078,tcons_00082079,tcons_00082080,tcons_00082081,tcons_000…
19.2.2.1.5.3.2	Protein homeostasis.ubiquitin-proteasome system.ubiquitin-fold protein conjugation.ubiquitin conjugation (ubiquitylation).ubiquitin-ligase E3 activities.RING-domain E3 ligase activities.RING-HC-class E3 ligase	76	tcons_00021170,tcons_00021171,tcons_00021172,tcons_00021173,tcons_00021174,tcons_00021175,tcons_00021176,tcons_00021177,tcons_00021178,tcons_00021179,tcons_00021180,tcons_00021181,tcons_00021182,tcons_00021183,tcons_00021184,tcons_00021185,tcons_00021186,tcons_00021187,tcons_00021188,tcons_00021189,tcons_00021190,tcons_00021191,tcons_00151726,tcons_00151727,tcons_00151728,tcons_00151729,tcons_001…
19.4.3.1	Protein homeostasis.proteolysis.aspartic-type peptidase activities.A1-class protease (Pepsin)	76	tcons_00003699,tcons_00003700,tcons_00003701,tcons_00003702,tcons_00003703,tcons_00003704,tcons_00003705,tcons_00003706,tcons_00003707,tcons_00003708,tcons_00003709,tcons_00018613,tcons_00018614,tcons_00018615,tcons_00018616,tcons_00018617,tcons_00018619,tcons_00018620,tcons_00072415,tcons_00072416,tcons_00072417,tcons_00072418,tcons_00072419,tcons_00072420,tcons_00072421,tcons_00072422,tcons_000…
10.4.1.1	Redox homeostasis.hydrogen peroxide removal.ascorbate-glutathione cycle.ascorbate peroxidase (APX)	75	tcons_00058805,tcons_00058806,tcons_00058807,tcons_00058808,tcons_00058809,tcons_00058810,tcons_00058811,tcons_00058812,tcons_00058813,tcons_00058814,tcons_00058815,tcons_00058816,tcons_00058817,tcons_00058818,tcons_00058819,tcons_00058820,tcons_00058821,tcons_00058822,tcons_00058823,tcons_00058824,tcons_00058825,tcons_00065094,tcons_00065095,tcons_00065096,tcons_00065097,tcons_00065098,tcons_000…
15.5.2.3	RNA biosynthesis.transcriptional regulation.MYB transcription factor superfamily.transcription factor (GARP)	75	tcons_00133234,tcons_00133236,tcons_00133237,tcons_00133238,tcons_00133240,tcons_00133241,tcons_00133243,tcons_00133244,tcons_00133245,tcons_00133246,tcons_00133251,tcons_00133252,tcons_00133253,tcons_00133254,tcons_00205313,tcons_00205314,tcons_00205315,tcons_00205317,tcons_00261003,tcons_00261004,tcons_00261005,tcons_00261006,tcons_00261007,tcons_00261008,tcons_00261009,tcons_00261010,tcons_002…
19.1.5.2	Protein homeostasis.protein quality control.cytosolic Hsp70 chaperone system.co-chaperone (Hsp40)	75	tcons_00003166,tcons_00003167,tcons_00003168,tcons_00003170,tcons_00003173,tcons_00018344,tcons_00213415,tcons_00213416,tcons_00213417,tcons_00213418,tcons_00213419,tcons_00213420,tcons_00213421,tcons_00213422,tcons_00215854,tcons_00215855,tcons_00215856,tcons_00215857,tcons_00215858,tcons_00215859,tcons_00322168,tcons_00322169,tcons_00322170,tcons_00322171,tcons_00322172,tcons_00322173,tcons_003…
19.4.2.3	Protein homeostasis.proteolysis.serine-type peptidase activities.S1-class protease (Deg)	75	tcons_00034459,tcons_00034460,tcons_00034461,tcons_00034462,tcons_00034463,tcons_00034464,tcons_00034465,tcons_00034466,tcons_00034468,tcons_00034469,tcons_00034470,tcons_00034471,tcons_00034472,tcons_00034474,tcons_00034475,tcons_00034476,tcons_00034477,tcons_00034478,tcons_00034479,tcons_00034480,tcons_00034481,tcons_00034482,tcons_00034483,tcons_00034484,tcons_00034485,tcons_00034486,tcons_000…
16.9.4	RNA processing.mRNA sequestration.mRNA-binding regulatory factor (RBP45/47)	74	tcons_00052909,tcons_00052910,tcons_00052911,tcons_00052912,tcons_00052913,tcons_00052914,tcons_00052915,tcons_00052916,tcons_00052917,tcons_00052918,tcons_00052919,tcons_00052920,tcons_00052921,tcons_00052922,tcons_00052923,tcons_00052924,tcons_00052925,tcons_00052926,tcons_00052927,tcons_00052928,tcons_00086476,tcons_00086477,tcons_00086478,tcons_00086479,tcons_00086480,tcons_00086481,tcons_000…
22.3.1.2	Vesicle trafficking.Coat protein I (COPI) coatomer machinery.coat protein complex.subunit beta2	74	tcons_00275583,tcons_00275584,tcons_00275585,tcons_00275586,tcons_00275587,tcons_00275588,tcons_00275589,tcons_00275590,tcons_00275591,tcons_00275592,tcons_00275594,tcons_00275595,tcons_00275596,tcons_00275597,tcons_00275598,tcons_00275599,tcons_00275600,tcons_00275601,tcons_00275602,tcons_00275603,tcons_00275604,tcons_00275605,tcons_00275606,tcons_00275607,tcons_00275608,tcons_00275609,tcons_002…
13.1.1.1.9	Cell cycle organisation.cell cycle control.cyclin-dependent regulation.cyclin activities.cyclin (CYCT)	73	tcons_00138674,tcons_00138676,tcons_00138678,tcons_00138682,tcons_00138683,tcons_00138685,tcons_00138686,tcons_00138688,tcons_00138689,tcons_00138691,tcons_00158504,tcons_00158505,tcons_00158506,tcons_00158507,tcons_00158508,tcons_00158509,tcons_00158510,tcons_00158511,tcons_00158512,tcons_00158513,tcons_00158514,tcons_00158515,tcons_00158516,tcons_00158517,tcons_00158518,tcons_00158519,tcons_001…
15.5.2.1	RNA biosynthesis.transcriptional regulation.MYB transcription factor superfamily.transcription factor (MYB)	73	tcons_00001932,tcons_00001933,tcons_00001935,tcons_00001936,tcons_00001937,tcons_00001938,tcons_00025652,tcons_00025653,tcons_00025654,tcons_00025655,tcons_00025656,tcons_00025657,tcons_00025658,tcons_00025659,tcons_00025660,tcons_00025661,tcons_00025662,tcons_00025663,tcons_00025664,tcons_00025665,tcons_00025666,tcons_00025667,tcons_00025668,tcons_00025669,tcons_00025670,tcons_00025671,tcons_000…
19.2.6.2.2.1	Protein homeostasis.ubiquitin-proteasome system.26S proteasome.19S regulatory particle.non-ATPase components.regulatory component RPN1	72	tcons_00271891,tcons_00271892,tcons_00271893,tcons_00271894,tcons_00271895,tcons_00271896,tcons_00271897,tcons_00271898,tcons_00271899,tcons_00271900,tcons_00271901,tcons_00271902,tcons_00271903,tcons_00271904,tcons_00271905,tcons_00271906,tcons_00271907,tcons_00271908,tcons_00271909,tcons_00271910,tcons_00271911,tcons_00271912,tcons_00332987,tcons_00332988,tcons_00332989,tcons_00332990,tcons_003…
18.4.3.2	Protein modification.phosphorylation.CMGC protein kinase superfamily.protein kinase (CLK/LAMMER)	71	tcons_00110753,tcons_00110754,tcons_00110755,tcons_00110756,tcons_00110757,tcons_00110758,tcons_00110759,tcons_00110760,tcons_00110761,tcons_00110762,tcons_00110763,tcons_00110766,tcons_00110767,tcons_00110768,tcons_00110769,tcons_00110770,tcons_00110771,tcons_00110772,tcons_00110775,tcons_00110776,tcons_00110777,tcons_00110778,tcons_00110779,tcons_00110780,tcons_00110781,tcons_00110782,tcons_001…
18.4.3.6	Protein modification.phosphorylation.CMGC protein kinase superfamily.protein kinase (MAPK)	71	tcons_00041525,tcons_00041526,tcons_00041527,tcons_00041528,tcons_00041531,tcons_00041532,tcons_00041533,tcons_00041534,tcons_00041535,tcons_00041536,tcons_00041537,tcons_00041539,tcons_00137466,tcons_00137467,tcons_00137468,tcons_00137469,tcons_00137471,tcons_00137472,tcons_00137473,tcons_00137474,tcons_00137475,tcons_00137476,tcons_00137477,tcons_00137478,tcons_00137479,tcons_00137480,tcons_001…
20.2.2.5	Cytoskeleton organisation.microfilament network.actin polymerisation.villin actin-crosslinking factor	71	tcons_00123650,tcons_00123651,tcons_00123652,tcons_00123653,tcons_00123654,tcons_00123655,tcons_00123656,tcons_00123657,tcons_00123658,tcons_00123659,tcons_00123660,tcons_00123661,tcons_00123662,tcons_00123663,tcons_00123664,tcons_00123665,tcons_00123666,tcons_00123667,tcons_00123668,tcons_00123669,tcons_00123670,tcons_00123671,tcons_00123672,tcons_00123673,tcons_00123674,tcons_00123675,tcons_001…
50.1.10	Enzyme classification.EC_1 oxidoreductases.EC_1.10 oxidoreductase acting on diphenol or related substance as donor	71	tcons_00043526,tcons_00043527,tcons_00043528,tcons_00043529,tcons_00043530,tcons_00043531,tcons_00043532,tcons_00043533,tcons_00043534,tcons_00043535,tcons_00043536,tcons_00043537,tcons_00043538,tcons_00043539,tcons_00043540,tcons_00043545,tcons_00043546,tcons_00043547,tcons_00043548,tcons_00043549,tcons_00043550,tcons_00043551,tcons_00043552,tcons_00043553,tcons_00043554,tcons_00043555,tcons_000…
15.5.30	RNA biosynthesis.transcriptional regulation.transcription factor (PHD)	70	tcons_00081248,tcons_00081249,tcons_00081250,tcons_00081251,tcons_00081252,tcons_00081253,tcons_00081254,tcons_00081255,tcons_00081256,tcons_00081257,tcons_00081258,tcons_00081259,tcons_00081260,tcons_00081261,tcons_00081262,tcons_00081263,tcons_00081264,tcons_00081270,tcons_00081271,tcons_00081272,tcons_00081274,tcons_00081275,tcons_00081276,tcons_00081277,tcons_00081278,tcons_00081279,tcons_000…
15.5.7.3	RNA biosynthesis.transcriptional regulation.AP2/ERF transcription factor superfamily.transcription factor (AP2)	70	tcons_00055582,tcons_00055583,tcons_00188106,tcons_00188107,tcons_00188108,tcons_00188109,tcons_00188110,tcons_00188111,tcons_00188112,tcons_00188113,tcons_00188114,tcons_00188115,tcons_00188116,tcons_00188118,tcons_00188119,tcons_00188120,tcons_00188121,tcons_00188123,tcons_00188124,tcons_00188125,tcons_00188126,tcons_00188127,tcons_00168849,tcons_00168850,tcons_00168851,tcons_00168852,tcons_001…
16.3.3.6	RNA processing.ribonuclease activities.RNA-dependent RNase P complex.component RPP25/POP6|RPP20/POP7	70	tcons_00155997,tcons_00155998,tcons_00155999,tcons_00156000,tcons_00156001,tcons_00156002,tcons_00156003,tcons_00156004,tcons_00156005,tcons_00156006,tcons_00158164,tcons_00158165,tcons_00158166,tcons_00158167,tcons_00158168,tcons_00158169,tcons_00158170,tcons_00158171,tcons_00158172,tcons_00158173,tcons_00158174,tcons_00158175,tcons_00158176,tcons_00158177,tcons_00158178,tcons_00158179,tcons_001…
24.2.4.1.1	Solute transport.carrier-mediated transport.MOP superfamily.MATE family.metabolite transporter (DTX)	70	tcons_00078760,tcons_00078761,tcons_00078762,tcons_00078763,tcons_00078764,tcons_00078765,tcons_00078766,tcons_00078767,tcons_00078768,tcons_00078769,tcons_00078770,tcons_00078771,tcons_00078773,tcons_00078774,tcons_00078775,tcons_00078776,tcons_00078777,tcons_00078778,tcons_00078779,tcons_00078780,tcons_00078782,tcons_00105091,tcons_00105092,tcons_00105093,tcons_00105094,tcons_00105095,tcons_001…
11.10.2.3.2	Phytohormone action.signalling peptides.CRP (cysteine-rich-peptide) category.EPF/EPFL-peptide activity.ERF-peptide receptor (ER)	69	tcons_00264182,tcons_00264185,tcons_00264187,tcons_00264188,tcons_00264190,tcons_00264192,tcons_00264193,tcons_00264195,tcons_00264197,tcons_00264198,tcons_00264200,tcons_00264201,tcons_00264202,tcons_00264204,tcons_00264205,tcons_00264206,tcons_00264207,tcons_00264208,tcons_00264209,tcons_00264210,tcons_00264211,tcons_00264213,tcons_00264214,tcons_00264215,tcons_00264216,tcons_00264217,tcons_002…
12.4.1.1.3	Chromatin organisation.chromatin remodeling complexes.ATPase modules.Snf2-like group.chromatin remodeling factor (Snf2)	69	tcons_00268861,tcons_00268862,tcons_00268863,tcons_00268864,tcons_00268865,tcons_00268866,tcons_00268867,tcons_00268868,tcons_00268869,tcons_00268870,tcons_00268871,tcons_00268872,tcons_00268874,tcons_00268875,tcons_00268876,tcons_00268877,tcons_00268879,tcons_00268880,tcons_00268881,tcons_00268883,tcons_00320692,tcons_00320693,tcons_00320694,tcons_00320695,tcons_00320696,tcons_00320701,tcons_003…
15.5.1.4	RNA biosynthesis.transcriptional regulation.C2C2 transcription factor superfamily.transcription factor (YABBY)	69	tcons_00029219,tcons_00029220,tcons_00029221,tcons_00029222,tcons_00029223,tcons_00029224,tcons_00029225,tcons_00029226,tcons_00029227,tcons_00029228,tcons_00029229,tcons_00029230,tcons_00029231,tcons_00029232,tcons_00029233,tcons_00029234,tcons_00029235,tcons_00029236,tcons_00029237,tcons_00188661,tcons_00188662,tcons_00188663,tcons_00188664,tcons_00188665,tcons_00188666,tcons_00188667,tcons_001…
2.4.5.1.7	Cellular respiration.oxidative phosphorylation.cytochrome c oxidase complex.core components.component COX6b	69	tcons_00077036,tcons_00077037,tcons_00077038,tcons_00077039,tcons_00077040,tcons_00077041,tcons_00077042,tcons_00077043,tcons_00061183,tcons_00061184,tcons_00061185,tcons_00061186,tcons_00061187,tcons_00061188,tcons_00340422,tcons_00340423,tcons_00340424,tcons_00340425,tcons_00340426,tcons_00340427,tcons_00340428,tcons_00340429,tcons_00340430,tcons_00340431,tcons_00340432,tcons_00340433,tcons_003…
21.3.2.2.2	Cell wall organisation.pectin.rhamnogalacturonan I.modification and degradation.beta-galactosidase (BGAL)	69	tcons_00145047,tcons_00145048,tcons_00145049,tcons_00145050,tcons_00145051,tcons_00145057,tcons_00145058,tcons_00145059,tcons_00145060,tcons_00145061,tcons_00145062,tcons_00145063,tcons_00145064,tcons_00145065,tcons_00190673,tcons_00190674,tcons_00190675,tcons_00190676,tcons_00190677,tcons_00190679,tcons_00190681,tcons_00190682,tcons_00190683,tcons_00190684,tcons_00190686,tcons_00276143,tcons_002…
20.1.3.6	Cytoskeleton organisation.microtubular network.Kinesin microtubule-based motor protein activities.motor protein (Kinesin-7)	68	tcons_00211211,tcons_00211212,tcons_00211213,tcons_00211215,tcons_00211216,tcons_00211217,tcons_00211218,tcons_00211219,tcons_00211220,tcons_00211221,tcons_00211223,tcons_00211236,tcons_00211241,tcons_00211243,tcons_00211245,tcons_00271350,tcons_00271351,tcons_00271352,tcons_00271354,tcons_00271355,tcons_00271356,tcons_00271357,tcons_00271358,tcons_00271359,tcons_00271360,tcons_00271361,tcons_002…
13.2.3.5.2	Cell cycle organisation.DNA replication.elongation.single-stranded-DNA binding RPA complex.component RPA2	67	tcons_00077392,tcons_00077393,tcons_00077394,tcons_00132585,tcons_00132588,tcons_00132589,tcons_00132590,tcons_00132591,tcons_00132592,tcons_00132593,tcons_00132594,tcons_00132597,tcons_00132598,tcons_00132599,tcons_00132600,tcons_00132601,tcons_00132602,tcons_00132603,tcons_00132604,tcons_00132605,tcons_00132606,tcons_00132607,tcons_00132609,tcons_00132610,tcons_00132611,tcons_00132613,tcons_001…
15.5.18	RNA biosynthesis.transcriptional regulation.transcription factor (SBP)	67	tcons_00080360,tcons_00080361,tcons_00080362,tcons_00080363,tcons_00148983,tcons_00148984,tcons_00148985,tcons_00148986,tcons_00148987,tcons_00148988,tcons_00148989,tcons_00148990,tcons_00148991,tcons_00148992,tcons_00148993,tcons_00148994,tcons_00148995,tcons_00148996,tcons_00271606,tcons_00271607,tcons_00271608,tcons_00271609,tcons_00271610,tcons_00271611,tcons_00271612,tcons_00271613,tcons_002…
18.4.4.1	Protein modification.phosphorylation.CK protein kinase superfamily.protein kinase (CKL)	67	tcons_00110290,tcons_00110291,tcons_00110292,tcons_00110293,tcons_00110294,tcons_00110295,tcons_00110296,tcons_00110297,tcons_00110298,tcons_00110299,tcons_00110300,tcons_00110301,tcons_00110302,tcons_00110303,tcons_00110304,tcons_00110305,tcons_00110306,tcons_00110307,tcons_00110308,tcons_00110309,tcons_00110310,tcons_00110311,tcons_00110312,tcons_00110313,tcons_00110314,tcons_00110315,tcons_001…
13.2.3.1.1	Cell cycle organisation.DNA replication.elongation.DNA polymerase alpha complex.catalytic component POLA1	66	tcons_00118319,tcons_00118320,tcons_00118321,tcons_00118322,tcons_00118323,tcons_00118324,tcons_00118325,tcons_00118326,tcons_00118327,tcons_00118328,tcons_00118329,tcons_00118330,tcons_00118331,tcons_00118332,tcons_00118333,tcons_00118334,tcons_00118335,tcons_00118336,tcons_00118337,tcons_00118338,tcons_00118339,tcons_00118340,tcons_00118341,tcons_00118342,tcons_00118343,tcons_00118344,tcons_001…
16.4.2.4	RNA processing.pre-mRNA splicing.U1/U2/U4/U5-associated Sm accessory ribonucleoprotein complex.component Sm-D3	66	tcons_00109831,tcons_00109832,tcons_00109833,tcons_00109834,tcons_00109835,tcons_00109836,tcons_00109837,tcons_00109838,tcons_00109839,tcons_00109840,tcons_00109841,tcons_00109842,tcons_00109843,tcons_00109844,tcons_00109845,tcons_00109846,tcons_00109847,tcons_00109848,tcons_00109849,tcons_00109850,tcons_00109851,tcons_00109852,tcons_00109853,tcons_00109854,tcons_00109855,tcons_00109856,tcons_001…
17.3.2.3	Protein biosynthesis.mRNA quality control.NMD Nonsense-Mediated Decay.effector protein (UPF1)	66	tcons_00081397,tcons_00081398,tcons_00081399,tcons_00081400,tcons_00081401,tcons_00081402,tcons_00081403,tcons_00081404,tcons_00081405,tcons_00081406,tcons_00081407,tcons_00081408,tcons_00081409,tcons_00081410,tcons_00081411,tcons_00081412,tcons_00081414,tcons_00081415,tcons_00081416,tcons_00081417,tcons_00081418,tcons_00081419,tcons_00081420,tcons_00081421,tcons_00081422,tcons_00081423,tcons_000…
20.1.3.9	Cytoskeleton organisation.microtubular network.Kinesin microtubule-based motor protein activities.motor protein (Kinesin-10)	66	tcons_00036211,tcons_00036212,tcons_00036214,tcons_00036216,tcons_00036219,tcons_00036220,tcons_00036227,tcons_00036229,tcons_00286064,tcons_00286065,tcons_00286066,tcons_00286067,tcons_00286068,tcons_00286069,tcons_00286070,tcons_00286071,tcons_00286072,tcons_00286073,tcons_00286074,tcons_00286076,tcons_00288616,tcons_00288617,tcons_00288618,tcons_00288619,tcons_00288620,tcons_00288621,tcons_002…
11.2.4.1.1	Phytohormone action.auxin.transport.polar auxin transport.auxin transporter (PIN)	65	tcons_00159590,tcons_00159591,tcons_00159592,tcons_00159593,tcons_00159594,tcons_00159595,tcons_00159596,tcons_00159597,tcons_00159598,tcons_00159599,tcons_00159600,tcons_00159601,tcons_00159602,tcons_00159603,tcons_00159604,tcons_00159605,tcons_00159606,tcons_00283106,tcons_00283107,tcons_00283108,tcons_00283109,tcons_00283110,tcons_00283111,tcons_00283112,tcons_00283113,tcons_00283114,tcons_002…
24.2.5.2.1	Solute transport.carrier-mediated transport.BART superfamily.AEC family.auxin efflux transporter (PIN)	65	tcons_00159590,tcons_00159591,tcons_00159592,tcons_00159593,tcons_00159594,tcons_00159595,tcons_00159596,tcons_00159597,tcons_00159598,tcons_00159599,tcons_00159600,tcons_00159601,tcons_00159602,tcons_00159603,tcons_00159604,tcons_00159605,tcons_00159606,tcons_00283106,tcons_00283107,tcons_00283108,tcons_00283109,tcons_00283110,tcons_00283111,tcons_00283112,tcons_00283113,tcons_00283114,tcons_002…
5.7.2.2.3	Lipid metabolism.lipid degradation.phospholipase activities.phospholipase A2 activities.phospholipase A2 (pPLA2-II)	65	tcons_00002635,tcons_00002636,tcons_00002637,tcons_00002638,tcons_00002639,tcons_00002640,tcons_00002641,tcons_00002642,tcons_00002643,tcons_00002644,tcons_00002645,tcons_00002646,tcons_00002647,tcons_00002648,tcons_00002649,tcons_00178260,tcons_00178262,tcons_00178264,tcons_00178265,tcons_00178266,tcons_00178267,tcons_00178268,tcons_00178269,tcons_00178270,tcons_00178271,tcons_00178272,tcons_001…
13.3.6.4.4.2	Cell cycle organisation.mitosis and meiosis.meiotic recombination.DNA strand exchange.RPA presynaptic filament assembly factor complex.component RPA2	64	tcons_00077389,tcons_00077391,tcons_00077393,tcons_00077394,tcons_00132585,tcons_00132588,tcons_00132589,tcons_00132590,tcons_00132591,tcons_00132592,tcons_00132593,tcons_00132594,tcons_00132597,tcons_00132598,tcons_00132599,tcons_00132600,tcons_00132601,tcons_00132602,tcons_00132603,tcons_00132604,tcons_00132605,tcons_00132606,tcons_00132607,tcons_00132608,tcons_00132609,tcons_00132611,tcons_001…
13.4.1.1	Cell cycle organisation.cytokinesis.preprophase microtubule organization.microtubule-associated protein (MOR1)	64	tcons_00144453,tcons_00144454,tcons_00144455,tcons_00144456,tcons_00144458,tcons_00144459,tcons_00144460,tcons_00144461,tcons_00144462,tcons_00144463,tcons_00144464,tcons_00144465,tcons_00144467,tcons_00144468,tcons_00144469,tcons_00144470,tcons_00144471,tcons_00144472,tcons_00144473,tcons_00144474,tcons_00144475,tcons_00144476,tcons_00144477,tcons_00144478,tcons_00144479,tcons_00144480,tcons_001…
19.2.2.1.4	Protein homeostasis.ubiquitin-proteasome system.ubiquitin-fold protein conjugation.ubiquitin conjugation (ubiquitylation).ubiquitin-conjugating E2 protein (UBC)	64	tcons_00027218,tcons_00027219,tcons_00027220,tcons_00027221,tcons_00027222,tcons_00027223,tcons_00027225,tcons_00027226,tcons_00027227,tcons_00027228,tcons_00130269,tcons_00130270,tcons_00130271,tcons_00112948,tcons_00112949,tcons_00112951,tcons_00112952,tcons_00192005,tcons_00192006,tcons_00192007,tcons_00192008,tcons_00192009,tcons_00192010,tcons_00205581,tcons_00205582,tcons_00205583,tcons_002…
13.4.3.2	Cell cycle organisation.cytokinesis.phragmoplast microtubule organization.Kinesin-12-regulating protein kinase (TIO)	63	tcons_00073494,tcons_00073495,tcons_00073496,tcons_00073497,tcons_00073498,tcons_00073499,tcons_00073500,tcons_00073501,tcons_00073502,tcons_00073503,tcons_00073504,tcons_00073505,tcons_00073506,tcons_00073507,tcons_00073508,tcons_00073509,tcons_00073510,tcons_00073511,tcons_00073512,tcons_00073513,tcons_00073514,tcons_00073515,tcons_00073516,tcons_00073517,tcons_00073518,tcons_00073519,tcons_000…
14.2.4	DNA damage response.DNA repair polymerase activities.DNA polymerase lambda	63	tcons_00294852,tcons_00294853,tcons_00294854,tcons_00294855,tcons_00294856,tcons_00294857,tcons_00294858,tcons_00294859,tcons_00294860,tcons_00294861,tcons_00294862,tcons_00294863,tcons_00294864,tcons_00294865,tcons_00294866,tcons_00294867,tcons_00294868,tcons_00294869,tcons_00294870,tcons_00294871,tcons_00294872,tcons_00294874,tcons_00294875,tcons_00294876,tcons_00294877,tcons_00294879,tcons_002…
14.7.1.1	DNA damage response.mismatch repair (MMR).MSH2-x mismatch repair heterodimer components.component MSH2	63	tcons_00025897,tcons_00025898,tcons_00025899,tcons_00025900,tcons_00025901,tcons_00025902,tcons_00025903,tcons_00025904,tcons_00025905,tcons_00025906,tcons_00025907,tcons_00025908,tcons_00025909,tcons_00025910,tcons_00025911,tcons_00025912,tcons_00025913,tcons_00025914,tcons_00025915,tcons_00025916,tcons_00025917,tcons_00025918,tcons_00025919,tcons_00025920,tcons_00025921,tcons_00025922,tcons_000…
12.5.1.4	Chromatin organisation.DNA methylation.RNA-directed DNA methylation (RdDM) pathway.regulatory protein (IDN/IDP)	62	tcons_00111410,tcons_00111411,tcons_00111412,tcons_00111413,tcons_00111414,tcons_00111415,tcons_00111416,tcons_00111417,tcons_00158641,tcons_00158642,tcons_00158643,tcons_00158644,tcons_00158645,tcons_00158646,tcons_00158647,tcons_00158648,tcons_00158649,tcons_00158650,tcons_00158651,tcons_00158652,tcons_00158653,tcons_00326955,tcons_00326956,tcons_00326957,tcons_00326958,tcons_00326959,tcons_003…
17.4.1.2.6	Protein biosynthesis.translation initiation.Pre-Initiation Complex (PIC) module.eIF2 Met-tRNA binding factor activity.eIF2-alpha kinase co-activator (ILITHYIA/GCN1)	62	tcons_00175251,tcons_00175252,tcons_00175253,tcons_00175254,tcons_00175255,tcons_00175256,tcons_00175257,tcons_00175258,tcons_00175259,tcons_00175260,tcons_00175261,tcons_00175262,tcons_00175263,tcons_00175264,tcons_00175265,tcons_00175266,tcons_00175267,tcons_00175268,tcons_00175269,tcons_00175270,tcons_00175273,tcons_00175274,tcons_00175275,tcons_00175276,tcons_00175277,tcons_00175278,tcons_001…
20.2.5.1.4	Cytoskeleton organisation.microfilament network.actin-membrane compartment interaction.NET-type actin-membrane nexus protein families.actin-binding protein (NET4)	62	tcons_00103909,tcons_00103910,tcons_00103911,tcons_00103912,tcons_00103913,tcons_00103914,tcons_00103915,tcons_00103916,tcons_00103917,tcons_00103918,tcons_00103919,tcons_00103920,tcons_00103921,tcons_00103922,tcons_00103923,tcons_00103924,tcons_00103925,tcons_00103926,tcons_00103927,tcons_00103928,tcons_00103929,tcons_00103930,tcons_00103931,tcons_00103932,tcons_00103933,tcons_00103934,tcons_001…
26.1.2.1.2	External stimuli response.light.UV-A/blue light.cryptochrome-mediated photoperception.transcriptional regulator (CIB)	62	tcons_00148578,tcons_00148579,tcons_00148580,tcons_00148581,tcons_00148582,tcons_00148583,tcons_00175589,tcons_00175590,tcons_00175591,tcons_00175593,tcons_00175594,tcons_00175595,tcons_00175597,tcons_00175598,tcons_00175599,tcons_00175600,tcons_00175601,tcons_00175603,tcons_00175604,tcons_00175605,tcons_00175607,tcons_00175608,tcons_00175609,tcons_00175610,tcons_00175612,tcons_00175613,tcons_001…
27.1.4	Multi-process regulation.circadian clock system.time-of-day-dependent expressed repressor (PRR)	62	tcons_00045589,tcons_00045590,tcons_00045591,tcons_00045592,tcons_00045593,tcons_00045594,tcons_00045595,tcons_00045596,tcons_00045597,tcons_00045598,tcons_00045599,tcons_00045600,tcons_00045601,tcons_00045602,tcons_00045603,tcons_00045604,tcons_00045605,tcons_00045606,tcons_00045607,tcons_00045608,tcons_00045609,tcons_00045610,tcons_00045611,tcons_00045612,tcons_00045613,tcons_00045614,tcons_000…
50.4.2	Enzyme classification.EC_4 lyases.EC_4.2 carbon-oxygen lyase	62	tcons_00195704,tcons_00195713,tcons_00221182,tcons_00221183,tcons_00221184,tcons_00221185,tcons_00221186,tcons_00221187,tcons_00221188,tcons_00221189,tcons_00221190,tcons_00221191,tcons_00221192,tcons_00221193,tcons_00221194,tcons_00221195,tcons_00221196,tcons_00221197,tcons_00221198,tcons_00221199,tcons_00221200,tcons_00221201,tcons_00221202,tcons_00221203,tcons_00221204,tcons_00221205,tcons_002…
15.5.3.4	RNA biosynthesis.transcriptional regulation.Homeobox transcription factor superfamily.transcription factor (KNOX)	61	tcons_00022664,tcons_00022665,tcons_00022666,tcons_00022667,tcons_00022668,tcons_00022669,tcons_00022670,tcons_00022671,tcons_00022672,tcons_00022673,tcons_00022674,tcons_00022675,tcons_00022676,tcons_00022677,tcons_00022678,tcons_00022679,tcons_00022680,tcons_00022681,tcons_00055567,tcons_00055568,tcons_00055569,tcons_00055570,tcons_00055571,tcons_00055572,tcons_00055573,tcons_00055574,tcons_001…
15.5.41	RNA biosynthesis.transcriptional regulation.transcription factor (LIM)	61	tcons_00186998,tcons_00186999,tcons_00187000,tcons_00187001,tcons_00187002,tcons_00187003,tcons_00187004,tcons_00187005,tcons_00187006,tcons_00187007,tcons_00187008,tcons_00187009,tcons_00187010,tcons_00187011,tcons_00187012,tcons_00187013,tcons_00187014,tcons_00187015,tcons_00187016,tcons_00187017,tcons_00187018,tcons_00294852,tcons_00294853,tcons_00294854,tcons_00294855,tcons_00294856,tcons_002…
16.5.2.1	RNA processing.mRNA modification.N6-methyladenosine methylation reading.methylation reader (ECT)	61	tcons_00109726,tcons_00109727,tcons_00109728,tcons_00109729,tcons_00109730,tcons_00109731,tcons_00109732,tcons_00109733,tcons_00109734,tcons_00190360,tcons_00190361,tcons_00190362,tcons_00190363,tcons_00190364,tcons_00190365,tcons_00190366,tcons_00190367,tcons_00190368,tcons_00190369,tcons_00190370,tcons_00190371,tcons_00190372,tcons_00190373,tcons_00190374,tcons_00190375,tcons_00190376,tcons_001…
17.1.3.2.1.10	Protein biosynthesis.ribosome biogenesis.small ribosomal subunit (SSU).SSU processome.pre-40S ribosomal subunit nuclear assembly.assembly factor (RRP5)	61	tcons_00002960,tcons_00002961,tcons_00002962,tcons_00002963,tcons_00002964,tcons_00002965,tcons_00002966,tcons_00002967,tcons_00002968,tcons_00002969,tcons_00002970,tcons_00002971,tcons_00002972,tcons_00002973,tcons_00002974,tcons_00002975,tcons_00002976,tcons_00002977,tcons_00002978,tcons_00002979,tcons_00002980,tcons_00002981,tcons_00002982,tcons_00002983,tcons_00002984,tcons_00002985,tcons_000…
20.1.3.4	Cytoskeleton organisation.microtubular network.Kinesin microtubule-based motor protein activities.motor protein (Kinesin-5)	61	tcons_00230092,tcons_00230093,tcons_00230094,tcons_00230095,tcons_00230096,tcons_00230097,tcons_00230098,tcons_00230103,tcons_00230104,tcons_00230105,tcons_00230106,tcons_00230108,tcons_00230109,tcons_00324834,tcons_00324835,tcons_00324836,tcons_00324837,tcons_00324838,tcons_00324839,tcons_00324841,tcons_00324842,tcons_00324843,tcons_00324844,tcons_00324846,tcons_00324847,tcons_00324848,tcons_003…
13.1.1.1.4	Cell cycle organisation.cell cycle control.cyclin-dependent regulation.cyclin activities.cyclin (CYCD)	60	tcons_00049294,tcons_00049295,tcons_00049296,tcons_00049297,tcons_00049298,tcons_00176921,tcons_00176922,tcons_00176923,tcons_00176924,tcons_00176925,tcons_00176927,tcons_00176929,tcons_00176931,tcons_00176932,tcons_00176933,tcons_00224298,tcons_00224299,tcons_00224300,tcons_00224301,tcons_00224302,tcons_00224304,tcons_00224305,tcons_00224306,tcons_00224307,tcons_00224308,tcons_00224309,tcons_002…
15.5.53.2	RNA biosynthesis.transcriptional regulation.transcriptional repression.transcriptional co-repressor (LUG)	60	tcons_00130722,tcons_00130723,tcons_00130724,tcons_00130725,tcons_00130726,tcons_00130727,tcons_00130728,tcons_00130729,tcons_00130730,tcons_00130731,tcons_00130732,tcons_00130733,tcons_00130734,tcons_00130735,tcons_00130736,tcons_00130737,tcons_00130738,tcons_00130739,tcons_00130740,tcons_00130741,tcons_00130742,tcons_00130743,tcons_00130744,tcons_00130745,tcons_00130746,tcons_00130747,tcons_001…
16.12.5.1	RNA processing.organelle machinery.RNA editing.RNA editing factor (MORF-type)	60	tcons_00065090,tcons_00065091,tcons_00065092,tcons_00188614,tcons_00188617,tcons_00188618,tcons_00188619,tcons_00188620,tcons_00188622,tcons_00188623,tcons_00188624,tcons_00188625,tcons_00188626,tcons_00188627,tcons_00188630,tcons_00188631,tcons_00188633,tcons_00188634,tcons_00188636,tcons_00188637,tcons_00188638,tcons_00188639,tcons_00188640,tcons_00188641,tcons_00188643,tcons_00188645,tcons_001…
18.3.4.1.1.3	Protein modification.lipidation.glycophosphatidylinositol (GPI) anchor addition.GPI pre-assembly.GPI N-acetylglucosamine transferase complex.component PIG-H	60	tcons_00129439,tcons_00129440,tcons_00129441,tcons_00129442,tcons_00129443,tcons_00129444,tcons_00129445,tcons_00129446,tcons_00129447,tcons_00129448,tcons_00129449,tcons_00129450,tcons_00129451,tcons_00129452,tcons_00129453,tcons_00129454,tcons_00129455,tcons_00129456,tcons_00129457,tcons_00129458,tcons_00129459,tcons_00129460,tcons_00129461,tcons_00129462,tcons_00129463,tcons_00129464,tcons_001…
11.4.1.2	Phytohormone action.cytokinin.biosynthesis.cytokinin phosphoribohydrolase	59	tcons_00038579,tcons_00038580,tcons_00038581,tcons_00038582,tcons_00038583,tcons_00038584,tcons_00038585,tcons_00038586,tcons_00038587,tcons_00038588,tcons_00038589,tcons_00038590,tcons_00038591,tcons_00038592,tcons_00038593,tcons_00038594,tcons_00038595,tcons_00038596,tcons_00038597,tcons_00038598,tcons_00038599,tcons_00038600,tcons_00154934,tcons_00154935,tcons_00154936,tcons_00154937,tcons_001…
12.5.1.13	Chromatin organisation.DNA methylation.RNA-directed DNA methylation (RdDM) pathway.siRNA-integrating factor (AGO)	58	tcons_00019983,tcons_00019984,tcons_00019985,tcons_00019986,tcons_00019987,tcons_00019989,tcons_00019991,tcons_00019992,tcons_00019993,tcons_00019994,tcons_00019998,tcons_00020000,tcons_00020001,tcons_00020002,tcons_00020003,tcons_00108372,tcons_00108373,tcons_00108374,tcons_00108375,tcons_00108376,tcons_00108377,tcons_00108379,tcons_00108380,tcons_00108381,tcons_00108382,tcons_00108383,tcons_001…
15.5.1.3	RNA biosynthesis.transcriptional regulation.C2C2 transcription factor superfamily.transcription factor (GATA)	58	tcons_00037319,tcons_00037320,tcons_00037321,tcons_00037322,tcons_00037323,tcons_00037324,tcons_00037325,tcons_00125632,tcons_00125633,tcons_00125634,tcons_00125635,tcons_00125636,tcons_00125637,tcons_00125638,tcons_00125639,tcons_00125640,tcons_00125641,tcons_00125643,tcons_00125644,tcons_00125645,tcons_00125646,tcons_00125649,tcons_00125653,tcons_00125654,tcons_00125655,tcons_00125667,tcons_001…
24.1.2.3.1	Solute transport.primary active transport.P-type ATPase superfamily.P3 family.P3A-type proton-translocating ATPase (AHA)	58	tcons_00094918,tcons_00094919,tcons_00094920,tcons_00094921,tcons_00094922,tcons_00094923,tcons_00094924,tcons_00094925,tcons_00094926,tcons_00094927,tcons_00094928,tcons_00094929,tcons_00094930,tcons_00094931,tcons_00094932,tcons_00094933,tcons_00094934,tcons_00094935,tcons_00094936,tcons_00094937,tcons_00094938,tcons_00094939,tcons_00094940,tcons_00094941,tcons_00094942,tcons_00094943,tcons_000…
1.2.1.1.2	Photosynthesis.calvin cycle.ribulose-1,5-bisphosphat carboxylase/oxygenase (RuBisCo) activity.RuBisCo heterodimer.small subunit	57	tcons_00026727,tcons_00026728,tcons_00026729,tcons_00026730,tcons_00026731,tcons_00026732,tcons_00026733,tcons_00026734,tcons_00026735,tcons_00026736,tcons_00026737,tcons_00044981,tcons_00044982,tcons_00044983,tcons_00044984,tcons_00044985,tcons_00044986,tcons_00044987,tcons_00044988,tcons_00044989,tcons_00044990,tcons_00044991,tcons_00044992,tcons_00044993,tcons_00044994,tcons_00044995,tcons_000…
12.3.3.9.1	Chromatin organisation.histone modifications.histone lysine methylation.JmjC group histone demethylase activities.histone demethylase (KDM3)	57	tcons_00051949,tcons_00051952,tcons_00051953,tcons_00249183,tcons_00249184,tcons_00249185,tcons_00249186,tcons_00249187,tcons_00249188,tcons_00249189,tcons_00249190,tcons_00249191,tcons_00249192,tcons_00249193,tcons_00249195,tcons_00249196,tcons_00249197,tcons_00249198,tcons_00249199,tcons_00249200,tcons_00249201,tcons_00249202,tcons_00249203,tcons_00249204,tcons_00249205,tcons_00249206,tcons_002…
24.1.3.2.1	Solute transport.primary active transport.ABC superfamily.ABC2 family.subfamily ABCA transporter	57	tcons_00255603,tcons_00255604,tcons_00255605,tcons_00255606,tcons_00255607,tcons_00255608,tcons_00255609,tcons_00255610,tcons_00255611,tcons_00255612,tcons_00255613,tcons_00255614,tcons_00255615,tcons_00255616,tcons_00255617,tcons_00255618,tcons_00255619,tcons_00255621,tcons_00255622,tcons_00255623,tcons_00255624,tcons_00255625,tcons_00255626,tcons_00255627,tcons_00255628,tcons_00255629,tcons_002…
12.3.3.5	Chromatin organisation.histone modifications.histone lysine methylation.class-III histone methyltransferase (Trithorax)	56	tcons_00094161,tcons_00094162,tcons_00094163,tcons_00094164,tcons_00094165,tcons_00094167,tcons_00094168,tcons_00094169,tcons_00094170,tcons_00094171,tcons_00094172,tcons_00094173,tcons_00094174,tcons_00094175,tcons_00094176,tcons_00094177,tcons_00094178,tcons_00094179,tcons_00094180,tcons_00094181,tcons_00094182,tcons_00094183,tcons_00094184,tcons_00230554,tcons_00230559,tcons_00230562,tcons_002…
13.3.3.2.1	Cell cycle organisation.mitosis and meiosis.chromosome segregation.kinetochore proteins.kinetochore assembly protein (CENP-C)	56	tcons_00137147,tcons_00137148,tcons_00137149,tcons_00137150,tcons_00137151,tcons_00137152,tcons_00137153,tcons_00137154,tcons_00137155,tcons_00137156,tcons_00137157,tcons_00137158,tcons_00137159,tcons_00137160,tcons_00137161,tcons_00137162,tcons_00137163,tcons_00137164,tcons_00137165,tcons_00137166,tcons_00137167,tcons_00137168,tcons_00137169,tcons_00137170,tcons_00137171,tcons_00137172,tcons_001…
13.3.6.3.2	Cell cycle organisation.mitosis and meiosis.meiotic recombination.meiotic double strand break processing.regulatory protein for RAD50 nuclear import (PHS1)	56	tcons_00322510,tcons_00322511,tcons_00322512,tcons_00322513,tcons_00322514,tcons_00322515,tcons_00322516,tcons_00322517,tcons_00322518,tcons_00322519,tcons_00322520,tcons_00322523,tcons_00322525,tcons_00322526,tcons_00297031,tcons_00297032,tcons_00297033,tcons_00297034,tcons_00297035,tcons_00297036,tcons_00297037,tcons_00297038,tcons_00297039,tcons_00297040,tcons_00297041,tcons_00297042,tcons_002…
13.4.3.7	Cell cycle organisation.cytokinesis.phragmoplast microtubule organization.phragmoplast integrity regulator (Kinesin-12)	55	tcons_00076153,tcons_00076154,tcons_00076156,tcons_00076157,tcons_00076158,tcons_00076161,tcons_00076162,tcons_00076163,tcons_00076164,tcons_00076165,tcons_00076166,tcons_00076168,tcons_00076169,tcons_00076171,tcons_00076172,tcons_00076173,tcons_00076178,tcons_00076179,tcons_00076184,tcons_00224230,tcons_00224231,tcons_00224232,tcons_00224233,tcons_00224234,tcons_00224235,tcons_00224236,tcons_002…
3.2.3.1.1	Carbohydrate metabolism.starch metabolism.degradation.phosphorylation.glucan, water dikinase (GWD)	55	tcons_00297169,tcons_00297170,tcons_00297171,tcons_00297172,tcons_00297173,tcons_00297174,tcons_00297175,tcons_00297176,tcons_00297177,tcons_00297178,tcons_00297179,tcons_00297180,tcons_00297181,tcons_00297182,tcons_00297183,tcons_00297184,tcons_00297185,tcons_00297186,tcons_00297187,tcons_00297188,tcons_00297189,tcons_00297190,tcons_00297191,tcons_00297192,tcons_00297193,tcons_00297194,tcons_002…
1.4.1.1	Photosynthesis.CAM/C4 photosynthesis.phosphoenolpyruvate (PEP) carboxylase activity.PEP carboxylase	54	tcons_00115579,tcons_00115580,tcons_00115581,tcons_00115582,tcons_00115583,tcons_00115584,tcons_00115585,tcons_00115586,tcons_00115587,tcons_00115588,tcons_00115589,tcons_00115590,tcons_00115591,tcons_00115592,tcons_00115593,tcons_00277602,tcons_00277603,tcons_00277604,tcons_00277605,tcons_00277606,tcons_00277607,tcons_00277608,tcons_00277609,tcons_00277610,tcons_00277611,tcons_00277612,tcons_002…
12.5.3.1	Chromatin organisation.DNA methylation.ROS1-mediated DNA demethylation.methylcytosine-specific DNA glycosylase (ROS1)	54	tcons_00015494,tcons_00015495,tcons_00015496,tcons_00015497,tcons_00015498,tcons_00015499,tcons_00015500,tcons_00015501,tcons_00015502,tcons_00015503,tcons_00015504,tcons_00015505,tcons_00015506,tcons_00015507,tcons_00015508,tcons_00015509,tcons_00015510,tcons_00015511,tcons_00015512,tcons_00015513,tcons_00015514,tcons_00015515,tcons_00015516,tcons_00015517,tcons_00015518,tcons_00015519,tcons_000…
13.3.5.2.1	Cell cycle organisation.mitosis and meiosis.sister chromatid separation.cohesin loading.adherin (SCC2)	54	tcons_00050280,tcons_00050281,tcons_00050282,tcons_00050283,tcons_00050284,tcons_00050285,tcons_00050286,tcons_00050287,tcons_00050288,tcons_00050289,tcons_00050290,tcons_00050291,tcons_00050292,tcons_00050293,tcons_00050294,tcons_00050295,tcons_00050296,tcons_00050297,tcons_00050298,tcons_00050302,tcons_00050303,tcons_00050306,tcons_00050307,tcons_00050308,tcons_00050309,tcons_00050310,tcons_000…
16.8.2.2.1	RNA processing.RNA surveillance.mRNA deadenylation-dependent decay.mRNA decapping complex.regulatory component DCP1	54	tcons_00158601,tcons_00158602,tcons_00158603,tcons_00158604,tcons_00158605,tcons_00158606,tcons_00158607,tcons_00158608,tcons_00158609,tcons_00158610,tcons_00158611,tcons_00158612,tcons_00245666,tcons_00245667,tcons_00245668,tcons_00245669,tcons_00245670,tcons_00245671,tcons_00245672,tcons_00245673,tcons_00245674,tcons_00245675,tcons_00245676,tcons_00245677,tcons_00245678,tcons_00245679,tcons_002…
1.1.1.1.1	Photosynthesis.photophosphorylation.photosystem II.LHC-II complex.component LHCb1/2/3	53	tcons_00016664,tcons_00016665,tcons_00040803,tcons_00040804,tcons_00040806,tcons_00040807,tcons_00078970,tcons_00078971,tcons_00078972,tcons_00078973,tcons_00078974,tcons_00078975,tcons_00078976,tcons_00078977,tcons_00078978,tcons_00078979,tcons_00078980,tcons_00211670,tcons_00211671,tcons_00217104,tcons_00217105,tcons_00217106,tcons_00217107,tcons_00217108,tcons_00251111,tcons_00251112,tcons_002…
11.2.2.2	Phytohormone action.auxin.perception and signal transduction.transcriptional repressor (TPL)	53	tcons_00133931,tcons_00133932,tcons_00133933,tcons_00133934,tcons_00133935,tcons_00133936,tcons_00133937,tcons_00133938,tcons_00133940,tcons_00133941,tcons_00133942,tcons_00133944,tcons_00133945,tcons_00133946,tcons_00133947,tcons_00133948,tcons_00133949,tcons_00133951,tcons_00133952,tcons_00300390,tcons_00300391,tcons_00300392,tcons_00300393,tcons_00300394,tcons_00300395,tcons_00300396,tcons_003…
15.5.3.3	RNA biosynthesis.transcriptional regulation.Homeobox transcription factor superfamily.transcription factor (HD-ZIP IV)	53	tcons_00030211,tcons_00030212,tcons_00030213,tcons_00030214,tcons_00030215,tcons_00030216,tcons_00030217,tcons_00030218,tcons_00030219,tcons_00030220,tcons_00030221,tcons_00030222,tcons_00030223,tcons_00030224,tcons_00030225,tcons_00030226,tcons_00030227,tcons_00030228,tcons_00030229,tcons_00030230,tcons_00030231,tcons_00030232,tcons_00030233,tcons_00030234,tcons_00030235,tcons_00030236,tcons_000…
15.5.53.1	RNA biosynthesis.transcriptional regulation.transcriptional repression.transcriptional co-repressor (TPL/TPR)	53	tcons_00133931,tcons_00133932,tcons_00133933,tcons_00133934,tcons_00133935,tcons_00133936,tcons_00133937,tcons_00133938,tcons_00133940,tcons_00133941,tcons_00133942,tcons_00133944,tcons_00133945,tcons_00133946,tcons_00133947,tcons_00133948,tcons_00133949,tcons_00133951,tcons_00133952,tcons_00300390,tcons_00300391,tcons_00300392,tcons_00300393,tcons_00300394,tcons_00300395,tcons_00300396,tcons_003…
3.2.2.5	Carbohydrate metabolism.starch metabolism.biosynthesis.starch branching enzyme	53	tcons_00057967,tcons_00057968,tcons_00057969,tcons_00057970,tcons_00057971,tcons_00057972,tcons_00057973,tcons_00057974,tcons_00057975,tcons_00057976,tcons_00057977,tcons_00057978,tcons_00057979,tcons_00057980,tcons_00057981,tcons_00057982,tcons_00057983,tcons_00057984,tcons_00057985,tcons_00057986,tcons_00057987,tcons_00057988,tcons_00057989,tcons_00057990,tcons_00057991,tcons_00057992,tcons_000…
15.5.29	RNA biosynthesis.transcriptional regulation.transcription factor (JUMONJI)	52	tcons_00042004,tcons_00042005,tcons_00042006,tcons_00042007,tcons_00042008,tcons_00042009,tcons_00042010,tcons_00042011,tcons_00042012,tcons_00042013,tcons_00042014,tcons_00042015,tcons_00042016,tcons_00042017,tcons_00042018,tcons_00042019,tcons_00042021,tcons_00042022,tcons_00042023,tcons_00042024,tcons_00042025,tcons_00042026,tcons_00042027,tcons_00042028,tcons_00042029,tcons_00042030,tcons_000…
15.5.4.2	RNA biosynthesis.transcriptional regulation.bZIP transcription factor superfamily.transcription factor (bZIP9|10|25)	52	tcons_00197538,tcons_00197539,tcons_00197540,tcons_00197541,tcons_00197542,tcons_00197543,tcons_00197544,tcons_00197545,tcons_00197546,tcons_00197547,tcons_00197548,tcons_00197549,tcons_00197550,tcons_00197551,tcons_00197552,tcons_00197553,tcons_00197554,tcons_00197556,tcons_00197558,tcons_00197560,tcons_00197561,tcons_00197562,tcons_00197563,tcons_00197565,tcons_00197566,tcons_00197567,tcons_001…
19.2.2.1.5.3.6	Protein homeostasis.ubiquitin-proteasome system.ubiquitin-fold protein conjugation.ubiquitin conjugation (ubiquitylation).ubiquitin-ligase E3 activities.RING-domain E3 ligase activities.E3 ubiquitin ligase (DA2)	52	tcons_00181799,tcons_00181800,tcons_00181801,tcons_00181802,tcons_00181803,tcons_00181804,tcons_00181805,tcons_00181806,tcons_00181807,tcons_00181808,tcons_00181809,tcons_00181810,tcons_00181811,tcons_00181812,tcons_00181813,tcons_00181814,tcons_00181815,tcons_00181816,tcons_00181817,tcons_00181818,tcons_00181819,tcons_00181820,tcons_00181821,tcons_00181822,tcons_00181823,tcons_00181824,tcons_001…
20.7.1	Cytoskeleton organisation.endoplasmic reticulum-cytoskeleton-plasma membrane interface.contact site protein (VAP27)	52	tcons_00062741,tcons_00062742,tcons_00062743,tcons_00062744,tcons_00062745,tcons_00062746,tcons_00062747,tcons_00062749,tcons_00062750,tcons_00062751,tcons_00149904,tcons_00149905,tcons_00149906,tcons_00149907,tcons_00149908,tcons_00149909,tcons_00149910,tcons_00149911,tcons_00149913,tcons_00149914,tcons_00149915,tcons_00149916,tcons_00149917,tcons_00149918,tcons_00259863,tcons_00259864,tcons_002…
10.3.2.4	Redox homeostasis.low-molecular-weight scavengers.tocopherol biosynthesis.MPBQ-methyltransferase (VTE3)	51	tcons_00173046,tcons_00173047,tcons_00173048,tcons_00173049,tcons_00173050,tcons_00173051,tcons_00173052,tcons_00196485,tcons_00196486,tcons_00196487,tcons_00196488,tcons_00196489,tcons_00196490,tcons_00196491,tcons_00196492,tcons_00196493,tcons_00196494,tcons_00196495,tcons_00196496,tcons_00196497,tcons_00196498,tcons_00196499,tcons_00196500,tcons_00196501,tcons_00196502,tcons_00196503,tcons_001…
16.7.2	RNA processing.RNA chaperone activities.RNA chaperone (RZ1|GR-RBP)	51	tcons_00173642,tcons_00173643,tcons_00173644,tcons_00173645,tcons_00173646,tcons_00173647,tcons_00173648,tcons_00221296,tcons_00221297,tcons_00221298,tcons_00221299,tcons_00221300,tcons_00221303,tcons_00221304,tcons_00221305,tcons_00221306,tcons_00221307,tcons_00221308,tcons_00221309,tcons_00221310,tcons_00221312,tcons_00245637,tcons_00245638,tcons_00245640,tcons_00245641,tcons_00245642,tcons_002…
18.4.1.42	Protein modification.phosphorylation.TKL protein kinase superfamily.receptor-like protein kinase (RLCK-XII)	51	tcons_00009934,tcons_00009935,tcons_00009936,tcons_00009937,tcons_00009938,tcons_00009939,tcons_00009940,tcons_00009941,tcons_00009942,tcons_00009943,tcons_00009944,tcons_00009945,tcons_00009946,tcons_00009947,tcons_00009948,tcons_00009949,tcons_00009950,tcons_00009951,tcons_00009952,tcons_00009953,tcons_00009954,tcons_00069621,tcons_00069622,tcons_00069623,tcons_00069625,tcons_00069626,tcons_000…
18.4.5.2	Protein modification.phosphorylation.CAMK protein kinase superfamily.SNF1-related protein kinase (SnRK2)	51	tcons_00085520,tcons_00085521,tcons_00085522,tcons_00085523,tcons_00085524,tcons_00085526,tcons_00085527,tcons_00085528,tcons_00085529,tcons_00085530,tcons_00085531,tcons_00085532,tcons_00085533,tcons_00098947,tcons_00098948,tcons_00098949,tcons_00098950,tcons_00145345,tcons_00145346,tcons_00145347,tcons_00145348,tcons_00145350,tcons_00145351,tcons_00145352,tcons_00145353,tcons_00145354,tcons_001…
23.2.1.5	Protein translocation.mitochondrion.outer mitochondrion membrane TOM translocation system.component Tom20	51	tcons_00148955,tcons_00148956,tcons_00148957,tcons_00148958,tcons_00301897,tcons_00301898,tcons_00301899,tcons_00301900,tcons_00301901,tcons_00301902,tcons_00301903,tcons_00301904,tcons_00301905,tcons_00301906,tcons_00301907,tcons_00301908,tcons_00301909,tcons_00301910,tcons_00301911,tcons_00301912,tcons_00301914,tcons_00301915,tcons_00301916,tcons_00301917,tcons_00301918,tcons_00301919,tcons_003…
7.8.4.2	Coenzyme metabolism.prenylquinone biosynthesis.plastoquinone biosynthesis.MSBQ-methyltransferase (APG1)	51	tcons_00173046,tcons_00173047,tcons_00173048,tcons_00173049,tcons_00173050,tcons_00173051,tcons_00173052,tcons_00196485,tcons_00196486,tcons_00196487,tcons_00196488,tcons_00196489,tcons_00196490,tcons_00196491,tcons_00196492,tcons_00196493,tcons_00196494,tcons_00196495,tcons_00196496,tcons_00196497,tcons_00196498,tcons_00196499,tcons_00196500,tcons_00196501,tcons_00196502,tcons_00196503,tcons_001…
13.3.6.1.4	Cell cycle organisation.mitosis and meiosis.meiotic recombination.meiotic initiation.homolog pairing factor (ASY1)	50	tcons_00236653,tcons_00236654,tcons_00236655,tcons_00236656,tcons_00236657,tcons_00236658,tcons_00236659,tcons_00236660,tcons_00236661,tcons_00236662,tcons_00236663,tcons_00236665,tcons_00236666,tcons_00236668,tcons_00236669,tcons_00236670,tcons_00236671,tcons_00236672,tcons_00236673,tcons_00236674,tcons_00236676,tcons_00236677,tcons_00236679,tcons_00236681,tcons_00236682,tcons_00236683,tcons_002…
15.5.5.2	RNA biosynthesis.transcriptional regulation.B3 transcription factor superfamily.transcription factor (REM)	50	tcons_00076829,tcons_00076830,tcons_00076831,tcons_00076832,tcons_00076833,tcons_00076834,tcons_00076835,tcons_00076836,tcons_00076837,tcons_00076838,tcons_00076839,tcons_00169112,tcons_00169113,tcons_00169114,tcons_00191430,tcons_00191431,tcons_00191432,tcons_00191433,tcons_00191434,tcons_00191435,tcons_00191436,tcons_00169119,tcons_00191437,tcons_00191438,tcons_00191439,tcons_00191440,tcons_001…
16.4.6.4	RNA processing.pre-mRNA splicing.spliceosome-associated non-snRNP factor activities.splicing factor (RSZ21|22)	50	tcons_00264923,tcons_00264924,tcons_00264925,tcons_00264926,tcons_00264927,tcons_00264928,tcons_00264929,tcons_00264930,tcons_00264931,tcons_00264932,tcons_00264933,tcons_00264934,tcons_00264935,tcons_00264936,tcons_00264937,tcons_00264938,tcons_00264939,tcons_00264940,tcons_00264941,tcons_00264942,tcons_00264943,tcons_00264944,tcons_00264946,tcons_00264947,tcons_00264948,tcons_00293450,tcons_002…
17.3.1.2.1	Protein biosynthesis.mRNA quality control.Exon Junction complex (EJC).peripheral components.component RNPS1	50	tcons_00020363,tcons_00020364,tcons_00020365,tcons_00020366,tcons_00020367,tcons_00020368,tcons_00020369,tcons_00020370,tcons_00020371,tcons_00020372,tcons_00020373,tcons_00020374,tcons_00020375,tcons_00020376,tcons_00020377,tcons_00020378,tcons_00020379,tcons_00151575,tcons_00151576,tcons_00151577,tcons_00151578,tcons_00151579,tcons_00151580,tcons_00151581,tcons_00151582,tcons_00151583,tcons_001…
19.4.2.9.7	Protein homeostasis.proteolysis.serine-type peptidase activities.chloroplast Clp-type protease complex.adaptor component ClpF	50	tcons_00115974,tcons_00115975,tcons_00115976,tcons_00115977,tcons_00115978,tcons_00115979,tcons_00115980,tcons_00115981,tcons_00115982,tcons_00115983,tcons_00115984,tcons_00115985,tcons_00115986,tcons_00115987,tcons_00116009,tcons_00116013,tcons_00116014,tcons_00116015,tcons_00116016,tcons_00116017,tcons_00116018,tcons_00116019,tcons_00116020,tcons_00116021,tcons_00116022,tcons_00116023,tcons_001…
16.11.2.1	RNA processing.messenger ribonucleoparticle (mRNP) export.TREX-2 mRNP trafficking complex.scaffold component GANP/SAC3	49	tcons_00036039,tcons_00036040,tcons_00036041,tcons_00036042,tcons_00036043,tcons_00036044,tcons_00036045,tcons_00036046,tcons_00036047,tcons_00036048,tcons_00036049,tcons_00036050,tcons_00036051,tcons_00036052,tcons_00036053,tcons_00036054,tcons_00036055,tcons_00036056,tcons_00036057,tcons_00036058,tcons_00036059,tcons_00036060,tcons_00036061,tcons_00036062,tcons_00036063,tcons_00036064,tcons_000…
20.2.1	Cytoskeleton organisation.microfilament network.actin filament protein	49	tcons_00020638,tcons_00020639,tcons_00020640,tcons_00020641,tcons_00020642,tcons_00020643,tcons_00020644,tcons_00020645,tcons_00020646,tcons_00029367,tcons_00029369,tcons_00029370,tcons_00029371,tcons_00029372,tcons_00029373,tcons_00029374,tcons_00036798,tcons_00036799,tcons_00036800,tcons_00036801,tcons_00036802,tcons_00036803,tcons_00155438,tcons_00155439,tcons_00155440,tcons_00155441,tcons_001…
27.7.1.1	Multi-process regulation.Target Of Rapamycin (TOR) signalling.TORC complex.phosphatidylinositol kinase component TOR	49	tcons_00012007,tcons_00012008,tcons_00012009,tcons_00012010,tcons_00012011,tcons_00012012,tcons_00012013,tcons_00012014,tcons_00012015,tcons_00012016,tcons_00012017,tcons_00012018,tcons_00012019,tcons_00012020,tcons_00012021,tcons_00012022,tcons_00012023,tcons_00012024,tcons_00012025,tcons_00012026,tcons_00012027,tcons_00012028,tcons_00012029,tcons_00012030,tcons_00012031,tcons_00012032,tcons_000…
17.1.3.2.1.2.2	Protein biosynthesis.ribosome biogenesis.small ribosomal subunit (SSU).SSU processome.pre-40S ribosomal subunit nuclear assembly.UtpA module.assembly factor (UTP10)	48	tcons_00064176,tcons_00064177,tcons_00064178,tcons_00064179,tcons_00064180,tcons_00064181,tcons_00064182,tcons_00064183,tcons_00064184,tcons_00064185,tcons_00064186,tcons_00064187,tcons_00064188,tcons_00064189,tcons_00064190,tcons_00064191,tcons_00064192,tcons_00064193,tcons_00064194,tcons_00064195,tcons_00064196,tcons_00064197,tcons_00064198,tcons_00064199,tcons_00064200,tcons_00064201,tcons_000…
19.2.2.8.1.2	Protein homeostasis.ubiquitin-proteasome system.ubiquitin-fold protein conjugation.Cullin-based ubiquitylation complexes.SKP1-CUL1-FBX (SCF) E3 ligase complexes.scaffold component CUL1/CUL2	48	tcons_00023612,tcons_00023613,tcons_00023614,tcons_00023615,tcons_00023616,tcons_00023617,tcons_00023618,tcons_00023619,tcons_00023620,tcons_00023621,tcons_00023622,tcons_00023623,tcons_00023624,tcons_00023625,tcons_00023626,tcons_00023627,tcons_00023628,tcons_00023629,tcons_00023630,tcons_00023631,tcons_00023632,tcons_00023633,tcons_00023634,tcons_00023635,tcons_00023636,tcons_00023637,tcons_000…
19.4.5.4.2	Protein homeostasis.proteolysis.metallopeptidase activities.M16 families.peptidase (Nardilysin-like)	48	tcons_00143163,tcons_00143164,tcons_00143165,tcons_00143166,tcons_00143167,tcons_00143168,tcons_00143169,tcons_00143170,tcons_00143171,tcons_00143172,tcons_00143173,tcons_00143174,tcons_00143175,tcons_00143176,tcons_00143177,tcons_00143178,tcons_00143179,tcons_00143180,tcons_00143181,tcons_00143182,tcons_00143183,tcons_00143184,tcons_00143185,tcons_00143186,tcons_00143187,tcons_00143188,tcons_001…
22.3.2.1	Vesicle trafficking.Coat protein I (COPI) coatomer machinery.coat protein recruiting.ARF-GTPase	48	tcons_00054434,tcons_00054435,tcons_00054436,tcons_00054437,tcons_00054438,tcons_00054439,tcons_00117550,tcons_00117551,tcons_00117552,tcons_00117553,tcons_00117554,tcons_00117555,tcons_00117556,tcons_00117557,tcons_00117558,tcons_00117559,tcons_00182568,tcons_00182569,tcons_00182570,tcons_00195731,tcons_00195735,tcons_00195736,tcons_00195739,tcons_00203208,tcons_00203209,tcons_00203210,tcons_002…
24.2.1.1.1	Solute transport.carrier-mediated transport.DMT superfamily.NST-TPT group.phosphometabolite transporter (TPT|PPT|GPT|XPT)	48	tcons_00052842,tcons_00052843,tcons_00052844,tcons_00052845,tcons_00052846,tcons_00052847,tcons_00052848,tcons_00052849,tcons_00052850,tcons_00052851,tcons_00133258,tcons_00133259,tcons_00133260,tcons_00133261,tcons_00133262,tcons_00133263,tcons_00133264,tcons_00133265,tcons_00133266,tcons_00133267,tcons_00133268,tcons_00133269,tcons_00133270,tcons_00133271,tcons_00133272,tcons_00133273,tcons_001…
27.1.1	Multi-process regulation.circadian clock system.core oscillator protein (LHY|CCA1)	48	tcons_00326569,tcons_00326570,tcons_00326571,tcons_00326572,tcons_00326573,tcons_00326574,tcons_00326575,tcons_00326576,tcons_00326577,tcons_00326578,tcons_00326579,tcons_00326580,tcons_00326581,tcons_00326582,tcons_00326583,tcons_00326584,tcons_00326585,tcons_00326586,tcons_00326587,tcons_00326588,tcons_00326589,tcons_00326590,tcons_00326591,tcons_00326592,tcons_00326593,tcons_00326594,tcons_003…
15.3.5.3.8	RNA biosynthesis.RNA polymerase II-dependent transcription.transcription initiation.TFIId basal transcription regulation complex.component TAF8	47	tcons_00198953,tcons_00198954,tcons_00198955,tcons_00198956,tcons_00198957,tcons_00198958,tcons_00198959,tcons_00198960,tcons_00198961,tcons_00198962,tcons_00198963,tcons_00198964,tcons_00198965,tcons_00198966,tcons_00198967,tcons_00198970,tcons_00198982,tcons_00198992,tcons_00198993,tcons_00198995,tcons_00198999,tcons_00199000,tcons_00199001,tcons_00199002,tcons_00313351,tcons_00313352,tcons_003…
17.1.2.1.10	Protein biosynthesis.ribosome biogenesis.large ribosomal subunit (LSU).LSU proteome.component RPL10a	47	tcons_00145729,tcons_00145730,tcons_00145731,tcons_00145732,tcons_00145733,tcons_00145734,tcons_00145735,tcons_00145736,tcons_00145737,tcons_00145738,tcons_00145739,tcons_00172883,tcons_00172884,tcons_00172885,tcons_00172886,tcons_00172887,tcons_00172888,tcons_00172889,tcons_00172890,tcons_00172891,tcons_00172893,tcons_00172894,tcons_00172895,tcons_00172896,tcons_00172897,tcons_00172898,tcons_001…
18.4.1.6.1	Protein modification.phosphorylation.TKL protein kinase superfamily.LRR-VI protein kinase families.protein kinase (LRR-VI-1)	47	tcons_00054967,tcons_00054968,tcons_00054969,tcons_00054970,tcons_00054971,tcons_00054972,tcons_00054973,tcons_00054974,tcons_00054975,tcons_00054976,tcons_00054977,tcons_00054978,tcons_00054979,tcons_00054980,tcons_00054981,tcons_00054982,tcons_00054983,tcons_00054984,tcons_00054985,tcons_00054986,tcons_00054987,tcons_00054988,tcons_00054989,tcons_00054990,tcons_00243084,tcons_00243086,tcons_002…
19.2.3.1.2.3	Protein homeostasis.ubiquitin-proteasome system.ubiquitin-fold protein deconjugation.ubiquitin deconjugation.OTU deubiquitinase activities.deubiquitinase (OTU3-4)	47	tcons_00186999,tcons_00187000,tcons_00187001,tcons_00187002,tcons_00187003,tcons_00187004,tcons_00187005,tcons_00187006,tcons_00187007,tcons_00187008,tcons_00187009,tcons_00187010,tcons_00187011,tcons_00187012,tcons_00187015,tcons_00187016,tcons_00187019,tcons_00187020,tcons_00187021,tcons_00187022,tcons_00187023,tcons_00187024,tcons_00187025,tcons_00187026,tcons_00187027,tcons_00187028,tcons_001…
19.2.4.4.1	Protein homeostasis.ubiquitin-proteasome system.ER-associated protein degradation (ERAD).delivery to proteasome.shuttle protein (RAD23)	47	tcons_00232801,tcons_00232802,tcons_00232803,tcons_00232804,tcons_00232805,tcons_00232806,tcons_00232807,tcons_00232808,tcons_00232809,tcons_00232810,tcons_00232811,tcons_00232812,tcons_00232813,tcons_00232814,tcons_00232815,tcons_00232816,tcons_00232817,tcons_00232818,tcons_00232819,tcons_00232820,tcons_00232821,tcons_00232822,tcons_00232823,tcons_00253514,tcons_00253515,tcons_00253516,tcons_002…
24.2.9.1.1	Solute transport.carrier-mediated transport.CDF superfamily.CaCA family.cation antiporter (CAX)	47	tcons_00092727,tcons_00092728,tcons_00092729,tcons_00092730,tcons_00092731,tcons_00092732,tcons_00092733,tcons_00092734,tcons_00092735,tcons_00092736,tcons_00092737,tcons_00092738,tcons_00092739,tcons_00092740,tcons_00092741,tcons_00092742,tcons_00092743,tcons_00092744,tcons_00092745,tcons_00092746,tcons_00110179,tcons_00110180,tcons_00110181,tcons_00110182,tcons_00110183,tcons_00110184,tcons_001…
13.1.1.1.1	Cell cycle organisation.cell cycle control.cyclin-dependent regulation.cyclin activities.cyclin (CYCA)	46	tcons_00133088,tcons_00133089,tcons_00133092,tcons_00133093,tcons_00133094,tcons_00133095,tcons_00133097,tcons_00133098,tcons_00133099,tcons_00133100,tcons_00133101,tcons_00152496,tcons_00152497,tcons_00152498,tcons_00152499,tcons_00152501,tcons_00152502,tcons_00152503,tcons_00152504,tcons_00152506,tcons_00152507,tcons_00152508,tcons_00152509,tcons_00152510,tcons_00152511,tcons_00152512,tcons_001…
16.4.1.2.11.1	RNA processing.pre-mRNA splicing.U2-type-intron-specific major spliceosome.U2 small nuclear ribonucleoprotein particle (snRNP).U2AF pre-RNA splicing auxiliary factor heterodimer.small subunit U2AF1/U2AF35	46	tcons_00018421,tcons_00018422,tcons_00018423,tcons_00018424,tcons_00018425,tcons_00018426,tcons_00018427,tcons_00018428,tcons_00018429,tcons_00018430,tcons_00018431,tcons_00018432,tcons_00018433,tcons_00018434,tcons_00018435,tcons_00018436,tcons_00018437,tcons_00018438,tcons_00018439,tcons_00018440,tcons_00018441,tcons_00018442,tcons_00018443,tcons_00018444,tcons_00018445,tcons_00018446,tcons_000…
24.1.2.2.2	Solute transport.primary active transport.P-type ATPase superfamily.P2 family.P2B-type calcium cation-transporting ATPase (ACA)	46	tcons_00092056,tcons_00092057,tcons_00092058,tcons_00092059,tcons_00092060,tcons_00092061,tcons_00092062,tcons_00092063,tcons_00092064,tcons_00092065,tcons_00092066,tcons_00092067,tcons_00092068,tcons_00092069,tcons_00092070,tcons_00092071,tcons_00092072,tcons_00092073,tcons_00092074,tcons_00092075,tcons_00092076,tcons_00092077,tcons_00092078,tcons_00092079,tcons_00092080,tcons_00092081,tcons_000…
24.1.3.1.1	Solute transport.primary active transport.ABC superfamily.ABC1 family.subfamily ABCB transporter	46	tcons_00038108,tcons_00038110,tcons_00038123,tcons_00038133,tcons_00038134,tcons_00038135,tcons_00038136,tcons_00038137,tcons_00038138,tcons_00038139,tcons_00038140,tcons_00038141,tcons_00038142,tcons_00086834,tcons_00086835,tcons_00086836,tcons_00086837,tcons_00086838,tcons_00086839,tcons_00086840,tcons_00086841,tcons_00086843,tcons_00086844,tcons_00086845,tcons_00067988,tcons_00067989,tcons_000…
24.3.7	Solute transport.channels.calcium-permeable channel (OSCA)	46	tcons_00173492,tcons_00173493,tcons_00173494,tcons_00173495,tcons_00173496,tcons_00173497,tcons_00173498,tcons_00173499,tcons_00173500,tcons_00173501,tcons_00173502,tcons_00173503,tcons_00173504,tcons_00173505,tcons_00173506,tcons_00173507,tcons_00173508,tcons_00173509,tcons_00173510,tcons_00173511,tcons_00173512,tcons_00173513,tcons_00173514,tcons_00173515,tcons_00173516,tcons_00173517,tcons_001…
3.3.2	Carbohydrate metabolism.trehalose metabolism.trehalose-6-phosphate phosphatase	46	tcons_00049065,tcons_00049066,tcons_00049067,tcons_00049068,tcons_00049070,tcons_00049071,tcons_00049072,tcons_00049073,tcons_00049074,tcons_00049075,tcons_00049076,tcons_00049077,tcons_00049078,tcons_00049079,tcons_00049080,tcons_00049081,tcons_00049082,tcons_00049084,tcons_00049085,tcons_00049086,tcons_00049087,tcons_00049088,tcons_00049089,tcons_00049090,tcons_00262556,tcons_00262557,tcons_002…
1.1.1.5.1.6	Photosynthesis.photophosphorylation.photosystem II.photoprotection.non-photochemical quenching (NPQ).NPQ-regulatory protein (SOQ1)	45	tcons_00184875,tcons_00184878,tcons_00184879,tcons_00184880,tcons_00184881,tcons_00184882,tcons_00184883,tcons_00184884,tcons_00184890,tcons_00184891,tcons_00184892,tcons_00184909,tcons_00184910,tcons_00184912,tcons_00184913,tcons_00184914,tcons_00184915,tcons_00184916,tcons_00184917,tcons_00184918,tcons_00184919,tcons_00184920,tcons_00184921,tcons_00184922,tcons_00184923,tcons_00184924,tcons_001…
1.1.8.1.6.1	Photosynthesis.photophosphorylation.chlororespiration.NADH dehydrogenase-like (NDH) complex.assembly and stabilization.ndhA-specific mRNA splicing factor	45	tcons_00274650,tcons_00274651,tcons_00274652,tcons_00274653,tcons_00274654,tcons_00274656,tcons_00274657,tcons_00274658,tcons_00274659,tcons_00274660,tcons_00274661,tcons_00274662,tcons_00274663,tcons_00274664,tcons_00274665,tcons_00274667,tcons_00274668,tcons_00274669,tcons_00274670,tcons_00274671,tcons_00274672,tcons_00274673,tcons_00274674,tcons_00274675,tcons_00274676,tcons_00274677,tcons_002…
13.2.1.3	Cell cycle organisation.DNA replication.preinitiation.helicase auxiliary factor (CDT1)	45	tcons_00028588,tcons_00028589,tcons_00028590,tcons_00028591,tcons_00028592,tcons_00028593,tcons_00028594,tcons_00028595,tcons_00028596,tcons_00028597,tcons_00028598,tcons_00028599,tcons_00028600,tcons_00071051,tcons_00071052,tcons_00071053,tcons_00071054,tcons_00071055,tcons_00071056,tcons_00071057,tcons_00071058,tcons_00071059,tcons_00071060,tcons_00071061,tcons_00071062,tcons_00183726,tcons_001…
15.3.5.3.1	RNA biosynthesis.RNA polymerase II-dependent transcription.transcription initiation.TFIId basal transcription regulation complex.TATA-box-binding component	45	tcons_00173182,tcons_00173183,tcons_00173184,tcons_00173185,tcons_00173186,tcons_00173187,tcons_00173188,tcons_00173189,tcons_00173190,tcons_00173191,tcons_00173192,tcons_00173193,tcons_00173194,tcons_00173195,tcons_00173196,tcons_00173197,tcons_00173198,tcons_00173199,tcons_00173200,tcons_00173201,tcons_00173202,tcons_00173203,tcons_00173204,tcons_00221559,tcons_00221560,tcons_00221561,tcons_002…
15.4.1	RNA biosynthesis.RNA polymerase III-dependent transcription.TATA-box-binding protein (TBP)	45	tcons_00173182,tcons_00173183,tcons_00173184,tcons_00173185,tcons_00173186,tcons_00173187,tcons_00173188,tcons_00173189,tcons_00173190,tcons_00173191,tcons_00173192,tcons_00173193,tcons_00173194,tcons_00173195,tcons_00173196,tcons_00173197,tcons_00173198,tcons_00173199,tcons_00173200,tcons_00173201,tcons_00173202,tcons_00173203,tcons_00173204,tcons_00221559,tcons_00221560,tcons_00221561,tcons_002…
18.4.1.13.1	Protein modification.phosphorylation.TKL protein kinase superfamily.LRR-XIII protein kinase families.protein kinase (LRR-XIIIa)	45	tcons_00165362,tcons_00165363,tcons_00165364,tcons_00165369,tcons_00165370,tcons_00165371,tcons_00165373,tcons_00220915,tcons_00220916,tcons_00220917,tcons_00220918,tcons_00220919,tcons_00220920,tcons_00220921,tcons_00220922,tcons_00220923,tcons_00220924,tcons_00220925,tcons_00220926,tcons_00220927,tcons_00220928,tcons_00220929,tcons_00220930,tcons_00220931,tcons_00220932,tcons_00220933,tcons_002…
4.2.2.3.1	Amino acid metabolism.degradation.gamma-aminobutyrate (GABA).gamma-hydroxybutyrate formation.bifunctional gamma-hydroxybutyrate dehydrogenase and glyoxylate reductase	45	tcons_00110395,tcons_00110396,tcons_00110397,tcons_00110398,tcons_00110399,tcons_00110400,tcons_00110401,tcons_00110402,tcons_00110403,tcons_00110404,tcons_00110405,tcons_00110406,tcons_00110407,tcons_00110408,tcons_00110409,tcons_00110410,tcons_00110411,tcons_00110412,tcons_00110413,tcons_00110414,tcons_00110415,tcons_00110416,tcons_00110417,tcons_00110418,tcons_00110419,tcons_00110420,tcons_001…
13.6.2.2	Cell cycle organisation.organelle division.mitochondrion and peroxisome division.DRP3-recruiting factor (FIS1)	44	tcons_00032433,tcons_00032434,tcons_00032435,tcons_00032436,tcons_00032438,tcons_00032439,tcons_00032440,tcons_00032441,tcons_00032442,tcons_00032443,tcons_00032444,tcons_00032445,tcons_00032446,tcons_00032447,tcons_00032448,tcons_00032450,tcons_00032451,tcons_00032453,tcons_00032456,tcons_00032457,tcons_00032458,tcons_00032466,tcons_00032467,tcons_00032469,tcons_00032470,tcons_00032471,tcons_000…
15.5.51.2	RNA biosynthesis.transcriptional regulation.NF-Y transcription factor complex.component NF-YB	44	tcons_00035983,tcons_00035984,tcons_00035985,tcons_00035986,tcons_00035987,tcons_00035988,tcons_00035989,tcons_00035990,tcons_00035991,tcons_00035992,tcons_00035993,tcons_00035994,tcons_00035995,tcons_00035996,tcons_00035997,tcons_00035998,tcons_00035999,tcons_00036000,tcons_00036001,tcons_00036003,tcons_00036004,tcons_00036005,tcons_00036006,tcons_00036008,tcons_00036010,tcons_00036011,tcons_000…
17.1.1.2.1.5.3	Protein biosynthesis.ribosome biogenesis.rRNA biosynthesis.post-transcriptional rRNA modification.methylation.C/D small nucleolar ribonucleoprotein (snoRNP) rRNA methylation complex.snoRNP scaffold component Nop58	44	tcons_00074679,tcons_00074680,tcons_00074681,tcons_00074682,tcons_00074683,tcons_00074684,tcons_00074685,tcons_00074686,tcons_00074687,tcons_00074688,tcons_00074689,tcons_00074690,tcons_00074691,tcons_00074692,tcons_00074693,tcons_00074694,tcons_00074695,tcons_00074696,tcons_00074697,tcons_00074698,tcons_00074699,tcons_00074700,tcons_00182903,tcons_00182904,tcons_00182905,tcons_00182906,tcons_001…
19.4.1.3	Protein homeostasis.proteolysis.cysteine-type peptidase activities.C13-class asparaginyl endopeptidase (Legumain)	44	tcons_00110082,tcons_00110083,tcons_00110084,tcons_00110085,tcons_00110086,tcons_00110087,tcons_00110088,tcons_00110089,tcons_00110090,tcons_00110091,tcons_00110092,tcons_00110093,tcons_00110094,tcons_00110095,tcons_00152700,tcons_00152701,tcons_00152702,tcons_00152703,tcons_00152704,tcons_00152705,tcons_00152706,tcons_00152707,tcons_00152708,tcons_00152709,tcons_00152710,tcons_00152711,tcons_001…
2.4.5.1.4	Cellular respiration.oxidative phosphorylation.cytochrome c oxidase complex.core components.component COX5b	44	tcons_00315275,tcons_00315276,tcons_00315277,tcons_00315278,tcons_00315279,tcons_00315280,tcons_00315281,tcons_00315282,tcons_00315283,tcons_00315284,tcons_00315285,tcons_00315286,tcons_00315287,tcons_00315288,tcons_00315289,tcons_00315290,tcons_00315291,tcons_00315292,tcons_00315293,tcons_00315294,tcons_00315295,tcons_00315296,tcons_00315297,tcons_00315298,tcons_00315299,tcons_00315300,tcons_003…
27.2.3	Multi-process regulation.Programmed Cell Death (PCD) system.cysteine proteinase (VPE)	44	tcons_00110082,tcons_00110083,tcons_00110084,tcons_00110085,tcons_00110086,tcons_00110087,tcons_00110088,tcons_00110089,tcons_00110090,tcons_00110091,tcons_00110092,tcons_00110093,tcons_00110094,tcons_00110095,tcons_00152700,tcons_00152701,tcons_00152702,tcons_00152703,tcons_00152704,tcons_00152705,tcons_00152706,tcons_00152707,tcons_00152708,tcons_00152709,tcons_00152710,tcons_00152711,tcons_001…
4.1.5.3.5.1	Amino acid metabolism.biosynthesis.shikimate family.tryptophan.tryptophan synthase heterodimer.subunit alpha	44	tcons_00126676,tcons_00126677,tcons_00126678,tcons_00126679,tcons_00126680,tcons_00126681,tcons_00126682,tcons_00126683,tcons_00126684,tcons_00126685,tcons_00126686,tcons_00126687,tcons_00126688,tcons_00126689,tcons_00216554,tcons_00216555,tcons_00216556,tcons_00216557,tcons_00216558,tcons_00216559,tcons_00216560,tcons_00216561,tcons_00216562,tcons_00216563,tcons_00216564,tcons_00216565,tcons_002…
11.3.2.1.5	Phytohormone action.brassinosteroid.perception and signal transduction.receptor complex.signalling protein kinase (BSK)	43	tcons_00009934,tcons_00009935,tcons_00009936,tcons_00009937,tcons_00009938,tcons_00009939,tcons_00009940,tcons_00009941,tcons_00009942,tcons_00009943,tcons_00009944,tcons_00009945,tcons_00009946,tcons_00009947,tcons_00009948,tcons_00009949,tcons_00009951,tcons_00009952,tcons_00009953,tcons_00069621,tcons_00069622,tcons_00069623,tcons_00069625,tcons_00069626,tcons_00069627,tcons_00069628,tcons_000…
13.1.2.2	Cell cycle organisation.cell cycle control.regulation.transcription factor (E2F)	43	tcons_00202338,tcons_00202339,tcons_00202340,tcons_00202341,tcons_00202342,tcons_00202343,tcons_00202344,tcons_00202345,tcons_00202346,tcons_00202347,tcons_00202348,tcons_00202349,tcons_00202350,tcons_00202352,tcons_00202353,tcons_00202354,tcons_00202355,tcons_00202356,tcons_00202358,tcons_00202359,tcons_00202360,tcons_00202361,tcons_00202362,tcons_00202363,tcons_00202364,tcons_00202365,tcons_002…
15.5.10	RNA biosynthesis.transcriptional regulation.transcription factor (E2F/DP)	43	tcons_00202338,tcons_00202339,tcons_00202340,tcons_00202341,tcons_00202342,tcons_00202343,tcons_00202344,tcons_00202345,tcons_00202346,tcons_00202347,tcons_00202348,tcons_00202349,tcons_00202350,tcons_00202352,tcons_00202353,tcons_00202354,tcons_00202355,tcons_00202356,tcons_00202358,tcons_00202359,tcons_00202360,tcons_00202361,tcons_00202362,tcons_00202363,tcons_00202364,tcons_00202365,tcons_002…
16.3.1	RNA processing.ribonuclease activities.endoribonuclease (RNase Z)	43	tcons_00133013,tcons_00133014,tcons_00133015,tcons_00133016,tcons_00133017,tcons_00133018,tcons_00133019,tcons_00133020,tcons_00133021,tcons_00133022,tcons_00133023,tcons_00133024,tcons_00133025,tcons_00133026,tcons_00133027,tcons_00133028,tcons_00133029,tcons_00133031,tcons_00133032,tcons_00133033,tcons_00133034,tcons_00133035,tcons_00133036,tcons_00133037,tcons_00133038,tcons_00133039,tcons_001…
19.2.2.2.4.2	Protein homeostasis.ubiquitin-proteasome system.ubiquitin-fold protein conjugation.SUMO conjugation (sumoylation).SUMO E3 ligase activities.E3 ligase (HPY2)	43	tcons_00040461,tcons_00040462,tcons_00040463,tcons_00040464,tcons_00040465,tcons_00040466,tcons_00040467,tcons_00040468,tcons_00040469,tcons_00040470,tcons_00040471,tcons_00040472,tcons_00040473,tcons_00040474,tcons_00040475,tcons_00040476,tcons_00040477,tcons_00040478,tcons_00040479,tcons_00040480,tcons_00040481,tcons_00040482,tcons_00040483,tcons_00040484,tcons_00040485,tcons_00040486,tcons_000…
19.4.1.1	Protein homeostasis.proteolysis.cysteine-type peptidase activities.C1-class protease (Papain)	43	tcons_00001175,tcons_00001176,tcons_00176015,tcons_00176016,tcons_00176017,tcons_00176018,tcons_00176019,tcons_00176020,tcons_00176021,tcons_00176022,tcons_00176023,tcons_00176024,tcons_00176025,tcons_00176026,tcons_00176027,tcons_00176028,tcons_00176029,tcons_00176030,tcons_00176031,tcons_00176032,tcons_00176033,tcons_00176034,tcons_00176035,tcons_00176036,tcons_00176037,tcons_00176038,tcons_001…
23.5.1.2.8	Protein translocation.nucleus.nucleocytoplasmic transport.karyopherin beta transport receptors.export karyopherin (XPO1)	43	tcons_00247327,tcons_00247328,tcons_00247329,tcons_00247330,tcons_00247331,tcons_00247332,tcons_00247333,tcons_00247334,tcons_00247335,tcons_00247336,tcons_00247337,tcons_00247338,tcons_00247339,tcons_00247340,tcons_00247341,tcons_00247342,tcons_00247343,tcons_00247344,tcons_00247345,tcons_00247346,tcons_00247347,tcons_00247348,tcons_00247349,tcons_00247350,tcons_00247351,tcons_00247352,tcons_002…
27.2.7	Multi-process regulation.Programmed Cell Death (PCD) system.PCD suppressor (BON)	43	tcons_00255997,tcons_00255998,tcons_00255999,tcons_00256000,tcons_00256001,tcons_00256002,tcons_00256003,tcons_00256004,tcons_00256005,tcons_00256006,tcons_00256007,tcons_00256008,tcons_00256009,tcons_00256010,tcons_00256011,tcons_00256012,tcons_00256013,tcons_00256014,tcons_00256015,tcons_00256016,tcons_00256017,tcons_00256018,tcons_00256019,tcons_00256020,tcons_00256021,tcons_00256022,tcons_002…
10.4.2	Redox homeostasis.hydrogen peroxide removal.glutathione peroxidase	42	tcons_00090970,tcons_00090971,tcons_00090972,tcons_00090973,tcons_00090974,tcons_00090975,tcons_00090976,tcons_00090977,tcons_00090978,tcons_00098367,tcons_00098368,tcons_00098369,tcons_00182170,tcons_00182171,tcons_00182172,tcons_00182173,tcons_00182174,tcons_00182175,tcons_00182176,tcons_00280323,tcons_00280324,tcons_00280325,tcons_00280326,tcons_00280327,tcons_00280328,tcons_00280329,tcons_002…
14.3.6.1.3	DNA damage response.homologous recombination repair (HR).Smc5-Smc6 complex.NSE2-SMC5-SMC6 subcomplex.SUMO-ligase component NSE2	42	tcons_00040461,tcons_00040462,tcons_00040463,tcons_00040464,tcons_00040465,tcons_00040466,tcons_00040467,tcons_00040468,tcons_00040469,tcons_00040470,tcons_00040471,tcons_00040472,tcons_00040473,tcons_00040474,tcons_00040475,tcons_00040476,tcons_00040477,tcons_00040478,tcons_00040479,tcons_00040480,tcons_00040481,tcons_00040482,tcons_00040483,tcons_00040484,tcons_00040485,tcons_00040486,tcons_000…
15.5.47	RNA biosynthesis.transcriptional regulation.transcription factor (SRS)	42	tcons_00032360,tcons_00032361,tcons_00032362,tcons_00032363,tcons_00032364,tcons_00032365,tcons_00032366,tcons_00032367,tcons_00032368,tcons_00151274,tcons_00151275,tcons_00151276,tcons_00151277,tcons_00151278,tcons_00151279,tcons_00151280,tcons_00151281,tcons_00151282,tcons_00151283,tcons_00151284,tcons_00151285,tcons_00151286,tcons_00151287,tcons_00211384,tcons_00211385,tcons_00211386,tcons_002…
17.5.1.1	Protein biosynthesis.translation elongation.eEF1 aminoacyl-tRNA binding factor activity.aminoacyl-tRNA binding factor (eEF1A)	42	tcons_00045703,tcons_00045704,tcons_00045705,tcons_00045706,tcons_00045707,tcons_00045710,tcons_00045711,tcons_00186068,tcons_00186069,tcons_00186070,tcons_00186072,tcons_00186073,tcons_00186074,tcons_00186075,tcons_00186076,tcons_00186078,tcons_00186079,tcons_00186080,tcons_00186091,tcons_00186092,tcons_00186093,tcons_00186094,tcons_00186095,tcons_00215491,tcons_00215492,tcons_00215493,tcons_002…
21.1.1.1.1	Cell wall organisation.cellulose.cellulose synthase complex (CSC).CSC components.catalytic component CesA	42	tcons_00243999,tcons_00244000,tcons_00244001,tcons_00244002,tcons_00244003,tcons_00244004,tcons_00244005,tcons_00244006,tcons_00244007,tcons_00244008,tcons_00244009,tcons_00219056,tcons_00219057,tcons_00219058,tcons_00219059,tcons_00219060,tcons_00219061,tcons_00219062,tcons_00219063,tcons_00219064,tcons_00219065,tcons_00219066,tcons_00219067,tcons_00219068,tcons_00219069,tcons_00219070,tcons_002…
4.1.1.1.1.6	Amino acid metabolism.biosynthesis.glutamate family.glutamate-derived amino acids.ornithine.N2-acetylornithine deacetylase	42	tcons_00280940,tcons_00280941,tcons_00280942,tcons_00260803,tcons_00260804,tcons_00260805,tcons_00260806,tcons_00260807,tcons_00260808,tcons_00260809,tcons_00260810,tcons_00260811,tcons_00260812,tcons_00260813,tcons_00260814,tcons_00260815,tcons_00260816,tcons_00260817,tcons_00260818,tcons_00260819,tcons_00260820,tcons_00260821,tcons_00260822,tcons_00260823,tcons_00260824,tcons_00260825,tcons_002…
5.1.7.3	Lipid metabolism.fatty acid biosynthesis.fatty acid desaturation.omega-3/omega-6 fatty acid desaturase (FAD2/3/6-8)	42	tcons_00045755,tcons_00045756,tcons_00045757,tcons_00045758,tcons_00045759,tcons_00045760,tcons_00045761,tcons_00045762,tcons_00045763,tcons_00045764,tcons_00045765,tcons_00045766,tcons_00045767,tcons_00045768,tcons_00045769,tcons_00045770,tcons_00045771,tcons_00045772,tcons_00045773,tcons_00045774,tcons_00045775,tcons_00045776,tcons_00045777,tcons_00045778,tcons_00045779,tcons_00045780,tcons_000…
50.2.3	Enzyme classification.EC_2 transferases.EC_2.3 acyltransferase	42	tcons_00023178,tcons_00023179,tcons_00023180,tcons_00023181,tcons_00023182,tcons_00023183,tcons_00023184,tcons_00023185,tcons_00023186,tcons_00023187,tcons_00023188,tcons_00023189,tcons_00023190,tcons_00023191,tcons_00023192,tcons_00027292,tcons_00027298,tcons_00036515,tcons_00036516,tcons_00036517,tcons_00228603,tcons_00228604,tcons_00228605,tcons_00228607,tcons_00228609,tcons_00204827,tcons_002…
13.5.8.1	Cell cycle organisation.organellar DNA replication.genome stability maintenance.recombinase (RecA)	41	tcons_00147267,tcons_00147268,tcons_00147269,tcons_00147270,tcons_00147271,tcons_00147272,tcons_00147273,tcons_00147274,tcons_00147275,tcons_00147276,tcons_00147277,tcons_00147278,tcons_00147279,tcons_00147280,tcons_00147281,tcons_00147282,tcons_00147283,tcons_00147284,tcons_00147285,tcons_00147286,tcons_00147287,tcons_00147288,tcons_00147289,tcons_00147290,tcons_00147291,tcons_00147292,tcons_001…
16.12.5.4.9	RNA processing.organelle machinery.RNA editing.mitochondrial RNA editing factor activities (PPR-type).RNA editing factor (MEF12)	41	tcons_00103354,tcons_00103355,tcons_00103356,tcons_00103357,tcons_00103358,tcons_00103359,tcons_00103360,tcons_00103361,tcons_00103362,tcons_00103363,tcons_00103364,tcons_00103365,tcons_00103366,tcons_00103367,tcons_00103368,tcons_00103369,tcons_00103370,tcons_00103371,tcons_00103372,tcons_00103373,tcons_00103374,tcons_00103375,tcons_00103376,tcons_00103377,tcons_00103378,tcons_00103379,tcons_001…
16.6.4.1	RNA processing.tRNA modification.dihydrouridylation.tRNA dihydrouridine synthase	41	tcons_00083214,tcons_00083215,tcons_00083216,tcons_00083217,tcons_00083218,tcons_00083219,tcons_00083220,tcons_00083221,tcons_00083222,tcons_00083223,tcons_00083224,tcons_00083225,tcons_00083226,tcons_00083227,tcons_00083228,tcons_00083229,tcons_00083230,tcons_00083231,tcons_00083232,tcons_00083233,tcons_00083234,tcons_00083236,tcons_00083237,tcons_00083238,tcons_00083240,tcons_00083241,tcons_000…
18.4.3.7	Protein modification.phosphorylation.CMGC protein kinase superfamily.protein kinase (RCK)	41	tcons_00246409,tcons_00246410,tcons_00246411,tcons_00246412,tcons_00246413,tcons_00246414,tcons_00246415,tcons_00246417,tcons_00246418,tcons_00246419,tcons_00246420,tcons_00246421,tcons_00246422,tcons_00246423,tcons_00246425,tcons_00313755,tcons_00313756,tcons_00313757,tcons_00313758,tcons_00313759,tcons_00313760,tcons_00313761,tcons_00313762,tcons_00313764,tcons_00313765,tcons_00313766,tcons_003…
19.3.4.2	Protein homeostasis.autophagy.autophagic cargo receptor activities.adapter protein (NBR1)	41	tcons_00087277,tcons_00087278,tcons_00087279,tcons_00087280,tcons_00087281,tcons_00087282,tcons_00087283,tcons_00087284,tcons_00087285,tcons_00087286,tcons_00087287,tcons_00087288,tcons_00087289,tcons_00087290,tcons_00087291,tcons_00087292,tcons_00087293,tcons_00087294,tcons_00087295,tcons_00087296,tcons_00087297,tcons_00087298,tcons_00087299,tcons_00087300,tcons_00087301,tcons_00087302,tcons_000…
2.3.2	Cellular respiration.tricarboxylic acid cycle.aconitase	41	tcons_00169775,tcons_00169776,tcons_00169777,tcons_00169778,tcons_00169779,tcons_00169780,tcons_00169781,tcons_00169782,tcons_00169783,tcons_00169784,tcons_00169785,tcons_00169786,tcons_00169787,tcons_00169788,tcons_00169789,tcons_00169790,tcons_00169791,tcons_00169792,tcons_00266948,tcons_00266949,tcons_00266950,tcons_00266951,tcons_00266952,tcons_00266953,tcons_00266954,tcons_00266955,tcons_002…
24.2.7.2	Solute transport.carrier-mediated transport.IT superfamily.putative silicon efflux transporter (LSI2)	41	tcons_00169645,tcons_00169646,tcons_00169647,tcons_00169648,tcons_00169649,tcons_00169650,tcons_00169651,tcons_00169652,tcons_00169653,tcons_00169654,tcons_00169655,tcons_00169656,tcons_00169657,tcons_00169658,tcons_00169659,tcons_00169660,tcons_00169661,tcons_00169662,tcons_00169663,tcons_00286955,tcons_00286956,tcons_00286957,tcons_00286958,tcons_00286959,tcons_00286960,tcons_00286961,tcons_002…
5.7.3.2.3	Lipid metabolism.lipid degradation.fatty acid degradation.core beta-oxidation.3-ketoacyl-CoA thiolase (KAT)	41	tcons_00027287,tcons_00027288,tcons_00027289,tcons_00027290,tcons_00027291,tcons_00027293,tcons_00027294,tcons_00027295,tcons_00027296,tcons_00027297,tcons_00027299,tcons_00027300,tcons_00027301,tcons_00027302,tcons_00027303,tcons_00027304,tcons_00027305,tcons_00027306,tcons_00027307,tcons_00027308,tcons_00027309,tcons_00027310,tcons_00027311,tcons_00027312,tcons_00266715,tcons_00266716,tcons_002…
5.7.3.6.2	Lipid metabolism.lipid degradation.fatty acid degradation.glyoxylate cycle.aconitase	41	tcons_00169775,tcons_00169776,tcons_00169777,tcons_00169778,tcons_00169779,tcons_00169780,tcons_00169781,tcons_00169782,tcons_00169783,tcons_00169784,tcons_00169785,tcons_00169786,tcons_00169787,tcons_00169788,tcons_00169789,tcons_00169790,tcons_00169791,tcons_00169792,tcons_00266948,tcons_00266949,tcons_00266950,tcons_00266951,tcons_00266952,tcons_00266953,tcons_00266954,tcons_00266955,tcons_002…
9.1.6.1.1	Secondary metabolism.terpenoids.carotenoid biosynthesis.carotenes.phytoene synthase (PSY)	41	tcons_00221523,tcons_00221524,tcons_00221525,tcons_00221526,tcons_00221527,tcons_00221528,tcons_00221529,tcons_00221530,tcons_00221531,tcons_00221532,tcons_00221533,tcons_00311352,tcons_00311353,tcons_00311354,tcons_00311355,tcons_00311356,tcons_00311357,tcons_00311358,tcons_00311359,tcons_00311360,tcons_00311361,tcons_00311362,tcons_00311363,tcons_00311364,tcons_00311365,tcons_00311366,tcons_003…
11.1.1.3	Phytohormone action.abscisic acid.biosynthesis.neoxanthin biosynthesis cofactor (NXD1)	40	tcons_00028732,tcons_00028733,tcons_00028734,tcons_00028735,tcons_00028736,tcons_00028737,tcons_00028738,tcons_00028739,tcons_00028740,tcons_00028741,tcons_00028742,tcons_00028743,tcons_00028744,tcons_00028745,tcons_00028746,tcons_00028747,tcons_00028748,tcons_00028749,tcons_00028750,tcons_00028751,tcons_00028752,tcons_00028753,tcons_00028754,tcons_00028755,tcons_00028756,tcons_00028757,tcons_000…
13.3.6.5.2.1.1.1	Cell cycle organisation.mitosis and meiosis.meiotic recombination.meiotic crossover.class II interference-insensitive crossover pathway.MUS81-dependent pathway.MUS81-EME1 Holliday junction cleavage heterodimer.component MUS81	40	tcons_00123277,tcons_00123279,tcons_00123281,tcons_00123282,tcons_00123283,tcons_00123284,tcons_00123285,tcons_00123286,tcons_00123287,tcons_00123288,tcons_00123289,tcons_00123290,tcons_00123291,tcons_00123292,tcons_00123293,tcons_00123294,tcons_00123295,tcons_00123296,tcons_00123297,tcons_00123298,tcons_00123299,tcons_00123300,tcons_00123301,tcons_00123302,tcons_00123303,tcons_00123304,tcons_001…
16.6.3.3	RNA processing.tRNA modification.pseudouridylation.tRNA pseudouridine synthase (TruD)	40	tcons_00037877,tcons_00037878,tcons_00037879,tcons_00037880,tcons_00037881,tcons_00037882,tcons_00037883,tcons_00037884,tcons_00037885,tcons_00037886,tcons_00037887,tcons_00037888,tcons_00037889,tcons_00037890,tcons_00037891,tcons_00037892,tcons_00037893,tcons_00037897,tcons_00037902,tcons_00037903,tcons_00037906,tcons_00037907,tcons_00037912,tcons_00037913,tcons_00037914,tcons_00037915,tcons_000…
17.1.3.1.12	Protein biosynthesis.ribosome biogenesis.small ribosomal subunit (SSU).SSU proteome.component RPS11	40	tcons_00091517,tcons_00091518,tcons_00091519,tcons_00091520,tcons_00091521,tcons_00091522,tcons_00091523,tcons_00091524,tcons_00091525,tcons_00091526,tcons_00091527,tcons_00091528,tcons_00091529,tcons_00091530,tcons_00091531,tcons_00091532,tcons_00091533,tcons_00091534,tcons_00091535,tcons_00091536,tcons_00091537,tcons_00091538,tcons_00091539,tcons_00091540,tcons_00279076,tcons_00279077,tcons_002…
18.2.1.2	Protein modification.acetylation.NatA N-terminal acetylase complex.auxiliary component NAA15	40	tcons_00137101,tcons_00137102,tcons_00137103,tcons_00137104,tcons_00137105,tcons_00137106,tcons_00137107,tcons_00137108,tcons_00137109,tcons_00137110,tcons_00137111,tcons_00137112,tcons_00137113,tcons_00137114,tcons_00137115,tcons_00137116,tcons_00137118,tcons_00137119,tcons_00137120,tcons_00137121,tcons_00137122,tcons_00137123,tcons_00137124,tcons_00137125,tcons_00137126,tcons_00137127,tcons_001…
20.1.1.2	Cytoskeleton organisation.microtubular network.alpha-beta-Tubulin heterodimer.component beta-Tubulin	40	tcons_00034554,tcons_00034555,tcons_00034556,tcons_00034557,tcons_00034558,tcons_00034560,tcons_00034561,tcons_00034562,tcons_00034563,tcons_00034564,tcons_00034567,tcons_00117338,tcons_00117339,tcons_00117341,tcons_00117342,tcons_00117343,tcons_00117344,tcons_00171476,tcons_00171477,tcons_00171478,tcons_00171479,tcons_00171480,tcons_00171481,tcons_00171482,tcons_00242467,tcons_00242468,tcons_002…
24.2.6.1	Solute transport.carrier-mediated transport.TOC superfamily.sugar efflux transporter (SWEET)	40	tcons_00113969,tcons_00113970,tcons_00113973,tcons_00113974,tcons_00113975,tcons_00113976,tcons_00113984,tcons_00113985,tcons_00113986,tcons_00113987,tcons_00113988,tcons_00258370,tcons_00258371,tcons_00258372,tcons_00258373,tcons_00258374,tcons_00258375,tcons_00258376,tcons_00258377,tcons_00286212,tcons_00286213,tcons_00286214,tcons_00286215,tcons_00286216,tcons_00286217,tcons_00286223,tcons_002…
25.1.7	Nutrient uptake.nitrogen assimilation.aspartate aminotransferase	40	tcons_00115688,tcons_00115689,tcons_00115690,tcons_00115691,tcons_00115692,tcons_00115693,tcons_00115694,tcons_00115695,tcons_00115696,tcons_00115697,tcons_00115698,tcons_00115699,tcons_00115700,tcons_00115701,tcons_00115702,tcons_00115703,tcons_00115704,tcons_00115705,tcons_00115706,tcons_00115707,tcons_00115708,tcons_00115709,tcons_00115710,tcons_00115711,tcons_00268330,tcons_00268331,tcons_002…
5.2.4.1	Lipid metabolism.glycerolipid biosynthesis.phosphatidylcholine.phospho-base N-methyltransferase	40	tcons_00016640,tcons_00016641,tcons_00016642,tcons_00016643,tcons_00016644,tcons_00016645,tcons_00016646,tcons_00016647,tcons_00016648,tcons_00016649,tcons_00016650,tcons_00016651,tcons_00016652,tcons_00016653,tcons_00016654,tcons_00016655,tcons_00016656,tcons_00016657,tcons_00016658,tcons_00016659,tcons_00016660,tcons_00016661,tcons_00016662,tcons_00016663,tcons_00139985,tcons_00139986,tcons_001…
15.5.22	RNA biosynthesis.transcriptional regulation.transcription factor (WRKY)	39	tcons_00056513,tcons_00056514,tcons_00056515,tcons_00056516,tcons_00056517,tcons_00056519,tcons_00056520,tcons_00056521,tcons_00056522,tcons_00063098,tcons_00063099,tcons_00063100,tcons_00063101,tcons_00063102,tcons_00063104,tcons_00063105,tcons_00063106,tcons_00063107,tcons_00063108,tcons_00065000,tcons_00065001,tcons_00065002,tcons_00104886,tcons_00104887,tcons_00104888,tcons_00104889,tcons_001…
16.11.1.2	RNA processing.messenger ribonucleoparticle (mRNP) export.TREX/THO mRNP trafficking complex.mRNA-binding adaptor component ALY/Tho4	39	tcons_00045210,tcons_00045211,tcons_00045212,tcons_00045213,tcons_00045214,tcons_00045215,tcons_00045216,tcons_00045217,tcons_00045218,tcons_00165005,tcons_00165006,tcons_00165007,tcons_00165008,tcons_00165009,tcons_00165010,tcons_00165011,tcons_00165012,tcons_00165013,tcons_00165014,tcons_00165015,tcons_00165016,tcons_00165017,tcons_00165018,tcons_00165019,tcons_00165021,tcons_00165022,tcons_001…
16.8.2.1.2.3	RNA processing.RNA surveillance.mRNA deadenylation-dependent decay.mRNA deadenylation.CCR4-NOT complex.component NOT1	39	tcons_00193903,tcons_00193904,tcons_00193905,tcons_00193906,tcons_00193907,tcons_00193908,tcons_00193909,tcons_00193910,tcons_00193911,tcons_00193912,tcons_00193913,tcons_00193914,tcons_00193915,tcons_00193916,tcons_00193917,tcons_00193918,tcons_00193919,tcons_00193920,tcons_00193921,tcons_00193922,tcons_00193923,tcons_00193924,tcons_00193925,tcons_00193926,tcons_00193927,tcons_00193928,tcons_001…
17.4.1.3.2	Protein biosynthesis.translation initiation.Pre-Initiation Complex (PIC) module.eIF3 mRNA-to-PIC binding complex.component eIF3b	39	tcons_00222076,tcons_00222077,tcons_00222078,tcons_00222079,tcons_00222080,tcons_00222082,tcons_00222083,tcons_00222084,tcons_00222085,tcons_00222087,tcons_00222088,tcons_00222089,tcons_00222090,tcons_00222093,tcons_00222094,tcons_00222095,tcons_00222096,tcons_00222097,tcons_00222098,tcons_00222099,tcons_00222100,tcons_00222101,tcons_00222102,tcons_00222103,tcons_00222104,tcons_00222105,tcons_002…
18.4.23.2.5	Protein modification.phosphorylation.tyrosine protein phosphatase (PTP) superfamily.dual-specificity phosphatase activities.atypical dual-specificity phosphatase	39	tcons_00026376,tcons_00026377,tcons_00026378,tcons_00026379,tcons_00026380,tcons_00026381,tcons_00026382,tcons_00026383,tcons_00026384,tcons_00026385,tcons_00026386,tcons_00026387,tcons_00026388,tcons_00026389,tcons_00026390,tcons_00026391,tcons_00026392,tcons_00026393,tcons_00026394,tcons_00026395,tcons_00026396,tcons_00026397,tcons_00026398,tcons_00026399,tcons_00011427,tcons_00011428,tcons_000…
19.2.2.1.6.2	Protein homeostasis.ubiquitin-proteasome system.ubiquitin-fold protein conjugation.ubiquitin conjugation (ubiquitylation).polyubiquitination.ligating E3 protein (RGLG)	39	tcons_00151726,tcons_00151727,tcons_00151728,tcons_00151729,tcons_00151730,tcons_00151732,tcons_00151733,tcons_00151734,tcons_00151735,tcons_00151736,tcons_00151737,tcons_00227678,tcons_00227679,tcons_00227680,tcons_00227681,tcons_00227682,tcons_00227683,tcons_00227684,tcons_00227685,tcons_00227686,tcons_00227687,tcons_00227688,tcons_00227689,tcons_00227690,tcons_00227691,tcons_00227692,tcons_002…
20.2.2.3	Cytoskeleton organisation.microfilament network.actin polymerisation.profilin actin nucleation protein	39	tcons_00053486,tcons_00053487,tcons_00053488,tcons_00053489,tcons_00053490,tcons_00053491,tcons_00053492,tcons_00053493,tcons_00053494,tcons_00080501,tcons_00080502,tcons_00080503,tcons_00080504,tcons_00080505,tcons_00080506,tcons_00080507,tcons_00080508,tcons_00080509,tcons_00080510,tcons_00085087,tcons_00085088,tcons_00085089,tcons_00085090,tcons_00085091,tcons_00085092,tcons_00085093,tcons_000…
22.8.2	Vesicle trafficking.regulation of membrane tethering and fusion.RAB-GTPase-activating protein (RAB-GAP)	39	tcons_00128784,tcons_00128785,tcons_00128786,tcons_00128787,tcons_00128788,tcons_00128789,tcons_00128790,tcons_00128791,tcons_00128795,tcons_00128796,tcons_00128797,tcons_00128798,tcons_00128799,tcons_00128800,tcons_00128801,tcons_00128802,tcons_00128803,tcons_00128804,tcons_00128805,tcons_00128807,tcons_00128808,tcons_00128809,tcons_00128810,tcons_00128811,tcons_00128812,tcons_00211192,tcons_002…
23.5.1.2.11	Protein translocation.nucleus.nucleocytoplasmic transport.karyopherin beta transport receptors.transport karyopherin (XPO4)	39	tcons_00027856,tcons_00027857,tcons_00027858,tcons_00027859,tcons_00027860,tcons_00027861,tcons_00027862,tcons_00027863,tcons_00027864,tcons_00027865,tcons_00027868,tcons_00027877,tcons_00027878,tcons_00027879,tcons_00027880,tcons_00027881,tcons_00027882,tcons_00027883,tcons_00027884,tcons_00027885,tcons_00027886,tcons_00027888,tcons_00027889,tcons_00027890,tcons_00027891,tcons_00027892,tcons_000…
27.5.4.4.2	Multi-process regulation.phosphoinositide lipid regulatory system.inositol polyphosphate 5-phosphatase activities.SAC-domain phosphoinositide phosphatase activities.SAC-group-II inositol-polyphosphate 3-/4-phosphatase	39	tcons_00185876,tcons_00185877,tcons_00185878,tcons_00185880,tcons_00185881,tcons_00185882,tcons_00185883,tcons_00185884,tcons_00185885,tcons_00185886,tcons_00185887,tcons_00185888,tcons_00185889,tcons_00185890,tcons_00185891,tcons_00185896,tcons_00185897,tcons_00185898,tcons_00185900,tcons_00185902,tcons_00185903,tcons_00185904,tcons_00185905,tcons_00185907,tcons_00185909,tcons_00185910,tcons_001…
50.1.3	Enzyme classification.EC_1 oxidoreductases.EC_1.3 oxidoreductase acting on CH-CH group of donor	39	tcons_00068694,tcons_00068695,tcons_00068696,tcons_00068697,tcons_00068826,tcons_00068827,tcons_00068829,tcons_00068831,tcons_00068832,tcons_00068837,tcons_00068838,tcons_00068839,tcons_00102968,tcons_00102969,tcons_00102971,tcons_00103506,tcons_00103507,tcons_00103508,tcons_00103509,tcons_00103510,tcons_00103511,tcons_00103512,tcons_00103513,tcons_00171693,tcons_00171695,tcons_00266054,tcons_002…
50.2.5	Enzyme classification.EC_2 transferases.EC_2.5 transferase transferring alkyl or aryl group, other than methyl group	39	tcons_00019310,tcons_00019311,tcons_00019312,tcons_00043115,tcons_00043117,tcons_00043124,tcons_00043125,tcons_00043126,tcons_00043127,tcons_00043128,tcons_00043129,tcons_00043130,tcons_00043131,tcons_00043132,tcons_00043133,tcons_00043134,tcons_00043135,tcons_00043136,tcons_00043137,tcons_00043138,tcons_00094899,tcons_00161250,tcons_00161252,tcons_00195948,tcons_00195951,tcons_00195956,tcons_001…
13.5.8.4	Cell cycle organisation.organellar DNA replication.genome stability maintenance.regulatory factor (MSH1)	38	tcons_00061680,tcons_00061681,tcons_00061682,tcons_00061683,tcons_00061684,tcons_00061685,tcons_00061687,tcons_00061688,tcons_00061689,tcons_00061690,tcons_00061691,tcons_00061692,tcons_00061693,tcons_00061696,tcons_00061697,tcons_00061701,tcons_00061702,tcons_00061703,tcons_00061706,tcons_00061707,tcons_00061708,tcons_00061709,tcons_00061710,tcons_00061711,tcons_00061712,tcons_00061714,tcons_000…
14.4.1.1	DNA damage response.nonhomologous end-joining (NHEJ) repair.Ku70-Ku80 helicase complex.component KU70	38	tcons_00197157,tcons_00197158,tcons_00197159,tcons_00197160,tcons_00197161,tcons_00197162,tcons_00197163,tcons_00197164,tcons_00197165,tcons_00197166,tcons_00197167,tcons_00197168,tcons_00197169,tcons_00197170,tcons_00197171,tcons_00197172,tcons_00197173,tcons_00197174,tcons_00197175,tcons_00197176,tcons_00197177,tcons_00197178,tcons_00197179,tcons_00197180,tcons_00197181,tcons_00197182,tcons_001…
15.3.5.1.2	RNA biosynthesis.RNA polymerase II-dependent transcription.transcription initiation.TFIIa basal transcription factor heterodimer.small subunit	38	tcons_00001103,tcons_00001104,tcons_00105091,tcons_00105092,tcons_00105093,tcons_00105094,tcons_00105095,tcons_00105096,tcons_00105097,tcons_00105098,tcons_00105099,tcons_00105100,tcons_00105101,tcons_00105102,tcons_00105103,tcons_00105104,tcons_00105105,tcons_00105106,tcons_00105107,tcons_00105108,tcons_00105109,tcons_00105110,tcons_00105111,tcons_00105112,tcons_00105113,tcons_00105114,tcons_001…
17.1.3.2.1.14	Protein biosynthesis.ribosome biogenesis.small ribosomal subunit (SSU).SSU processome.pre-40S ribosomal subunit nuclear assembly.assembly factor (NOC4)	38	tcons_00065821,tcons_00065822,tcons_00065823,tcons_00065824,tcons_00065825,tcons_00065826,tcons_00065827,tcons_00065828,tcons_00065829,tcons_00065830,tcons_00065831,tcons_00065832,tcons_00065833,tcons_00065835,tcons_00065836,tcons_00065837,tcons_00065838,tcons_00065839,tcons_00065843,tcons_00065848,tcons_00065849,tcons_00065850,tcons_00065851,tcons_00065856,tcons_00065857,tcons_00065858,tcons_000…
18.4.1.2	Protein modification.phosphorylation.TKL protein kinase superfamily.protein kinase (LRR-II)	38	tcons_00177390,tcons_00177391,tcons_00177397,tcons_00177398,tcons_00177399,tcons_00282265,tcons_00282266,tcons_00282267,tcons_00282268,tcons_00282269,tcons_00282272,tcons_00282285,tcons_00282289,tcons_00282290,tcons_00282291,tcons_00282292,tcons_00282293,tcons_00282297,tcons_00282298,tcons_00282299,tcons_00282300,tcons_00282301,tcons_00282302,tcons_00282303,tcons_00282304,tcons_00282305,tcons_002…
18.4.7.4	Protein modification.phosphorylation.atypical protein kinase families.protein kinase (ABC1)	38	tcons_00177780,tcons_00177781,tcons_00177782,tcons_00177783,tcons_00177784,tcons_00177785,tcons_00177786,tcons_00177787,tcons_00177788,tcons_00177791,tcons_00177792,tcons_00177794,tcons_00177796,tcons_00177797,tcons_00177798,tcons_00177799,tcons_00177800,tcons_00177801,tcons_00177802,tcons_00177803,tcons_00177805,tcons_00177807,tcons_00256986,tcons_00256988,tcons_00256989,tcons_00256990,tcons_002…
19.2.2.8.1.1	Protein homeostasis.ubiquitin-proteasome system.ubiquitin-fold protein conjugation.Cullin-based ubiquitylation complexes.SKP1-CUL1-FBX (SCF) E3 ligase complexes.target protein binding component SKP1/ASK1	38	tcons_00238660,tcons_00238661,tcons_00238662,tcons_00238663,tcons_00267968,tcons_00267969,tcons_00267970,tcons_00267971,tcons_00267972,tcons_00267973,tcons_00267974,tcons_00267975,tcons_00267976,tcons_00267977,tcons_00267978,tcons_00267979,tcons_00267991,tcons_00267992,tcons_00267993,tcons_00267994,tcons_00267995,tcons_00267996,tcons_00267997,tcons_00267998,tcons_00267999,tcons_00268000,tcons_002…
19.3.3.5.2	Protein homeostasis.autophagy.ATG8/ATG12 conjugation system.ATG12-ATG5 ATG8-PE-ligase E3 heterodimer.component ATG5	38	tcons_00004656,tcons_00004668,tcons_00004669,tcons_00004670,tcons_00004671,tcons_00004672,tcons_00004673,tcons_00004674,tcons_00004675,tcons_00004676,tcons_00004677,tcons_00004678,tcons_00004679,tcons_00004680,tcons_00004681,tcons_00004682,tcons_00004683,tcons_00004684,tcons_00004685,tcons_00004686,tcons_00004687,tcons_00004688,tcons_00004689,tcons_00004690,tcons_00004691,tcons_00004692,tcons_000…
24.2.2.9	Solute transport.carrier-mediated transport.MFS superfamily.anion transporter (NRT1/PTR)	38	tcons_00001317,tcons_00001318,tcons_00001319,tcons_00001320,tcons_00001321,tcons_00001322,tcons_00118184,tcons_00118185,tcons_00118186,tcons_00118187,tcons_00118188,tcons_00118189,tcons_00118190,tcons_00118191,tcons_00118192,tcons_00118193,tcons_00118194,tcons_00118195,tcons_00118196,tcons_00118197,tcons_00118198,tcons_00118199,tcons_00118200,tcons_00118201,tcons_00171512,tcons_00171513,tcons_001…
3.9.1.1	Carbohydrate metabolism.oxidative pentose phosphate pathway.oxidative phase.glucose-6-phosphate dehydrogenase	38	tcons_00072460,tcons_00072461,tcons_00072462,tcons_00072463,tcons_00072464,tcons_00072465,tcons_00072466,tcons_00072467,tcons_00072468,tcons_00072469,tcons_00072470,tcons_00072471,tcons_00072472,tcons_00072473,tcons_00072474,tcons_00072475,tcons_00072476,tcons_00072477,tcons_00072478,tcons_00072479,tcons_00072480,tcons_00072481,tcons_00072482,tcons_00072483,tcons_00072484,tcons_00087614,tcons_000…
4.1.2.1.1	Amino acid metabolism.biosynthesis.aspartate family.asparagine.glutamine-dependent asparagine synthetase	38	tcons_00039888,tcons_00039889,tcons_00039890,tcons_00039891,tcons_00039892,tcons_00039893,tcons_00039894,tcons_00039895,tcons_00039896,tcons_00039897,tcons_00039898,tcons_00229800,tcons_00229801,tcons_00229802,tcons_00229803,tcons_00229804,tcons_00229805,tcons_00229806,tcons_00229807,tcons_00229808,tcons_00229809,tcons_00229810,tcons_00229811,tcons_00229812,tcons_00229813,tcons_00229814,tcons_002…
9.1.6.2.5	Secondary metabolism.terpenoids.carotenoid biosynthesis.xanthophylls.neoxanthin biosynthesis cofactor (NXD1)	38	tcons_00028732,tcons_00028733,tcons_00028734,tcons_00028735,tcons_00028736,tcons_00028737,tcons_00028738,tcons_00028739,tcons_00028740,tcons_00028741,tcons_00028742,tcons_00028743,tcons_00028744,tcons_00028745,tcons_00028746,tcons_00028747,tcons_00028748,tcons_00028749,tcons_00028750,tcons_00028751,tcons_00028752,tcons_00028754,tcons_00028755,tcons_00028757,tcons_00028758,tcons_00028759,tcons_000…
13.2.1.1.4	Cell cycle organisation.DNA replication.preinitiation.origin recognition complex.component ORC4	37	tcons_00139448,tcons_00139449,tcons_00139452,tcons_00139453,tcons_00139454,tcons_00139455,tcons_00139456,tcons_00139457,tcons_00139458,tcons_00139459,tcons_00139460,tcons_00139461,tcons_00139462,tcons_00139463,tcons_00139464,tcons_00139466,tcons_00139467,tcons_00139468,tcons_00139469,tcons_00139470,tcons_00139471,tcons_00139472,tcons_00139473,tcons_00139474,tcons_00139475,tcons_00139476,tcons_001…
13.3.1.1.2	Cell cycle organisation.mitosis and meiosis.chromatin condensation.condensin I/II complex.component CAP-E2/SMC2	37	tcons_00147124,tcons_00147125,tcons_00147126,tcons_00147127,tcons_00147128,tcons_00147129,tcons_00147130,tcons_00147131,tcons_00147132,tcons_00147133,tcons_00147134,tcons_00147135,tcons_00147136,tcons_00147137,tcons_00147138,tcons_00147139,tcons_00147140,tcons_00147141,tcons_00147142,tcons_00147143,tcons_00147144,tcons_00147146,tcons_00147147,tcons_00147148,tcons_00147149,tcons_00147150,tcons_001…
15.3.4.4.3	RNA biosynthesis.RNA polymerase II-dependent transcription.SAGA transcription co-activator complex.SPT recruitment module.component TRA1	37	tcons_00048285,tcons_00048286,tcons_00048287,tcons_00048288,tcons_00048289,tcons_00048290,tcons_00048292,tcons_00048293,tcons_00048294,tcons_00048295,tcons_00048296,tcons_00048297,tcons_00048298,tcons_00048299,tcons_00048300,tcons_00048301,tcons_00048302,tcons_00048303,tcons_00048304,tcons_00048305,tcons_00048306,tcons_00048307,tcons_00048308,tcons_00048309,tcons_00048310,tcons_00048311,tcons_000…
15.5.15	RNA biosynthesis.transcriptional regulation.transcription factor (C2H2-ZF)	37	tcons_00086120,tcons_00205394,tcons_00205395,tcons_00205396,tcons_00205397,tcons_00205398,tcons_00205399,tcons_00205400,tcons_00205401,tcons_00205402,tcons_00205403,tcons_00205404,tcons_00205405,tcons_00205406,tcons_00205407,tcons_00205408,tcons_00205409,tcons_00205410,tcons_00205411,tcons_00205414,tcons_00205415,tcons_00205416,tcons_00205417,tcons_00205419,tcons_00205420,tcons_00205421,tcons_002…
16.8.1.2.1	RNA processing.RNA surveillance.exosome complex.associated co-factor activities.exoribonuclease (RRP6L)	37	tcons_00026797,tcons_00026798,tcons_00026799,tcons_00026803,tcons_00026805,tcons_00026806,tcons_00026807,tcons_00026808,tcons_00026815,tcons_00026816,tcons_00080003,tcons_00080004,tcons_00080005,tcons_00080007,tcons_00080008,tcons_00080009,tcons_00080010,tcons_00080014,tcons_00080018,tcons_00080019,tcons_00080020,tcons_00080021,tcons_00080022,tcons_00080024,tcons_00080026,tcons_00080027,tcons_000…
17.7.3.4	Protein biosynthesis.organelle machinery.translation initiation.initiation factor (IF-3)	37	tcons_00265167,tcons_00265168,tcons_00265169,tcons_00265170,tcons_00265171,tcons_00265172,tcons_00265173,tcons_00265174,tcons_00265175,tcons_00265176,tcons_00265178,tcons_00265179,tcons_00265180,tcons_00265181,tcons_00265182,tcons_00265183,tcons_00265184,tcons_00265185,tcons_00265186,tcons_00265187,tcons_00265188,tcons_00265189,tcons_00265190,tcons_00265191,tcons_00265192,tcons_00265193,tcons_002…
18.1.2.2.2	Protein modification.glycosylation.O-linked glycosylation.serine/threonine O-linked glycosylation.N-acetylglucosamine transferase (SEC)	37	tcons_00056811,tcons_00056812,tcons_00056813,tcons_00056814,tcons_00056815,tcons_00056816,tcons_00056817,tcons_00056818,tcons_00056819,tcons_00056820,tcons_00056821,tcons_00056822,tcons_00056824,tcons_00056825,tcons_00056826,tcons_00056827,tcons_00056828,tcons_00056829,tcons_00056830,tcons_00056831,tcons_00056832,tcons_00056833,tcons_00056834,tcons_00056835,tcons_00056836,tcons_00056837,tcons_000…
22.1.1.1	Vesicle trafficking.clathrin coated vesicle (CCV) machinery.clathrin triskelion structure.heavy chain	37	tcons_00179715,tcons_00179717,tcons_00179718,tcons_00179719,tcons_00179720,tcons_00179721,tcons_00179722,tcons_00179723,tcons_00179724,tcons_00179725,tcons_00179726,tcons_00179727,tcons_00179728,tcons_00179729,tcons_00179730,tcons_00179731,tcons_00179732,tcons_00179733,tcons_00179734,tcons_00179735,tcons_00179736,tcons_00179737,tcons_00203708,tcons_00203709,tcons_00203710,tcons_00203711,tcons_002…
22.4.1.2	Vesicle trafficking.Coat protein II (COPII) coatomer machinery.coat protein complex.scaffolding component Sec31	37	tcons_00047855,tcons_00047856,tcons_00047857,tcons_00047858,tcons_00047859,tcons_00047860,tcons_00047861,tcons_00047862,tcons_00047863,tcons_00047864,tcons_00047865,tcons_00047866,tcons_00047867,tcons_00047868,tcons_00047869,tcons_00047870,tcons_00047871,tcons_00047872,tcons_00047873,tcons_00047874,tcons_00047875,tcons_00047876,tcons_00047877,tcons_00047878,tcons_00047879,tcons_00047880,tcons_000…
22.5.5.2.1	Vesicle trafficking.endomembrane trafficking.protein recycling.deubiquitination.deubiquitinase (AMSH)	37	tcons_00138603,tcons_00138604,tcons_00138605,tcons_00138606,tcons_00138607,tcons_00138608,tcons_00138609,tcons_00138610,tcons_00138611,tcons_00138612,tcons_00138613,tcons_00138614,tcons_00138615,tcons_00138616,tcons_00138617,tcons_00138618,tcons_00138619,tcons_00138620,tcons_00138621,tcons_00138622,tcons_00138623,tcons_00138624,tcons_00138625,tcons_00138626,tcons_00138627,tcons_00138628,tcons_001…
11.8.1.1	Phytohormone action.salicylic acid.biosynthesis.isochorismate synthase	36	tcons_00231821,tcons_00231822,tcons_00231823,tcons_00231824,tcons_00231825,tcons_00231826,tcons_00231827,tcons_00231828,tcons_00231829,tcons_00231830,tcons_00231831,tcons_00231832,tcons_00231833,tcons_00231834,tcons_00231835,tcons_00231837,tcons_00231838,tcons_00231839,tcons_00231840,tcons_00231841,tcons_00231842,tcons_00231843,tcons_00231844,tcons_00231845,tcons_00231846,tcons_00231847,tcons_002…
15.5.26	RNA biosynthesis.transcriptional regulation.transcription factor (CAMTA)	36	tcons_00057226,tcons_00057227,tcons_00057228,tcons_00057229,tcons_00057230,tcons_00057231,tcons_00057232,tcons_00057233,tcons_00057235,tcons_00057236,tcons_00057238,tcons_00057239,tcons_00057240,tcons_00057241,tcons_00057242,tcons_00057243,tcons_00057244,tcons_00057245,tcons_00057246,tcons_00057247,tcons_00121581,tcons_00121582,tcons_00121583,tcons_00121584,tcons_00121585,tcons_00121586,tcons_001…
17.7.1.1.5	Protein biosynthesis.organelle machinery.mitochondrial ribosome.large ribosomal subunit proteome.component mtRPL4	36	tcons_00234631,tcons_00234632,tcons_00234633,tcons_00234634,tcons_00234635,tcons_00234636,tcons_00234637,tcons_00234638,tcons_00234639,tcons_00234640,tcons_00234641,tcons_00234642,tcons_00234643,tcons_00234644,tcons_00234645,tcons_00234646,tcons_00234647,tcons_00234648,tcons_00234649,tcons_00234650,tcons_00234651,tcons_00234652,tcons_00234654,tcons_00234655,tcons_00234656,tcons_00234657,tcons_002…
18.4.3.3	Protein modification.phosphorylation.CMGC protein kinase superfamily.protein kinase (DYRK)	36	tcons_00092228,tcons_00092229,tcons_00092230,tcons_00092231,tcons_00092232,tcons_00092233,tcons_00092234,tcons_00092235,tcons_00092236,tcons_00092237,tcons_00092238,tcons_00092264,tcons_00092265,tcons_00092266,tcons_00092267,tcons_00092268,tcons_00092269,tcons_00092270,tcons_00092271,tcons_00092272,tcons_00092273,tcons_00092274,tcons_00092275,tcons_00092276,tcons_00092277,tcons_00092278,tcons_000…
21.3.1.1.1.2	Cell wall organisation.pectin.homogalacturonan.biosynthesis.GAUT1:GAUT7 galacturonosyltransferase heterodimer.component GAUT7	36	tcons_00184368,tcons_00184369,tcons_00184370,tcons_00184371,tcons_00184372,tcons_00184373,tcons_00184374,tcons_00184375,tcons_00184377,tcons_00184378,tcons_00184379,tcons_00184380,tcons_00184381,tcons_00184382,tcons_00184383,tcons_00184384,tcons_00184385,tcons_00184386,tcons_00184387,tcons_00184388,tcons_00184391,tcons_00184392,tcons_00184393,tcons_00184394,tcons_00184395,tcons_00184396,tcons_001…
22.1.7.1	Vesicle trafficking.clathrin coated vesicle (CCV) machinery.CCV plasma membrane detachment.dynamin (DRP1)	36	tcons_00039979,tcons_00039980,tcons_00039981,tcons_00039982,tcons_00039983,tcons_00039984,tcons_00039985,tcons_00039986,tcons_00039987,tcons_00039988,tcons_00039989,tcons_00039990,tcons_00039991,tcons_00039992,tcons_00175015,tcons_00175016,tcons_00175017,tcons_00175018,tcons_00175019,tcons_00175020,tcons_00175021,tcons_00175022,tcons_00175023,tcons_00175024,tcons_00175025,tcons_00175026,tcons_001…
27.1.6.2	Multi-process regulation.circadian clock system.evening element regulation.clock factor (REVEILLE)	36	tcons_00288969,tcons_00288970,tcons_00288971,tcons_00288972,tcons_00288973,tcons_00288974,tcons_00288975,tcons_00288976,tcons_00288977,tcons_00288978,tcons_00288979,tcons_00288980,tcons_00288981,tcons_00288982,tcons_00288983,tcons_00288984,tcons_00288985,tcons_00288986,tcons_00288987,tcons_00288988,tcons_00288989,tcons_00288990,tcons_00308762,tcons_00308763,tcons_00308764,tcons_00308765,tcons_003…
3.1.5.1	Carbohydrate metabolism.sucrose metabolism.regulation of sucrose/starch partitioning.bifunctional 6-phosphofructo-2-kinase and fructose-2,6-bisphosphatase	36	tcons_00024550,tcons_00024551,tcons_00024552,tcons_00024553,tcons_00024554,tcons_00024555,tcons_00024556,tcons_00024557,tcons_00024558,tcons_00024559,tcons_00024560,tcons_00024561,tcons_00024562,tcons_00024563,tcons_00024564,tcons_00024565,tcons_00024566,tcons_00024567,tcons_00024568,tcons_00024569,tcons_00024570,tcons_00024571,tcons_00024572,tcons_00024573,tcons_00024574,tcons_00024575,tcons_000…
3.2.2.3	Carbohydrate metabolism.starch metabolism.biosynthesis.ADP-glucose pyrophosphorylase	36	tcons_00041421,tcons_00041422,tcons_00041423,tcons_00041424,tcons_00041425,tcons_00041427,tcons_00041428,tcons_00041429,tcons_00041430,tcons_00041431,tcons_00041432,tcons_00041433,tcons_00041434,tcons_00041435,tcons_00041436,tcons_00041437,tcons_00041438,tcons_00041439,tcons_00041440,tcons_00041441,tcons_00041442,tcons_00041443,tcons_00041444,tcons_00041445,tcons_00105402,tcons_00105403,tcons_001…
4.2.2.1	Amino acid metabolism.degradation.gamma-aminobutyrate (GABA).gamma-aminobutyric acid pyruvate transaminase	36	tcons_00091425,tcons_00091426,tcons_00091427,tcons_00091428,tcons_00091429,tcons_00091430,tcons_00091431,tcons_00091432,tcons_00091433,tcons_00091434,tcons_00091435,tcons_00091436,tcons_00091437,tcons_00303364,tcons_00303365,tcons_00303366,tcons_00303367,tcons_00303368,tcons_00303369,tcons_00303370,tcons_00303371,tcons_00303372,tcons_00303373,tcons_00303374,tcons_00303375,tcons_00303376,tcons_003…
4.2.7.6.2	Amino acid metabolism.degradation.branched-chain amino acid.valine.3-hydroxyisobutyrate dehydrogenase	36	tcons_00342399,tcons_00342400,tcons_00342401,tcons_00342403,tcons_00342404,tcons_00342405,tcons_00342406,tcons_00342407,tcons_00342408,tcons_00342409,tcons_00342410,tcons_00342411,tcons_00342412,tcons_00342413,tcons_00342414,tcons_00342415,tcons_00342416,tcons_00342417,tcons_00342418,tcons_00342419,tcons_00342420,tcons_00342421,tcons_00342422,tcons_00342423,tcons_00342424,tcons_00342426,tcons_003…
4.2.7.7.1	Amino acid metabolism.degradation.branched-chain amino acid.isoleucine.3-hydroxypropionate dehydrogenase	36	tcons_00342399,tcons_00342400,tcons_00342401,tcons_00342403,tcons_00342404,tcons_00342405,tcons_00342406,tcons_00342407,tcons_00342408,tcons_00342409,tcons_00342410,tcons_00342411,tcons_00342412,tcons_00342413,tcons_00342414,tcons_00342415,tcons_00342416,tcons_00342417,tcons_00342418,tcons_00342419,tcons_00342420,tcons_00342421,tcons_00342422,tcons_00342423,tcons_00342424,tcons_00342426,tcons_003…
50.1.2	Enzyme classification.EC_1 oxidoreductases.EC_1.2 oxidoreductase acting on aldehyde or oxo group of donor	36	tcons_00028859,tcons_00089852,tcons_00089867,tcons_00157536,tcons_00157537,tcons_00157538,tcons_00170101,tcons_00274407,tcons_00274417,tcons_00274418,tcons_00254179,tcons_00254180,tcons_00254184,tcons_00254185,tcons_00258035,tcons_00258037,tcons_00258038,tcons_00258040,tcons_00258041,tcons_00258042,tcons_00258046,tcons_00258047,tcons_00320436,tcons_00320447,tcons_00321256,tcons_00321257,tcons_003…
50.6.3	Enzyme classification.EC_6 ligases.EC_6.3 ligase forming carbon-nitrogen bond	36	tcons_00044923,tcons_00044924,tcons_00044925,tcons_00044926,tcons_00044927,tcons_00044928,tcons_00044929,tcons_00044930,tcons_00044931,tcons_00044932,tcons_00044933,tcons_00044934,tcons_00044935,tcons_00044936,tcons_00094843,tcons_00094844,tcons_00094845,tcons_00094846,tcons_00094848,tcons_00094851,tcons_00094854,tcons_00094856,tcons_00094857,tcons_00094861,tcons_00094863,tcons_00094864,tcons_000…
7.12.5.1	Coenzyme metabolism.tetrapyrrol biosynthesis.heme biosynthesis and modification.ferrochelatase	36	tcons_00025964,tcons_00025965,tcons_00025966,tcons_00025967,tcons_00025968,tcons_00025969,tcons_00025970,tcons_00025971,tcons_00025972,tcons_00025973,tcons_00025974,tcons_00025975,tcons_00025976,tcons_00025977,tcons_00025978,tcons_00025979,tcons_00025981,tcons_00025982,tcons_00025983,tcons_00025984,tcons_00025985,tcons_00025986,tcons_00025987,tcons_00025988,tcons_00025989,tcons_00025990,tcons_000…
7.13.1	Coenzyme metabolism.phylloquinone biosynthesis.isochorismate synthase	36	tcons_00231821,tcons_00231822,tcons_00231823,tcons_00231824,tcons_00231825,tcons_00231826,tcons_00231827,tcons_00231828,tcons_00231829,tcons_00231830,tcons_00231831,tcons_00231832,tcons_00231833,tcons_00231834,tcons_00231835,tcons_00231837,tcons_00231838,tcons_00231839,tcons_00231840,tcons_00231841,tcons_00231842,tcons_00231843,tcons_00231844,tcons_00231845,tcons_00231846,tcons_00231847,tcons_002…
12.1.1	Chromatin organisation.histones.linker histone (H1)	35	tcons_00090315,tcons_00090316,tcons_00090317,tcons_00090318,tcons_00090319,tcons_00090320,tcons_00090321,tcons_00090322,tcons_00090323,tcons_00090324,tcons_00090325,tcons_00090327,tcons_00090328,tcons_00243520,tcons_00243521,tcons_00243522,tcons_00243523,tcons_00243524,tcons_00243525,tcons_00243526,tcons_00243527,tcons_00243528,tcons_00216747,tcons_00216748,tcons_00216749,tcons_00216750,tcons_002…
14.3.6.1.1	DNA damage response.homologous recombination repair (HR).Smc5-Smc6 complex.NSE2-SMC5-SMC6 subcomplex.component SMC5	35	tcons_00042456,tcons_00042457,tcons_00042458,tcons_00042460,tcons_00042462,tcons_00042463,tcons_00042464,tcons_00042465,tcons_00042466,tcons_00042467,tcons_00042468,tcons_00042469,tcons_00042470,tcons_00042471,tcons_00042472,tcons_00042473,tcons_00042475,tcons_00042476,tcons_00042478,tcons_00042479,tcons_00042482,tcons_00042483,tcons_00042484,tcons_00042485,tcons_00042486,tcons_00042487,tcons_000…
14.4.2.1	DNA damage response.nonhomologous end-joining (NHEJ) repair.LIG4-XRCC4 ligase complex.DNA ligase component LIG4	35	tcons_00092003,tcons_00092004,tcons_00092005,tcons_00092006,tcons_00092007,tcons_00092008,tcons_00092009,tcons_00092010,tcons_00092011,tcons_00092012,tcons_00092013,tcons_00092014,tcons_00092015,tcons_00092016,tcons_00092018,tcons_00092019,tcons_00092020,tcons_00092021,tcons_00092022,tcons_00092023,tcons_00092024,tcons_00092025,tcons_00092026,tcons_00092027,tcons_00092028,tcons_00092029,tcons_000…
22.5.2.1	Vesicle trafficking.endomembrane trafficking.vacuolar sorting.vacuolar sorting receptor (VSR)	35	tcons_00026316,tcons_00026317,tcons_00026318,tcons_00026319,tcons_00026320,tcons_00026321,tcons_00026322,tcons_00026323,tcons_00026324,tcons_00026325,tcons_00026326,tcons_00026327,tcons_00026328,tcons_00026329,tcons_00026330,tcons_00026331,tcons_00026332,tcons_00026333,tcons_00026335,tcons_00026336,tcons_00184208,tcons_00184209,tcons_00184210,tcons_00184211,tcons_00184212,tcons_00184213,tcons_001…
23.5.1.1.1.9	Protein translocation.nucleus.nucleocytoplasmic transport.nuclear pore complex (NPC).outer ring.scaffold nucleoporin (GLE1)	35	tcons_00257790,tcons_00257791,tcons_00257792,tcons_00257793,tcons_00257794,tcons_00257795,tcons_00257796,tcons_00257797,tcons_00257798,tcons_00257799,tcons_00257800,tcons_00257801,tcons_00257802,tcons_00257803,tcons_00257804,tcons_00257805,tcons_00257806,tcons_00257807,tcons_00257808,tcons_00257809,tcons_00257810,tcons_00257811,tcons_00257812,tcons_00257813,tcons_00257814,tcons_00257815,tcons_002…
7.2.1.1	Coenzyme metabolism.thiamine pyrophosphate biosynthesis.hydroxymethylpyrimidine diphosphate biosynthesis.hydroxymethylpyrimidine phosphate synthase (ThiC)	35	tcons_00173555,tcons_00173556,tcons_00173557,tcons_00173558,tcons_00173559,tcons_00173560,tcons_00173561,tcons_00173562,tcons_00173563,tcons_00173564,tcons_00173565,tcons_00173566,tcons_00173567,tcons_00173568,tcons_00173569,tcons_00173570,tcons_00173571,tcons_00173572,tcons_00173573,tcons_00173574,tcons_00173575,tcons_00173576,tcons_00173577,tcons_00173578,tcons_00173579,tcons_00173580,tcons_001…
12.2.6	Chromatin organisation.histone chaperone activities.histone chaperone (NAP)	34	tcons_00038688,tcons_00038689,tcons_00038690,tcons_00038691,tcons_00038692,tcons_00038693,tcons_00038694,tcons_00038695,tcons_00038696,tcons_00038697,tcons_00038698,tcons_00038699,tcons_00038700,tcons_00038701,tcons_00038702,tcons_00038703,tcons_00038704,tcons_00038705,tcons_00291162,tcons_00291163,tcons_00291164,tcons_00291165,tcons_00291166,tcons_00291167,tcons_00291168,tcons_00291169,tcons_002…
12.3.2.4.5	Chromatin organisation.histone modifications.histone deacetylation.SNL-HDA19 histone deacetylase complex.associated component HDC1/Rxt3	34	tcons_00130971,tcons_00130972,tcons_00130973,tcons_00130974,tcons_00130975,tcons_00130976,tcons_00130977,tcons_00130978,tcons_00130979,tcons_00130980,tcons_00130981,tcons_00130982,tcons_00130983,tcons_00130984,tcons_00130985,tcons_00130986,tcons_00130987,tcons_00130988,tcons_00130989,tcons_00130990,tcons_00130991,tcons_00130992,tcons_00130993,tcons_00130994,tcons_00130995,tcons_00130996,tcons_001…
12.4.1.1.4	Chromatin organisation.chromatin remodeling complexes.ATPase modules.Snf2-like group.chromatin remodeling factor (Iswi)	34	tcons_00023830,tcons_00023834,tcons_00023838,tcons_00023839,tcons_00023842,tcons_00023849,tcons_00023862,tcons_00023863,tcons_00023864,tcons_00023865,tcons_00023866,tcons_00023867,tcons_00128185,tcons_00128186,tcons_00128187,tcons_00128188,tcons_00128189,tcons_00128190,tcons_00128191,tcons_00128192,tcons_00128193,tcons_00128194,tcons_00128195,tcons_00128197,tcons_00128198,tcons_00128199,tcons_001…
13.2.3.1.3	Cell cycle organisation.DNA replication.elongation.DNA polymerase alpha complex.primase component POLA3	34	tcons_00084145,tcons_00084146,tcons_00084147,tcons_00084148,tcons_00084149,tcons_00084150,tcons_00084151,tcons_00084152,tcons_00084153,tcons_00084154,tcons_00084155,tcons_00084156,tcons_00084157,tcons_00084158,tcons_00084159,tcons_00084160,tcons_00084162,tcons_00084163,tcons_00084164,tcons_00084165,tcons_00084166,tcons_00084167,tcons_00084168,tcons_00084169,tcons_00084170,tcons_00084171,tcons_000…
15.5.25	RNA biosynthesis.transcriptional regulation.transcription factor (ARID)	34	tcons_00027188,tcons_00027191,tcons_00233438,tcons_00233439,tcons_00233440,tcons_00233441,tcons_00233442,tcons_00233443,tcons_00233444,tcons_00233445,tcons_00233446,tcons_00233447,tcons_00233448,tcons_00233449,tcons_00233450,tcons_00233451,tcons_00233452,tcons_00233454,tcons_00233455,tcons_00233456,tcons_00233457,tcons_00233458,tcons_00233459,tcons_00233460,tcons_00233461,tcons_00233462,tcons_002…
15.5.3.1	RNA biosynthesis.transcriptional regulation.Homeobox transcription factor superfamily.transcription factor (HD-ZIP I/II)	34	tcons_00062831,tcons_00062832,tcons_00062833,tcons_00062834,tcons_00062835,tcons_00062836,tcons_00062837,tcons_00062838,tcons_00234385,tcons_00234387,tcons_00234388,tcons_00234389,tcons_00234390,tcons_00234391,tcons_00234392,tcons_00234393,tcons_00234394,tcons_00234395,tcons_00234396,tcons_00234397,tcons_00234399,tcons_00234400,tcons_00234401,tcons_00208911,tcons_00208913,tcons_00208915,tcons_002…
16.11.3.2	RNA processing.messenger ribonucleoparticle (mRNP) export.mRNP remodeling.cytoplasmic nucleoporin (NUP214)	34	tcons_00073955,tcons_00073956,tcons_00073957,tcons_00073958,tcons_00073959,tcons_00073960,tcons_00073961,tcons_00073962,tcons_00073963,tcons_00073964,tcons_00073965,tcons_00073966,tcons_00073967,tcons_00073968,tcons_00073969,tcons_00073970,tcons_00073971,tcons_00073972,tcons_00073973,tcons_00073974,tcons_00073975,tcons_00073976,tcons_00073977,tcons_00073978,tcons_00073979,tcons_00073980,tcons_000…
16.6.9.1	RNA processing.tRNA modification.acetylation.tRNA/rRNA cytidine acetyltransferase	34	tcons_00189906,tcons_00189907,tcons_00189908,tcons_00189910,tcons_00189911,tcons_00189912,tcons_00189913,tcons_00189914,tcons_00189915,tcons_00189916,tcons_00189917,tcons_00189918,tcons_00189920,tcons_00189921,tcons_00189922,tcons_00189923,tcons_00189924,tcons_00189925,tcons_00189926,tcons_00189927,tcons_00189928,tcons_00189929,tcons_00189930,tcons_00189931,tcons_00189932,tcons_00189933,tcons_001…
17.1.1.1.1	Protein biosynthesis.ribosome biogenesis.rRNA biosynthesis.rRNA transcription.rDNA chromatin transcription factor (NCL)	34	tcons_00092930,tcons_00092931,tcons_00092932,tcons_00092933,tcons_00092934,tcons_00092935,tcons_00092936,tcons_00092938,tcons_00092939,tcons_00092940,tcons_00092941,tcons_00092942,tcons_00092943,tcons_00092944,tcons_00092945,tcons_00092946,tcons_00300668,tcons_00300669,tcons_00300670,tcons_00300671,tcons_00300672,tcons_00300673,tcons_00300674,tcons_00300675,tcons_00300676,tcons_00300677,tcons_003…
17.1.1.2.3.1	Protein biosynthesis.ribosome biogenesis.rRNA biosynthesis.post-transcriptional rRNA modification.acetylation.rRNA cytidine acetyltransferase	34	tcons_00189906,tcons_00189907,tcons_00189908,tcons_00189910,tcons_00189911,tcons_00189912,tcons_00189913,tcons_00189914,tcons_00189915,tcons_00189916,tcons_00189917,tcons_00189918,tcons_00189920,tcons_00189921,tcons_00189922,tcons_00189923,tcons_00189924,tcons_00189925,tcons_00189926,tcons_00189927,tcons_00189928,tcons_00189929,tcons_00189930,tcons_00189931,tcons_00189932,tcons_00189933,tcons_001…
17.2.19	Protein biosynthesis.aminoacyl-tRNA synthetase activities.threonine-tRNA ligase	34	tcons_00102537,tcons_00102538,tcons_00102539,tcons_00102540,tcons_00102541,tcons_00102542,tcons_00102543,tcons_00102544,tcons_00102545,tcons_00102546,tcons_00102547,tcons_00102548,tcons_00261689,tcons_00261690,tcons_00261691,tcons_00261692,tcons_00261693,tcons_00261694,tcons_00261695,tcons_00261696,tcons_00261699,tcons_00261700,tcons_00261701,tcons_00261702,tcons_00261703,tcons_00261704,tcons_002…
17.5.2.1	Protein biosynthesis.translation elongation.eEF2 mRNA-translocation factor activity.mRNA-translocation factor (eEF2)	34	tcons_00245279,tcons_00245280,tcons_00245281,tcons_00245282,tcons_00245283,tcons_00245284,tcons_00245285,tcons_00245286,tcons_00245293,tcons_00245294,tcons_00245295,tcons_00245296,tcons_00245299,tcons_00245300,tcons_00218744,tcons_00218745,tcons_00218746,tcons_00218747,tcons_00218748,tcons_00218749,tcons_00218750,tcons_00218752,tcons_00218753,tcons_00218754,tcons_00218755,tcons_00218756,tcons_002…
19.2.1.2.2.1	Protein homeostasis.ubiquitin-proteasome system.N-degron pathways.Arg/N-degron pathway.Arg/N-recognin activities.type-I-residues E3 ubiquitin ligase (PRT6)	34	tcons_00128257,tcons_00128258,tcons_00128259,tcons_00128260,tcons_00128261,tcons_00128262,tcons_00128263,tcons_00128264,tcons_00128265,tcons_00128266,tcons_00128267,tcons_00128268,tcons_00128269,tcons_00128270,tcons_00128271,tcons_00128272,tcons_00128273,tcons_00128274,tcons_00128275,tcons_00128276,tcons_00128277,tcons_00128278,tcons_00128279,tcons_00128280,tcons_00128281,tcons_00128282,tcons_001…
23.5.1.1.7.1	Protein translocation.nucleus.nucleocytoplasmic transport.nuclear pore complex (NPC).cytoplasmic filaments.nucleoporin (NUP214)	34	tcons_00073955,tcons_00073956,tcons_00073957,tcons_00073958,tcons_00073959,tcons_00073960,tcons_00073961,tcons_00073962,tcons_00073963,tcons_00073964,tcons_00073965,tcons_00073966,tcons_00073967,tcons_00073968,tcons_00073969,tcons_00073970,tcons_00073971,tcons_00073972,tcons_00073973,tcons_00073974,tcons_00073975,tcons_00073976,tcons_00073977,tcons_00073978,tcons_00073979,tcons_00073980,tcons_000…
24.2.2.2.3	Solute transport.carrier-mediated transport.MFS superfamily.DHA-1 family.phosphate transporter (PHT5)	34	tcons_00260528,tcons_00260529,tcons_00260530,tcons_00260531,tcons_00260532,tcons_00260533,tcons_00260534,tcons_00260535,tcons_00260536,tcons_00260537,tcons_00260538,tcons_00260539,tcons_00260540,tcons_00260541,tcons_00260542,tcons_00260543,tcons_00260544,tcons_00260545,tcons_00260546,tcons_00260547,tcons_00260548,tcons_00260549,tcons_00260550,tcons_00260551,tcons_00260552,tcons_00260553,tcons_002…
25.1.5.2.1	Nutrient uptake.nitrogen assimilation.ammonium assimilation.glutamate synthase activities.Fd-dependent glutamate synthase	34	tcons_00075337,tcons_00075338,tcons_00075339,tcons_00075340,tcons_00075341,tcons_00075342,tcons_00075343,tcons_00075344,tcons_00075345,tcons_00075346,tcons_00075347,tcons_00075348,tcons_00075350,tcons_00075351,tcons_00075352,tcons_00075353,tcons_00075354,tcons_00075355,tcons_00075356,tcons_00075357,tcons_00075359,tcons_00075360,tcons_00075362,tcons_00075363,tcons_00075364,tcons_00075365,tcons_000…
3.12.8	Carbohydrate metabolism.plastidial glycolysis.pyruvate kinase	34	tcons_00011041,tcons_00011042,tcons_00011043,tcons_00011044,tcons_00011045,tcons_00011046,tcons_00011047,tcons_00011048,tcons_00011049,tcons_00011050,tcons_00011051,tcons_00011052,tcons_00011053,tcons_00011054,tcons_00011055,tcons_00011056,tcons_00112629,tcons_00112630,tcons_00112631,tcons_00112632,tcons_00112634,tcons_00112635,tcons_00112636,tcons_00112637,tcons_00112638,tcons_00112639,tcons_001…
4.2.7.4	Amino acid metabolism.degradation.branched-chain amino acid.enoyl-CoA hydratase	34	tcons_00030043,tcons_00030044,tcons_00030045,tcons_00030046,tcons_00030047,tcons_00030048,tcons_00030049,tcons_00030050,tcons_00030051,tcons_00030052,tcons_00030053,tcons_00030054,tcons_00030055,tcons_00030056,tcons_00030057,tcons_00030058,tcons_00030059,tcons_00030061,tcons_00030062,tcons_00030063,tcons_00030064,tcons_00030065,tcons_00030066,tcons_00030067,tcons_00030068,tcons_00030069,tcons_000…
5.1.2.1	Lipid metabolism.fatty acid biosynthesis.acetyl-CoA generation.plastidial pyruvate kinase	34	tcons_00011041,tcons_00011042,tcons_00011043,tcons_00011044,tcons_00011045,tcons_00011046,tcons_00011047,tcons_00011048,tcons_00011049,tcons_00011050,tcons_00011051,tcons_00011052,tcons_00011053,tcons_00011054,tcons_00011055,tcons_00011056,tcons_00112629,tcons_00112630,tcons_00112631,tcons_00112632,tcons_00112634,tcons_00112635,tcons_00112636,tcons_00112637,tcons_00112638,tcons_00112639,tcons_001…
5.1.3.1	Lipid metabolism.fatty acid biosynthesis.acetyl-CoA carboxylation.monomeric acetyl-CoA carboxylase	34	tcons_00044884,tcons_00044890,tcons_00044891,tcons_00044892,tcons_00044893,tcons_00044894,tcons_00044895,tcons_00044896,tcons_00044897,tcons_00044898,tcons_00044899,tcons_00044900,tcons_00044901,tcons_00044902,tcons_00044903,tcons_00044904,tcons_00044905,tcons_00044906,tcons_00044907,tcons_00044908,tcons_00044909,tcons_00044910,tcons_00044911,tcons_00044912,tcons_00044913,tcons_00044914,tcons_000…
13.3.5.1.4	Cell cycle organisation.mitosis and meiosis.sister chromatid separation.cohesin regulator complex.meiotic-specific Kleisin-type component SYN1	33	tcons_00012634,tcons_00012635,tcons_00012636,tcons_00012637,tcons_00012638,tcons_00012643,tcons_00012644,tcons_00012645,tcons_00012646,tcons_00012647,tcons_00012649,tcons_00012650,tcons_00012651,tcons_00012652,tcons_00012653,tcons_00012654,tcons_00012655,tcons_00012656,tcons_00012657,tcons_00012658,tcons_00012659,tcons_00012661,tcons_00012662,tcons_00012663,tcons_00012664,tcons_00012665,tcons_000…
13.4.2.5	Cell cycle organisation.cytokinesis.cell-plate formation.cell plate maturation factor (AIR9)	33	tcons_00055269,tcons_00055270,tcons_00055271,tcons_00055272,tcons_00055273,tcons_00055274,tcons_00055275,tcons_00055276,tcons_00055277,tcons_00055278,tcons_00055279,tcons_00055280,tcons_00055281,tcons_00055282,tcons_00055283,tcons_00055284,tcons_00055285,tcons_00055286,tcons_00055287,tcons_00055288,tcons_00055289,tcons_00055290,tcons_00055291,tcons_00055292,tcons_00055293,tcons_00055294,tcons_000…
14.5.6	DNA damage response.base excision repair (BER).DNA phosphatase (ZDP)	33	tcons_00141493,tcons_00141494,tcons_00141495,tcons_00141496,tcons_00141497,tcons_00141498,tcons_00141499,tcons_00141500,tcons_00141501,tcons_00141502,tcons_00141503,tcons_00141504,tcons_00141505,tcons_00141506,tcons_00141507,tcons_00141508,tcons_00141509,tcons_00141510,tcons_00141511,tcons_00141512,tcons_00141513,tcons_00141514,tcons_00141515,tcons_00141516,tcons_00141517,tcons_00141518,tcons_001…
15.5.17	RNA biosynthesis.transcriptional regulation.transcription factor (NAC)	33	tcons_00034665,tcons_00034666,tcons_00034668,tcons_00034669,tcons_00034670,tcons_00034671,tcons_00149242,tcons_00149243,tcons_00149244,tcons_00149245,tcons_00149246,tcons_00149247,tcons_00236177,tcons_00236178,tcons_00236179,tcons_00236180,tcons_00236181,tcons_00236182,tcons_00236183,tcons_00323131,tcons_00323132,tcons_00325019,tcons_00325020,tcons_00325021,tcons_00329302,tcons_00329303,tcons_003…
16.12.1.1	RNA processing.organelle machinery.ribonuclease activities.polynucleotide phosphorylase (PNP)	33	tcons_00258740,tcons_00258741,tcons_00258743,tcons_00258744,tcons_00258745,tcons_00258746,tcons_00258747,tcons_00258748,tcons_00258749,tcons_00258750,tcons_00258751,tcons_00258752,tcons_00258754,tcons_00258755,tcons_00258756,tcons_00258757,tcons_00258758,tcons_00258759,tcons_00258760,tcons_00258761,tcons_00258762,tcons_00258763,tcons_00258764,tcons_00258765,tcons_00258766,tcons_00258767,tcons_002…
18.8.1.3	Protein modification.S-glutathionylation.glutathione S-transferase activities.class lambda glutathione S-transferase	33	tcons_00164742,tcons_00164743,tcons_00164744,tcons_00164745,tcons_00164746,tcons_00164747,tcons_00164748,tcons_00164749,tcons_00164750,tcons_00164751,tcons_00164752,tcons_00164753,tcons_00164754,tcons_00164756,tcons_00164757,tcons_00164758,tcons_00164759,tcons_00164760,tcons_00164761,tcons_00164762,tcons_00164763,tcons_00164764,tcons_00164765,tcons_00164766,tcons_00164767,tcons_00164768,tcons_001…
24.4.1	Solute transport.porins.voltage-gated anion channel (VDAC)	33	tcons_00017097,tcons_00017098,tcons_00017099,tcons_00017100,tcons_00017101,tcons_00017102,tcons_00017103,tcons_00017104,tcons_00017105,tcons_00017106,tcons_00017107,tcons_00189443,tcons_00189444,tcons_00189445,tcons_00189446,tcons_00189447,tcons_00189448,tcons_00189449,tcons_00231821,tcons_00231822,tcons_00231823,tcons_00231824,tcons_00231825,tcons_00231826,tcons_00231827,tcons_00231828,tcons_002…
27.7.3	Multi-process regulation.Target Of Rapamycin (TOR) signalling.protein kinase (YAK1)	33	tcons_00092228,tcons_00092229,tcons_00092230,tcons_00092231,tcons_00092232,tcons_00092233,tcons_00092234,tcons_00092235,tcons_00092236,tcons_00092237,tcons_00092238,tcons_00092263,tcons_00092264,tcons_00092265,tcons_00092266,tcons_00092267,tcons_00092268,tcons_00092269,tcons_00092270,tcons_00092271,tcons_00092272,tcons_00092273,tcons_00092274,tcons_00092275,tcons_00092276,tcons_00092277,tcons_000…
5.1.4.5	Lipid metabolism.fatty acid biosynthesis.plastidial fatty acid synthase (ptFAS) system.enoyl-ACP reductase (MOD1)	33	tcons_00205046,tcons_00205047,tcons_00205048,tcons_00205049,tcons_00205050,tcons_00205051,tcons_00205052,tcons_00303943,tcons_00303944,tcons_00303945,tcons_00303946,tcons_00303947,tcons_00303948,tcons_00303949,tcons_00303950,tcons_00303951,tcons_00303952,tcons_00303953,tcons_00303954,tcons_00303955,tcons_00303957,tcons_00303958,tcons_00303959,tcons_00303960,tcons_00303961,tcons_00303962,tcons_003…
9.1.4.1	Secondary metabolism.terpenoids.terpene biosynthesis.isopentenyl phosphate kinase	33	tcons_00115973,tcons_00115974,tcons_00115975,tcons_00115976,tcons_00115977,tcons_00115978,tcons_00115979,tcons_00115980,tcons_00115981,tcons_00115982,tcons_00115983,tcons_00115984,tcons_00115985,tcons_00115986,tcons_00115987,tcons_00115988,tcons_00115989,tcons_00115990,tcons_00115991,tcons_00115992,tcons_00115993,tcons_00115995,tcons_00115996,tcons_00115997,tcons_00115998,tcons_00115999,tcons_001…
10.1.1	Redox homeostasis.reactive oxygen generation.NADPH-oxidase (Rboh)	32	tcons_00108190,tcons_00108191,tcons_00108192,tcons_00108193,tcons_00108194,tcons_00108195,tcons_00108196,tcons_00108197,tcons_00108198,tcons_00108199,tcons_00108200,tcons_00108201,tcons_00108202,tcons_00108203,tcons_00108204,tcons_00108205,tcons_00108206,tcons_00108208,tcons_00108209,tcons_00108210,tcons_00108211,tcons_00199932,tcons_00199933,tcons_00199934,tcons_00199935,tcons_00199938,tcons_001…
11.4.3.2	Phytohormone action.cytokinin.conjugation and degradation.cytokinin dehydrogenase	32	tcons_00008214,tcons_00008215,tcons_00008216,tcons_00008217,tcons_00008218,tcons_00008219,tcons_00008220,tcons_00008221,tcons_00008222,tcons_00008223,tcons_00008224,tcons_00008225,tcons_00008226,tcons_00008227,tcons_00008228,tcons_00008229,tcons_00008230,tcons_00310820,tcons_00310821,tcons_00310822,tcons_00310823,tcons_00310824,tcons_00310825,tcons_00310826,tcons_00310827,tcons_00310828,tcons_003…
15.5.43	RNA biosynthesis.transcriptional regulation.transcription factor (PLATZ)	32	tcons_00003058,tcons_00003083,tcons_00003084,tcons_00003085,tcons_00093651,tcons_00093652,tcons_00093653,tcons_00093654,tcons_00093655,tcons_00093656,tcons_00093657,tcons_00254122,tcons_00254123,tcons_00254124,tcons_00254125,tcons_00254126,tcons_00254127,tcons_00254128,tcons_00254129,tcons_00254130,tcons_00254131,tcons_00254132,tcons_00254133,tcons_00254134,tcons_00254135,tcons_00254136,tcons_003…
15.5.6.1	RNA biosynthesis.transcriptional regulation.NIN-like transcription factor superfamily.transcription factor (RKD)	32	tcons_00090601,tcons_00090602,tcons_00090603,tcons_00090604,tcons_00090605,tcons_00090606,tcons_00090608,tcons_00090609,tcons_00090610,tcons_00090611,tcons_00090612,tcons_00090613,tcons_00090614,tcons_00090615,tcons_00090616,tcons_00090617,tcons_00090618,tcons_00090619,tcons_00090620,tcons_00090621,tcons_00090622,tcons_00090623,tcons_00090624,tcons_00090625,tcons_00090626,tcons_00090627,tcons_000…
16.4.1.1.1	RNA processing.pre-mRNA splicing.U2-type-intron-specific major spliceosome.U1 small nuclear ribonucleoprotein particle (snRNP).protein factor (U1-70K)	32	tcons_00025868,tcons_00025869,tcons_00025870,tcons_00025871,tcons_00025872,tcons_00025873,tcons_00025874,tcons_00025875,tcons_00025876,tcons_00025877,tcons_00025878,tcons_00025879,tcons_00025880,tcons_00025881,tcons_00025882,tcons_00025883,tcons_00025884,tcons_00025885,tcons_00025886,tcons_00025887,tcons_00029242,tcons_00029243,tcons_00029244,tcons_00029245,tcons_00029246,tcons_00029247,tcons_000…
16.4.6.5	RNA processing.pre-mRNA splicing.spliceosome-associated non-snRNP factor activities.splicing factor (RSZ32|33)	32	tcons_00002140,tcons_00002141,tcons_00002142,tcons_00002143,tcons_00002144,tcons_00002145,tcons_00002146,tcons_00002147,tcons_00002148,tcons_00002150,tcons_00002151,tcons_00002152,tcons_00002153,tcons_00002154,tcons_00002155,tcons_00131233,tcons_00131234,tcons_00131235,tcons_00131236,tcons_00131237,tcons_00131238,tcons_00131239,tcons_00131240,tcons_00131241,tcons_00131242,tcons_00131243,tcons_001…
2.4.5.2.9	Cellular respiration.oxidative phosphorylation.cytochrome c oxidase complex.accessory assembly components.component HCC/SCO1	32	tcons_00232161,tcons_00232162,tcons_00232163,tcons_00232164,tcons_00232165,tcons_00232166,tcons_00232167,tcons_00232168,tcons_00232169,tcons_00232170,tcons_00232171,tcons_00232172,tcons_00232173,tcons_00232175,tcons_00232176,tcons_00232177,tcons_00232178,tcons_00232179,tcons_00232180,tcons_00232181,tcons_00232182,tcons_00232183,tcons_00232184,tcons_00232185,tcons_00232186,tcons_00232187,tcons_002…
20.3.3.1.5	Cytoskeleton organisation.actin and tubulin folding.post-CCT Tubulin folding pathway.TFC tubulin folding cofactors.cofactor (TFC-E)	32	tcons_00020394,tcons_00020395,tcons_00020396,tcons_00020397,tcons_00020398,tcons_00020399,tcons_00020400,tcons_00020401,tcons_00020402,tcons_00020403,tcons_00020404,tcons_00020405,tcons_00020406,tcons_00020407,tcons_00020408,tcons_00020409,tcons_00020410,tcons_00020411,tcons_00020412,tcons_00020414,tcons_00020415,tcons_00020416,tcons_00020418,tcons_00020419,tcons_00020420,tcons_00020421,tcons_000…
20.5.2	Cytoskeleton organisation.plastid movement.motility factor (CHUP)	32	tcons_00019010,tcons_00019011,tcons_00019012,tcons_00019013,tcons_00019014,tcons_00019015,tcons_00019017,tcons_00019018,tcons_00019019,tcons_00019020,tcons_00019021,tcons_00019022,tcons_00019023,tcons_00019024,tcons_00019025,tcons_00019026,tcons_00019027,tcons_00019028,tcons_00019029,tcons_00019030,tcons_00019031,tcons_00019032,tcons_00019033,tcons_00019035,tcons_00019037,tcons_00019038,tcons_000…
24.1.2.2.1	Solute transport.primary active transport.P-type ATPase superfamily.P2 family.P2A-type calcium cation-transporting ATPase (ECA)	32	tcons_00092096,tcons_00155825,tcons_00155826,tcons_00155827,tcons_00155828,tcons_00155829,tcons_00155830,tcons_00155831,tcons_00155832,tcons_00155833,tcons_00155834,tcons_00155836,tcons_00155837,tcons_00155838,tcons_00155840,tcons_00155841,tcons_00155842,tcons_00155843,tcons_00155844,tcons_00155845,tcons_00164817,tcons_00164818,tcons_00164819,tcons_00164820,tcons_00164821,tcons_00164822,tcons_001…
50.2.1	Enzyme classification.EC_2 transferases.EC_2.1 transferase transferring one-carbon group	32	tcons_00149300,tcons_00149301,tcons_00149302,tcons_00149306,tcons_00149307,tcons_00149308,tcons_00149309,tcons_00149313,tcons_00149314,tcons_00149317,tcons_00149318,tcons_00149322,tcons_00149326,tcons_00149327,tcons_00149330,tcons_00149335,tcons_00176285,tcons_00176286,tcons_00169799,tcons_00170582,tcons_00170583,tcons_00241769,tcons_00241771,tcons_00322718,tcons_00322719,tcons_00322720,tcons_003…
12.3.2.1.1	Chromatin organisation.histone modifications.histone deacetylation.HD1 histone deacetylase family.class-I histone deacetylase	31	tcons_00255434,tcons_00255435,tcons_00255436,tcons_00255437,tcons_00255438,tcons_00255439,tcons_00255440,tcons_00255441,tcons_00255442,tcons_00255443,tcons_00276003,tcons_00276004,tcons_00276005,tcons_00276006,tcons_00276007,tcons_00276008,tcons_00276009,tcons_00276010,tcons_00276011,tcons_00276012,tcons_00304118,tcons_00304119,tcons_00304120,tcons_00304121,tcons_00304122,tcons_00304123,tcons_003…
14.5.10.3	DNA damage response.base excision repair (BER).apurinic/apyrimidinic (AP) endonuclease activities.AP-endonuclease (ARP)	31	tcons_00117250,tcons_00117251,tcons_00117252,tcons_00117253,tcons_00117254,tcons_00117255,tcons_00117256,tcons_00117257,tcons_00117258,tcons_00117259,tcons_00117260,tcons_00117261,tcons_00117262,tcons_00117263,tcons_00117264,tcons_00117265,tcons_00117266,tcons_00117267,tcons_00117268,tcons_00117269,tcons_00117270,tcons_00117271,tcons_00117272,tcons_00117273,tcons_00117274,tcons_00117275,tcons_001…
15.3.4.3.1	RNA biosynthesis.RNA polymerase II-dependent transcription.SAGA transcription co-activator complex.TAF transcription co-activator module.component TAF5	31	tcons_00309920,tcons_00309921,tcons_00309922,tcons_00309923,tcons_00309924,tcons_00309925,tcons_00309926,tcons_00309927,tcons_00309928,tcons_00309929,tcons_00309930,tcons_00309931,tcons_00309932,tcons_00309933,tcons_00309934,tcons_00309935,tcons_00309936,tcons_00309937,tcons_00309938,tcons_00309939,tcons_00309940,tcons_00309941,tcons_00309942,tcons_00309943,tcons_00309944,tcons_00309945,tcons_003…
15.3.5.3.5	RNA biosynthesis.RNA polymerase II-dependent transcription.transcription initiation.TFIId basal transcription regulation complex.component TAF5	31	tcons_00309920,tcons_00309921,tcons_00309922,tcons_00309923,tcons_00309924,tcons_00309925,tcons_00309926,tcons_00309927,tcons_00309928,tcons_00309929,tcons_00309930,tcons_00309931,tcons_00309932,tcons_00309933,tcons_00309934,tcons_00309935,tcons_00309936,tcons_00309937,tcons_00309938,tcons_00309939,tcons_00309940,tcons_00309941,tcons_00309942,tcons_00309943,tcons_00309944,tcons_00309945,tcons_003…
18.4.15	Protein modification.phosphorylation.protein kinase (NEK)	31	tcons_00223118,tcons_00223119,tcons_00223120,tcons_00223121,tcons_00223122,tcons_00223123,tcons_00223124,tcons_00223125,tcons_00223126,tcons_00223127,tcons_00223128,tcons_00223129,tcons_00223130,tcons_00223131,tcons_00223132,tcons_00223133,tcons_00223136,tcons_00223137,tcons_00223138,tcons_00223139,tcons_00223140,tcons_00223141,tcons_00223142,tcons_00223143,tcons_00223144,tcons_00223145,tcons_002…
18.8.1.4	Protein modification.S-glutathionylation.glutathione S-transferase activities.class tau glutathione S-transferase	31	tcons_00034568,tcons_00034569,tcons_00034570,tcons_00034571,tcons_00034573,tcons_00034574,tcons_00034575,tcons_00034576,tcons_00094976,tcons_00094977,tcons_00094979,tcons_00094980,tcons_00094981,tcons_00094982,tcons_00094983,tcons_00208820,tcons_00208823,tcons_00208824,tcons_00208825,tcons_00208826,tcons_00208827,tcons_00208828,tcons_00208829,tcons_00208831,tcons_00208840,tcons_00208841,tcons_002…
2.1.1.1.1	Cellular respiration.glycolysis.cytosolic glycolysis.phosphofructokinase activities.ATP-dependent phosphofructokinase	31	tcons_00015915,tcons_00015916,tcons_00015917,tcons_00015918,tcons_00015920,tcons_00015921,tcons_00015922,tcons_00015923,tcons_00015924,tcons_00114962,tcons_00114964,tcons_00114966,tcons_00114967,tcons_00114968,tcons_00114969,tcons_00114971,tcons_00114974,tcons_00114977,tcons_00114978,tcons_00114979,tcons_00114980,tcons_00114981,tcons_00114982,tcons_00114983,tcons_00315777,tcons_00315779,tcons_003…
20.1.5.1.2	Cytoskeleton organisation.microtubular network.microtubule dynamics.microtubule (MT) plus-end-tracking.MT plus-end-tracking protein (GPT)	31	tcons_00022134,tcons_00022135,tcons_00022136,tcons_00022137,tcons_00022138,tcons_00022139,tcons_00022140,tcons_00022142,tcons_00022143,tcons_00022144,tcons_00022145,tcons_00022146,tcons_00022147,tcons_00022148,tcons_00022150,tcons_00022151,tcons_00022155,tcons_00022159,tcons_00022160,tcons_00022161,tcons_00022162,tcons_00022163,tcons_00022164,tcons_00022165,tcons_00022166,tcons_00022167,tcons_000…
24.3.2.5	Solute transport.channels.VIC superfamily.cation channel (DMI1)	31	tcons_00219472,tcons_00219473,tcons_00219474,tcons_00219475,tcons_00219476,tcons_00219477,tcons_00219478,tcons_00219479,tcons_00219480,tcons_00219481,tcons_00219482,tcons_00219483,tcons_00219484,tcons_00219485,tcons_00219486,tcons_00219487,tcons_00219488,tcons_00219489,tcons_00219490,tcons_00219491,tcons_00219492,tcons_00219493,tcons_00219494,tcons_00219495,tcons_00219496,tcons_00219497,tcons_002…
26.1.2.4.1	External stimuli response.light.UV-A/blue light.PLP-mediated photoperception.photoreceptor (PLP)	31	tcons_00104652,tcons_00104653,tcons_00104654,tcons_00104655,tcons_00104656,tcons_00104657,tcons_00104658,tcons_00104659,tcons_00104660,tcons_00104661,tcons_00104662,tcons_00104663,tcons_00104664,tcons_00104665,tcons_00104666,tcons_00104667,tcons_00104668,tcons_00104669,tcons_00104670,tcons_00104671,tcons_00104672,tcons_00104673,tcons_00104674,tcons_00104675,tcons_00104676,tcons_00104677,tcons_001…
26.9.1.4	External stimuli response.symbiont.symbiosis signalling pathway.calcium cation channel (DMI1/Pollux|Castor)	31	tcons_00219472,tcons_00219473,tcons_00219474,tcons_00219475,tcons_00219476,tcons_00219477,tcons_00219478,tcons_00219479,tcons_00219480,tcons_00219481,tcons_00219482,tcons_00219483,tcons_00219484,tcons_00219485,tcons_00219486,tcons_00219487,tcons_00219488,tcons_00219489,tcons_00219490,tcons_00219491,tcons_00219492,tcons_00219493,tcons_00219494,tcons_00219495,tcons_00219496,tcons_00219497,tcons_002…
6.3.1.2	Nucleotide metabolism.deoxynucleotides.biosynthesis.thymidylate synthase	31	tcons_00067866,tcons_00067867,tcons_00067868,tcons_00067869,tcons_00067870,tcons_00067871,tcons_00067872,tcons_00067873,tcons_00067874,tcons_00067875,tcons_00067876,tcons_00067877,tcons_00067878,tcons_00067879,tcons_00067880,tcons_00067881,tcons_00067882,tcons_00067883,tcons_00067884,tcons_00067885,tcons_00067886,tcons_00067887,tcons_00067888,tcons_00067889,tcons_00067890,tcons_00067891,tcons_000…
7.5.5	Coenzyme metabolism.tetrahydrofolate biosynthesis.dihydrofolate reductase	31	tcons_00067866,tcons_00067867,tcons_00067868,tcons_00067869,tcons_00067870,tcons_00067871,tcons_00067872,tcons_00067873,tcons_00067874,tcons_00067875,tcons_00067876,tcons_00067877,tcons_00067878,tcons_00067879,tcons_00067880,tcons_00067881,tcons_00067882,tcons_00067883,tcons_00067884,tcons_00067885,tcons_00067886,tcons_00067887,tcons_00067888,tcons_00067889,tcons_00067890,tcons_00067891,tcons_000…
11.10.2.1.1	Phytohormone action.signalling peptides.CRP (cysteine-rich-peptide) category.GASA/GAST-peptide activity.GASA-precursor polypeptide	30	tcons_00032560,tcons_00032561,tcons_00032562,tcons_00032563,tcons_00032564,tcons_00032565,tcons_00032566,tcons_00032567,tcons_00077931,tcons_00077932,tcons_00077933,tcons_00077934,tcons_00077935,tcons_00087058,tcons_00176795,tcons_00176796,tcons_00207791,tcons_00207792,tcons_00207793,tcons_00320997,tcons_00320998,tcons_00320999,tcons_00321000,tcons_00321001,tcons_00321002,tcons_00321003,tcons_003…
12.2.5	Chromatin organisation.histone chaperone activities.histone chaperone (NASP)	30	tcons_00082679,tcons_00082680,tcons_00082681,tcons_00082682,tcons_00082683,tcons_00216450,tcons_00216451,tcons_00216452,tcons_00216453,tcons_00216454,tcons_00216455,tcons_00216456,tcons_00216457,tcons_00216460,tcons_00216462,tcons_00216463,tcons_00216464,tcons_00216465,tcons_00216474,tcons_00216475,tcons_00216477,tcons_00216478,tcons_00216480,tcons_00216481,tcons_00216482,tcons_00216483,tcons_002…
12.3.2.1.2	Chromatin organisation.histone modifications.histone deacetylation.HD1 histone deacetylase family.class-II histone deacetylase	30	tcons_00050012,tcons_00050013,tcons_00050014,tcons_00050020,tcons_00050021,tcons_00050022,tcons_00050023,tcons_00050024,tcons_00050025,tcons_00050026,tcons_00050027,tcons_00050028,tcons_00198082,tcons_00198083,tcons_00198084,tcons_00198085,tcons_00198087,tcons_00198089,tcons_00198093,tcons_00198094,tcons_00198097,tcons_00198098,tcons_00198099,tcons_00198100,tcons_00198102,tcons_00198103,tcons_001…
12.4.1.6.1	Chromatin organisation.chromatin remodeling complexes.ATPase modules.SMARCAL1-like group.chromatin remodeling factor (SMARCAL1)	30	tcons_00076265,tcons_00076266,tcons_00076267,tcons_00076268,tcons_00076269,tcons_00076270,tcons_00076271,tcons_00076272,tcons_00076274,tcons_00076275,tcons_00076276,tcons_00076280,tcons_00076285,tcons_00076286,tcons_00076292,tcons_00076294,tcons_00076296,tcons_00076307,tcons_00076308,tcons_00076309,tcons_00076313,tcons_00076314,tcons_00076316,tcons_00076319,tcons_00076320,tcons_00076321,tcons_000…
12.5.2.3	Chromatin organisation.DNA methylation.RNA-independent DNA methylation.DNA chromomethylase (CMT)	30	tcons_00286129,tcons_00286130,tcons_00286131,tcons_00286132,tcons_00286133,tcons_00286134,tcons_00286135,tcons_00286136,tcons_00286137,tcons_00286138,tcons_00286139,tcons_00286140,tcons_00286141,tcons_00286142,tcons_00286143,tcons_00286144,tcons_00286145,tcons_00286146,tcons_00286147,tcons_00286148,tcons_00286149,tcons_00286150,tcons_00286151,tcons_00286152,tcons_00286153,tcons_00286154,tcons_002…
13.1.1.1.2	Cell cycle organisation.cell cycle control.cyclin-dependent regulation.cyclin activities.cyclin (CYCB)	30	tcons_00090641,tcons_00090642,tcons_00090643,tcons_00090644,tcons_00090645,tcons_00090646,tcons_00090647,tcons_00090648,tcons_00090649,tcons_00090650,tcons_00090651,tcons_00090654,tcons_00090655,tcons_00090656,tcons_00090657,tcons_00090658,tcons_00090659,tcons_00090660,tcons_00090661,tcons_00143886,tcons_00143887,tcons_00143888,tcons_00143889,tcons_00143890,tcons_00143891,tcons_00311737,tcons_003…
14.7.2.1	DNA damage response.mismatch repair (MMR).MLH1-PMS1 heterodimer.component MLH1	30	tcons_00151575,tcons_00151576,tcons_00151577,tcons_00151578,tcons_00151579,tcons_00151580,tcons_00151581,tcons_00151582,tcons_00151583,tcons_00151584,tcons_00151585,tcons_00151586,tcons_00151587,tcons_00151608,tcons_00151609,tcons_00151610,tcons_00151611,tcons_00151612,tcons_00151613,tcons_00151614,tcons_00151615,tcons_00151616,tcons_00151618,tcons_00151619,tcons_00151620,tcons_00151621,tcons_001…
18.4.1.3	Protein modification.phosphorylation.TKL protein kinase superfamily.protein kinase (LRR-III)	30	tcons_00047790,tcons_00047791,tcons_00047792,tcons_00055354,tcons_00055355,tcons_00055356,tcons_00055357,tcons_00055358,tcons_00055359,tcons_00055360,tcons_00055361,tcons_00055362,tcons_00055363,tcons_00055364,tcons_00132428,tcons_00132433,tcons_00132434,tcons_00155294,tcons_00179633,tcons_00179634,tcons_00179635,tcons_00179637,tcons_00179638,tcons_00179639,tcons_00163272,tcons_00163274,tcons_001…
19.3.3.3	Protein homeostasis.autophagy.ATG8/ATG12 conjugation system.ATG8/12-activating E1 protein (ATG7)	30	tcons_00111376,tcons_00111377,tcons_00111378,tcons_00111379,tcons_00111380,tcons_00111381,tcons_00111382,tcons_00111383,tcons_00111384,tcons_00111385,tcons_00111386,tcons_00111387,tcons_00111389,tcons_00111390,tcons_00111391,tcons_00111392,tcons_00111393,tcons_00111395,tcons_00111396,tcons_00111397,tcons_00111398,tcons_00111399,tcons_00111400,tcons_00111401,tcons_00111402,tcons_00111403,tcons_001…
2.3.9	Cellular respiration.tricarboxylic acid cycle.mitochondrial NAD-dependent malic enzyme	30	tcons_00028965,tcons_00028966,tcons_00028968,tcons_00028969,tcons_00028970,tcons_00028971,tcons_00028972,tcons_00028973,tcons_00028974,tcons_00028975,tcons_00028979,tcons_00028980,tcons_00028982,tcons_00028983,tcons_00028984,tcons_00028985,tcons_00028986,tcons_00028988,tcons_00028989,tcons_00028990,tcons_00053909,tcons_00053910,tcons_00053911,tcons_00053912,tcons_00053913,tcons_00053914,tcons_000…
20.1.1.1	Cytoskeleton organisation.microtubular network.alpha-beta-Tubulin heterodimer.component alpha-Tubulin	30	tcons_00017356,tcons_00017357,tcons_00017359,tcons_00017362,tcons_00017363,tcons_00017364,tcons_00017365,tcons_00078278,tcons_00078279,tcons_00078280,tcons_00078281,tcons_00078284,tcons_00078285,tcons_00155634,tcons_00155637,tcons_00155638,tcons_00155639,tcons_00155641,tcons_00155642,tcons_00242183,tcons_00242184,tcons_00242185,tcons_00242188,tcons_00242189,tcons_00242190,tcons_00242191,tcons_002…
23.5.1.1.4.1	Protein translocation.nucleus.nucleocytoplasmic transport.nuclear pore complex (NPC).transmembrane ring.nucleoporin (GP210)	30	tcons_00213257,tcons_00213267,tcons_00213268,tcons_00213269,tcons_00213270,tcons_00213271,tcons_00213272,tcons_00213273,tcons_00213274,tcons_00213275,tcons_00213276,tcons_00213277,tcons_00213278,tcons_00213279,tcons_00213280,tcons_00213281,tcons_00213282,tcons_00213283,tcons_00213284,tcons_00213285,tcons_00213286,tcons_00213287,tcons_00213288,tcons_00213289,tcons_00213290,tcons_00213291,tcons_002…
24.2.2.2.1	Solute transport.carrier-mediated transport.MFS superfamily.DHA-1 family.metal chelator transporter (ZIF/TOM)	30	tcons_00135264,tcons_00135265,tcons_00135266,tcons_00135267,tcons_00135268,tcons_00135269,tcons_00135270,tcons_00135271,tcons_00135272,tcons_00135273,tcons_00135274,tcons_00135275,tcons_00135276,tcons_00135277,tcons_00135278,tcons_00135279,tcons_00135280,tcons_00135281,tcons_00135282,tcons_00135283,tcons_00135284,tcons_00135285,tcons_00135286,tcons_00135287,tcons_00135288,tcons_00135289,tcons_001…
27.5.4.1	Multi-process regulation.phosphoinositide lipid regulatory system.inositol polyphosphate 5-phosphatase activities.type-I inositol-polyphosphate 5-phosphatase	30	tcons_00130333,tcons_00130334,tcons_00130335,tcons_00130336,tcons_00130337,tcons_00130338,tcons_00130339,tcons_00130340,tcons_00130341,tcons_00130342,tcons_00130343,tcons_00130345,tcons_00130346,tcons_00130347,tcons_00130348,tcons_00130349,tcons_00130350,tcons_00130351,tcons_00130352,tcons_00130353,tcons_00130354,tcons_00130355,tcons_00262616,tcons_00262617,tcons_00262629,tcons_00262640,tcons_002…
3.13.5.1	Carbohydrate metabolism.nucleotide sugar biosynthesis.UDP-D-xylose biosynthesis.UDP-D-glucuronic acid decarboxylase	30	tcons_00011924,tcons_00011925,tcons_00011926,tcons_00011927,tcons_00011928,tcons_00011929,tcons_00011930,tcons_00011931,tcons_00011932,tcons_00011933,tcons_00011934,tcons_00011935,tcons_00011936,tcons_00011937,tcons_00011938,tcons_00074322,tcons_00074323,tcons_00186599,tcons_00186600,tcons_00186601,tcons_00186602,tcons_00186603,tcons_00186604,tcons_00186605,tcons_00186606,tcons_00186608,tcons_001…
4.1.2.2.8.4	Amino acid metabolism.biosynthesis.aspartate family.aspartate-derived amino acids.isoleucine.ketol-acid reductoisomerase	30	tcons_00041029,tcons_00041030,tcons_00041031,tcons_00041032,tcons_00041033,tcons_00041034,tcons_00041035,tcons_00041036,tcons_00041037,tcons_00041038,tcons_00041039,tcons_00041040,tcons_00041041,tcons_00041042,tcons_00041043,tcons_00041044,tcons_00041045,tcons_00041046,tcons_00041047,tcons_00041048,tcons_00041049,tcons_00041050,tcons_00041051,tcons_00041052,tcons_00041053,tcons_00041054,tcons_000…
4.1.3.2.2	Amino acid metabolism.biosynthesis.pyruvate family.pyruvate-derived amino acids.ketol-acid reductoisomerase	30	tcons_00041029,tcons_00041030,tcons_00041031,tcons_00041032,tcons_00041033,tcons_00041034,tcons_00041035,tcons_00041036,tcons_00041037,tcons_00041038,tcons_00041039,tcons_00041040,tcons_00041041,tcons_00041042,tcons_00041043,tcons_00041044,tcons_00041045,tcons_00041046,tcons_00041047,tcons_00041048,tcons_00041049,tcons_00041050,tcons_00041051,tcons_00041052,tcons_00041053,tcons_00041054,tcons_000…
50.1.6	Enzyme classification.EC_1 oxidoreductases.EC_1.6 oxidoreductase acting on NADH or NADPH	30	tcons_00067507,tcons_00067508,tcons_00067509,tcons_00067510,tcons_00067511,tcons_00067512,tcons_00067513,tcons_00067514,tcons_00067515,tcons_00067516,tcons_00067517,tcons_00067518,tcons_00067520,tcons_00067521,tcons_00067522,tcons_00067523,tcons_00067524,tcons_00067525,tcons_00067526,tcons_00067527,tcons_00067528,tcons_00067529,tcons_00067530,tcons_00067531,tcons_00105537,tcons_00105538,tcons_001…
50.5.3	Enzyme classification.EC_5 isomerases.EC_5.3 intramolecular oxidoreductase	30	tcons_00074609,tcons_00074610,tcons_00074611,tcons_00074612,tcons_00083478,tcons_00083479,tcons_00083480,tcons_00083481,tcons_00083482,tcons_00083483,tcons_00083484,tcons_00102806,tcons_00102808,tcons_00102811,tcons_00102812,tcons_00102813,tcons_00162104,tcons_00162105,tcons_00162106,tcons_00162107,tcons_00162108,tcons_00211687,tcons_00211693,tcons_00211694,tcons_00211696,tcons_00211698,tcons_002…
1.1.8.1.6.2.2	Photosynthesis.photophosphorylation.chlororespiration.NADH dehydrogenase-like (NDH) complex.assembly and stabilization.Cpn60 chaperonin heterodimer.subunit beta	29	tcons_00248238,tcons_00248239,tcons_00248240,tcons_00248242,tcons_00248243,tcons_00248244,tcons_00248245,tcons_00248246,tcons_00248247,tcons_00248248,tcons_00248249,tcons_00248250,tcons_00248251,tcons_00248253,tcons_00248254,tcons_00248255,tcons_00248256,tcons_00248258,tcons_00289433,tcons_00289434,tcons_00289437,tcons_00289438,tcons_00289439,tcons_00289440,tcons_00289441,tcons_00289442,tcons_002…
1.2.1.2.1.2	Photosynthesis.calvin cycle.ribulose-1,5-bisphosphat carboxylase/oxygenase (RuBisCo) activity.RuBisCo assembly.CPN60 assembly chaperone complex.component CPN60b	29	tcons_00248238,tcons_00248239,tcons_00248240,tcons_00248242,tcons_00248243,tcons_00248244,tcons_00248245,tcons_00248246,tcons_00248247,tcons_00248248,tcons_00248249,tcons_00248250,tcons_00248251,tcons_00248253,tcons_00248254,tcons_00248255,tcons_00248256,tcons_00248258,tcons_00289433,tcons_00289434,tcons_00289437,tcons_00289438,tcons_00289439,tcons_00289440,tcons_00289441,tcons_00289442,tcons_002…
1.3.2	Photosynthesis.photorespiration.glycolate oxidase	29	tcons_00055170,tcons_00055174,tcons_00055175,tcons_00055176,tcons_00055177,tcons_00055179,tcons_00055181,tcons_00065479,tcons_00065481,tcons_00065484,tcons_00065485,tcons_00065486,tcons_00065487,tcons_00065490,tcons_00065492,tcons_00065495,tcons_00065496,tcons_00065497,tcons_00065503,tcons_00065504,tcons_00065509,tcons_00065510,tcons_00065511,tcons_00340732,tcons_00340739,tcons_00340741,tcons_003…
11.10.2.3.1	Phytohormone action.signalling peptides.CRP (cysteine-rich-peptide) category.EPF/EPFL-peptide activity.EPF/EPFL-precursor polypeptide	29	tcons_00014668,tcons_00014669,tcons_00014670,tcons_00154421,tcons_00154422,tcons_00154423,tcons_00154424,tcons_00154425,tcons_00154426,tcons_00175498,tcons_00175499,tcons_00175500,tcons_00168200,tcons_00168201,tcons_00168202,tcons_00168203,tcons_00168204,tcons_00168205,tcons_00168206,tcons_00168207,tcons_00168208,tcons_00263295,tcons_00263297,tcons_00263298,tcons_00263299,tcons_00263300,tcons_002…
13.2.1.2.3	Cell cycle organisation.DNA replication.preinitiation.MCM replicative DNA helicase complex.component MCM4	29	tcons_00109907,tcons_00109908,tcons_00109909,tcons_00109910,tcons_00109911,tcons_00109912,tcons_00109913,tcons_00109914,tcons_00109915,tcons_00109916,tcons_00109917,tcons_00109918,tcons_00109919,tcons_00109920,tcons_00109921,tcons_00109922,tcons_00109926,tcons_00109927,tcons_00109928,tcons_00109929,tcons_00109930,tcons_00109931,tcons_00109932,tcons_00109934,tcons_00109935,tcons_00109936,tcons_001…
13.3.6.4.3.1	Cell cycle organisation.mitosis and meiosis.meiotic recombination.DNA strand exchange.RAD51c-XRCC3 accessory DSB repair heterodimer.component RAD51C	29	tcons_00339154,tcons_00339155,tcons_00339156,tcons_00339157,tcons_00339158,tcons_00339159,tcons_00339160,tcons_00339161,tcons_00339162,tcons_00339163,tcons_00339164,tcons_00339165,tcons_00339166,tcons_00339168,tcons_00339169,tcons_00339174,tcons_00339175,tcons_00339176,tcons_00339177,tcons_00339178,tcons_00339179,tcons_00339180,tcons_00339181,tcons_00339182,tcons_00339183,tcons_00339184,tcons_003…
18.4.1.25	Protein modification.phosphorylation.TKL protein kinase superfamily.protein kinase (WAK/WAKL)	29	tcons_00196486,tcons_00196487,tcons_00196488,tcons_00196489,tcons_00196490,tcons_00196499,tcons_00196500,tcons_00196501,tcons_00196502,tcons_00196503,tcons_00196504,tcons_00196505,tcons_00196506,tcons_00196507,tcons_00196508,tcons_00196509,tcons_00196511,tcons_00196513,tcons_00196514,tcons_00196515,tcons_00196517,tcons_00196519,tcons_00196521,tcons_00196522,tcons_00196523,tcons_00196524,tcons_001…
19.1.2.1.2	Protein homeostasis.protein quality control.ribosome-associated chaperone activities.NAC chaperone heterodimer.subunit beta	29	tcons_00028152,tcons_00028153,tcons_00028154,tcons_00028155,tcons_00028156,tcons_00028157,tcons_00028158,tcons_00028159,tcons_00028160,tcons_00028161,tcons_00172092,tcons_00172093,tcons_00172094,tcons_00172095,tcons_00172096,tcons_00246677,tcons_00246678,tcons_00246679,tcons_00246680,tcons_00246681,tcons_00246682,tcons_00246683,tcons_00246684,tcons_00246685,tcons_00246686,tcons_00246687,tcons_002…
2.1.1.1.2	Cellular respiration.glycolysis.cytosolic glycolysis.phosphofructokinase activities.pyrophosphate-dependent phosphofructokinase	29	tcons_00261590,tcons_00261591,tcons_00261592,tcons_00261593,tcons_00261594,tcons_00261595,tcons_00261596,tcons_00261597,tcons_00261598,tcons_00261599,tcons_00261600,tcons_00261601,tcons_00261602,tcons_00295203,tcons_00295204,tcons_00295205,tcons_00295206,tcons_00295207,tcons_00295209,tcons_00295210,tcons_00295211,tcons_00295212,tcons_00295213,tcons_00295214,tcons_00295215,tcons_00295216,tcons_002…
21.9.1.7.1.1	Cell wall organisation.cutin and suberin.cuticular lipid formation.alkane-forming pathway.CER1-CER3 alkane-forming complex.aldehyde decarbonylase component CER1	29	tcons_00258862,tcons_00258863,tcons_00258865,tcons_00258866,tcons_00258867,tcons_00258868,tcons_00258869,tcons_00258870,tcons_00258871,tcons_00258872,tcons_00258873,tcons_00258874,tcons_00258875,tcons_00258876,tcons_00258877,tcons_00286266,tcons_00286267,tcons_00286269,tcons_00286270,tcons_00286271,tcons_00286272,tcons_00286273,tcons_00286276,tcons_00286277,tcons_00286278,tcons_00286279,tcons_002…
22.1.2.2	Vesicle trafficking.clathrin coated vesicle (CCV) machinery.AP-1 trans-Golgi network cargo adaptor complex.large subunit beta (AP1/2B)	29	tcons_00183577,tcons_00183579,tcons_00183580,tcons_00183581,tcons_00183582,tcons_00183583,tcons_00183584,tcons_00183585,tcons_00183586,tcons_00183587,tcons_00183588,tcons_00183589,tcons_00183590,tcons_00183591,tcons_00183592,tcons_00183593,tcons_00183594,tcons_00183595,tcons_00183596,tcons_00183597,tcons_00183598,tcons_00183599,tcons_00183600,tcons_00183601,tcons_00183602,tcons_00183603,tcons_001…
22.1.3.2	Vesicle trafficking.clathrin coated vesicle (CCV) machinery.AP-2 cargo adaptor complex.large subunit beta (AP1/2B)	29	tcons_00183577,tcons_00183579,tcons_00183580,tcons_00183581,tcons_00183582,tcons_00183583,tcons_00183584,tcons_00183585,tcons_00183586,tcons_00183587,tcons_00183588,tcons_00183589,tcons_00183590,tcons_00183591,tcons_00183592,tcons_00183593,tcons_00183594,tcons_00183595,tcons_00183596,tcons_00183597,tcons_00183598,tcons_00183599,tcons_00183600,tcons_00183601,tcons_00183602,tcons_00183603,tcons_001…
3.12.6	Carbohydrate metabolism.plastidial glycolysis.phosphoglycerate mutase	29	tcons_00262609,tcons_00262610,tcons_00262611,tcons_00262612,tcons_00262613,tcons_00262614,tcons_00262615,tcons_00262616,tcons_00262617,tcons_00262618,tcons_00262619,tcons_00262620,tcons_00262621,tcons_00262622,tcons_00262623,tcons_00262624,tcons_00262626,tcons_00262627,tcons_00262628,tcons_00262629,tcons_00262630,tcons_00262631,tcons_00262632,tcons_00262633,tcons_00262634,tcons_00262635,tcons_002…
8.5.2.2	Polyamine metabolism.polyamine degradation.FAD-dependent polyamine oxidase activities.peroxisomal polyamine oxidase (PAO2/3/4)	29	tcons_00092802,tcons_00092804,tcons_00092805,tcons_00092806,tcons_00092807,tcons_00092808,tcons_00092809,tcons_00092810,tcons_00092811,tcons_00092812,tcons_00092813,tcons_00092814,tcons_00092815,tcons_00092816,tcons_00092817,tcons_00092818,tcons_00092819,tcons_00069052,tcons_00069053,tcons_00069055,tcons_00069056,tcons_00069057,tcons_00069058,tcons_00069059,tcons_00069060,tcons_00069061,tcons_000…
11.10.2.4.2	Phytohormone action.signalling peptides.CRP (cysteine-rich-peptide) category.RALF/RALFL-peptide activity.RALF-peptide receptor (CrRLK1L)	28	tcons_00131233,tcons_00131234,tcons_00131235,tcons_00131236,tcons_00131237,tcons_00131238,tcons_00131239,tcons_00131240,tcons_00131241,tcons_00131242,tcons_00131243,tcons_00131244,tcons_00131245,tcons_00131246,tcons_00131247,tcons_00131248,tcons_00131249,tcons_00131250,tcons_00131251,tcons_00131252,tcons_00164818,tcons_00164819,tcons_00164820,tcons_00193799,tcons_00193800,tcons_00193804,tcons_001…
12.3.3.3	Chromatin organisation.histone modifications.histone lysine methylation.class-I histone methyltransferase (Ez)	28	tcons_00292158,tcons_00292159,tcons_00292160,tcons_00292161,tcons_00292162,tcons_00292163,tcons_00292164,tcons_00292165,tcons_00292166,tcons_00292167,tcons_00292168,tcons_00292169,tcons_00292170,tcons_00292171,tcons_00292172,tcons_00292173,tcons_00292174,tcons_00292175,tcons_00292176,tcons_00292177,tcons_00292178,tcons_00292179,tcons_00292180,tcons_00292181,tcons_00292182,tcons_00292183,tcons_002…
12.4.7	Chromatin organisation.chromatin remodeling complexes.SWR1/NuA4-shared helicase (RVB)	28	tcons_00018004,tcons_00018005,tcons_00018006,tcons_00018007,tcons_00018008,tcons_00018009,tcons_00018010,tcons_00018011,tcons_00018012,tcons_00018013,tcons_00018014,tcons_00051101,tcons_00051102,tcons_00051103,tcons_00051104,tcons_00051105,tcons_00051106,tcons_00051107,tcons_00051108,tcons_00051109,tcons_00051110,tcons_00051111,tcons_00051112,tcons_00051113,tcons_00051114,tcons_00051115,tcons_000…
12.5.1.8	Chromatin organisation.DNA methylation.RNA-directed DNA methylation (RdDM) pathway.endoribonuclease (DCL3)	28	tcons_00120907,tcons_00120908,tcons_00120909,tcons_00120910,tcons_00120911,tcons_00120912,tcons_00120913,tcons_00120915,tcons_00120917,tcons_00120918,tcons_00120919,tcons_00120920,tcons_00120921,tcons_00120922,tcons_00120924,tcons_00120925,tcons_00120926,tcons_00120927,tcons_00120928,tcons_00120930,tcons_00120931,tcons_00120932,tcons_00120933,tcons_00120935,tcons_00120936,tcons_00120937,tcons_001…
13.3.1.1.1	Cell cycle organisation.mitosis and meiosis.chromatin condensation.condensin I/II complex.component CAP-C/SMC4	28	tcons_00014126,tcons_00014127,tcons_00014128,tcons_00014129,tcons_00014130,tcons_00014131,tcons_00014132,tcons_00014133,tcons_00014134,tcons_00014135,tcons_00014136,tcons_00014137,tcons_00014138,tcons_00014139,tcons_00014140,tcons_00014141,tcons_00014142,tcons_00014143,tcons_00014144,tcons_00014145,tcons_00014146,tcons_00014149,tcons_00014150,tcons_00014151,tcons_00014152,tcons_00014153,tcons_000…
15.5.21	RNA biosynthesis.transcriptional regulation.transcription factor (TUB)	28	tcons_00037543,tcons_00037544,tcons_00037545,tcons_00037546,tcons_00273961,tcons_00273962,tcons_00273963,tcons_00273964,tcons_00273965,tcons_00273966,tcons_00273968,tcons_00273969,tcons_00273970,tcons_00273971,tcons_00273972,tcons_00273973,tcons_00273974,tcons_00273975,tcons_00261367,tcons_00261368,tcons_00261369,tcons_00261370,tcons_00261371,tcons_00261372,tcons_00261373,tcons_00261374,tcons_002…
16.6.7.2.2	RNA processing.tRNA modification.methylation.TRM61-TRM6 tRNA adenosine-methyltransferase complex.component TRM6	28	tcons_00070448,tcons_00070449,tcons_00070450,tcons_00070451,tcons_00070452,tcons_00070453,tcons_00070454,tcons_00070455,tcons_00070456,tcons_00070457,tcons_00070458,tcons_00070459,tcons_00070460,tcons_00070462,tcons_00070463,tcons_00070464,tcons_00070465,tcons_00070466,tcons_00070467,tcons_00070468,tcons_00070469,tcons_00070470,tcons_00070471,tcons_00070472,tcons_00070473,tcons_00070474,tcons_000…
16.7.1	RNA processing.RNA chaperone activities.RNA chaperone (CSP)	28	tcons_00034327,tcons_00034328,tcons_00034329,tcons_00034330,tcons_00034331,tcons_00034332,tcons_00034333,tcons_00034334,tcons_00034335,tcons_00034336,tcons_00034337,tcons_00034338,tcons_00034339,tcons_00034340,tcons_00034341,tcons_00034342,tcons_00034343,tcons_00034344,tcons_00034345,tcons_00034346,tcons_00269869,tcons_00269870,tcons_00269871,tcons_00269872,tcons_00269873,tcons_00269874,tcons_002…
16.8.1.1.7	RNA processing.RNA surveillance.exosome complex.EXO9 core complex.component RRP4	28	tcons_00319708,tcons_00319709,tcons_00319710,tcons_00319711,tcons_00319712,tcons_00319713,tcons_00319714,tcons_00319715,tcons_00319716,tcons_00319717,tcons_00319718,tcons_00319719,tcons_00319720,tcons_00319721,tcons_00319722,tcons_00319723,tcons_00319724,tcons_00319725,tcons_00319726,tcons_00319727,tcons_00319728,tcons_00319729,tcons_00319730,tcons_00319731,tcons_00319732,tcons_00319733,tcons_003…
17.1.1.9.3	Protein biosynthesis.ribosome biogenesis.rRNA biosynthesis.ITS2 rRNA removal.rRNA processing factor (APUM24)	28	tcons_00245220,tcons_00245221,tcons_00245222,tcons_00245223,tcons_00245224,tcons_00245225,tcons_00245226,tcons_00245227,tcons_00245228,tcons_00245229,tcons_00245230,tcons_00245231,tcons_00245232,tcons_00245234,tcons_00245235,tcons_00245236,tcons_00245237,tcons_00245238,tcons_00245239,tcons_00245240,tcons_00245241,tcons_00245242,tcons_00245243,tcons_00245244,tcons_00245245,tcons_00245246,tcons_002…
17.4.2.5	Protein biosynthesis.translation initiation.mRNA loading.mRNA poly-A-tail binding factor (PABP)	28	tcons_00061584,tcons_00061585,tcons_00061586,tcons_00061587,tcons_00061588,tcons_00204406,tcons_00204407,tcons_00204408,tcons_00204409,tcons_00204410,tcons_00204411,tcons_00204412,tcons_00204413,tcons_00325395,tcons_00325396,tcons_00325397,tcons_00325398,tcons_00325399,tcons_00325400,tcons_00325401,tcons_00325402,tcons_00325403,tcons_00325404,tcons_00325405,tcons_00325406,tcons_00325408,tcons_003…
18.4.1.16	Protein modification.phosphorylation.TKL protein kinase superfamily.protein kinase (CrlRLK1)	28	tcons_00131233,tcons_00131234,tcons_00131235,tcons_00131236,tcons_00131237,tcons_00131238,tcons_00131239,tcons_00131240,tcons_00131241,tcons_00131242,tcons_00131243,tcons_00131244,tcons_00131245,tcons_00131246,tcons_00131247,tcons_00131248,tcons_00131249,tcons_00131250,tcons_00131251,tcons_00131252,tcons_00164818,tcons_00164819,tcons_00164820,tcons_00193799,tcons_00193800,tcons_00193804,tcons_001…
18.4.1.35	Protein modification.phosphorylation.TKL protein kinase superfamily.receptor-like protein kinase (RLCK-V)	28	tcons_00036980,tcons_00036981,tcons_00036988,tcons_00036989,tcons_00036990,tcons_00036991,tcons_00036992,tcons_00036993,tcons_00036994,tcons_00036995,tcons_00036996,tcons_00036997,tcons_00112006,tcons_00112007,tcons_00112008,tcons_00112009,tcons_00138780,tcons_00138781,tcons_00138782,tcons_00138783,tcons_00138784,tcons_00138786,tcons_00138787,tcons_00138788,tcons_00138789,tcons_00138793,tcons_001…
19.2.2.1.5.1.1	Protein homeostasis.ubiquitin-proteasome system.ubiquitin-fold protein conjugation.ubiquitin conjugation (ubiquitylation).ubiquitin-ligase E3 activities.HECT-type E3 ligase activities.monomeric E3 ubiquitin ligase (HECT)	28	tcons_00015017,tcons_00015018,tcons_00015019,tcons_00015020,tcons_00015021,tcons_00015022,tcons_00015023,tcons_00015024,tcons_00015025,tcons_00015026,tcons_00015027,tcons_00015028,tcons_00015029,tcons_00015030,tcons_00015031,tcons_00015032,tcons_00015033,tcons_00015034,tcons_00227129,tcons_00227130,tcons_00227131,tcons_00227132,tcons_00227133,tcons_00227134,tcons_00227135,tcons_00227136,tcons_002…
23.4.1.2.2	Protein translocation.peroxisome.importomer translocation system.cargo-receptor docking complex.component Pex14	28	tcons_00000260,tcons_00000261,tcons_00000262,tcons_00000263,tcons_00000264,tcons_00000265,tcons_00000266,tcons_00000267,tcons_00000268,tcons_00000269,tcons_00000270,tcons_00000271,tcons_00000272,tcons_00000273,tcons_00000274,tcons_00000275,tcons_00345218,tcons_00345219,tcons_00345220,tcons_00345221,tcons_00345222,tcons_00345223,tcons_00345224,tcons_00345225,tcons_00345226,tcons_00345227,tcons_003…
23.5.1.3	Protein translocation.nucleus.nucleocytoplasmic transport.importin alpha adaptor proteins	28	tcons_00004939,tcons_00004940,tcons_00004941,tcons_00004942,tcons_00004943,tcons_00004944,tcons_00004945,tcons_00004946,tcons_00004947,tcons_00004948,tcons_00004949,tcons_00004950,tcons_00004951,tcons_00004952,tcons_00004953,tcons_00004954,tcons_00004955,tcons_00004956,tcons_00107678,tcons_00107679,tcons_00107680,tcons_00107681,tcons_00107682,tcons_00107683,tcons_00107684,tcons_00107685,tcons_001…
24.2.9.2.4	Solute transport.carrier-mediated transport.CDF superfamily.CDF family.metal cation transporter	28	tcons_00083360,tcons_00083361,tcons_00083362,tcons_00083363,tcons_00083364,tcons_00083365,tcons_00083366,tcons_00083367,tcons_00083368,tcons_00083369,tcons_00083370,tcons_00083371,tcons_00083372,tcons_00083373,tcons_00083374,tcons_00083375,tcons_00083376,tcons_00083377,tcons_00083378,tcons_00083379,tcons_00083380,tcons_00083381,tcons_00083382,tcons_00083383,tcons_00083384,tcons_00083385,tcons_000…
26.4.3.2	External stimuli response.temperature.cold response.mRNA chaperone (CSD)	28	tcons_00034327,tcons_00034328,tcons_00034329,tcons_00034330,tcons_00034331,tcons_00034332,tcons_00034333,tcons_00034334,tcons_00034335,tcons_00034336,tcons_00034337,tcons_00034338,tcons_00034339,tcons_00034340,tcons_00034341,tcons_00034342,tcons_00034343,tcons_00034344,tcons_00034345,tcons_00034346,tcons_00269869,tcons_00269870,tcons_00269871,tcons_00269872,tcons_00269873,tcons_00269874,tcons_002…
9.1.3.2	Secondary metabolism.terpenoids.isoprenyl diphosphate biosynthesis.farnesyl diphosphate synthase	28	tcons_00016768,tcons_00016769,tcons_00016770,tcons_00016771,tcons_00016772,tcons_00016773,tcons_00016774,tcons_00016775,tcons_00016776,tcons_00016777,tcons_00016778,tcons_00016779,tcons_00016780,tcons_00094891,tcons_00094892,tcons_00094893,tcons_00094894,tcons_00094895,tcons_00094896,tcons_00094897,tcons_00094898,tcons_00094900,tcons_00094901,tcons_00094902,tcons_00094903,tcons_00094904,tcons_000…
1.1.4.1.3	Photosynthesis.photophosphorylation.photosystem I.LHC-I complex.component LHCa3	27	tcons_00274921,tcons_00274922,tcons_00274923,tcons_00274924,tcons_00274925,tcons_00274926,tcons_00274927,tcons_00274928,tcons_00274929,tcons_00274930,tcons_00274931,tcons_00274932,tcons_00274933,tcons_00274934,tcons_00274935,tcons_00274936,tcons_00274937,tcons_00274938,tcons_00274939,tcons_00274940,tcons_00274941,tcons_00274942,tcons_00274943,tcons_00274944,tcons_00274945,tcons_00274946,tcons_002…
12.3.2.1.4.2	Chromatin organisation.histone modifications.histone deacetylation.HD1 histone deacetylase family.HDA9-PWR deacetylation complex.component PWR	27	tcons_00003053,tcons_00003054,tcons_00003055,tcons_00003056,tcons_00003057,tcons_00003058,tcons_00003059,tcons_00003060,tcons_00003062,tcons_00003063,tcons_00003065,tcons_00003066,tcons_00003067,tcons_00003068,tcons_00003069,tcons_00003070,tcons_00003071,tcons_00003072,tcons_00003073,tcons_00003074,tcons_00003075,tcons_00003076,tcons_00003077,tcons_00003078,tcons_00003079,tcons_00003080,tcons_000…
12.4.6.1	Chromatin organisation.chromatin remodeling complexes.SWR1/NuA4-shared subcomplex.component ARP4	27	tcons_00212614,tcons_00212615,tcons_00212616,tcons_00212617,tcons_00212618,tcons_00212619,tcons_00212620,tcons_00212621,tcons_00212622,tcons_00212623,tcons_00212624,tcons_00212625,tcons_00212626,tcons_00212627,tcons_00212628,tcons_00212629,tcons_00212630,tcons_00212631,tcons_00212632,tcons_00212634,tcons_00212635,tcons_00212636,tcons_00212637,tcons_00212638,tcons_00212639,tcons_00212640,tcons_002…
13.3.6.5.1.7	Cell cycle organisation.mitosis and meiosis.meiotic recombination.meiotic crossover.class I interference-sensitive crossover pathway.pachytene checkpoint protein (PCH2/CRC1)	27	tcons_00087339,tcons_00087340,tcons_00087341,tcons_00087342,tcons_00087343,tcons_00087344,tcons_00087345,tcons_00087346,tcons_00087347,tcons_00087348,tcons_00087349,tcons_00087350,tcons_00087351,tcons_00087352,tcons_00087353,tcons_00087354,tcons_00087355,tcons_00087357,tcons_00087358,tcons_00087359,tcons_00087360,tcons_00087361,tcons_00087362,tcons_00087363,tcons_00087365,tcons_00087366,tcons_000…
13.4.4.2.2	Cell cycle organisation.cytokinesis.phragmoplast disassembly.Katanin ATP-dependent microtubule severing complex.regulatory component	27	tcons_00143238,tcons_00143239,tcons_00143240,tcons_00143241,tcons_00143242,tcons_00143243,tcons_00143244,tcons_00143245,tcons_00143246,tcons_00143254,tcons_00143255,tcons_00143256,tcons_00143257,tcons_00143258,tcons_00143259,tcons_00143260,tcons_00143261,tcons_00143263,tcons_00143264,tcons_00143265,tcons_00143267,tcons_00143269,tcons_00143270,tcons_00143271,tcons_00143272,tcons_00143273,tcons_001…
13.7.2.1	Cell cycle organisation.membrane organisation.endoplasmic reticulum (ER) organisation.ER-associated protein (Reticulon)	27	tcons_00039235,tcons_00039236,tcons_00039237,tcons_00039238,tcons_00039239,tcons_00106979,tcons_00106980,tcons_00106981,tcons_00106982,tcons_00106983,tcons_00106984,tcons_00114869,tcons_00114870,tcons_00114871,tcons_00114872,tcons_00114873,tcons_00114874,tcons_00114875,tcons_00114876,tcons_00114877,tcons_00114878,tcons_00327929,tcons_00327930,tcons_00327931,tcons_00327932,tcons_00327933,tcons_003…
13.7.2.2	Cell cycle organisation.membrane organisation.endoplasmic reticulum (ER) organisation.ER tubulae formation factor (RHD3/RL)	27	tcons_00136247,tcons_00136248,tcons_00136249,tcons_00136250,tcons_00136251,tcons_00136252,tcons_00136253,tcons_00136254,tcons_00136255,tcons_00136256,tcons_00136257,tcons_00136258,tcons_00136259,tcons_00136260,tcons_00136261,tcons_00136262,tcons_00136263,tcons_00136264,tcons_00136265,tcons_00136266,tcons_00136267,tcons_00136268,tcons_00136269,tcons_00136270,tcons_00136271,tcons_00136272,tcons_001…
15.1.2.2	RNA biosynthesis.DNA-dependent RNA polymerase (Pol) complexes.Pol II catalytic components.subunit 2	27	tcons_00213464,tcons_00213465,tcons_00213466,tcons_00213467,tcons_00213468,tcons_00213469,tcons_00213470,tcons_00213471,tcons_00213472,tcons_00213473,tcons_00213475,tcons_00213476,tcons_00213477,tcons_00213478,tcons_00213480,tcons_00213481,tcons_00213482,tcons_00213484,tcons_00213485,tcons_00213486,tcons_00213487,tcons_00213489,tcons_00213491,tcons_00213493,tcons_00213496,tcons_00213498,tcons_002…
17.1.2.1.43	Protein biosynthesis.ribosome biogenesis.large ribosomal subunit (LSU).LSU proteome.component RPL40	27	tcons_00093198,tcons_00093199,tcons_00093200,tcons_00093201,tcons_00093202,tcons_00093203,tcons_00093210,tcons_00093211,tcons_00154014,tcons_00154015,tcons_00154016,tcons_00154017,tcons_00154018,tcons_00154019,tcons_00187267,tcons_00187268,tcons_00187269,tcons_00187270,tcons_00166394,tcons_00166395,tcons_00166396,tcons_00166397,tcons_00166398,tcons_00188001,tcons_00188002,tcons_00166400,tcons_001…
17.2.2	Protein biosynthesis.aminoacyl-tRNA synthetase activities.arginine-tRNA ligase	27	tcons_00005211,tcons_00005212,tcons_00005213,tcons_00005214,tcons_00005215,tcons_00005216,tcons_00005217,tcons_00005218,tcons_00005219,tcons_00005220,tcons_00005221,tcons_00005222,tcons_00005223,tcons_00005224,tcons_00005225,tcons_00005226,tcons_00005227,tcons_00005228,tcons_00005229,tcons_00005230,tcons_00005231,tcons_00005232,tcons_00005233,tcons_00005234,tcons_00005235,tcons_00005237,tcons_000…
17.3.3.1.1	Protein biosynthesis.mRNA quality control.NGD No-Go Decay.DOM34-HBS1 aberrant mRNA detection complex.component DOM34/LML1	27	tcons_00229130,tcons_00229131,tcons_00229132,tcons_00229133,tcons_00229134,tcons_00229135,tcons_00229136,tcons_00229137,tcons_00229138,tcons_00229139,tcons_00229140,tcons_00229141,tcons_00229142,tcons_00229143,tcons_00229144,tcons_00229145,tcons_00229146,tcons_00229147,tcons_00229148,tcons_00229149,tcons_00229150,tcons_00229151,tcons_00229152,tcons_00229153,tcons_00229154,tcons_00229155,tcons_002…
18.4.24.1.2.2	Protein modification.phosphorylation.serine/threonine protein phosphatase superfamily.PPP Fe-Zn-dependent phosphatase families.PP2A-class phosphatase complexes.regulatory component B	27	tcons_00276216,tcons_00276217,tcons_00276218,tcons_00276219,tcons_00276220,tcons_00276221,tcons_00276222,tcons_00276223,tcons_00276224,tcons_00276225,tcons_00276226,tcons_00276227,tcons_00276228,tcons_00276229,tcons_00276230,tcons_00276231,tcons_00276232,tcons_00276233,tcons_00276234,tcons_00276235,tcons_00276236,tcons_00276237,tcons_00276238,tcons_00276239,tcons_00276240,tcons_00276241,tcons_002…
19.3.1.1	Protein homeostasis.autophagy.ATG1-13 autophagosome assembly control complex.kinase component ATG1	27	tcons_00098579,tcons_00098580,tcons_00098582,tcons_00098585,tcons_00098593,tcons_00098594,tcons_00165265,tcons_00165266,tcons_00165267,tcons_00165268,tcons_00165269,tcons_00165270,tcons_00165271,tcons_00165273,tcons_00165274,tcons_00165275,tcons_00165276,tcons_00165277,tcons_00165278,tcons_00165279,tcons_00165280,tcons_00165282,tcons_00165283,tcons_00165284,tcons_00165286,tcons_00165289,tcons_001…
19.4.2.6	Protein homeostasis.proteolysis.serine-type peptidase activities.S54-class protease (RBL))	27	tcons_00071706,tcons_00071707,tcons_00071708,tcons_00071709,tcons_00071710,tcons_00071711,tcons_00048038,tcons_00048039,tcons_00142601,tcons_00142602,tcons_00142603,tcons_00142604,tcons_00142605,tcons_00142606,tcons_00171035,tcons_00171036,tcons_00171037,tcons_00171038,tcons_00171039,tcons_00171041,tcons_00171042,tcons_00171043,tcons_00171047,tcons_00345351,tcons_00345352,tcons_00345353,tcons_003…
2.3.4.2	Cellular respiration.tricarboxylic acid cycle.2-oxoglutarate dehydrogenase complex.component E2	27	tcons_00044260,tcons_00044261,tcons_00044262,tcons_00044263,tcons_00044264,tcons_00044265,tcons_00044266,tcons_00044267,tcons_00044268,tcons_00044269,tcons_00044270,tcons_00044272,tcons_00044273,tcons_00044274,tcons_00044275,tcons_00044276,tcons_00044277,tcons_00044278,tcons_00044279,tcons_00044280,tcons_00044281,tcons_00044282,tcons_00044283,tcons_00044284,tcons_00044285,tcons_00044286,tcons_000…
21.3.3.1.2.3	Cell wall organisation.pectin.rhamnogalacturonan II.biosynthesis.2-keto-3-deoxymanno-octulosonic acid (KDO) biosynthesis.CMP-KDO synthetase	27	tcons_00018296,tcons_00018297,tcons_00018298,tcons_00018299,tcons_00018300,tcons_00018301,tcons_00018302,tcons_00018303,tcons_00018304,tcons_00018305,tcons_00018306,tcons_00018307,tcons_00018308,tcons_00018309,tcons_00018310,tcons_00018311,tcons_00018312,tcons_00018313,tcons_00018314,tcons_00018315,tcons_00018316,tcons_00018317,tcons_00018318,tcons_00018319,tcons_00018320,tcons_00018321,tcons_000…
22.5.4.3.1	Vesicle trafficking.endomembrane trafficking.ESCRT (Endosomal Sorting Complex Required for Transport) complexes.ESCRT-III complex.component VPS20	27	tcons_00026376,tcons_00026377,tcons_00026378,tcons_00026379,tcons_00026380,tcons_00026381,tcons_00026382,tcons_00026383,tcons_00026384,tcons_00026385,tcons_00026386,tcons_00026387,tcons_00026388,tcons_00026389,tcons_00026390,tcons_00026391,tcons_00026392,tcons_00026393,tcons_00026394,tcons_00026395,tcons_00026396,tcons_00026397,tcons_00026401,tcons_00026402,tcons_00026403,tcons_00026404,tcons_000…
5.1.6.1.1	Lipid metabolism.fatty acid biosynthesis.endoplasmic reticulum-localized fatty acid elongase (FAE) system.fatty acid elongation complex.3-ketoacyl-CoA synthase (KCS)	27	tcons_00027669,tcons_00027670,tcons_00027672,tcons_00160407,tcons_00160408,tcons_00160409,tcons_00160410,tcons_00160411,tcons_00191320,tcons_00191321,tcons_00191323,tcons_00191324,tcons_00231732,tcons_00231735,tcons_00231736,tcons_00211083,tcons_00211084,tcons_00211085,tcons_00275731,tcons_00275732,tcons_00275733,tcons_00275734,tcons_00275735,tcons_00275737,tcons_00275738,tcons_00275739,tcons_002…
5.7.3.2.2	Lipid metabolism.lipid degradation.fatty acid degradation.core beta-oxidation.multifunctional enzyme (MFP)	27	tcons_00025232,tcons_00025258,tcons_00025259,tcons_00103482,tcons_00103483,tcons_00103484,tcons_00103485,tcons_00103486,tcons_00103487,tcons_00103488,tcons_00103489,tcons_00103490,tcons_00103491,tcons_00103492,tcons_00103493,tcons_00103494,tcons_00103495,tcons_00103496,tcons_00103497,tcons_00103498,tcons_00103499,tcons_00103500,tcons_00103501,tcons_00103502,tcons_00103503,tcons_00103504,tcons_001…
7.10.1	Coenzyme metabolism.FMN/FAD biosynthesis.ribitol kinase	27	tcons_00274021,tcons_00274022,tcons_00274023,tcons_00274024,tcons_00274025,tcons_00274026,tcons_00274027,tcons_00274028,tcons_00274029,tcons_00274030,tcons_00274031,tcons_00274032,tcons_00274033,tcons_00274034,tcons_00274035,tcons_00274036,tcons_00274037,tcons_00274038,tcons_00274039,tcons_00274040,tcons_00274041,tcons_00274042,tcons_00274043,tcons_00274044,tcons_00274045,tcons_00274046,tcons_002…
12.3.3.1.1.4	Chromatin organisation.histone modifications.histone lysine methylation.PRC2 histone methylation complex.VRN/FIS/EMF core subcomplexes.catalytic component CLF|SWN|MEA	26	tcons_00292158,tcons_00292159,tcons_00292160,tcons_00292161,tcons_00292162,tcons_00292163,tcons_00292164,tcons_00292165,tcons_00292166,tcons_00292167,tcons_00292168,tcons_00292169,tcons_00292170,tcons_00292171,tcons_00292172,tcons_00292173,tcons_00292174,tcons_00292175,tcons_00292176,tcons_00292177,tcons_00292178,tcons_00292179,tcons_00292180,tcons_00292181,tcons_00292183,tcons_00292185
14.4.3	DNA damage response.nonhomologous end-joining (NHEJ) repair.poly-(ADP-ribose) polymerase (PARP3)	26	tcons_00037817,tcons_00037819,tcons_00037820,tcons_00037821,tcons_00037822,tcons_00037823,tcons_00037824,tcons_00037825,tcons_00037826,tcons_00037828,tcons_00037829,tcons_00037830,tcons_00037831,tcons_00037832,tcons_00037833,tcons_00037834,tcons_00037835,tcons_00037838,tcons_00037840,tcons_00037841,tcons_00037843,tcons_00037844,tcons_00037845,tcons_00037846,tcons_00037847,tcons_00037848
15.3.4.3.4	RNA biosynthesis.RNA polymerase II-dependent transcription.SAGA transcription co-activator complex.TAF transcription co-activator module.component TAF10	26	tcons_00207368,tcons_00207369,tcons_00207370,tcons_00207371,tcons_00207372,tcons_00207373,tcons_00207374,tcons_00207375,tcons_00207376,tcons_00207377,tcons_00207378,tcons_00207379,tcons_00207380,tcons_00207381,tcons_00207382,tcons_00320151,tcons_00320152,tcons_00320153,tcons_00320154,tcons_00320155,tcons_00320156,tcons_00320157,tcons_00320158,tcons_00320159,tcons_00320160,tcons_00320161
15.3.5.3.10	RNA biosynthesis.RNA polymerase II-dependent transcription.transcription initiation.TFIId basal transcription regulation complex.component TAF10	26	tcons_00207368,tcons_00207369,tcons_00207370,tcons_00207371,tcons_00207372,tcons_00207373,tcons_00207374,tcons_00207375,tcons_00207376,tcons_00207377,tcons_00207378,tcons_00207379,tcons_00207380,tcons_00207381,tcons_00207382,tcons_00320151,tcons_00320152,tcons_00320153,tcons_00320154,tcons_00320155,tcons_00320156,tcons_00320157,tcons_00320158,tcons_00320159,tcons_00320160,tcons_00320161
16.1.1	RNA processing.RNA 5'-end cap adding.mRNA capping enzyme	26	tcons_00157276,tcons_00157277,tcons_00157278,tcons_00157279,tcons_00157280,tcons_00157281,tcons_00157282,tcons_00157283,tcons_00157284,tcons_00157285,tcons_00157286,tcons_00157287,tcons_00157288,tcons_00157289,tcons_00157290,tcons_00157291,tcons_00157292,tcons_00157293,tcons_00157294,tcons_00157295,tcons_00157296,tcons_00157297,tcons_00157298,tcons_00157299,tcons_00157300,tcons_00157301
16.10.3	RNA processing.mRNA silencing.RIS-Complex miRNA recruiting factor (AGO1)	26	tcons_00313359,tcons_00313379,tcons_00313380,tcons_00313381,tcons_00313382,tcons_00313383,tcons_00313388,tcons_00313389,tcons_00313398,tcons_00313399,tcons_00313401,tcons_00313402,tcons_00313403,tcons_00313404,tcons_00313405,tcons_00313406,tcons_00313407,tcons_00337741,tcons_00337742,tcons_00337745,tcons_00337747,tcons_00337748,tcons_00337749,tcons_00337750,tcons_00337751,tcons_00337759
16.8.2.1.2.4	RNA processing.RNA surveillance.mRNA deadenylation-dependent decay.mRNA deadenylation.CCR4-NOT complex.component NOT2	26	tcons_00035378,tcons_00035379,tcons_00035380,tcons_00035381,tcons_00035382,tcons_00035383,tcons_00035384,tcons_00035385,tcons_00035386,tcons_00035387,tcons_00035388,tcons_00035389,tcons_00035390,tcons_00035391,tcons_00035392,tcons_00035393,tcons_00035394,tcons_00035395,tcons_00035396,tcons_00035397,tcons_00035398,tcons_00035399,tcons_00035400,tcons_00035401,tcons_00035402,tcons_00035403
17.6.1	Protein biosynthesis.translation termination.ribosome recycling factor (RLI/ABCE)	26	tcons_00161428,tcons_00161429,tcons_00161430,tcons_00161431,tcons_00161432,tcons_00161433,tcons_00161434,tcons_00161435,tcons_00161436,tcons_00161437,tcons_00161438,tcons_00161439,tcons_00161440,tcons_00161441,tcons_00161442,tcons_00161443,tcons_00161444,tcons_00161445,tcons_00161446,tcons_00161448,tcons_00161449,tcons_00161450,tcons_00161451,tcons_00161452,tcons_00161453,tcons_00161454
23.3.1.2.2	Protein translocation.endoplasmic reticulum.co-translational insertion system.SRP (signal recognition particle) receptor complex.component SR-beta	26	tcons_00320174,tcons_00320175,tcons_00320176,tcons_00320177,tcons_00320178,tcons_00320179,tcons_00320180,tcons_00320181,tcons_00320182,tcons_00320183,tcons_00320184,tcons_00320185,tcons_00320186,tcons_00320187,tcons_00297980,tcons_00297981,tcons_00297982,tcons_00297983,tcons_00297984,tcons_00297985,tcons_00297986,tcons_00297987,tcons_00297988,tcons_00297989,tcons_00297990,tcons_00297991
23.5.1.1.1.5	Protein translocation.nucleus.nucleocytoplasmic transport.nuclear pore complex (NPC).outer ring.scaffold nucleoporin (NUP75/85)	26	tcons_00115167,tcons_00115168,tcons_00115169,tcons_00115170,tcons_00115171,tcons_00115172,tcons_00115173,tcons_00115174,tcons_00115175,tcons_00115176,tcons_00115177,tcons_00115178,tcons_00115179,tcons_00115180,tcons_00115181,tcons_00115182,tcons_00115183,tcons_00115184,tcons_00115185,tcons_00115186,tcons_00115187,tcons_00115188,tcons_00115189,tcons_00115190,tcons_00115191,tcons_00115192
23.5.1.2.3	Protein translocation.nucleus.nucleocytoplasmic transport.karyopherin beta transport receptors.import karyopherin (IMB3)	26	tcons_00051309,tcons_00051310,tcons_00051311,tcons_00051312,tcons_00051313,tcons_00051314,tcons_00051315,tcons_00051316,tcons_00051317,tcons_00051318,tcons_00051319,tcons_00051320,tcons_00051321,tcons_00051322,tcons_00051323,tcons_00051325,tcons_00051326,tcons_00051327,tcons_00051328,tcons_00051329,tcons_00051330,tcons_00051331,tcons_00051332,tcons_00051333,tcons_00051334,tcons_00051335
24.1.1.1.1	Solute transport.primary active transport.V-type ATPase complex.membrane V0 subcomplex.subunit a	26	tcons_00146753,tcons_00146754,tcons_00146755,tcons_00146756,tcons_00146757,tcons_00146758,tcons_00146760,tcons_00146761,tcons_00146762,tcons_00146763,tcons_00146764,tcons_00146765,tcons_00146767,tcons_00146768,tcons_00146769,tcons_00146770,tcons_00146771,tcons_00187465,tcons_00187466,tcons_00187467,tcons_00187468,tcons_00187469,tcons_00187470,tcons_00187471,tcons_00187472,tcons_00187473
24.1.3.2.2	Solute transport.primary active transport.ABC superfamily.ABC2 family.subfamily ABCG transporter	26	tcons_00012506,tcons_00012507,tcons_00012508,tcons_00012509,tcons_00012510,tcons_00012511,tcons_00012512,tcons_00012513,tcons_00012514,tcons_00012515,tcons_00012516,tcons_00012517,tcons_00012518,tcons_00012520,tcons_00089359,tcons_00089361,tcons_00089363,tcons_00089364,tcons_00089365,tcons_00089366,tcons_00089368,tcons_00204122,tcons_00204124,tcons_00204125,tcons_00204127,tcons_00204130
3.1.2.7	Carbohydrate metabolism.sucrose metabolism.biosynthesis.sucrose-phosphate synthase	26	tcons_00177516,tcons_00177517,tcons_00177518,tcons_00177520,tcons_00177521,tcons_00177522,tcons_00177523,tcons_00177524,tcons_00177525,tcons_00177526,tcons_00177527,tcons_00177528,tcons_00177529,tcons_00177530,tcons_00177531,tcons_00177532,tcons_00177533,tcons_00177534,tcons_00177535,tcons_00177536,tcons_00177537,tcons_00177540,tcons_00177541,tcons_00177542,tcons_00177543,tcons_00177544
4.1.2.2.6.3.2	Amino acid metabolism.biosynthesis.aspartate family.aspartate-derived amino acids.methionine.S-methylmethionine cycle.methionine S-methyltransferase	26	tcons_00020435,tcons_00020436,tcons_00020437,tcons_00020438,tcons_00020439,tcons_00020440,tcons_00020441,tcons_00020442,tcons_00020443,tcons_00020444,tcons_00020445,tcons_00020446,tcons_00020447,tcons_00020448,tcons_00020449,tcons_00020450,tcons_00020451,tcons_00020452,tcons_00020453,tcons_00020454,tcons_00020455,tcons_00020456,tcons_00020457,tcons_00020458,tcons_00020459,tcons_00020460
4.1.2.2.6.4.4	Amino acid metabolism.biosynthesis.aspartate family.aspartate-derived amino acids.methionine.salvage pathway.bifunctional methylthioribulose-1-phosphate dehydratase and enolase-phosphatase	26	tcons_00103411,tcons_00103412,tcons_00103413,tcons_00103414,tcons_00103415,tcons_00103416,tcons_00103420,tcons_00103424,tcons_00103427,tcons_00103428,tcons_00103429,tcons_00103434,tcons_00103435,tcons_00103436,tcons_00226271,tcons_00226272,tcons_00226273,tcons_00226274,tcons_00226275,tcons_00226276,tcons_00226277,tcons_00226278,tcons_00226279,tcons_00226280,tcons_00226281,tcons_00226282
1.1.1.2.12	Photosynthesis.photophosphorylation.photosystem II.PS-II complex.component PsbW	25	tcons_00037999,tcons_00038000,tcons_00038001,tcons_00038002,tcons_00038003,tcons_00038004,tcons_00038005,tcons_00038006,tcons_00116658,tcons_00116659,tcons_00116660,tcons_00116661,tcons_00116662,tcons_00116663,tcons_00116664,tcons_00116665,tcons_00116667,tcons_00116668,tcons_00116669,tcons_00116670,tcons_00116672,tcons_00143028,tcons_00143029,tcons_00116673,tcons_00143030
1.1.8.1.6.2.1	Photosynthesis.photophosphorylation.chlororespiration.NADH dehydrogenase-like (NDH) complex.assembly and stabilization.Cpn60 chaperonin heterodimer.subunit alpha	25	tcons_00072077,tcons_00072078,tcons_00072079,tcons_00072080,tcons_00072081,tcons_00072082,tcons_00072083,tcons_00072084,tcons_00072085,tcons_00072086,tcons_00072087,tcons_00072088,tcons_00072089,tcons_00072090,tcons_00072091,tcons_00072092,tcons_00072093,tcons_00072094,tcons_00072096,tcons_00072097,tcons_00072098,tcons_00247465,tcons_00247466,tcons_00247467,tcons_00247468
1.2.1.2.1.1	Photosynthesis.calvin cycle.ribulose-1,5-bisphosphat carboxylase/oxygenase (RuBisCo) activity.RuBisCo assembly.CPN60 assembly chaperone complex.component CPN60a	25	tcons_00072077,tcons_00072078,tcons_00072079,tcons_00072080,tcons_00072081,tcons_00072082,tcons_00072083,tcons_00072084,tcons_00072085,tcons_00072086,tcons_00072087,tcons_00072088,tcons_00072089,tcons_00072090,tcons_00072091,tcons_00072092,tcons_00072093,tcons_00072094,tcons_00072096,tcons_00072097,tcons_00072098,tcons_00247465,tcons_00247466,tcons_00247467,tcons_00247468
12.3.3.1.1.3	Chromatin organisation.histone modifications.histone lysine methylation.PRC2 histone methylation complex.VRN/FIS/EMF core subcomplexes.component EMF2|VRN2|FIS2	25	tcons_00205394,tcons_00205395,tcons_00205396,tcons_00205397,tcons_00205398,tcons_00205399,tcons_00205400,tcons_00205401,tcons_00205402,tcons_00205403,tcons_00205404,tcons_00205405,tcons_00205406,tcons_00205407,tcons_00205408,tcons_00205409,tcons_00205410,tcons_00205411,tcons_00205415,tcons_00205416,tcons_00205417,tcons_00205419,tcons_00205420,tcons_00205421,tcons_00205422
12.4.1.5.1	Chromatin organisation.chromatin remodeling complexes.ATPase modules.Rad5/16-like group.chromatin remodeling factor (Rad5)	25	tcons_00048504,tcons_00048505,tcons_00048506,tcons_00338950,tcons_00338951,tcons_00338952,tcons_00338953,tcons_00338956,tcons_00338957,tcons_00338958,tcons_00338959,tcons_00338960,tcons_00338961,tcons_00338962,tcons_00338963,tcons_00338964,tcons_00338965,tcons_00338967,tcons_00338968,tcons_00338970,tcons_00338971,tcons_00338972,tcons_00338973,tcons_00338974,tcons_00338976
15.3.2.1.2	RNA biosynthesis.RNA polymerase II-dependent transcription.RNA polymerase-II phosphorylation/dephosphorylation.CTDK-I protein kinase complex.T-class cyclin regulatory component	25	tcons_00158505,tcons_00158506,tcons_00158507,tcons_00158509,tcons_00158514,tcons_00158516,tcons_00158517,tcons_00158518,tcons_00158520,tcons_00158523,tcons_00158524,tcons_00158525,tcons_00158526,tcons_00202089,tcons_00202091,tcons_00202096,tcons_00202105,tcons_00202111,tcons_00202113,tcons_00202118,tcons_00202119,tcons_00202120,tcons_00202121,tcons_00202122,tcons_00202123
16.2.1.1.1	RNA processing.RNA 3'-end processing.mRNA polyadenylation.poly(A) RNA polymerase activity.poly(A) RNA polymerase	25	tcons_00304516,tcons_00304517,tcons_00304518,tcons_00304519,tcons_00304520,tcons_00304521,tcons_00304522,tcons_00304523,tcons_00304524,tcons_00304525,tcons_00304526,tcons_00304527,tcons_00304528,tcons_00304529,tcons_00304530,tcons_00304531,tcons_00304532,tcons_00304534,tcons_00304535,tcons_00304536,tcons_00304537,tcons_00304538,tcons_00304539,tcons_00304540,tcons_00304541
16.4.5.1.4	RNA processing.pre-mRNA splicing.spliceosome-associated non-snRNP MOS4-associated complex (MAC).core components.component MAC3	25	tcons_00027445,tcons_00027446,tcons_00027447,tcons_00027448,tcons_00027449,tcons_00027450,tcons_00027451,tcons_00027452,tcons_00027453,tcons_00027454,tcons_00027455,tcons_00027456,tcons_00027457,tcons_00027458,tcons_00027459,tcons_00027460,tcons_00027461,tcons_00027462,tcons_00027463,tcons_00027464,tcons_00027465,tcons_00027466,tcons_00027467,tcons_00027468,tcons_00027469
16.9.1	RNA processing.mRNA sequestration.mRNA endoribonuclease (G3BP)	25	tcons_00079183,tcons_00079184,tcons_00079185,tcons_00079186,tcons_00079187,tcons_00061886,tcons_00061887,tcons_00061888,tcons_00061889,tcons_00061891,tcons_00061893,tcons_00061895,tcons_00061896,tcons_00061897,tcons_00061898,tcons_00061899,tcons_00061900,tcons_00061901,tcons_00061902,tcons_00061903,tcons_00325147,tcons_00325148,tcons_00325149,tcons_00325150,tcons_00325151
17.1.2.1.23	Protein biosynthesis.ribosome biogenesis.large ribosomal subunit (LSU).LSU proteome.component RPL23	25	tcons_00027471,tcons_00027472,tcons_00027473,tcons_00027475,tcons_00170516,tcons_00170517,tcons_00170518,tcons_00170519,tcons_00286315,tcons_00286316,tcons_00286317,tcons_00286318,tcons_00286319,tcons_00286320,tcons_00286321,tcons_00286322,tcons_00286323,tcons_00286334,tcons_00286357,tcons_00286361,tcons_00286363,tcons_00266445,tcons_00266446,tcons_00266447,tcons_00266448
17.1.2.1.25	Protein biosynthesis.ribosome biogenesis.large ribosomal subunit (LSU).LSU proteome.component RPL24	25	tcons_00144426,tcons_00144427,tcons_00144428,tcons_00144429,tcons_00144430,tcons_00144431,tcons_00144432,tcons_00144433,tcons_00222144,tcons_00222145,tcons_00222146,tcons_00222147,tcons_00222148,tcons_00222149,tcons_00222150,tcons_00222151,tcons_00222152,tcons_00222153,tcons_00222154,tcons_00244289,tcons_00244290,tcons_00244291,tcons_00244292,tcons_00244293,tcons_00244294
17.1.2.1.37	Protein biosynthesis.ribosome biogenesis.large ribosomal subunit (LSU).LSU proteome.component RPL36	25	tcons_00015228,tcons_00015229,tcons_00015230,tcons_00015231,tcons_00015232,tcons_00015233,tcons_00015234,tcons_00015235,tcons_00119221,tcons_00119222,tcons_00119223,tcons_00119224,tcons_00119225,tcons_00119226,tcons_00119227,tcons_00119228,tcons_00119229,tcons_00196612,tcons_00196613,tcons_00196614,tcons_00196615,tcons_00196616,tcons_00196617,tcons_00196618,tcons_00196619
17.1.2.2.1.2	Protein biosynthesis.ribosome biogenesis.large ribosomal subunit (LSU).LSU processome.pre-60S ribosomal subunit nuclear assembly.assembly factor (NOP4)	25	tcons_00243653,tcons_00243654,tcons_00243655,tcons_00243656,tcons_00243657,tcons_00243658,tcons_00243659,tcons_00243660,tcons_00243661,tcons_00243662,tcons_00243663,tcons_00243664,tcons_00243665,tcons_00243666,tcons_00243667,tcons_00243668,tcons_00243669,tcons_00243670,tcons_00243671,tcons_00243672,tcons_00243673,tcons_00243674,tcons_00243675,tcons_00243676,tcons_00243677
17.1.3.2.1.4.1	Protein biosynthesis.ribosome biogenesis.small ribosomal subunit (SSU).SSU processome.pre-40S ribosomal subunit nuclear assembly.UtpC module.assembly factor (UTP22)	25	tcons_00201624,tcons_00201625,tcons_00201626,tcons_00201627,tcons_00201628,tcons_00201629,tcons_00201630,tcons_00201631,tcons_00201632,tcons_00201634,tcons_00201635,tcons_00201636,tcons_00201637,tcons_00201638,tcons_00201639,tcons_00201640,tcons_00201641,tcons_00201642,tcons_00201643,tcons_00201644,tcons_00201645,tcons_00201646,tcons_00201648,tcons_00201649,tcons_00201650
18.10.1.4	Protein modification.targeting peptide maturation.endomembrane system.signal peptidase (SPP)	25	tcons_00148563,tcons_00148564,tcons_00148566,tcons_00123628,tcons_00123629,tcons_00123630,tcons_00123631,tcons_00123632,tcons_00123633,tcons_00123634,tcons_00123636,tcons_00123637,tcons_00123638,tcons_00123639,tcons_00123640,tcons_00123641,tcons_00123642,tcons_00338088,tcons_00338089,tcons_00338090,tcons_00338091,tcons_00338092,tcons_00338093,tcons_00338094,tcons_00338095
18.10.2.2.1	Protein modification.targeting peptide maturation.mitochondrion.MPP mitochondrial signal peptidase heterodimer.subunit alpha	25	tcons_00104543,tcons_00104544,tcons_00104545,tcons_00104546,tcons_00104547,tcons_00104548,tcons_00124671,tcons_00124672,tcons_00124673,tcons_00124674,tcons_00124675,tcons_00124676,tcons_00124684,tcons_00124685,tcons_00124687,tcons_00124688,tcons_00124694,tcons_00124695,tcons_00124696,tcons_00124697,tcons_00124698,tcons_00124699,tcons_00124700,tcons_00124701,tcons_00124702
18.4.5.3	Protein modification.phosphorylation.CAMK protein kinase superfamily.SNF1-related protein kinase (SnRK3)	25	tcons_00115632,tcons_00115633,tcons_00115634,tcons_00115635,tcons_00115636,tcons_00115637,tcons_00115638,tcons_00170294,tcons_00170295,tcons_00170296,tcons_00170297,tcons_00170298,tcons_00170299,tcons_00170300,tcons_00170301,tcons_00170303,tcons_00170304,tcons_00170305,tcons_00170306,tcons_00170307,tcons_00206707,tcons_00206708,tcons_00207719,tcons_00207720,tcons_00207721
2.4.3.3.1	Cellular respiration.oxidative phosphorylation.cytochrome c reductase complex.peptidase component MPP heterodimer.subunit alpha	25	tcons_00104543,tcons_00104544,tcons_00104545,tcons_00104546,tcons_00104547,tcons_00104548,tcons_00124671,tcons_00124672,tcons_00124673,tcons_00124674,tcons_00124675,tcons_00124676,tcons_00124684,tcons_00124685,tcons_00124687,tcons_00124688,tcons_00124694,tcons_00124695,tcons_00124696,tcons_00124697,tcons_00124698,tcons_00124699,tcons_00124700,tcons_00124701,tcons_00124702
21.3.2.2.3.1	Cell wall organisation.pectin.rhamnogalacturonan I.modification and degradation.alpha-L-arabinofuranosidase activities.bifunctional alpha-L-arabinofuranosidase and beta-D-xylosidase (ASD)	25	tcons_00203150,tcons_00203151,tcons_00203152,tcons_00203153,tcons_00203154,tcons_00203155,tcons_00203156,tcons_00203157,tcons_00203158,tcons_00203159,tcons_00203160,tcons_00203162,tcons_00203163,tcons_00203164,tcons_00203165,tcons_00203166,tcons_00203167,tcons_00203168,tcons_00203169,tcons_00203170,tcons_00203171,tcons_00203172,tcons_00203173,tcons_00203174,tcons_00203176
21.4.2.1	Cell wall organisation.cell wall proteins.expansin activities.alpha-class expansin	25	tcons_00014573,tcons_00014574,tcons_00014575,tcons_00014576,tcons_00014577,tcons_00014578,tcons_00014579,tcons_00014581,tcons_00014582,tcons_00244618,tcons_00244619,tcons_00244620,tcons_00244621,tcons_00244622,tcons_00244623,tcons_00283056,tcons_00283057,tcons_00283058,tcons_00283059,tcons_00283060,tcons_00283061,tcons_00283062,tcons_00283063,tcons_00283064,tcons_00283065
24.1.3.1.2	Solute transport.primary active transport.ABC superfamily.ABC1 family.subfamily ABCC transporter	25	tcons_00105244,tcons_00105245,tcons_00105246,tcons_00105247,tcons_00105248,tcons_00105249,tcons_00105250,tcons_00105251,tcons_00105252,tcons_00105253,tcons_00105254,tcons_00105255,tcons_00105256,tcons_00105258,tcons_00105259,tcons_00105260,tcons_00105261,tcons_00105262,tcons_00105263,tcons_00105264,tcons_00105265,tcons_00105266,tcons_00105267,tcons_00105268,tcons_00105275
24.2.3.4.5	Solute transport.carrier-mediated transport.APC superfamily.AAAP family.auxin transporter (AUX/LAX)	25	tcons_00022843,tcons_00022844,tcons_00022845,tcons_00022847,tcons_00145925,tcons_00145926,tcons_00145927,tcons_00145928,tcons_00145929,tcons_00145930,tcons_00145931,tcons_00145932,tcons_00145933,tcons_00145934,tcons_00145935,tcons_00145936,tcons_00187580,tcons_00187581,tcons_00187582,tcons_00187583,tcons_00187584,tcons_00187585,tcons_00187586,tcons_00187587,tcons_00187588
24.2.8.2.2	Solute transport.carrier-mediated transport.CPA superfamily.CPA-2 family.proton:potassium cation antiporter (KEA)	25	tcons_00098465,tcons_00098466,tcons_00098467,tcons_00098468,tcons_00098469,tcons_00098470,tcons_00098471,tcons_00098472,tcons_00098473,tcons_00098474,tcons_00098475,tcons_00098476,tcons_00098477,tcons_00098478,tcons_00098479,tcons_00098480,tcons_00098481,tcons_00098482,tcons_00098483,tcons_00098484,tcons_00098485,tcons_00098487,tcons_00098488,tcons_00098489,tcons_00098490
26.9.1.5.1	External stimuli response.symbiont.symbiosis signalling pathway.CCaMK-IPD3 kinase complex.component CCaMK	25	tcons_00342632,tcons_00342633,tcons_00342634,tcons_00342635,tcons_00342637,tcons_00342638,tcons_00342644,tcons_00342645,tcons_00342649,tcons_00342650,tcons_00342651,tcons_00342652,tcons_00342653,tcons_00342654,tcons_00342655,tcons_00342656,tcons_00342657,tcons_00342658,tcons_00342659,tcons_00342660,tcons_00342661,tcons_00342664,tcons_00342665,tcons_00342666,tcons_00342668
27.1.6.1	Multi-process regulation.circadian clock system.evening element regulation.transcriptional co-activator (LNK)	25	tcons_00109320,tcons_00109321,tcons_00109322,tcons_00109323,tcons_00109324,tcons_00109325,tcons_00109326,tcons_00109327,tcons_00109328,tcons_00109329,tcons_00109330,tcons_00109331,tcons_00109332,tcons_00109333,tcons_00109334,tcons_00109335,tcons_00109337,tcons_00109338,tcons_00109339,tcons_00182766,tcons_00182769,tcons_00182770,tcons_00182771,tcons_00182772,tcons_00182773
4.2.7.8.2	Amino acid metabolism.degradation.branched-chain amino acid.acyl-CoA dehydrogenase oxidation.electron transfer flavoprotein-ubiquinone oxidoreductase (ETF-QO)	25	tcons_00009240,tcons_00009241,tcons_00009242,tcons_00009243,tcons_00009244,tcons_00009245,tcons_00009246,tcons_00009247,tcons_00009248,tcons_00009249,tcons_00009250,tcons_00009251,tcons_00009252,tcons_00009253,tcons_00009254,tcons_00009255,tcons_00009256,tcons_00009257,tcons_00009258,tcons_00009259,tcons_00009260,tcons_00009261,tcons_00009262,tcons_00009263,tcons_00009264
5.1.6.1.3	Lipid metabolism.fatty acid biosynthesis.endoplasmic reticulum-localized fatty acid elongase (FAE) system.fatty acid elongation complex.3-hydroxyacyl-CoA dehydratase (HCD)	25	tcons_00102916,tcons_00102917,tcons_00102918,tcons_00102919,tcons_00102920,tcons_00102921,tcons_00102922,tcons_00102923,tcons_00102924,tcons_00102925,tcons_00102926,tcons_00102927,tcons_00102928,tcons_00102929,tcons_00102930,tcons_00152833,tcons_00152834,tcons_00152835,tcons_00152836,tcons_00152837,tcons_00152838,tcons_00152839,tcons_00152840,tcons_00152841,tcons_00152842
50.1.17	Enzyme classification.EC_1 oxidoreductases.EC_1.18 oxidoreductase acting on iron-sulfur protein as donor	25	tcons_00242756,tcons_00242757,tcons_00242758,tcons_00242759,tcons_00242760,tcons_00242761,tcons_00242762,tcons_00242763,tcons_00242764,tcons_00242765,tcons_00242766,tcons_00242767,tcons_00242768,tcons_00242769,tcons_00242770,tcons_00242771,tcons_00242772,tcons_00248376,tcons_00312803,tcons_00312804,tcons_00312807,tcons_00312808,tcons_00312809,tcons_00312810,tcons_00312811
8.1.1.3	Polyamine metabolism.putrescine biosynthesis.plastidial/nuclear pathway.N-carbamoylputrescine amidohydrolase	25	tcons_00221766,tcons_00221767,tcons_00221768,tcons_00221769,tcons_00221770,tcons_00221771,tcons_00221772,tcons_00221773,tcons_00221774,tcons_00221775,tcons_00221776,tcons_00221777,tcons_00221778,tcons_00221779,tcons_00221780,tcons_00221781,tcons_00221782,tcons_00221783,tcons_00221784,tcons_00221785,tcons_00221786,tcons_00221787,tcons_00221788,tcons_00221789,tcons_00221790
13.2.1.2.7	Cell cycle organisation.DNA replication.preinitiation.MCM replicative DNA helicase complex.associated component ETG1	24	tcons_00104012,tcons_00104013,tcons_00104014,tcons_00104015,tcons_00104016,tcons_00104017,tcons_00104018,tcons_00104019,tcons_00104020,tcons_00104021,tcons_00104022,tcons_00104023,tcons_00104024,tcons_00104025,tcons_00104026,tcons_00104027,tcons_00104028,tcons_00104029,tcons_00104030,tcons_00104031,tcons_00104032,tcons_00104033,tcons_00104034,tcons_00104035
13.2.3.1.2	Cell cycle organisation.DNA replication.elongation.DNA polymerase alpha complex.replication fork tethering component POLA2	24	tcons_00334249,tcons_00334250,tcons_00334251,tcons_00334252,tcons_00334253,tcons_00334254,tcons_00334255,tcons_00334256,tcons_00334257,tcons_00334258,tcons_00334259,tcons_00334260,tcons_00334261,tcons_00334262,tcons_00334263,tcons_00334264,tcons_00334265,tcons_00334266,tcons_00334267,tcons_00334268,tcons_00334269,tcons_00334270,tcons_00334271,tcons_00334272
13.2.3.1.4	Cell cycle organisation.DNA replication.elongation.DNA polymerase alpha complex.primase component POLA4	24	tcons_00011976,tcons_00011977,tcons_00011978,tcons_00011979,tcons_00011980,tcons_00011981,tcons_00011982,tcons_00011983,tcons_00011984,tcons_00011985,tcons_00011986,tcons_00011987,tcons_00011988,tcons_00011989,tcons_00011990,tcons_00011991,tcons_00011992,tcons_00011993,tcons_00011994,tcons_00011995,tcons_00011996,tcons_00011997,tcons_00011998,tcons_00011999
13.3.5.1.1	Cell cycle organisation.mitosis and meiosis.sister chromatid separation.cohesin regulator complex.component SMC1/TTN8	24	tcons_00325806,tcons_00325807,tcons_00325808,tcons_00325809,tcons_00325810,tcons_00325811,tcons_00325812,tcons_00325813,tcons_00325814,tcons_00325815,tcons_00325816,tcons_00325817,tcons_00325818,tcons_00325819,tcons_00325820,tcons_00325821,tcons_00325822,tcons_00325823,tcons_00325824,tcons_00325825,tcons_00325826,tcons_00325827,tcons_00325828,tcons_00325830
13.6.1.5	Cell cycle organisation.organelle division.plastid division.regulatory protein (GC1/SulA)	24	tcons_00267814,tcons_00267815,tcons_00267816,tcons_00267817,tcons_00267818,tcons_00267819,tcons_00267820,tcons_00267821,tcons_00267822,tcons_00267823,tcons_00267824,tcons_00267825,tcons_00267826,tcons_00267827,tcons_00267828,tcons_00267829,tcons_00267830,tcons_00267831,tcons_00267832,tcons_00267833,tcons_00267834,tcons_00267835,tcons_00267836,tcons_00267837
14.4.1.2	DNA damage response.nonhomologous end-joining (NHEJ) repair.Ku70-Ku80 helicase complex.component KU80	24	tcons_00350381,tcons_00350382,tcons_00350383,tcons_00350384,tcons_00350385,tcons_00350386,tcons_00350387,tcons_00350388,tcons_00350389,tcons_00350390,tcons_00350391,tcons_00350392,tcons_00350393,tcons_00350394,tcons_00350395,tcons_00350396,tcons_00350397,tcons_00350398,tcons_00350399,tcons_00350400,tcons_00350401,tcons_00350402,tcons_00350403,tcons_00350404
14.6.1.2	DNA damage response.nucleotide excision repair (NER).global genome nucleotide excision repair (GG-NER).DNA repair protein (XPC)	24	tcons_00295789,tcons_00295790,tcons_00295791,tcons_00295792,tcons_00295793,tcons_00295794,tcons_00295795,tcons_00295796,tcons_00295797,tcons_00295798,tcons_00295799,tcons_00295800,tcons_00295801,tcons_00295802,tcons_00295803,tcons_00295804,tcons_00295805,tcons_00295806,tcons_00295807,tcons_00295808,tcons_00295809,tcons_00295810,tcons_00295811,tcons_00295812
15.5.3.5	RNA biosynthesis.transcriptional regulation.Homeobox transcription factor superfamily.transcription factor (BEL)	24	tcons_00015362,tcons_00015363,tcons_00015364,tcons_00015365,tcons_00015366,tcons_00015367,tcons_00015368,tcons_00146284,tcons_00146285,tcons_00146286,tcons_00146287,tcons_00146288,tcons_00146289,tcons_00146290,tcons_00146291,tcons_00146292,tcons_00146293,tcons_00146294,tcons_00154560,tcons_00154561,tcons_00154562,tcons_00154563,tcons_00154564,tcons_00154565
17.1.1.2.1.3	Protein biosynthesis.ribosome biogenesis.rRNA biosynthesis.post-transcriptional rRNA modification.methylation.rRNA adenosine dimethylase (PFC)	24	tcons_00250143,tcons_00250144,tcons_00250145,tcons_00250146,tcons_00250147,tcons_00250148,tcons_00250149,tcons_00250150,tcons_00250152,tcons_00250153,tcons_00250154,tcons_00250155,tcons_00250156,tcons_00250157,tcons_00250158,tcons_00250159,tcons_00250160,tcons_00250163,tcons_00250164,tcons_00250165,tcons_00250166,tcons_00250167,tcons_00250168,tcons_00250169
17.1.3.2.1.11	Protein biosynthesis.ribosome biogenesis.small ribosomal subunit (SSU).SSU processome.pre-40S ribosomal subunit nuclear assembly.assembly factor (UTP7)	24	tcons_00176465,tcons_00176466,tcons_00176467,tcons_00176468,tcons_00176469,tcons_00176470,tcons_00176471,tcons_00176472,tcons_00176473,tcons_00176474,tcons_00176475,tcons_00176476,tcons_00176477,tcons_00176478,tcons_00176479,tcons_00176480,tcons_00176481,tcons_00176482,tcons_00176483,tcons_00176484,tcons_00176485,tcons_00176486,tcons_00176487,tcons_00176488
18.12.4	Protein modification.protein folding.peptidyl-prolyl isomerase (Parvulin)	24	tcons_00043349,tcons_00043350,tcons_00043351,tcons_00043352,tcons_00073749,tcons_00073750,tcons_00073751,tcons_00073752,tcons_00073753,tcons_00073754,tcons_00073755,tcons_00073756,tcons_00073757,tcons_00073758,tcons_00073759,tcons_00073760,tcons_00073761,tcons_00207870,tcons_00207871,tcons_00207872,tcons_00207873,tcons_00207874,tcons_00207875,tcons_00207876
18.4.24.1.1	Protein modification.phosphorylation.serine/threonine protein phosphatase superfamily.PPP Fe-Zn-dependent phosphatase families.PP1-class phosphatase	24	tcons_00103251,tcons_00103253,tcons_00103255,tcons_00103258,tcons_00103260,tcons_00286805,tcons_00286806,tcons_00286807,tcons_00286808,tcons_00286809,tcons_00286813,tcons_00286814,tcons_00286815,tcons_00286816,tcons_00286817,tcons_00286818,tcons_00286819,tcons_00286820,tcons_00286821,tcons_00316584,tcons_00316585,tcons_00316586,tcons_00316587,tcons_00316588
19.2.6.1.1.4	Protein homeostasis.ubiquitin-proteasome system.26S proteasome.20S core particle.alpha-type components.component alpha type-4	24	tcons_00162014,tcons_00162015,tcons_00162016,tcons_00162017,tcons_00162018,tcons_00162019,tcons_00162021,tcons_00162022,tcons_00162023,tcons_00162024,tcons_00162025,tcons_00162026,tcons_00162027,tcons_00162029,tcons_00162030,tcons_00162032,tcons_00162034,tcons_00162035,tcons_00162036,tcons_00162037,tcons_00238556,tcons_00299184,tcons_00299185,tcons_00299186
22.1.7.2	Vesicle trafficking.clathrin coated vesicle (CCV) machinery.CCV plasma membrane detachment.dynamin (DRP2)	24	tcons_00263099,tcons_00263103,tcons_00263104,tcons_00263105,tcons_00263106,tcons_00263107,tcons_00263108,tcons_00263109,tcons_00263110,tcons_00263111,tcons_00263112,tcons_00263113,tcons_00263114,tcons_00263115,tcons_00263116,tcons_00263117,tcons_00263118,tcons_00320465,tcons_00320466,tcons_00320467,tcons_00320468,tcons_00320469,tcons_00320470,tcons_00320472
22.3.1.4.2	Vesicle trafficking.Coat protein I (COPI) coatomer machinery.coat protein complex.cargo adaptor F-subcomplex.subunit gamma	24	tcons_00028115,tcons_00028116,tcons_00028117,tcons_00028118,tcons_00028119,tcons_00028120,tcons_00028121,tcons_00028122,tcons_00028123,tcons_00028124,tcons_00028125,tcons_00028126,tcons_00028127,tcons_00028128,tcons_00028129,tcons_00028130,tcons_00028131,tcons_00028132,tcons_00028133,tcons_00028134,tcons_00028135,tcons_00028136,tcons_00028137,tcons_00028138
22.8.1.5	Vesicle trafficking.regulation of membrane tethering and fusion.RAB-GTPase activities.E-class RAB GTPase	24	tcons_00015126,tcons_00015127,tcons_00015130,tcons_00015131,tcons_00015132,tcons_00015133,tcons_00119320,tcons_00119321,tcons_00119322,tcons_00119323,tcons_00119324,tcons_00119326,tcons_00119327,tcons_00119328,tcons_00119330,tcons_00119331,tcons_00119332,tcons_00217922,tcons_00217923,tcons_00217924,tcons_00217925,tcons_00217926,tcons_00217927,tcons_00217928
27.6.2.3	Multi-process regulation.G-protein signalling.heterotrimeric G-protein complex.component gamma	24	tcons_00271478,tcons_00271479,tcons_00271480,tcons_00271481,tcons_00271482,tcons_00271483,tcons_00271487,tcons_00271488,tcons_00288970,tcons_00288972,tcons_00288973,tcons_00288974,tcons_00288975,tcons_00288976,tcons_00288987,tcons_00288993,tcons_00288994,tcons_00288997,tcons_00288998,tcons_00288999,tcons_00289001,tcons_00289002,tcons_00289003,tcons_00289006
5.7.5.3	Lipid metabolism.lipid degradation.sphingolipid degradation.sphingosine-1-phosphate lyase	24	tcons_00128687,tcons_00128688,tcons_00128689,tcons_00128690,tcons_00128691,tcons_00128692,tcons_00128693,tcons_00128694,tcons_00128695,tcons_00128696,tcons_00128697,tcons_00128698,tcons_00128700,tcons_00128701,tcons_00128702,tcons_00128703,tcons_00128704,tcons_00128705,tcons_00128706,tcons_00128707,tcons_00128708,tcons_00128709,tcons_00128710,tcons_00128711
1.1.1.3.3	Photosynthesis.photophosphorylation.photosystem II.assembly and maintenance.assembly factor (LPA3)	23	tcons_00269214,tcons_00269215,tcons_00269216,tcons_00269217,tcons_00269218,tcons_00269220,tcons_00269221,tcons_00269222,tcons_00269223,tcons_00269224,tcons_00269225,tcons_00269226,tcons_00269227,tcons_00269228,tcons_00269229,tcons_00269230,tcons_00269231,tcons_00269232,tcons_00269233,tcons_00269234,tcons_00269235,tcons_00269236,tcons_00269237
1.2.1.2.2	Photosynthesis.calvin cycle.ribulose-1,5-bisphosphat carboxylase/oxygenase (RuBisCo) activity.RuBisCo assembly.auxiliary co-chaperone (CPN20)	23	tcons_00233280,tcons_00233281,tcons_00233282,tcons_00284624,tcons_00284625,tcons_00284626,tcons_00284627,tcons_00284628,tcons_00284629,tcons_00284630,tcons_00293749,tcons_00293750,tcons_00293751,tcons_00293752,tcons_00293753,tcons_00293754,tcons_00293755,tcons_00293756,tcons_00293757,tcons_00293758,tcons_00293759,tcons_00293760,tcons_00293761
1.3.6	Photosynthesis.photorespiration.hydroxypyruvate reductase (HPR)	23	tcons_00267967,tcons_00267968,tcons_00267969,tcons_00267970,tcons_00267971,tcons_00267972,tcons_00267973,tcons_00267974,tcons_00267975,tcons_00267976,tcons_00267977,tcons_00267978,tcons_00267979,tcons_00267980,tcons_00267981,tcons_00267982,tcons_00267983,tcons_00267984,tcons_00267985,tcons_00267986,tcons_00267987,tcons_00267989,tcons_00267990
11.5.1.2	Phytohormone action.ethylene.biosynthesis.1-aminocyclopropane-1-carboxylate (ACC) oxidase	23	tcons_00208264,tcons_00208265,tcons_00208266,tcons_00208267,tcons_00208268,tcons_00234495,tcons_00234496,tcons_00234497,tcons_00234498,tcons_00234499,tcons_00263806,tcons_00263807,tcons_00263808,tcons_00263809,tcons_00263810,tcons_00263811,tcons_00284057,tcons_00284058,tcons_00284060,tcons_00284061,tcons_00284062,tcons_00284063,tcons_00284064
12.2.1.1	Chromatin organisation.histone chaperone activities.CAF1 histone chaperone complex.component CAF1a/FAS1	23	tcons_00080175,tcons_00080176,tcons_00080177,tcons_00080178,tcons_00080180,tcons_00080182,tcons_00080184,tcons_00080187,tcons_00080188,tcons_00080189,tcons_00080190,tcons_00080193,tcons_00080195,tcons_00080198,tcons_00080200,tcons_00080201,tcons_00080202,tcons_00080203,tcons_00080204,tcons_00080211,tcons_00080217,tcons_00080219,tcons_00080221
12.3.3.9.4	Chromatin organisation.histone modifications.histone lysine methylation.JmjC group histone demethylase activities.histone demethylase (PKDM7)	23	tcons_00042004,tcons_00042005,tcons_00042006,tcons_00042008,tcons_00042009,tcons_00042010,tcons_00042011,tcons_00042012,tcons_00042013,tcons_00042014,tcons_00042015,tcons_00042016,tcons_00042017,tcons_00042018,tcons_00042019,tcons_00042021,tcons_00042022,tcons_00042023,tcons_00042024,tcons_00042025,tcons_00042026,tcons_00042027,tcons_00042028
13.2.1.2.5	Cell cycle organisation.DNA replication.preinitiation.MCM replicative DNA helicase complex.component MCM6	23	tcons_00025711,tcons_00025712,tcons_00025713,tcons_00025714,tcons_00025715,tcons_00025716,tcons_00025717,tcons_00025718,tcons_00025719,tcons_00025722,tcons_00025723,tcons_00025724,tcons_00025725,tcons_00025726,tcons_00025727,tcons_00025728,tcons_00025729,tcons_00025730,tcons_00025735,tcons_00025736,tcons_00025737,tcons_00025738,tcons_00025739
13.4.3.3	Cell cycle organisation.cytokinesis.phragmoplast microtubule organization.protein kinase (RUK)	23	tcons_00107820,tcons_00107821,tcons_00107822,tcons_00107823,tcons_00107824,tcons_00107825,tcons_00107826,tcons_00107827,tcons_00107828,tcons_00107829,tcons_00107830,tcons_00107832,tcons_00107833,tcons_00107836,tcons_00107838,tcons_00107839,tcons_00107840,tcons_00107841,tcons_00107842,tcons_00107843,tcons_00107844,tcons_00107845,tcons_00107846
15.1.6.9	RNA biosynthesis.DNA-dependent RNA polymerase (Pol) complexes.Pol I-V shared regulatory components.subunit 11	23	tcons_00005302,tcons_00005303,tcons_00005304,tcons_00005305,tcons_00005306,tcons_00005307,tcons_00005308,tcons_00005309,tcons_00005310,tcons_00005311,tcons_00005312,tcons_00005313,tcons_00177712,tcons_00177713,tcons_00177714,tcons_00177715,tcons_00209550,tcons_00209551,tcons_00209552,tcons_00209553,tcons_00209554,tcons_00209555,tcons_00209556
17.1.2.1.31	Protein biosynthesis.ribosome biogenesis.large ribosomal subunit (LSU).LSU proteome.component RPL30	23	tcons_00134706,tcons_00134707,tcons_00134708,tcons_00134709,tcons_00134710,tcons_00309575,tcons_00309576,tcons_00309577,tcons_00309578,tcons_00309579,tcons_00342631,tcons_00342632,tcons_00342633,tcons_00342634,tcons_00342635,tcons_00342636,tcons_00342637,tcons_00342638,tcons_00348584,tcons_00348585,tcons_00342641,tcons_00342643,tcons_00348586
17.1.2.2.1.7	Protein biosynthesis.ribosome biogenesis.large ribosomal subunit (LSU).LSU processome.pre-60S ribosomal subunit nuclear assembly.assembly factor (NOP15)	23	tcons_00050468,tcons_00050469,tcons_00050470,tcons_00050471,tcons_00050472,tcons_00050474,tcons_00050475,tcons_00050476,tcons_00050477,tcons_00050478,tcons_00050479,tcons_00050480,tcons_00248666,tcons_00248667,tcons_00248668,tcons_00248669,tcons_00248670,tcons_00248671,tcons_00248672,tcons_00248673,tcons_00248674,tcons_00248675,tcons_00248676
17.1.3.1.13	Protein biosynthesis.ribosome biogenesis.small ribosomal subunit (SSU).SSU proteome.component RPS12	23	tcons_00081127,tcons_00081128,tcons_00081129,tcons_00081130,tcons_00081131,tcons_00081132,tcons_00081133,tcons_00081134,tcons_00081135,tcons_00081136,tcons_00081137,tcons_00081138,tcons_00242857,tcons_00242858,tcons_00242859,tcons_00242860,tcons_00242861,tcons_00242862,tcons_00242863,tcons_00242864,tcons_00242865,tcons_00242866,tcons_00242867
17.1.3.1.7	Protein biosynthesis.ribosome biogenesis.small ribosomal subunit (SSU).SSU proteome.component RPS6	23	tcons_00045027,tcons_00045028,tcons_00045029,tcons_00045030,tcons_00045031,tcons_00045032,tcons_00045035,tcons_00045036,tcons_00045037,tcons_00045038,tcons_00045039,tcons_00045040,tcons_00045041,tcons_00045042,tcons_00045043,tcons_00045044,tcons_00045045,tcons_00045046,tcons_00072591,tcons_00072592,tcons_00072593,tcons_00077020,tcons_00077021
17.2.16.1	Protein biosynthesis.aminoacyl-tRNA synthetase activities.phenylalanine-tRNA ligase heterodimer.subunit alpha	23	tcons_00233197,tcons_00233198,tcons_00233199,tcons_00233200,tcons_00233201,tcons_00233202,tcons_00233203,tcons_00233204,tcons_00233205,tcons_00233207,tcons_00233208,tcons_00233209,tcons_00233210,tcons_00233211,tcons_00233212,tcons_00233213,tcons_00233214,tcons_00233215,tcons_00233216,tcons_00233217,tcons_00233218,tcons_00233219,tcons_00233220
18.4.25.1.4	Protein modification.phosphorylation.aspartate-based protein phosphatase superfamily.FCP phosphatase families.subcluster G phosphatase	23	tcons_00142572,tcons_00142573,tcons_00142574,tcons_00142575,tcons_00142576,tcons_00142577,tcons_00142578,tcons_00142579,tcons_00142580,tcons_00142581,tcons_00142582,tcons_00142583,tcons_00142584,tcons_00142586,tcons_00142587,tcons_00142588,tcons_00142589,tcons_00142590,tcons_00142591,tcons_00142592,tcons_00142593,tcons_00142594,tcons_00142595
19.1.7.2	Protein homeostasis.protein quality control.Hsp60 chaperone system.Hsp60-co-chaperone (Hsp20)	23	tcons_00233280,tcons_00233281,tcons_00233282,tcons_00284624,tcons_00284625,tcons_00284626,tcons_00284627,tcons_00284628,tcons_00284629,tcons_00284630,tcons_00293749,tcons_00293750,tcons_00293751,tcons_00293752,tcons_00293753,tcons_00293754,tcons_00293755,tcons_00293756,tcons_00293757,tcons_00293758,tcons_00293759,tcons_00293760,tcons_00293761
19.2.2.1.5.3.5	Protein homeostasis.ubiquitin-proteasome system.ubiquitin-fold protein conjugation.ubiquitin conjugation (ubiquitylation).ubiquitin-ligase E3 activities.RING-domain E3 ligase activities.E3 ubiquitin ligase (SINA)	23	tcons_00047728,tcons_00047729,tcons_00047730,tcons_00047731,tcons_00047732,tcons_00047733,tcons_00047734,tcons_00047735,tcons_00047736,tcons_00047737,tcons_00047738,tcons_00047739,tcons_00047740,tcons_00133169,tcons_00133170,tcons_00133171,tcons_00133172,tcons_00133173,tcons_00133174,tcons_00133175,tcons_00133176,tcons_00133177,tcons_00133178
19.2.2.8.1.5	Protein homeostasis.ubiquitin-proteasome system.ubiquitin-fold protein conjugation.Cullin-based ubiquitylation complexes.SKP1-CUL1-FBX (SCF) E3 ligase complexes.adaptor protein exchange factor (CAND1)	23	tcons_00044158,tcons_00044159,tcons_00044160,tcons_00044161,tcons_00044162,tcons_00044163,tcons_00044164,tcons_00044165,tcons_00044166,tcons_00044167,tcons_00044168,tcons_00044169,tcons_00044170,tcons_00044171,tcons_00044172,tcons_00044173,tcons_00044174,tcons_00044175,tcons_00044176,tcons_00044178,tcons_00044179,tcons_00044180,tcons_00044181
20.2.2.4	Cytoskeleton organisation.microfilament network.actin polymerisation.fimbrin actin-crosslinking factor	23	tcons_00135109,tcons_00135110,tcons_00135111,tcons_00135112,tcons_00135113,tcons_00135114,tcons_00135115,tcons_00135116,tcons_00135117,tcons_00135118,tcons_00135119,tcons_00135120,tcons_00135121,tcons_00135122,tcons_00135123,tcons_00135124,tcons_00135125,tcons_00135126,tcons_00135127,tcons_00135128,tcons_00135129,tcons_00135130,tcons_00135131
20.2.2.6.1	Cytoskeleton organisation.microfilament network.actin polymerisation.formin actin filament elongation factor activities.group-I formin	23	tcons_00020484,tcons_00020485,tcons_00020486,tcons_00020487,tcons_00020488,tcons_00020489,tcons_00020490,tcons_00020491,tcons_00020492,tcons_00211032,tcons_00211033,tcons_00211034,tcons_00237597,tcons_00237598,tcons_00237599,tcons_00237601,tcons_00237602,tcons_00237603,tcons_00237604,tcons_00237605,tcons_00237606,tcons_00237607,tcons_00237608
20.3.1.2	Cytoskeleton organisation.actin and tubulin folding.CCT chaperonin folding complex.subunit beta (CCT2)	23	tcons_00189036,tcons_00189037,tcons_00189038,tcons_00189039,tcons_00189040,tcons_00189041,tcons_00189042,tcons_00189043,tcons_00189044,tcons_00189045,tcons_00212098,tcons_00212099,tcons_00212100,tcons_00212101,tcons_00212102,tcons_00212103,tcons_00212104,tcons_00212105,tcons_00212106,tcons_00212107,tcons_00212108,tcons_00212109,tcons_00212110
21.9.1.7.1.3	Cell wall organisation.cutin and suberin.cuticular lipid formation.alkane-forming pathway.CER1-CER3 alkane-forming complex.component Cyt-b5	23	tcons_00029447,tcons_00029448,tcons_00029449,tcons_00029450,tcons_00029451,tcons_00029452,tcons_00029453,tcons_00029454,tcons_00152464,tcons_00152465,tcons_00152466,tcons_00152467,tcons_00152468,tcons_00152469,tcons_00152470,tcons_00152471,tcons_00228952,tcons_00228953,tcons_00228954,tcons_00241273,tcons_00241274,tcons_00333650,tcons_00333652
22.5.1.5	Vesicle trafficking.endomembrane trafficking.PI3-kinase vesicle nucleation complex I/II.complex-I component ATG14	23	tcons_00076873,tcons_00076874,tcons_00076875,tcons_00076876,tcons_00076877,tcons_00076878,tcons_00076879,tcons_00076880,tcons_00076881,tcons_00076890,tcons_00076893,tcons_00076894,tcons_00076895,tcons_00076896,tcons_00076897,tcons_00076898,tcons_00076899,tcons_00076900,tcons_00076901,tcons_00076902,tcons_00076903,tcons_00076904,tcons_00076905
23.2.3.7	Protein translocation.mitochondrion.inner mitochondrion membrane TIM translocation system.component Tim50	23	tcons_00142572,tcons_00142573,tcons_00142574,tcons_00142575,tcons_00142576,tcons_00142577,tcons_00142578,tcons_00142579,tcons_00142580,tcons_00142581,tcons_00142582,tcons_00142583,tcons_00142584,tcons_00142586,tcons_00142587,tcons_00142588,tcons_00142589,tcons_00142590,tcons_00142591,tcons_00142592,tcons_00142593,tcons_00142594,tcons_00142595
24.2.11.3	Solute transport.carrier-mediated transport.ZIP family.metal cation transporter (IAR)	23	tcons_00130606,tcons_00130607,tcons_00130608,tcons_00130609,tcons_00130610,tcons_00130611,tcons_00130612,tcons_00130613,tcons_00130614,tcons_00130615,tcons_00130616,tcons_00130617,tcons_00130618,tcons_00130619,tcons_00130620,tcons_00130621,tcons_00130622,tcons_00130623,tcons_00130624,tcons_00130625,tcons_00130626,tcons_00130627,tcons_00130628
4.2.7.6.1	Amino acid metabolism.degradation.branched-chain amino acid.valine.3-hydroxyisobutyryl-CoA hydrolase	23	tcons_00030044,tcons_00030045,tcons_00030046,tcons_00030048,tcons_00030050,tcons_00030051,tcons_00030052,tcons_00030053,tcons_00030054,tcons_00030055,tcons_00030057,tcons_00030058,tcons_00030059,tcons_00030061,tcons_00030062,tcons_00030063,tcons_00030066,tcons_00030067,tcons_00030070,tcons_00030072,tcons_00030073,tcons_00030077,tcons_00030078
5.1.5.2	Lipid metabolism.fatty acid biosynthesis.mitochondrial fatty acid synthase (mtFAS) system.phosphopantetheinyl transferase (mtPPT)	23	tcons_00022232,tcons_00022233,tcons_00022234,tcons_00022235,tcons_00022236,tcons_00022237,tcons_00022238,tcons_00022239,tcons_00022240,tcons_00022241,tcons_00022242,tcons_00022243,tcons_00022245,tcons_00022247,tcons_00022248,tcons_00022249,tcons_00022250,tcons_00022251,tcons_00022252,tcons_00022253,tcons_00022254,tcons_00022255,tcons_00022256
5.8.4	Lipid metabolism.lipid trafficking.peroxisomal fatty acid transporter (PXA1)	23	tcons_00124671,tcons_00124672,tcons_00124673,tcons_00124674,tcons_00124675,tcons_00124676,tcons_00124677,tcons_00124678,tcons_00124679,tcons_00124680,tcons_00124681,tcons_00124682,tcons_00124683,tcons_00124684,tcons_00124685,tcons_00124686,tcons_00124687,tcons_00124688,tcons_00124689,tcons_00124690,tcons_00124691,tcons_00124692,tcons_00124693
12.2.1.2	Chromatin organisation.histone chaperone activities.CAF1 histone chaperone complex.component CAF1b/FAS2	22	tcons_00302235,tcons_00302236,tcons_00302237,tcons_00302238,tcons_00302239,tcons_00302240,tcons_00302241,tcons_00302242,tcons_00302243,tcons_00302244,tcons_00302245,tcons_00302246,tcons_00302247,tcons_00302248,tcons_00302249,tcons_00302251,tcons_00302252,tcons_00302253,tcons_00302254,tcons_00302255,tcons_00302256,tcons_00302257
13.3.5.2.3	Cell cycle organisation.mitosis and meiosis.sister chromatid separation.cohesin loading.adherin-recruiting kinase (CDC7)	22	tcons_00011310,tcons_00011311,tcons_00011312,tcons_00011313,tcons_00011314,tcons_00011315,tcons_00011316,tcons_00011317,tcons_00011318,tcons_00011319,tcons_00011320,tcons_00011321,tcons_00011322,tcons_00011323,tcons_00011325,tcons_00011326,tcons_00011330,tcons_00011331,tcons_00011332,tcons_00011333,tcons_00011334,tcons_00011335
13.3.5.5.8	Cell cycle organisation.mitosis and meiosis.sister chromatid separation.spindle assembly checkpoint machinery.checkpoint protein (RAD9)	22	tcons_00162403,tcons_00162404,tcons_00162405,tcons_00162406,tcons_00162407,tcons_00162408,tcons_00162409,tcons_00162410,tcons_00162411,tcons_00162412,tcons_00162413,tcons_00162414,tcons_00162415,tcons_00162416,tcons_00162417,tcons_00162418,tcons_00162419,tcons_00162420,tcons_00162421,tcons_00162422,tcons_00162423,tcons_00162424
13.4.1.2.3	Cell cycle organisation.cytokinesis.preprophase microtubule organization.TON1-TRM-PP2A (TTP) preprophase band formation complex.catalytic component PP2A-phosphatase	22	tcons_00168489,tcons_00168490,tcons_00168491,tcons_00168492,tcons_00168496,tcons_00168500,tcons_00168503,tcons_00168504,tcons_00209652,tcons_00209654,tcons_00209655,tcons_00209656,tcons_00209658,tcons_00243918,tcons_00243919,tcons_00243920,tcons_00243927,tcons_00243928,tcons_00243929,tcons_00243930,tcons_00243931,tcons_00330125
13.4.1.6	Cell cycle organisation.cytokinesis.preprophase microtubule organization.microtubule-based motor protein (Kinesin-14)	22	tcons_00059663,tcons_00059664,tcons_00059665,tcons_00059666,tcons_00059667,tcons_00059668,tcons_00059674,tcons_00059677,tcons_00059678,tcons_00059679,tcons_00059680,tcons_00094222,tcons_00094223,tcons_00094225,tcons_00094226,tcons_00094227,tcons_00094228,tcons_00094230,tcons_00094231,tcons_00094232,tcons_00094233,tcons_00094234
16.10.2.1.4	RNA processing.mRNA silencing.miRNA pathway.DCL1-HYL1 miRNA biogenesis complex.component TOUGH	22	tcons_00296810,tcons_00296811,tcons_00296812,tcons_00296813,tcons_00296814,tcons_00296815,tcons_00296816,tcons_00296817,tcons_00296818,tcons_00296819,tcons_00296820,tcons_00296821,tcons_00296822,tcons_00296823,tcons_00296824,tcons_00296825,tcons_00296826,tcons_00296827,tcons_00296828,tcons_00296829,tcons_00296830,tcons_00296831
16.4.1.1.5.2	RNA processing.pre-mRNA splicing.U2-type-intron-specific major spliceosome.U1 small nuclear ribonucleoprotein particle (snRNP).accessory protein activities.pre-mRNA-processing protein (LUC7)	22	tcons_00246082,tcons_00246083,tcons_00246084,tcons_00246085,tcons_00246086,tcons_00246087,tcons_00246088,tcons_00246089,tcons_00246090,tcons_00246091,tcons_00246092,tcons_00246093,tcons_00246094,tcons_00246095,tcons_00246096,tcons_00246097,tcons_00246098,tcons_00246099,tcons_00246100,tcons_00246101,tcons_00246102,tcons_00246103
16.4.1.4.4	RNA processing.pre-mRNA splicing.U2-type-intron-specific major spliceosome.U5 small nuclear ribonucleoprotein particle (snRNP).protein factor (PRPF8/SUS2)	22	tcons_00206114,tcons_00206115,tcons_00206116,tcons_00206117,tcons_00206118,tcons_00206119,tcons_00206120,tcons_00206121,tcons_00206122,tcons_00206123,tcons_00206124,tcons_00206126,tcons_00206127,tcons_00206128,tcons_00206129,tcons_00206131,tcons_00206132,tcons_00316821,tcons_00316822,tcons_00316823,tcons_00316824,tcons_00316825
16.4.5.2.10	RNA processing.pre-mRNA splicing.spliceosome-associated non-snRNP MOS4-associated complex (MAC).associated components.component Bud13	22	tcons_00334425,tcons_00334426,tcons_00334427,tcons_00334428,tcons_00334429,tcons_00334430,tcons_00334431,tcons_00334432,tcons_00334433,tcons_00334434,tcons_00334435,tcons_00334436,tcons_00334437,tcons_00334438,tcons_00334439,tcons_00334440,tcons_00334441,tcons_00334442,tcons_00334443,tcons_00334444,tcons_00334445,tcons_00334446
17.1.2.1.6	Protein biosynthesis.ribosome biogenesis.large ribosomal subunit (LSU).LSU proteome.component RPL7a	22	tcons_00210243,tcons_00210244,tcons_00210246,tcons_00210247,tcons_00210248,tcons_00210249,tcons_00210250,tcons_00210251,tcons_00210252,tcons_00210253,tcons_00210254,tcons_00210255,tcons_00324101,tcons_00324102,tcons_00324103,tcons_00324104,tcons_00324105,tcons_00324106,tcons_00324107,tcons_00324108,tcons_00324109,tcons_00324110
18.4.1.1	Protein modification.phosphorylation.TKL protein kinase superfamily.protein kinase (LRR-I)	22	tcons_00054907,tcons_00054912,tcons_00054913,tcons_00054919,tcons_00125633,tcons_00125637,tcons_00125644,tcons_00125648,tcons_00125651,tcons_00125653,tcons_00125655,tcons_00125663,tcons_00125664,tcons_00125671,tcons_00204038,tcons_00204040,tcons_00204041,tcons_00204043,tcons_00204047,tcons_00204048,tcons_00204049,tcons_00204052
18.4.1.21	Protein modification.phosphorylation.TKL protein kinase superfamily.protein kinase (LysM)	22	tcons_00141668,tcons_00141669,tcons_00141670,tcons_00141671,tcons_00141672,tcons_00141673,tcons_00141674,tcons_00141675,tcons_00141676,tcons_00141677,tcons_00141678,tcons_00141679,tcons_00141680,tcons_00141681,tcons_00141682,tcons_00141683,tcons_00141684,tcons_00141685,tcons_00141686,tcons_00141687,tcons_00141688,tcons_00141689
18.4.11	Protein modification.phosphorylation.protein kinase (CDC7)	22	tcons_00011310,tcons_00011311,tcons_00011312,tcons_00011313,tcons_00011314,tcons_00011315,tcons_00011316,tcons_00011317,tcons_00011318,tcons_00011319,tcons_00011320,tcons_00011321,tcons_00011322,tcons_00011323,tcons_00011325,tcons_00011326,tcons_00011330,tcons_00011331,tcons_00011332,tcons_00011333,tcons_00011334,tcons_00011335
18.4.24.1.2.5	Protein modification.phosphorylation.serine/threonine protein phosphatase superfamily.PPP Fe-Zn-dependent phosphatase families.PP2A-class phosphatase complexes.catalytic component C	22	tcons_00168489,tcons_00168490,tcons_00168491,tcons_00168492,tcons_00168496,tcons_00168500,tcons_00168503,tcons_00168504,tcons_00209652,tcons_00209654,tcons_00209655,tcons_00209656,tcons_00209658,tcons_00243918,tcons_00243919,tcons_00243920,tcons_00243927,tcons_00243928,tcons_00243929,tcons_00243930,tcons_00243931,tcons_00330125
18.4.24.2.1	Protein modification.phosphorylation.serine/threonine protein phosphatase superfamily.PPM/PP2C Mn/Mg-dependent phosphatase families.clade A phosphatase	22	tcons_00038749,tcons_00038750,tcons_00038753,tcons_00038755,tcons_00038758,tcons_00038759,tcons_00110487,tcons_00110488,tcons_00110491,tcons_00110497,tcons_00110498,tcons_00110500,tcons_00119101,tcons_00119102,tcons_00119103,tcons_00119104,tcons_00119106,tcons_00186855,tcons_00186856,tcons_00186858,tcons_00186859,tcons_00186861
18.4.5.8	Protein modification.phosphorylation.CAMK protein kinase superfamily.protein kinase (CCaMK)	22	tcons_00342631,tcons_00342632,tcons_00342633,tcons_00342634,tcons_00342635,tcons_00342636,tcons_00342637,tcons_00342638,tcons_00342644,tcons_00342645,tcons_00342649,tcons_00342650,tcons_00342651,tcons_00342652,tcons_00342653,tcons_00342654,tcons_00342655,tcons_00342656,tcons_00342657,tcons_00342658,tcons_00342659,tcons_00342660
19.2.2.5.2	Protein homeostasis.ubiquitin-proteasome system.ubiquitin-fold protein conjugation.MUB conjugation.conjugation E2 protein	22	tcons_00014542,tcons_00014543,tcons_00014544,tcons_00068490,tcons_00068491,tcons_00068493,tcons_00068494,tcons_00068495,tcons_00068496,tcons_00068497,tcons_00112572,tcons_00112573,tcons_00112574,tcons_00112575,tcons_00112576,tcons_00144662,tcons_00144663,tcons_00144664,tcons_00144665,tcons_00205244,tcons_00303112,tcons_00303116
19.4.2.4	Protein homeostasis.proteolysis.serine-type peptidase activities.S16-class protease (LON)	22	tcons_00015975,tcons_00015976,tcons_00015977,tcons_00015978,tcons_00015979,tcons_00015982,tcons_00015983,tcons_00015984,tcons_00015985,tcons_00015986,tcons_00015987,tcons_00015988,tcons_00015989,tcons_00015990,tcons_00015991,tcons_00238199,tcons_00238200,tcons_00238201,tcons_00238202,tcons_00238203,tcons_00238204,tcons_00238205
19.4.2.9.4	Protein homeostasis.proteolysis.serine-type peptidase activities.chloroplast Clp-type protease complex.chaperone component ClpC	22	tcons_00057569,tcons_00057570,tcons_00057571,tcons_00057572,tcons_00057573,tcons_00057574,tcons_00057576,tcons_00057577,tcons_00057579,tcons_00057581,tcons_00057582,tcons_00057586,tcons_00057587,tcons_00057588,tcons_00057589,tcons_00057590,tcons_00200979,tcons_00200980,tcons_00200984,tcons_00200987,tcons_00200988,tcons_00200989
19.4.5.5.1	Protein homeostasis.proteolysis.metallopeptidase activities.M48 families.zinc metalloprotease (PGM48)	22	tcons_00103411,tcons_00103412,tcons_00103413,tcons_00103414,tcons_00103415,tcons_00103416,tcons_00103417,tcons_00103418,tcons_00103419,tcons_00103420,tcons_00103421,tcons_00103422,tcons_00103423,tcons_00103424,tcons_00103425,tcons_00103426,tcons_00103427,tcons_00103428,tcons_00103429,tcons_00103430,tcons_00103431,tcons_00103432
2.1.1.5	Cellular respiration.glycolysis.cytosolic glycolysis.phosphoglycerate kinase	22	tcons_00035025,tcons_00274463,tcons_00274464,tcons_00274465,tcons_00274466,tcons_00274467,tcons_00274468,tcons_00274470,tcons_00309085,tcons_00309086,tcons_00309087,tcons_00309089,tcons_00309114,tcons_00309115,tcons_00309116,tcons_00309117,tcons_00309118,tcons_00309119,tcons_00309120,tcons_00309121,tcons_00309123,tcons_00309124
20.2.2.2.1	Cytoskeleton organisation.microfilament network.actin polymerisation.SCAR/WAVE ARP2/3-activating complex.component PIROGI	22	tcons_00169380,tcons_00169381,tcons_00169382,tcons_00169383,tcons_00169384,tcons_00169385,tcons_00169386,tcons_00169387,tcons_00169388,tcons_00169389,tcons_00169390,tcons_00169391,tcons_00169392,tcons_00169393,tcons_00169394,tcons_00169395,tcons_00169396,tcons_00169398,tcons_00169399,tcons_00169400,tcons_00169401,tcons_00169402
22.6.7.1	Vesicle trafficking.target membrane tethering.Golgi membrane tethering factors.golgin (GRIP)	22	tcons_00055052,tcons_00055053,tcons_00055054,tcons_00055055,tcons_00055056,tcons_00055057,tcons_00055058,tcons_00055059,tcons_00055060,tcons_00055061,tcons_00055062,tcons_00055063,tcons_00055064,tcons_00055065,tcons_00055066,tcons_00055067,tcons_00055068,tcons_00055069,tcons_00055070,tcons_00055071,tcons_00055072,tcons_00055073
22.7.1.4	Vesicle trafficking.SNARE target membrane recognition and fusion complexes.Qa-type SNARE components.SYP4-group component	22	tcons_00289673,tcons_00289674,tcons_00289675,tcons_00289676,tcons_00289677,tcons_00289678,tcons_00289679,tcons_00289680,tcons_00289681,tcons_00289682,tcons_00289683,tcons_00289684,tcons_00289685,tcons_00289686,tcons_00289687,tcons_00289688,tcons_00289689,tcons_00289690,tcons_00289691,tcons_00289692,tcons_00289693,tcons_00289694
22.8.1.4	Vesicle trafficking.regulation of membrane tethering and fusion.RAB-GTPase activities.D-class RAB GTPase	22	tcons_00000717,tcons_00000719,tcons_00000720,tcons_00000723,tcons_00000726,tcons_00000728,tcons_00000729,tcons_00102189,tcons_00102191,tcons_00102194,tcons_00102195,tcons_00102196,tcons_00102197,tcons_00102198,tcons_00102199,tcons_00102202,tcons_00136028,tcons_00136030,tcons_00136031,tcons_00136032,tcons_00136033,tcons_00136034
23.4.1.2.1	Protein translocation.peroxisome.importomer translocation system.cargo-receptor docking complex.component Pex13	22	tcons_00055168,tcons_00055169,tcons_00055170,tcons_00055171,tcons_00055172,tcons_00055173,tcons_00055176,tcons_00347009,tcons_00347010,tcons_00347011,tcons_00347012,tcons_00347013,tcons_00347014,tcons_00347015,tcons_00347016,tcons_00347017,tcons_00347018,tcons_00347019,tcons_00347020,tcons_00347021,tcons_00347022,tcons_00347023
24.1.1.2.2	Solute transport.primary active transport.V-type ATPase complex.peripheral V1 subcomplex.subunit B	22	tcons_00255854,tcons_00255855,tcons_00255856,tcons_00255857,tcons_00255858,tcons_00255859,tcons_00255860,tcons_00255861,tcons_00255862,tcons_00255863,tcons_00255864,tcons_00255865,tcons_00255866,tcons_00330285,tcons_00330286,tcons_00330287,tcons_00330288,tcons_00330289,tcons_00330290,tcons_00330291,tcons_00330292,tcons_00330293
24.1.3.1.3	Solute transport.primary active transport.ABC superfamily.ABC1 family.subfamily ABCD transporter	22	tcons_00124671,tcons_00124672,tcons_00124673,tcons_00124674,tcons_00124675,tcons_00124676,tcons_00124677,tcons_00124678,tcons_00124679,tcons_00124680,tcons_00124681,tcons_00124682,tcons_00124683,tcons_00124684,tcons_00124685,tcons_00124686,tcons_00124687,tcons_00124688,tcons_00124689,tcons_00124691,tcons_00124692,tcons_00124693
27.3.3	Multi-process regulation.SnRK1-kinase regulatory system.SnRK1-interacting factor (FLZ)	22	tcons_00093426,tcons_00093427,tcons_00093428,tcons_00140965,tcons_00140966,tcons_00140968,tcons_00140969,tcons_00140970,tcons_00140971,tcons_00140972,tcons_00232141,tcons_00232142,tcons_00232143,tcons_00232144,tcons_00232145,tcons_00232146,tcons_00207313,tcons_00207314,tcons_00207315,tcons_00207316,tcons_00207317,tcons_00207318
27.4.1	Multi-process regulation.Rop-GTPase regulatory system.small GTPase (ROP)	22	tcons_00037530,tcons_00037531,tcons_00037532,tcons_00037535,tcons_00037536,tcons_00037537,tcons_00037538,tcons_00037540,tcons_00037541,tcons_00111049,tcons_00111050,tcons_00111052,tcons_00111055,tcons_00111056,tcons_00262821,tcons_00262822,tcons_00262823,tcons_00262824,tcons_00262825,tcons_00262826,tcons_00262827,tcons_00262828
3.9.2.2	Carbohydrate metabolism.oxidative pentose phosphate pathway.non-oxidative phase.ribulose-phosphate 3-epimerase	22	tcons_00210107,tcons_00210108,tcons_00210109,tcons_00210111,tcons_00210112,tcons_00210114,tcons_00210115,tcons_00210117,tcons_00210118,tcons_00210119,tcons_00210120,tcons_00210121,tcons_00210122,tcons_00210123,tcons_00210124,tcons_00210125,tcons_00210126,tcons_00210127,tcons_00210128,tcons_00210129,tcons_00210131,tcons_00210132
5.1.1.4	Lipid metabolism.fatty acid biosynthesis.citrate shuttle.cytosolic NADP-dependent malic enzyme	22	tcons_00104595,tcons_00104596,tcons_00104597,tcons_00104598,tcons_00104599,tcons_00104600,tcons_00104601,tcons_00104602,tcons_00104603,tcons_00104604,tcons_00104605,tcons_00104606,tcons_00104609,tcons_00104610,tcons_00104611,tcons_00104612,tcons_00104613,tcons_00104614,tcons_00104615,tcons_00104616,tcons_00104617,tcons_00104618
5.1.2.2.1.2	Lipid metabolism.fatty acid biosynthesis.acetyl-CoA generation.plastidial pyruvate dehydrogenase complex.E1 pyruvate dehydrogenase subcomplex.subunit beta	22	tcons_00213515,tcons_00213516,tcons_00213517,tcons_00213518,tcons_00213519,tcons_00213520,tcons_00213521,tcons_00213522,tcons_00213523,tcons_00213524,tcons_00213525,tcons_00213527,tcons_00213528,tcons_00213529,tcons_00213530,tcons_00213531,tcons_00213532,tcons_00213533,tcons_00213534,tcons_00213535,tcons_00213536,tcons_00213537
6.1.1.4	Nucleotide metabolism.purines.ribonucleotide (RN) anabolism.formylglycinamidine RN synthase	22	tcons_00057507,tcons_00057508,tcons_00057509,tcons_00057511,tcons_00057512,tcons_00057513,tcons_00057514,tcons_00057515,tcons_00057516,tcons_00057517,tcons_00057518,tcons_00057519,tcons_00057520,tcons_00057521,tcons_00057522,tcons_00057523,tcons_00057524,tcons_00057525,tcons_00057526,tcons_00057527,tcons_00057528,tcons_00057529
7.5.6	Coenzyme metabolism.tetrahydrofolate biosynthesis.folyl-polyglutamate synthetase	22	tcons_00194453,tcons_00194454,tcons_00194455,tcons_00194456,tcons_00194457,tcons_00194458,tcons_00194459,tcons_00194460,tcons_00194461,tcons_00194462,tcons_00194463,tcons_00194464,tcons_00194465,tcons_00194466,tcons_00194467,tcons_00194468,tcons_00194469,tcons_00194470,tcons_00194471,tcons_00194472,tcons_00194473,tcons_00194474
8.2.1	Polyamine metabolism.spermidine biosynthesis.S-adenosyl methionine decarboxylase	22	tcons_00088124,tcons_00088125,tcons_00088126,tcons_00088127,tcons_00088128,tcons_00088129,tcons_00088130,tcons_00207538,tcons_00207539,tcons_00207540,tcons_00207541,tcons_00207542,tcons_00207543,tcons_00207545,tcons_00207546,tcons_00207547,tcons_00279028,tcons_00279029,tcons_00279030,tcons_00279031,tcons_00279032,tcons_00279033
1.1.1.4.1.3	Photosynthesis.photophosphorylation.photosystem II.photosynthetic acclimation.regulator phosphorylation.phosphatase (PPH1/TAP38)	21	tcons_00110143,tcons_00110144,tcons_00110145,tcons_00110146,tcons_00110147,tcons_00110148,tcons_00110149,tcons_00110150,tcons_00110151,tcons_00110152,tcons_00110153,tcons_00110154,tcons_00110155,tcons_00110156,tcons_00110157,tcons_00110158,tcons_00110159,tcons_00110160,tcons_00110161,tcons_00110162,tcons_00110163
13.2.2.2.1	Cell cycle organisation.DNA replication.initiation.MCM8-9 auxiliary complex.component MCM8	21	tcons_00014978,tcons_00014980,tcons_00014982,tcons_00014983,tcons_00014984,tcons_00014985,tcons_00014987,tcons_00014988,tcons_00014989,tcons_00014991,tcons_00014992,tcons_00014993,tcons_00014994,tcons_00014995,tcons_00014998,tcons_00014999,tcons_00015001,tcons_00015002,tcons_00015003,tcons_00015005,tcons_00015006
13.3.2	Cell cycle organisation.mitosis and meiosis.prospindle assembly factor (TPX2)	21	tcons_00080260,tcons_00080261,tcons_00080262,tcons_00080263,tcons_00080264,tcons_00080265,tcons_00080266,tcons_00080267,tcons_00080268,tcons_00080269,tcons_00080270,tcons_00080271,tcons_00080272,tcons_00080273,tcons_00080274,tcons_00080275,tcons_00080278,tcons_00080279,tcons_00080280,tcons_00080282,tcons_00080283
13.3.6.6.1	Cell cycle organisation.mitosis and meiosis.meiotic recombination.meiotic exit.meiotic exit regulator (MS5/TDM1)	21	tcons_00211780,tcons_00211781,tcons_00211782,tcons_00211783,tcons_00211784,tcons_00211785,tcons_00211786,tcons_00211787,tcons_00211788,tcons_00211789,tcons_00211790,tcons_00211792,tcons_00211793,tcons_00211794,tcons_00211795,tcons_00211796,tcons_00211804,tcons_00211805,tcons_00211808,tcons_00211810,tcons_00211812
13.5.3.1	Cell cycle organisation.organellar DNA replication.DNA gyrase complex.subunit A	21	tcons_00217631,tcons_00217632,tcons_00217633,tcons_00217634,tcons_00217635,tcons_00217636,tcons_00217637,tcons_00217638,tcons_00217639,tcons_00217640,tcons_00217641,tcons_00217642,tcons_00217643,tcons_00217644,tcons_00217645,tcons_00217646,tcons_00217647,tcons_00217648,tcons_00217649,tcons_00217650,tcons_00217651
15.3.6.3.2	RNA biosynthesis.RNA polymerase II-dependent transcription.transcription elongation.SPT4-SPT5 transcription elongation complex.component SPT5	21	tcons_00318874,tcons_00318875,tcons_00318876,tcons_00318877,tcons_00318878,tcons_00318879,tcons_00318880,tcons_00318881,tcons_00318882,tcons_00318883,tcons_00318884,tcons_00318885,tcons_00318886,tcons_00318887,tcons_00318889,tcons_00318890,tcons_00318891,tcons_00318892,tcons_00318893,tcons_00318894,tcons_00318895
15.4.6.2	RNA biosynthesis.RNA polymerase III-dependent transcription.TFIIIf transcription factor heterodimer.large subunit	21	tcons_00120380,tcons_00120381,tcons_00120382,tcons_00120383,tcons_00120384,tcons_00120385,tcons_00120386,tcons_00120387,tcons_00120388,tcons_00120389,tcons_00120390,tcons_00120391,tcons_00120392,tcons_00120393,tcons_00120394,tcons_00120395,tcons_00120396,tcons_00120397,tcons_00120398,tcons_00120399,tcons_00120400
16.4.6.2	RNA processing.pre-mRNA splicing.spliceosome-associated non-snRNP factor activities.splicing factor (SCL28|30|33)	21	tcons_00048898,tcons_00048899,tcons_00048901,tcons_00048905,tcons_00048907,tcons_00048908,tcons_00162270,tcons_00162271,tcons_00162272,tcons_00162273,tcons_00162274,tcons_00162275,tcons_00162276,tcons_00162277,tcons_00162278,tcons_00199168,tcons_00199169,tcons_00199173,tcons_00199174,tcons_00199175,tcons_00199176
16.5.1.1.3	RNA processing.mRNA modification.adenosine N6-methylation.adenosine N6-methyltransferase complex.regulatory component FIP37	21	tcons_00297079,tcons_00297080,tcons_00297081,tcons_00297082,tcons_00297083,tcons_00297084,tcons_00297085,tcons_00297086,tcons_00297088,tcons_00297089,tcons_00297090,tcons_00297091,tcons_00297092,tcons_00297093,tcons_00297094,tcons_00297095,tcons_00297096,tcons_00297097,tcons_00297098,tcons_00297099,tcons_00297100
16.8.1.1.8	RNA processing.RNA surveillance.exosome complex.EXO9 core complex.component CSL4	21	tcons_00239575,tcons_00239576,tcons_00239577,tcons_00239578,tcons_00239579,tcons_00239580,tcons_00239581,tcons_00239582,tcons_00239583,tcons_00239584,tcons_00239585,tcons_00239586,tcons_00239587,tcons_00239588,tcons_00239589,tcons_00239590,tcons_00239591,tcons_00239592,tcons_00239593,tcons_00239594,tcons_00239595
17.1.2.1.36	Protein biosynthesis.ribosome biogenesis.large ribosomal subunit (LSU).LSU proteome.component RPL35a	21	tcons_00039949,tcons_00039950,tcons_00039951,tcons_00039952,tcons_00039953,tcons_00039954,tcons_00039955,tcons_00039956,tcons_00039957,tcons_00284746,tcons_00284747,tcons_00284748,tcons_00284749,tcons_00284750,tcons_00318239,tcons_00318240,tcons_00318241,tcons_00318242,tcons_00318243,tcons_00318244,tcons_00318245
17.1.3.2.1.8	Protein biosynthesis.ribosome biogenesis.small ribosomal subunit (SSU).SSU processome.pre-40S ribosomal subunit nuclear assembly.assembly factor (Sof1)	21	tcons_00107300,tcons_00107301,tcons_00107302,tcons_00107303,tcons_00107304,tcons_00107305,tcons_00107306,tcons_00107307,tcons_00107308,tcons_00107309,tcons_00107311,tcons_00107317,tcons_00107318,tcons_00107319,tcons_00107321,tcons_00107322,tcons_00107323,tcons_00107324,tcons_00107325,tcons_00107326,tcons_00107327
17.5.3.1	Protein biosynthesis.translation elongation.eEF5 poly-P/G elongation factor activity.poly-P/G elongation factor (eEF5/eIF5A)	21	tcons_00077794,tcons_00077795,tcons_00077796,tcons_00077797,tcons_00077798,tcons_00055882,tcons_00055883,tcons_00055884,tcons_00055885,tcons_00055886,tcons_00200588,tcons_00200589,tcons_00200590,tcons_00200591,tcons_00200592,tcons_00200593,tcons_00200594,tcons_00200595,tcons_00200596,tcons_00200597,tcons_00200598
18.4.1.37.1	Protein modification.phosphorylation.TKL protein kinase superfamily.RLCK-VII receptor-like protein kinase families.receptor-like protein kinase (RLCK-VIIa)	21	tcons_00136496,tcons_00136497,tcons_00136498,tcons_00136499,tcons_00136500,tcons_00136501,tcons_00136502,tcons_00136504,tcons_00136505,tcons_00136506,tcons_00136507,tcons_00136509,tcons_00136510,tcons_00136511,tcons_00136512,tcons_00136513,tcons_00244595,tcons_00244596,tcons_00244598,tcons_00244599,tcons_00244600
18.4.14	Protein modification.phosphorylation.protein kinase (NAK)	21	tcons_00230609,tcons_00230610,tcons_00230611,tcons_00230612,tcons_00230613,tcons_00230614,tcons_00230615,tcons_00230616,tcons_00230617,tcons_00230618,tcons_00230619,tcons_00230620,tcons_00230621,tcons_00230622,tcons_00230623,tcons_00230624,tcons_00230625,tcons_00230626,tcons_00230627,tcons_00230628,tcons_00230629
18.4.24.2.9	Protein modification.phosphorylation.serine/threonine protein phosphatase superfamily.PPM/PP2C Mn/Mg-dependent phosphatase families.clade I phosphatase	21	tcons_00309847,tcons_00309848,tcons_00309849,tcons_00309850,tcons_00309851,tcons_00309852,tcons_00309853,tcons_00309854,tcons_00309855,tcons_00309856,tcons_00309857,tcons_00309858,tcons_00309859,tcons_00309860,tcons_00309861,tcons_00309862,tcons_00309863,tcons_00309864,tcons_00309865,tcons_00309866,tcons_00309867
19.2.2.2.3	Protein homeostasis.ubiquitin-proteasome system.ubiquitin-fold protein conjugation.SUMO conjugation (sumoylation).SUMO conjugation E2 enzyme (SCE1)	21	tcons_00010396,tcons_00010397,tcons_00010398,tcons_00090255,tcons_00090256,tcons_00090257,tcons_00090258,tcons_00090260,tcons_00090261,tcons_00090262,tcons_00090263,tcons_00090264,tcons_00192966,tcons_00192967,tcons_00192968,tcons_00192969,tcons_00192970,tcons_00192971,tcons_00192972,tcons_00192973,tcons_00192974
19.2.3.1.1.12	Protein homeostasis.ubiquitin-proteasome system.ubiquitin-fold protein deconjugation.ubiquitin deconjugation.UBP deubiquitinase activities.deubiquitinase (UBP26)	21	tcons_00189986,tcons_00189987,tcons_00189988,tcons_00189989,tcons_00189991,tcons_00189992,tcons_00189993,tcons_00189997,tcons_00189998,tcons_00189999,tcons_00190000,tcons_00190001,tcons_00190002,tcons_00190003,tcons_00190004,tcons_00190005,tcons_00190006,tcons_00190007,tcons_00190008,tcons_00190009,tcons_00190010
2.4.2.3	Cellular respiration.oxidative phosphorylation.alternative NAD(P)H dehydrogenase activities.mitochondrial uncoupling protein (PUMP)	21	tcons_00180489,tcons_00180490,tcons_00180491,tcons_00180492,tcons_00180493,tcons_00180494,tcons_00180495,tcons_00180496,tcons_00180498,tcons_00180499,tcons_00180501,tcons_00180502,tcons_00180503,tcons_00180504,tcons_00180505,tcons_00180506,tcons_00180507,tcons_00180508,tcons_00180509,tcons_00180510,tcons_00180512
21.3.2.2.3.2	Cell wall organisation.pectin.rhamnogalacturonan I.modification and degradation.alpha-L-arabinofuranosidase activities.bifunctional alpha-L-arabinofuranosidase and beta-D-xylosidase (BXL)	21	tcons_00068027,tcons_00068028,tcons_00068029,tcons_00068030,tcons_00068031,tcons_00068032,tcons_00068033,tcons_00068034,tcons_00068035,tcons_00068036,tcons_00068037,tcons_00068038,tcons_00068041,tcons_00068042,tcons_00068043,tcons_00068044,tcons_00068045,tcons_00068046,tcons_00068047,tcons_00068048,tcons_00068049
21.4.1.1.5.3	Cell wall organisation.cell wall proteins.hydroxyproline-rich glycoprotein activities.arabinogalactan-protein (AGP) activities.AGP glycosylation.AGP beta-1,3-galactosyltransferase	21	tcons_00334624,tcons_00334625,tcons_00334626,tcons_00334627,tcons_00334628,tcons_00334629,tcons_00334630,tcons_00334631,tcons_00334632,tcons_00334634,tcons_00334635,tcons_00334636,tcons_00334637,tcons_00334638,tcons_00334639,tcons_00334640,tcons_00334641,tcons_00334642,tcons_00334643,tcons_00334644,tcons_00334645
22.6.1.4	Vesicle trafficking.target membrane tethering.GARP/EARP (Golgi-/Endosome-Associated-Retrograde-Protein) complexes.GARP-specific component VPS54	21	tcons_00044759,tcons_00044760,tcons_00044761,tcons_00044762,tcons_00044763,tcons_00044764,tcons_00044765,tcons_00044766,tcons_00044767,tcons_00044768,tcons_00044769,tcons_00044770,tcons_00044771,tcons_00044772,tcons_00044773,tcons_00044774,tcons_00044775,tcons_00044776,tcons_00044777,tcons_00044778,tcons_00044779
23.5.1.2.7	Protein translocation.nucleus.nucleocytoplasmic transport.karyopherin beta transport receptors.import karyopherin (IPO8)	21	tcons_00083591,tcons_00083592,tcons_00083593,tcons_00083594,tcons_00083595,tcons_00083596,tcons_00083597,tcons_00083598,tcons_00083599,tcons_00083600,tcons_00083601,tcons_00083602,tcons_00083603,tcons_00083604,tcons_00083605,tcons_00083607,tcons_00083609,tcons_00083610,tcons_00083612,tcons_00083613,tcons_00083614
27.4.5.1	Multi-process regulation.Rop-GTPase regulatory system.ROP GTPase effector activities.GTPase effector (RIP)	21	tcons_00002692,tcons_00002693,tcons_00002694,tcons_00002695,tcons_00002696,tcons_00002697,tcons_00002698,tcons_00002699,tcons_00002700,tcons_00002701,tcons_00002702,tcons_00002705,tcons_00002707,tcons_00002708,tcons_00002710,tcons_00002713,tcons_00115538,tcons_00115539,tcons_00115540,tcons_00115541,tcons_00115542
3.1.4.1.2	Carbohydrate metabolism.sucrose metabolism.degradation.invertase activities.acid beta-fructofuranosidase (VIN)	21	tcons_00288435,tcons_00288439,tcons_00288440,tcons_00288441,tcons_00288442,tcons_00288443,tcons_00288444,tcons_00288445,tcons_00288446,tcons_00288447,tcons_00288449,tcons_00288450,tcons_00288451,tcons_00288452,tcons_00288453,tcons_00288454,tcons_00288455,tcons_00288456,tcons_00288457,tcons_00288458,tcons_00288459
4.1.1.1.1.3	Amino acid metabolism.biosynthesis.glutamate family.glutamate-derived amino acids.ornithine.N-acetylglutamate-5-phosphate reductase	21	tcons_00176938,tcons_00176939,tcons_00176953,tcons_00176954,tcons_00176966,tcons_00176974,tcons_00176975,tcons_00176976,tcons_00176977,tcons_00176978,tcons_00176979,tcons_00176980,tcons_00176981,tcons_00176982,tcons_00176983,tcons_00176984,tcons_00176985,tcons_00176986,tcons_00176987,tcons_00176988,tcons_00176989
4.1.2.2.4	Amino acid metabolism.biosynthesis.aspartate family.aspartate-derived amino acids.bifunctional homoserine dehydrogenase and aspartate kinase	21	tcons_00231215,tcons_00231216,tcons_00231217,tcons_00231218,tcons_00231219,tcons_00231220,tcons_00231221,tcons_00231222,tcons_00231223,tcons_00231224,tcons_00231225,tcons_00231226,tcons_00231227,tcons_00231228,tcons_00231229,tcons_00231230,tcons_00231231,tcons_00231232,tcons_00231233,tcons_00231234,tcons_00231235
1.2.1.3.2	Photosynthesis.calvin cycle.ribulose-1,5-bisphosphat carboxylase/oxygenase (RuBisCo) activity.RuBisCo regulation.ATP-dependent activase (RCA)	20	tcons_00180523,tcons_00180525,tcons_00180528,tcons_00180529,tcons_00180530,tcons_00180532,tcons_00180533,tcons_00180534,tcons_00180535,tcons_00180536,tcons_00180537,tcons_00180539,tcons_00180540,tcons_00180541,tcons_00180542,tcons_00180543,tcons_00180545,tcons_00180546,tcons_00180547,tcons_00180548
12.2.2.1	Chromatin organisation.histone chaperone activities.FACT histone chaperone complex.component SPT16	20	tcons_00072392,tcons_00072393,tcons_00072394,tcons_00072395,tcons_00072396,tcons_00072397,tcons_00072398,tcons_00072399,tcons_00072400,tcons_00072401,tcons_00072402,tcons_00072403,tcons_00072404,tcons_00072405,tcons_00072406,tcons_00072407,tcons_00072408,tcons_00072409,tcons_00072410,tcons_00072411
13.1.1.2.2	Cell cycle organisation.cell cycle control.cyclin-dependent regulation.cyclin-dependent protein kinase complex.catalytic component CDKB	20	tcons_00179347,tcons_00179349,tcons_00179351,tcons_00179359,tcons_00179362,tcons_00179366,tcons_00179367,tcons_00179368,tcons_00179370,tcons_00203391,tcons_00203392,tcons_00203397,tcons_00323212,tcons_00323213,tcons_00323214,tcons_00323216,tcons_00323217,tcons_00323218,tcons_00323219,tcons_00323221
13.2.1.4	Cell cycle organisation.DNA replication.preinitiation.helicase loading factor (CDC6)	20	tcons_00145937,tcons_00145938,tcons_00145939,tcons_00145940,tcons_00145941,tcons_00145942,tcons_00145945,tcons_00145946,tcons_00145947,tcons_00145948,tcons_00145951,tcons_00145952,tcons_00145954,tcons_00145955,tcons_00145956,tcons_00145957,tcons_00145960,tcons_00145961,tcons_00145962,tcons_00145963
13.3.1.2.2	Cell cycle organisation.mitosis and meiosis.chromatin condensation.condensin I complex.component CAP-G	20	tcons_00320758,tcons_00320759,tcons_00320760,tcons_00320761,tcons_00320762,tcons_00320763,tcons_00320764,tcons_00320765,tcons_00320766,tcons_00320767,tcons_00320768,tcons_00320769,tcons_00320770,tcons_00320771,tcons_00320772,tcons_00320773,tcons_00320774,tcons_00320775,tcons_00320776,tcons_00320777
13.3.1.2.3	Cell cycle organisation.mitosis and meiosis.chromatin condensation.condensin I complex.component CAP-H	20	tcons_00135754,tcons_00135755,tcons_00135756,tcons_00135757,tcons_00135758,tcons_00135759,tcons_00135760,tcons_00135761,tcons_00135762,tcons_00135763,tcons_00135764,tcons_00135765,tcons_00135766,tcons_00135767,tcons_00135768,tcons_00135769,tcons_00135770,tcons_00135771,tcons_00135772,tcons_00135773
13.3.4.1.1.2.3	Cell cycle organisation.mitosis and meiosis.metaphase to anaphase transition.Anaphase-Promoting Complex/Cyclosome (APC/C)-dependent ubiquitination.APC/C E3 ubiquitin ligase complex.arc lamp subcomplex.component APC7	20	tcons_00004391,tcons_00004392,tcons_00004393,tcons_00004394,tcons_00004395,tcons_00004396,tcons_00004397,tcons_00004398,tcons_00004399,tcons_00004400,tcons_00004401,tcons_00004402,tcons_00004403,tcons_00004404,tcons_00004406,tcons_00004407,tcons_00004408,tcons_00004409,tcons_00004411,tcons_00004412
13.3.5.1.2	Cell cycle organisation.mitosis and meiosis.sister chromatid separation.cohesin regulator complex.component SMC3/TTN7	20	tcons_00019658,tcons_00019659,tcons_00019660,tcons_00019661,tcons_00019662,tcons_00019663,tcons_00019664,tcons_00019665,tcons_00019666,tcons_00019667,tcons_00019668,tcons_00019669,tcons_00019670,tcons_00019671,tcons_00019672,tcons_00019673,tcons_00019674,tcons_00019675,tcons_00019676,tcons_00019677
13.6.2.5	Cell cycle organisation.organelle division.mitochondrion and peroxisome division.peroxisomal fission factor (PEX11)	20	tcons_00171007,tcons_00171008,tcons_00171009,tcons_00171010,tcons_00171011,tcons_00171012,tcons_00171013,tcons_00171014,tcons_00171015,tcons_00171016,tcons_00171017,tcons_00289914,tcons_00289915,tcons_00289916,tcons_00289917,tcons_00289918,tcons_00289919,tcons_00289920,tcons_00289921,tcons_00289922
14.3.6.1.2	DNA damage response.homologous recombination repair (HR).Smc5-Smc6 complex.NSE2-SMC5-SMC6 subcomplex.component SMC6	20	tcons_00204422,tcons_00204423,tcons_00204424,tcons_00204425,tcons_00204426,tcons_00204427,tcons_00204428,tcons_00204429,tcons_00204430,tcons_00204431,tcons_00204433,tcons_00204434,tcons_00204435,tcons_00204436,tcons_00204437,tcons_00204438,tcons_00204439,tcons_00204440,tcons_00204441,tcons_00204442
15.1.6.2	RNA biosynthesis.DNA-dependent RNA polymerase (Pol) complexes.Pol I-V shared regulatory components.subunit 4	20	tcons_00282109,tcons_00282110,tcons_00282111,tcons_00282112,tcons_00282113,tcons_00282114,tcons_00282115,tcons_00282116,tcons_00282117,tcons_00282118,tcons_00282119,tcons_00282120,tcons_00282121,tcons_00344829,tcons_00344830,tcons_00350757,tcons_00350758,tcons_00344831,tcons_00350759,tcons_00350760
15.3.3.1.6	RNA biosynthesis.RNA polymerase II-dependent transcription.MEDIATOR transcription co-activator complex.head module.component MED19	20	tcons_00225740,tcons_00218517,tcons_00218518,tcons_00218523,tcons_00249183,tcons_00249186,tcons_00249199,tcons_00249204,tcons_00313757,tcons_00313764,tcons_00313768,tcons_00313769,tcons_00313773,tcons_00313774,tcons_00313775,tcons_00313778,tcons_00313779,tcons_00313780,tcons_00313781,tcons_00301141
16.8.1.1.4	RNA processing.RNA surveillance.exosome complex.EXO9 core complex.component RRP43	20	tcons_00176692,tcons_00176693,tcons_00176694,tcons_00176695,tcons_00176696,tcons_00176698,tcons_00176699,tcons_00176701,tcons_00176702,tcons_00176703,tcons_00176704,tcons_00176705,tcons_00176706,tcons_00176707,tcons_00176709,tcons_00176710,tcons_00176711,tcons_00176712,tcons_00176713,tcons_00176714
16.8.2.4	RNA processing.RNA surveillance.mRNA deadenylation-dependent decay.XRN4-exoribonuclease cofactor (LARP1)	20	tcons_00134367,tcons_00134368,tcons_00134369,tcons_00134370,tcons_00134371,tcons_00134372,tcons_00134373,tcons_00134374,tcons_00134375,tcons_00134376,tcons_00134377,tcons_00134378,tcons_00134379,tcons_00134381,tcons_00134382,tcons_00134383,tcons_00134384,tcons_00134385,tcons_00134386,tcons_00134387
17.1.1.4	Protein biosynthesis.ribosome biogenesis.rRNA biosynthesis.rRNA processing factor (IRP1)	20	tcons_00057047,tcons_00057048,tcons_00057049,tcons_00057050,tcons_00057051,tcons_00057052,tcons_00057053,tcons_00057054,tcons_00057055,tcons_00057056,tcons_00057057,tcons_00057058,tcons_00057059,tcons_00057060,tcons_00057061,tcons_00057062,tcons_00057063,tcons_00057064,tcons_00057065,tcons_00057066
17.1.3.1.24	Protein biosynthesis.ribosome biogenesis.small ribosomal subunit (SSU).SSU proteome.component RPS23	20	tcons_00035980,tcons_00035982,tcons_00119441,tcons_00119442,tcons_00119444,tcons_00234263,tcons_00234264,tcons_00234266,tcons_00234267,tcons_00217821,tcons_00217822,tcons_00217823,tcons_00217824,tcons_00217825,tcons_00217826,tcons_00217827,tcons_00217828,tcons_00217829,tcons_00217831,tcons_00217833
17.1.3.1.29	Protein biosynthesis.ribosome biogenesis.small ribosomal subunit (SSU).SSU proteome.component RPS27a	20	tcons_00024421,tcons_00024422,tcons_00024423,tcons_00024424,tcons_00040510,tcons_00040511,tcons_00040512,tcons_00040513,tcons_00040514,tcons_00040515,tcons_00040516,tcons_00040518,tcons_00040519,tcons_00040520,tcons_00040521,tcons_00040523,tcons_00040526,tcons_00040527,tcons_00040528,tcons_00040531
17.1.3.2.1.3.2	Protein biosynthesis.ribosome biogenesis.small ribosomal subunit (SSU).SSU processome.pre-40S ribosomal subunit nuclear assembly.UtpB module.assembly factor (UTP21)	20	tcons_00336651,tcons_00336652,tcons_00336653,tcons_00336654,tcons_00336655,tcons_00336656,tcons_00336657,tcons_00336658,tcons_00336659,tcons_00336660,tcons_00336661,tcons_00336662,tcons_00336663,tcons_00336664,tcons_00336665,tcons_00336666,tcons_00336667,tcons_00336668,tcons_00336669,tcons_00336670
17.1.3.2.1.5	Protein biosynthesis.ribosome biogenesis.small ribosomal subunit (SSU).SSU processome.pre-40S ribosomal subunit nuclear assembly.assembly factor (ENP1)	20	tcons_00068580,tcons_00068581,tcons_00068582,tcons_00068583,tcons_00068584,tcons_00068585,tcons_00068586,tcons_00068587,tcons_00068588,tcons_00068589,tcons_00068590,tcons_00068591,tcons_00068592,tcons_00068593,tcons_00068594,tcons_00068595,tcons_00068596,tcons_00068597,tcons_00068598,tcons_00068599
17.2.1	Protein biosynthesis.aminoacyl-tRNA synthetase activities.alanine-tRNA ligase	20	tcons_00180583,tcons_00180584,tcons_00180585,tcons_00180586,tcons_00180595,tcons_00180596,tcons_00180598,tcons_00194325,tcons_00194326,tcons_00194327,tcons_00194328,tcons_00194329,tcons_00194331,tcons_00194332,tcons_00194333,tcons_00194335,tcons_00194338,tcons_00194339,tcons_00194340,tcons_00194341
18.1.1.1.2	Protein modification.glycosylation.N-linked glycosylation.dolichol-phosphate biosynthesis.cis-prenyltransferase (LEW1)	20	tcons_00274923,tcons_00274924,tcons_00274925,tcons_00274926,tcons_00274927,tcons_00274928,tcons_00274929,tcons_00274931,tcons_00274933,tcons_00274942,tcons_00274944,tcons_00274946,tcons_00274948,tcons_00274949,tcons_00274952,tcons_00274953,tcons_00274955,tcons_00274956,tcons_00274957,tcons_00274958
18.1.1.7.1	Protein modification.glycosylation.N-linked glycosylation.paucimannosidic N-glycan formation.beta-N-acetylhexosaminidase (HEXO)	20	tcons_00034494,tcons_00034495,tcons_00034496,tcons_00034497,tcons_00034498,tcons_00034499,tcons_00034500,tcons_00034501,tcons_00034502,tcons_00034503,tcons_00034504,tcons_00034505,tcons_00034506,tcons_00034507,tcons_00034508,tcons_00034509,tcons_00034510,tcons_00034511,tcons_00034512,tcons_00034513
18.4.2.1	Protein modification.phosphorylation.STE protein kinase superfamily.protein kinase (MAPKK)	20	tcons_00191970,tcons_00191971,tcons_00191972,tcons_00191973,tcons_00191974,tcons_00191976,tcons_00191978,tcons_00191979,tcons_00191980,tcons_00191981,tcons_00191982,tcons_00191983,tcons_00191984,tcons_00191985,tcons_00191986,tcons_00344426,tcons_00344427,tcons_00344428,tcons_00344429,tcons_00344430
19.1.6.2	Protein homeostasis.protein quality control.Hsp90 chaperone system.Hsp90-co-chaperone (P23)	20	tcons_00173138,tcons_00173139,tcons_00173140,tcons_00173141,tcons_00300736,tcons_00300737,tcons_00300738,tcons_00300739,tcons_00300740,tcons_00300741,tcons_00300742,tcons_00300743,tcons_00300744,tcons_00300745,tcons_00300746,tcons_00300747,tcons_00300748,tcons_00300749,tcons_00300750,tcons_00300751
20.1.5.2	Cytoskeleton organisation.microtubular network.microtubule dynamics.microtubule-stabilizing factor (WDL)	20	tcons_00275955,tcons_00275956,tcons_00275957,tcons_00275958,tcons_00275959,tcons_00275960,tcons_00275961,tcons_00275962,tcons_00275963,tcons_00331105,tcons_00331106,tcons_00331107,tcons_00331108,tcons_00331109,tcons_00331110,tcons_00331111,tcons_00331112,tcons_00331113,tcons_00331114,tcons_00331115
20.2.2.8	Cytoskeleton organisation.microfilament network.actin polymerisation.actin-depolymerizing factor (ADF)	20	tcons_00187660,tcons_00187661,tcons_00187662,tcons_00187663,tcons_00187664,tcons_00187665,tcons_00187666,tcons_00187667,tcons_00187668,tcons_00215526,tcons_00215527,tcons_00215528,tcons_00215529,tcons_00244546,tcons_00244547,tcons_00244548,tcons_00244549,tcons_00338728,tcons_00338729,tcons_00338730
21.9.1.6.1	Cell wall organisation.cutin and suberin.cuticular lipid formation.acyl-reduction pathway.acyl CoA reductase	20	tcons_00172925,tcons_00172926,tcons_00172927,tcons_00172928,tcons_00172929,tcons_00172930,tcons_00172931,tcons_00172932,tcons_00172933,tcons_00172934,tcons_00172935,tcons_00172936,tcons_00172937,tcons_00172938,tcons_00172939,tcons_00172940,tcons_00172941,tcons_00172942,tcons_00172943,tcons_00172944
22.4.2.1	Vesicle trafficking.Coat protein II (COPII) coatomer machinery.coat protein recruiting.GTPase (Sar1)	20	tcons_00133919,tcons_00133920,tcons_00133921,tcons_00133922,tcons_00133923,tcons_00109657,tcons_00109658,tcons_00109659,tcons_00109661,tcons_00109662,tcons_00109664,tcons_00109665,tcons_00199508,tcons_00199509,tcons_00199510,tcons_00199511,tcons_00199513,tcons_00199514,tcons_00199515,tcons_00199516
23.1.1.1	Protein translocation.chloroplast.outer envelope insertion system.chaperone (AKR2)	20	tcons_00210656,tcons_00210657,tcons_00210658,tcons_00210659,tcons_00210660,tcons_00210661,tcons_00210662,tcons_00219948,tcons_00219949,tcons_00219950,tcons_00219951,tcons_00219952,tcons_00219953,tcons_00219954,tcons_00219955,tcons_00219956,tcons_00324264,tcons_00324265,tcons_00324266,tcons_00324267
23.2.3.1	Protein translocation.mitochondrion.inner mitochondrion membrane TIM translocation system.component Pam16	20	tcons_00008062,tcons_00008063,tcons_00008064,tcons_00008065,tcons_00008066,tcons_00008067,tcons_00008068,tcons_00008069,tcons_00008070,tcons_00008071,tcons_00008072,tcons_00008073,tcons_00124360,tcons_00124361,tcons_00124362,tcons_00124363,tcons_00124364,tcons_00124365,tcons_00124366,tcons_00124367
23.3.1.1.5	Protein translocation.endoplasmic reticulum.co-translational insertion system.SRP (signal recognition particle) complex.component SRP54	20	tcons_00016514,tcons_00016515,tcons_00016516,tcons_00016517,tcons_00016518,tcons_00016519,tcons_00016520,tcons_00016521,tcons_00016522,tcons_00016523,tcons_00016524,tcons_00016525,tcons_00016526,tcons_00016528,tcons_00016529,tcons_00016530,tcons_00016531,tcons_00016532,tcons_00016534,tcons_00016535
24.2.16	Solute transport.carrier-mediated transport.anion channel / anion:proton antiporter (CLC)	20	tcons_00085900,tcons_00085901,tcons_00085902,tcons_00085903,tcons_00085904,tcons_00085905,tcons_00085906,tcons_00085907,tcons_00085908,tcons_00085909,tcons_00085910,tcons_00085911,tcons_00085912,tcons_00085913,tcons_00085914,tcons_00085915,tcons_00085916,tcons_00085917,tcons_00085918,tcons_00085919
27.4.2	Multi-process regulation.Rop-GTPase regulatory system.ROP-activating protein (RopGAP)	20	tcons_00072570,tcons_00072571,tcons_00072572,tcons_00072573,tcons_00072574,tcons_00072575,tcons_00072576,tcons_00072577,tcons_00072578,tcons_00072579,tcons_00072581,tcons_00072582,tcons_00072583,tcons_00072584,tcons_00072585,tcons_00072586,tcons_00072587,tcons_00072588,tcons_00072589,tcons_00072590
27.8.1	Multi-process regulation.PEB protein-dependent signalling.regulatory protein (PEBP)	20	tcons_00016107,tcons_00016110,tcons_00131759,tcons_00131760,tcons_00131761,tcons_00131762,tcons_00131763,tcons_00131764,tcons_00131765,tcons_00131766,tcons_00131767,tcons_00131768,tcons_00131769,tcons_00131770,tcons_00131771,tcons_00131772,tcons_00131773,tcons_00131774,tcons_00131775,tcons_00131776
3.1.1.1	Carbohydrate metabolism.sucrose metabolism.triose-phosphate translocation.triose phosphate:phosphate translocator	20	tcons_00133258,tcons_00133259,tcons_00133260,tcons_00133261,tcons_00133262,tcons_00133263,tcons_00133264,tcons_00133265,tcons_00133266,tcons_00133267,tcons_00133269,tcons_00133270,tcons_00133271,tcons_00133272,tcons_00133273,tcons_00133274,tcons_00133275,tcons_00133276,tcons_00133277,tcons_00133278
3.1.4.2	Carbohydrate metabolism.sucrose metabolism.degradation.sucrose synthase	20	tcons_00318428,tcons_00318429,tcons_00318430,tcons_00318431,tcons_00318432,tcons_00318433,tcons_00318434,tcons_00318435,tcons_00318436,tcons_00318437,tcons_00318438,tcons_00318439,tcons_00318440,tcons_00318441,tcons_00318442,tcons_00318443,tcons_00318444,tcons_00318445,tcons_00318446,tcons_00318447
3.13.3.1	Carbohydrate metabolism.nucleotide sugar biosynthesis.UDP-D-glucuronic acid biosynthesis.UDP-D-glucose 6-dehydrogenase	20	tcons_00155414,tcons_00155415,tcons_00155416,tcons_00155417,tcons_00155419,tcons_00155420,tcons_00155421,tcons_00155422,tcons_00155423,tcons_00155424,tcons_00155425,tcons_00155426,tcons_00155427,tcons_00155428,tcons_00178940,tcons_00178941,tcons_00178942,tcons_00178943,tcons_00178944,tcons_00178945
4.1.2.2.8.3.2	Amino acid metabolism.biosynthesis.aspartate family.aspartate-derived amino acids.isoleucine.acetolactate synthase complex.regulatory subunit	20	tcons_00278963,tcons_00278964,tcons_00278965,tcons_00278966,tcons_00278967,tcons_00278968,tcons_00278969,tcons_00278970,tcons_00278971,tcons_00278972,tcons_00278973,tcons_00278974,tcons_00278975,tcons_00278976,tcons_00278977,tcons_00278978,tcons_00278979,tcons_00278980,tcons_00278981,tcons_00278982
4.1.3.2.1.2	Amino acid metabolism.biosynthesis.pyruvate family.pyruvate-derived amino acids.acetolactate synthase complex.regulatory subunit	20	tcons_00278963,tcons_00278964,tcons_00278965,tcons_00278966,tcons_00278967,tcons_00278968,tcons_00278969,tcons_00278970,tcons_00278971,tcons_00278972,tcons_00278973,tcons_00278974,tcons_00278975,tcons_00278976,tcons_00278977,tcons_00278978,tcons_00278979,tcons_00278980,tcons_00278981,tcons_00278982
5.1.5.1	Lipid metabolism.fatty acid biosynthesis.mitochondrial fatty acid synthase (mtFAS) system.acyl carrier protein (mtACP)	20	tcons_00032560,tcons_00032561,tcons_00032562,tcons_00032563,tcons_00032564,tcons_00032565,tcons_00032568,tcons_00032569,tcons_00183644,tcons_00183645,tcons_00183646,tcons_00183647,tcons_00183648,tcons_00183649,tcons_00183650,tcons_00183651,tcons_00319419,tcons_00319420,tcons_00319421,tcons_00319422
5.7.3.6.5	Lipid metabolism.lipid degradation.fatty acid degradation.glyoxylate cycle.peroxisomal NAD-dependent malate dehydrogenase	20	tcons_00195703,tcons_00195705,tcons_00195706,tcons_00195707,tcons_00195708,tcons_00195709,tcons_00195710,tcons_00195711,tcons_00215268,tcons_00215271,tcons_00215273,tcons_00215275,tcons_00215276,tcons_00215277,tcons_00215278,tcons_00215279,tcons_00215280,tcons_00215282,tcons_00215283,tcons_00215284
50.6.1	Enzyme classification.EC_6 ligases.EC_6.1 ligase forming carbon-oxygen bond	20	tcons_00076127,tcons_00102549,tcons_00180582,tcons_00180587,tcons_00180588,tcons_00180589,tcons_00180590,tcons_00180591,tcons_00180592,tcons_00180593,tcons_00180594,tcons_00194330,tcons_00194334,tcons_00194337,tcons_00233206,tcons_00336603,tcons_00336622,tcons_00336626,tcons_00336627,tcons_00336628
6.1.2.1	Nucleotide metabolism.purines.salvage pathway.adenine phosphoribosyltransferase	20	tcons_00088329,tcons_00088330,tcons_00088331,tcons_00088332,tcons_00088333,tcons_00088334,tcons_00088335,tcons_00088336,tcons_00088337,tcons_00088338,tcons_00224284,tcons_00224285,tcons_00279147,tcons_00279148,tcons_00279149,tcons_00279150,tcons_00279152,tcons_00279153,tcons_00279154,tcons_00279155
6.1.2.4.1	Nucleotide metabolism.purines.salvage pathway.AMP deaminase activities.membrane-associated AMP deaminase	20	tcons_00045833,tcons_00045834,tcons_00045835,tcons_00045836,tcons_00045837,tcons_00045838,tcons_00045839,tcons_00045840,tcons_00045841,tcons_00045842,tcons_00045843,tcons_00045844,tcons_00045845,tcons_00045846,tcons_00045847,tcons_00045848,tcons_00045849,tcons_00045850,tcons_00045851,tcons_00045852
[truncated: 1,525 more rows]

## Sheet: Correlation positive
Summary of correlation analysis of trans-acting lncRNAs in developing shoot apices; Pearson correlation
lncRNA	PC gene	r	p-value
XLOC_000236	XLOC_028548	0.996798	1.53589e-05
XLOC_000236	XLOC_014287	0.99114	0.000117413
XLOC_000244	XLOC_006894	0.990514	0.00013456
XLOC_000244	XLOC_025909	0.999924	8.63923e-09
[truncated: 3,017 more rows]

## Sheet: Annotation positive
Summary of correlation analysis of trans-acting lncRNAs in developing shoot apices; PC gene functional annotation
[truncated: 1,476 more rows]
